# Supplementary material for: Profiling immunoglobulin repertoires across multiple human tissues using RNA sequencing
Source: Nat Commun. 2020 Jun 19;11:3126. doi: 10.1038/s41467-020-16857-7 (PMC7305308; doi:10.1038/s41467-020-16857-7)
Supplement: Supplementary file 5 — Supplementary Data 1 [file 41467_2020_16857_MOESM5_ESM.csv]

Body site	Histological type	Reads (millions)	Number of samples	CD19+ B cells	CD138 Plasma cells	Total B cells	CD4+ and CD8+ T cells	Number of CDR3s (IGH)	Number of CDR3s (IGK)	Number of CDR3s (IGL)	Number of CDR3s adjusted by number of RNA-Seq reads (IGH)	Number of CDR3s adjusted by number of RNA-Seq reads (IGK)	Number of CDR3s adjusted by number of RNA-Seq reads (IGL)	Number of CDR3s adjusted by number of B or T cells (IGH)	Number of CDR3s adjusted by number of B or T cells (IGK)	Number of CDR3s adjusted by number of B or T cells (IGL)	Number of CDR3s adjusted by number of plasma cells (IGH)	Number of CDR3s adjusted by number of plasma cells (IGK)	Number of CDR3s adjusted by number of plasma cells (IGL)	Number of IGH-derived reads per million RNA-Seq reads	Number of IGK-derived reads per million RNA-Seq reads	Number of IGL-derived reads per million RNA-Seq reads	Shannon entropy (IGH)	Shannon entropy (IGK)	Shannon entropy (IGL)
Spleen	Spleen	18	118	1.83670739	0.480308672	2.317016061	0.792342613	5390	7505	5437	301	420	304	130	160	2	271	332	4	726	2049	1130	7.7	7.6	7.4
Small Intestine - Terminal Ileum	Small Intestine	20	104	1.202222025	0.530176639	1.732398664	0.648099112	2017	3174	2125	101	159	106	58	86	1	110	162	1	196	564	271	6.5	6.8	6.5
Whole Blood	Blood	27	544	1.383159996	0.120244809	1.503404805	0.643550434	515	898	670	19	33	25	13	16	0	106	137	1	46	119	77	5.2	5.8	5.5
Artery - Coronary	Blood Vessel	19	140	0.519473944	0.314230423	0.833704367	0.256499813	112	171	118	6	9	6	7	11	0	22	36	1	22	81	42	3.3	3.7	3.3
Artery - Aorta	Blood Vessel	19	247	0.425705113	0.344424427	0.77012954	0.213297431	82	112	80	4	6	4	6	9	0	16	27	1	11	30	18	3.2	3.6	3.2
Artery - Tibial	Blood Vessel	23	363	0.265156773	0.311974239	0.577131012	0.16000368	18	32	21	1	1	1	1	3	0	4	10	1	3	8	6	1.5	2.2	1.6
Minor Salivary Gland	Salivary Gland	19	70	0.711339593	0.412622816	1.123962409	0.299712593	3557	4833	3480	182	248	179	162	245	11	393	594	28	313	898	451	7.1	7.1	7
Colon - Transverse	Colon	19	203	0.778908437	0.496713278	1.275621715	0.394819973	2872	3798	2582	151	199	136	118	170	5	238	342	10	296	780	374	6.6	6.8	6.5
Stomach	Stomach	19	204	0.60788373	0.385001225	0.992884955	0.333743169	843	1364	1003	44	72	53	45	76	2	116	198	6	88	237	163	5.3	5.7	5.4
Colon - Sigmoid	Colon	20	173	0.313560293	0.270835863	0.584396156	0.239193207	691	763	589	35	39	30	60	70	3	222	259	10	67	157	82	2.9	3.6	3.2
Lung	Lung	25	136	0.964569868	0.320952762	1.285522629	0.464407223	621	1016	753	25	41	30	19	28	1	60	89	2	57	174	105	5.4	5.7	5.4
Breast - Mammary Tissue	Breast	20	218	0.548838978	0.267727767	0.816566745	0.295627597	436	695	435	21	34	21	26	40	2	97	150	7	42	135	65	4.1	4.5	4
Esophagus - Mucosa	Esophagus	19	329	0.488229243	0.170147951	0.658377194	0.350901784	303	571	373	16	30	20	24	36	1	141	209	7	27	84	44	4.4	5	4.6
Thyroid	Thyroid	26	203	0.468228163	0.310034199	0.778262362	0.363778942	301	468	273	12	18	11	15	22	0	49	71	1	46	168	72	3.1	3.8	3.2
Kidney - Cortex	Kidney	21	271	0.454266949	0.410011262	0.864278211	0.293056822	280	562	316	13	26	15	15	35	1	37	86	3	19	86	32	3.1	3.9	3.5
Bladder	Bladder	15	11	0.441832458	0.318795132	0.76062759	0.328830232	239	343	247	16	23	16	21	30	1	65	93	4	43	114	88	3.1	3.8	3.2
Fallopian Tube	Fallopian Tube	17	285	0.602957642	0.372654993	0.975612635	0.350557408	226	450	258	13	26	15	14	28	1	37	74	3	25	111	39	4.3	4.7	4.3
Vagina	Vagina	18	90	0.441988297	0.257499324	0.699487621	0.382683018	168	259	161	9	14	9	13	17	0	52	68	2	22	61	29	3.6	4.1	3.7
Cervix - Endocervix	Cervix Uteri	15	5	0.512630176	0.36961971	0.882249886	0.349834745	160	333	161	11	22	11	12	26	1	33	70	3	32	109	31	3.7	4.3	4
Liver	Liver	20	136	0.430993561	0.201163399	0.63215696	0.193597969	143	365	218	7	18	11	11	29	1	56	145	7	10	32	17	4.2	5.2	4.7
Cervix - Ectocervix	Cervix Uteri	16	6	0.466217119	0.313172336	0.779389455	0.331477085	135	314	132	8	20	8	11	25	1	34	78	3	13	49	19	3.8	4.6	3.4
Prostate	Prostate	19	124	0.483340981	0.360751833	0.844092814	0.342292275	76	190	113	4	10	6	5	12	0	13	33	1	7	31	16	3.2	4	3.5
Uterus	Uterus	19	361	0.382692277	0.289652046	0.672344323	0.273497961	57	124	72	3	6	4	4	10	0	15	34	1	4	13	7	2.9	3.8	3.4
Ovary	Ovary	19	335	0.293913529	0.359996544	0.653910074	0.227884091	49	109	64	3	6	3	4	11	1	11	30	2	4	25	7	2.7	3.5	3.1
Pancreas	Pancreas	20	108	0.235836988	0.324055463	0.559892451	0.155013844	42	93	62	2	5	3	4	12	1	11	37	2	3	8	5	2.7	3.6	3.2
Pituitary	Pituitary	21	197	0.427329635	0.467028735	0.894358369	0.336145898	21	55	35	1	3	2	1	3	0	2	7	1	1	5	3	2.3	3.2	2.8
Skin - Not Sun Exposed (Suprapubic)	Skin	21	119	0.347187028	0.160071117	0.507258145	0.308719381	20	40	28	1	2	1	2	3	0	12	18	1	2	7	4	2.1	2.8	2.3
Skin - Sun Exposed (Lower leg)	Skin	23	271	0.328544713	0.174170228	0.502714942	0.306981894	11	23	15	0	1	1	1	2	0	5	9	1	1	4	2	1.5	2.3	1.8
Adrenal Gland	Adrenal Gland	20	159	0.419224348	0.242915768	0.662140115	0.252042977	32	62	37	2	3	2	2	5	0	10	19	2	6	16	13	2.4	3.3	2.7
Testis	Testis	20	203	0.359412597	0.595634537	0.955047134	0.423852616	9	22	14	0	1	1	0	1	0	1	2	0	1	3	2	1.4	2.3	1.8
Cells - EBV-transformed lymphocytes	Blood	25	139	1.618397773	0.356731468	1.975129241	0.395692391	49	54	31	2	2	1	1	1	0	3	3	1	236	572	281	1	1	1.1
Cells - Transformed fibroblasts	Skin	20	306	0.101673382	0.143797313	0.245470695	0.133570523	3	9	4	0	0	0	1	2	0	4	13	3	0	0	0	0.8	1.8	1.1
Adipose - Visceral (Omentum)	Adipose Tissue	20	234	0.644803502	0.247419743	0.892223246	0.333604412	106	158	100	5	8	5	6	8	0	23	32	1	14	44	22	3.6	3.9	3.5
Esophagus - Gastroesophageal Junction	Esophagus	19	176	0.305032107	0.299682212	0.604714319	0.237607995	70	129	84	4	7	4	6	13	1	21	42	2	11	36	17	1.8	2.7	2.2
Adipose - Subcutaneous	Adipose Tissue	23	386	0.537867678	0.213102821	0.750970499	0.288061108	23	41	25	1	2	1	1	2	0	6	10	0	2	8	5	2.3	2.9	2.4
Heart - Atrial Appendage	Heart	23	7	0.299102757	0.275865718	0.574968476	0.225950845	18	34	21	1	2	1	1	3	0	5	10	1	3	9	4	1.8	2.6	2.1
Esophagus - Muscularis	Esophagus	19	2	0.312598935	0.288185123	0.600784058	0.250730173	15	32	20	1	2	1	1	3	0	4	10	1	2	4	2	1.7	2.5	2.1
Heart - Left Ventricle	Heart	26	218	0.253003059	0.213767793	0.466770852	0.157862391	9	22	13	0	1	0	1	2	0	3	10	1	1	2	1	1.4	2.4	1.8
Muscle - Skeletal	Muscle	24	70	0.163248982	0.217128073	0.380377055	0.12392087	6	17	9	0	1	0	1	2	0	3	11	1	0	1	1	1.2	2.1	1.6
Nerve - Tibial	Nerve	23	475	0.475897021	0.317605618	0.793502638	0.351080939	20	40	25	1	2	1	1	2	0	4	7	0	3	10	5	2	2.7	2.2
Brain - Spinal cord (cervical c-1)	Brain	23	76	0.384393994	0.284552416	0.66894641	0.286959388	5	15	8	0	1	0	0	1	0	1	3	0	0	3	1	1	1.7	1.3
Brain - Amygdala	Brain	26	81	0.252423964	0.404363644	0.656787608	0.305489486	5	12	8	0	0	0	0	1	0	1	2	0	0	1	1	0.6	1.5	1.1
Brain - Cortex	Brain	24	132	0.215737311	0.459122302	0.674859613	0.376260774	4	10	6	0	0	0	0	1	0	1	2	0	0	1	0	0.8	1.7	1.1
Brain - Hypothalamus	Brain	24	104	0.284383171	0.42809054	0.712473712	0.311903295	4	10	7	0	0	0	0	1	0	1	2	0	0	1	1	0.7	1.4	0.9
Brain - Caudate (basal ganglia)	Brain	28	134	0.2559208	0.452141393	0.708062193	0.373641172	4	10	5	0	0	0	0	1	0	0	1	0	0	1	0	0.6	1.5	1
Brain - Substantia nigra	Brain	25	71	0.318017337	0.356369765	0.674387103	0.279516871	4	11	7	0	0	0	0	1	0	1	2	0	0	1	0	0.7	1.6	1
Brain - Hippocampus	Brain	25	103	0.255300087	0.384358567	0.639658654	0.313739712	3	9	5	0	0	0	0	1	0	1	2	0	0	1	0	0.7	1.6	1.1
Brain - Putamen (basal ganglia)	Brain	24	103	0.238348116	0.413778803	0.652126919	0.358176044	3	8	5	0	0	0	0	1	0	0	1	0	0	1	0	0.6	1.3	0.8
Brain - Anterior cingulate cortex	Brain	26	99	0.211177514	0.433574823	0.644752337	0.343596652	3	7	4	0	0	0	0	0	0	0	1	0	0	0	0	0.6	1.3	0.8
Brain - Nucleus accumbens (basal ganglia)	Brain	25	123	0.229405758	0.469421821	0.698827579	0.36765877	3	9	5	0	0	0	0	1	0	0	1	0	0	0	0	0.7	1.5	1
Brain - Cerebellum	Brain	23	145	0.171161007	0.414131679	0.585292685	0.324880192	3	8	4	0	0	0	0	1	0	0	2	0	0	0	0	0.7	1.5	1.1
Brain - Frontal Cortex (BA9)	Brain	24	120	0.209679156	0.458936073	0.668615229	0.372064123	3	7	4	0	0	0	0	0	0	0	1	0	0	0	0	0.6	1.4	0.9
Brain - Cerebellar Hemisphere	Brain	26	118	0.163389172	0.391571875	0.554961046	0.307995017	2	5	3	0	0	0	0	0	0	0	1	0	0	0	0	0.5	1.2	0.7
