# Supplementary material for: Profiling immunoglobulin repertoires across multiple human tissues using RNA sequencing
Source: Nat Commun. 2020 Jun 19;11:3126. doi: 10.1038/s41467-020-16857-7 (PMC7305308; doi:10.1038/s41467-020-16857-7)
Supplement: Supplementary file 6 — Supplementary Data 2 [file 41467_2020_16857_MOESM6_ESM.csv]

ID	Major clonotype frequency (BCR-Seq)	Minor clonotype frequency (BCR-Seq)	Portion of IGH repertoire captured by ImRep	Portion of IGH repertoire captured by MiXCR	Major clonotype frequency (ImReP)	Minor clonotype frequency (ImRep)	Major clonotype frequency (MiXCR)	Minor clonotype frequency (MiXCR)	Number of BCR-SEQ-confirmed clonotypes	Number of ImReP-derived clonotypes (RNA-Seq)	Number of MiXCR-derived clonotypes (RNA-Seq)
009-0192	0.64%	0.16%	7.48%	7.96%	0.64%	0.16%	0.64%	0.16%	583	34	32
009-0184	1.11%	1.11%	1.11%	0.00%	1.11%	1.11%	0.00%	0.00%	90	1	0
009-0148	1.45%	0.15%	0.00%	0.00%	0.00%	0.00%	0.00%	0.00%	671	0	0
009-0171	2.94%	1.47%	2.94%	0.00%	2.94%	2.94%	0.00%	0.00%	61	1	0
009-0203	3.33%	0.83%	0.00%	0.00%	0.00%	0.00%	0.00%	0.00%	117	0	0
009-0186	16.67%	0.67%	28.67%	20.00%	16.67%	0.67%	16.67%	0.67%	113	15	5
009-0174	62.54%	0.34%	62.54%	0.00%	62.54%	62.54%	0.00%	0.00%	55	1	0
009-0109	96.66%	0.01%	96.70%	0.01%	96.66%	0.01%	0.01%	0.01%	223	4	1
009-0249	97.68%	0.00%	97.68%	97.68%	97.68%	97.68%	97.68%	97.68%	379	1	1
009-0112	97.75%	0.00%	97.75%	97.75%	97.75%	97.75%	97.75%	97.75%	201	1	1
009-0122	98.16%	0.00%	98.17%	98.16%	98.16%	0.00%	98.16%	0.00%	119	3	2
009-0202	99.72%	0.00%	99.72%	99.75%	99.72%	99.72%	99.72%	99.72%	50	1	2
009-0103	99.75%	0.03%	99.75%	99.75%	99.75%	99.75%	99.75%	99.75%	9	1	1
