# Supplementary material for: Profiling immunoglobulin repertoires across multiple human tissues using RNA sequencing
Source: Nat Commun. 2020 Jun 19;11:3126. doi: 10.1038/s41467-020-16857-7 (PMC7305308; doi:10.1038/s41467-020-16857-7)
Supplement: Supplementary file 7 — Supplementary Data 3 [file 41467_2020_16857_MOESM7_ESM.csv]

Tissue type	Adjusted CPM (IGH)	Adjusted CPM (IGK)	Adjusted CPM (IGL)
Adipose - Subcutaneous	0.31	0.1	3.33
Adipose - Visceral (Omentum)	1.22	0.18	2.92
Adrenal Gland	0.34	0.13	3.76
Artery - Aorta	1.16	0.21	4.54
Artery - Coronary	1.19	0.21	3.86
Artery - Tibial	0.26	0.13	8.41
Bladder	2.47	0.23	2.86
Brain - Amygdala	0.1	0.08	6.78
Brain - Anterior cingulate cortex (BA24)	0.14	0.07	7.3
Brain - Caudate (basal ganglia)	0.13	0.07	6.58
Brain - Cerebellar Hemisphere	0.15	0.1	12.45
Brain - Cerebellum	0.18	0.12	13.11
Brain - Cortex	0.14	0.07	7.87
Brain - Frontal Cortex (BA9)	0.13	0.08	7.89
Brain - Hippocampus	0.11	0.09	5.99
Brain - Hypothalamus	0.1	0.07	6.27
Brain - Nucleus accumbens (basal ganglia)	0.12	0.07	6.86
Brain - Putamen (basal ganglia)	0.13	0.08	6.85
Brain - Spinal cord (cervical c-1)	0.1	0.07	4.6
Brain - Substantia nigra	0.09	0.07	5.49
Breast - Mammary Tissue	3.91	0.37	3.4
Cells - EBV-transformed lymphocytes	0.22	0.04	1.12
Cells - Transformed fibroblasts	0.1	0.16	12.75
Cervix - Ectocervix	1.75	0.34	3.18
Cervix - Endocervix	2.12	0.39	2.32
Colon - Sigmoid	0.78	0.17	5.93
Colon - Transverse	12.37	0.74	3.21
Esophagus - Gastroesophageal Junction	0.16	0.11	5.62
Esophagus - Mucosa	2.45	0.39	6.18
Esophagus - Muscularis	0.15	0.11	5.38
Fallopian Tube	2.79	0.33	1.86
Heart - Atrial Appendage	0.26	0.13	5.78
Heart - Left Ventricle	0.2	0.13	6.53
Kidney - Cortex	1	0.2	3.47
Liver	1.23	0.32	5.24
Lung	3.87	0.32	2.27
Minor Salivary Gland	22.36	1.18	4.37
Muscle - Skeletal	0.22	0.15	11.09
Nerve - Tibial	0.27	0.12	4.04
Ovary	0.54	0.21	6.73
Pancreas	0.59	0.25	7.75
Pituitary	0.27	0.13	4.44
Prostate	0.86	0.22	3.6
Skin - Not Sun Exposed (Suprapubic)	0.37	0.19	6.39
Skin - Sun Exposed (Lower leg)	0.2	0.15	6.87
Small Intestine - Terminal Ileum	8.35	0.53	1.94
Spleen	10.1	0.53	1.29
Stomach	5.95	0.5	2.93
Testis	0.13	0.08	5.45
Thyroid	1.37	0.19	4.43
Uterus	0.52	0.23	5.33
