# Supplementary material for: Profiling immunoglobulin repertoires across multiple human tissues using RNA sequencing
Source: Nat Commun. 2020 Jun 19;11:3126. doi: 10.1038/s41467-020-16857-7 (PMC7305308; doi:10.1038/s41467-020-16857-7)
Supplement: Supplementary file 8 — Supplementary Data 4 [file 41467_2020_16857_MOESM8_ESM.csv]

SRA_Run	SRA_Sample	SRA_Study	Assay_Type	Assembly_Name	BioSample	BioProject	Center_Name	Insert_Size	Platform	Library_Layout	Library_Name	Load_Date	Release_Date	Mbases	Mbytes	Body_Site	Histological_Type	Is_Tumor	Molecular_Data_Type	Sex	Consent	Organism	Gap_Sample_ID	Gap_Subject_ID	Gap_Accession	Gap_Consent_Code	Analyte_Type	Study_Design	Study_Name	Submitter_Handle	Submitted_Sample_ID	Submitted_Subject_ID
SRR1085402	SRS524923	SRP012682	RNA-Seq	GRCh37	SAMN02465450	PRJNA75899	BI	150	ILLUMINA	PAIRED	Solexa-159501	3-Oct-14	5-Jan-14	4045	1736	Bladder	Bladder	No	RNA Expression (NGS)	male	GRU	Homo sapiens	1109291	678179	phs000424	1	RNA:Total RNA	Cross-Sectional	Genotype-Tissue Expression (GTEx)	GTEx	GTEX-SNMC-0826-SM-4DM66	GTEX-SNMC
SRR1396250	SRS637637	SRP012682	RNA-Seq	GRCh37	SAMN02793101	PRJNA75899	BI	150	ILLUMINA	PAIRED	Solexa-232910	4-Oct-14	14-Jun-14	4744	2074	Muscle - Skeletal	Muscle	No	RNA_Seq (NGS)	male	GRU	Homo sapiens	1270577	985106	phs000424	1	RNA:Total RNA	Cross-Sectional	Genotype-Tissue Expression (GTEx)	GTEx	GTEX-13SLW-0326-SM-5RQK5	GTEX-13SLW
SRR809065	SRS408204	SRP012682	RNA-Seq	GRCh37	SAMN01994324	PRJNA75899	BI	240	ILLUMINA	PAIRED	Solexa-130110	3-Oct-14	4-Apr-13	8434	4552	Lung	Lung	No	RNA Expression (NGS)	male	GRU	Homo sapiens	931710	678176	phs000424	1	RNA:Total RNA	Cross-Sectional	Genotype-Tissue Expression (GTEx)	GTEx	GTEX-SIU7-0526-SM-3NM8I	GTEX-SIU7
SRR613522	SRS374869	SRP012682	RNA-Seq	GRCh37	SAMN01772689	PRJNA75899	BI	259	ILLUMINA	PAIRED	Solexa-94954	2-Oct-14	8-Nov-12	6962	3331	Artery - Tibial	Blood Vessel	No	RNA_Seq (NGS)	female	GRU	Homo sapiens	860025	590939	phs000424	1	RNA:Total RNA	Cross-Sectional	Genotype-Tissue Expression (GTEx)	GTEx	GTEX-OXRK-0526-SM-2YUMW	GTEX-OXRK
SRR661325	SRS389862	SRP012682	RNA-Seq	GRCh37	SAMN01887338	PRJNA75899	BI	240	ILLUMINA	PAIRED	Solexa-113988	3-Oct-14	3-Feb-13	10465	5642	Brain - Caudate (basal ganglia)	Brain	No	RNA Expression (NGS)	female	GRU	Homo sapiens	914782	706549	phs000424	1	RNA:Total RNA	Cross-Sectional	Genotype-Tissue Expression (GTEx)	GTEx	GTEX-T2IS-0011-R5A-SM-32QP4	GTEX-T2IS
SRR654850	SRS389004	SRP012682	RNA-Seq	GRCh37	SAMN01886857	PRJNA75899	BI	330	ILLUMINA	PAIRED	Solexa-119116	2-Oct-14	1-Feb-13	8363	4288	Artery - Aorta	Blood Vessel	No	RNA Expression (NGS)	male	GRU	Homo sapiens	914582	678151	phs000424	1	RNA:Total RNA	Cross-Sectional	Genotype-Tissue Expression (GTEx)	GTEx	GTEX-R55D-1026-SM-3GAEQ	GTEX-R55D
SRR1433538	SRS644023	SRP012682	RNA-Seq	GRCh37	SAMN02788071	PRJNA75899	BI	150	ILLUMINA	PAIRED	Solexa-229786	4-Oct-14	21-Jun-14	5311	2554	Esophagus - Mucosa	Esophagus	No	RNA_Seq (NGS)	male	GRU	Homo sapiens	1272327	985183	phs000424	1	RNA:Total RNA	Cross-Sectional	Genotype-Tissue Expression (GTEx)	GTEx	GTEX-Y8E4-1726-SM-5LU9G	GTEX-Y8E4
SRR1437256	SRS644204	SRP012682	RNA-Seq	GRCh37	SAMN02789444	PRJNA75899	BI	150	ILLUMINA	PAIRED	Solexa-230424	4-Oct-14	21-Jun-14	6848	3319	Skin - Sun Exposed (Lower leg)	Skin	No	RNA_Seq (NGS)	male	GRU	Homo sapiens	1270297	985089	phs000424	1	RNA:Total RNA	Cross-Sectional	Genotype-Tissue Expression (GTEx)	GTEx	GTEX-13OW7-0126-SM-5MR3B	GTEX-13OW7
SRR812060	SRS408357	SRP012682	RNA-Seq	GRCh37	SAMN01993869	PRJNA75899	BI	220	ILLUMINA	PAIRED	Solexa-127417	3-Oct-14	5-Apr-13	6801	3245	Skin - Sun Exposed (Lower leg)	Skin	No	RNA Expression (NGS)	male	GRU	Homo sapiens	931505	590928	phs000424	1	RNA:Total RNA	Cross-Sectional	Genotype-Tissue Expression (GTEx)	GTEx	GTEX-O5YW-0126-SM-3LK6D	GTEX-O5YW
SRR1356248	SRS629754	SRP012682	RNA-Seq	GRCh37	SAMN02792940	PRJNA75899	BI	150	ILLUMINA	PAIRED	Solexa-230486	3-Oct-14	8-Jun-14	6487	3187	Whole Blood	Blood	No	RNA_Seq (NGS)	female	GRU	Homo sapiens	1268329	984985	phs000424	1	RNA:Total RNA	Cross-Sectional	Genotype-Tissue Expression (GTEx)	GTEx	GTEX-1211K-0006-SM-5MR53	GTEX-1211K
SRR1416313	SRS639315	SRP012682	RNA-Seq	GRCh37	SAMN02789829	PRJNA75899	BI	150	ILLUMINA	PAIRED	Solexa-233629	4-Oct-14	17-Jun-14	6323	2903	Adipose - Subcutaneous	Adipose Tissue	No	RNA Expression (NGS)	female	GRU	Homo sapiens	1271483	590945	phs000424	1	RNA:Total RNA	Cross-Sectional	Genotype-Tissue Expression (GTEx)	GTEx	GTEX-P4PP-0226-SM-5S2VR	GTEX-P4PP
SRR1097221	SRS526080	SRP012682	RNA-Seq	GRCh37	SAMN02465708	PRJNA75899	BI	150	ILLUMINA	PAIRED	Solexa-151318	3-Oct-14	6-Jan-14	5632	2311	Cells - Transformed fibroblasts	Skin	No	RNA Expression (NGS)	female	GRU	Homo sapiens	1108928	678143	phs000424	1	RNA:Total RNA	Cross-Sectional	Genotype-Tissue Expression (GTEx)	GTEx	GTEX-QDT8-0008-SM-48U2F	GTEX-QDT8
SRR1381327	SRS634851	SRP012682	RNA-Seq	GRCh37	SAMN02788754	PRJNA75899	BI	150	ILLUMINA	PAIRED	Solexa-231978	4-Oct-14	12-Jun-14	6689	3391	Testis	Testis	No	RNA_Seq (NGS)	male	GRU	Homo sapiens	1268893	985014	phs000424	1	RNA:Total RNA	Cross-Sectional	Genotype-Tissue Expression (GTEx)	GTEx	GTEX-13112-0226-SM-5P9IV	GTEX-13112
SRR819261	SRS408776	SRP012682	RNA-Seq	GRCh37	SAMN01994441	PRJNA75899	BI	227	ILLUMINA	PAIRED	Solexa-129969	3-Oct-14	5-Apr-13	8504	4343	Muscle - Skeletal	Muscle	No	RNA Expression (NGS)	female	GRU	Homo sapiens	931686	678143	phs000424	1	RNA:Total RNA	Cross-Sectional	Genotype-Tissue Expression (GTEx)	GTEx	GTEX-QDT8-0526-SM-3NMD8	GTEX-QDT8
SRR602365	SRS333123	SRP012682	RNA-Seq	GRCh37	SAMN00992611	PRJNA75899	BI	177	ILLUMINA	PAIRED	Solexa-85373	2-Oct-14	22-Oct-12	6843	3667	Brain - Anterior cingulate cortex (BA24)	Brain	No	RNA Expression (NGS)	female	GRU	Homo sapiens	735844	590921	phs000424	1	RNA:Total RNA	Cross-Sectional	Genotype-Tissue Expression (GTEx)	GTEx	GTEX-N7MT-0011-R3a-SM-2I3GC	GTEX-N7MT
SRR658885	SRS389620	SRP012682	RNA-Seq	GRCh37	SAMN01887091	PRJNA75899	BI	300	ILLUMINA	PAIRED	Solexa-119226	2-Oct-14	2-Feb-13	4889	2716	Lung	Lung	No	RNA_Seq (NGS)	male	GRU	Homo sapiens	914688	678172	phs000424	1	RNA:Total RNA	Cross-Sectional	Genotype-Tissue Expression (GTEx)	GTEx	GTEX-S7SE-0926-SM-2XCD6	GTEX-S7SE
SRR1326161	SRS626223	SRP012682	RNA-Seq	GRCh37	SAMN02788468	PRJNA75899	BI	150	ILLUMINA	PAIRED	Solexa-230493	3-Oct-14	3-Jun-14	6154	2977	Muscle - Skeletal	Muscle	No	RNA Expression (NGS)	male	GRU	Homo sapiens	1270012	985076	phs000424	1	RNA:Total RNA	Cross-Sectional	Genotype-Tissue Expression (GTEx)	GTEx	GTEX-13O21-1726-SM-5MR5A	GTEX-13O21
SRR1374739	SRS633872	SRP012682	RNA-Seq	GRCh37	SAMN02787232	PRJNA75899	BI	150	ILLUMINA	PAIRED	Solexa-224840	4-Oct-14	10-Jun-14	6555	3380	Pancreas	Pancreas	No	RNA Expression (NGS)	male	GRU	Homo sapiens	1269441	985044	phs000424	1	RNA:Total RNA	Cross-Sectional	Genotype-Tissue Expression (GTEx)	GTEx	GTEX-139YR-1526-SM-5IFJ1	GTEX-139YR
SRR1348951	SRS629363	SRP012682	RNA-Seq	GRCh37	SAMN02788999	PRJNA75899	BI	150	ILLUMINA	PAIRED	Solexa-231013	3-Oct-14	8-Jun-14	7191	3504	Whole Blood	Blood	No	RNA_Seq (NGS)	male	GRU	Homo sapiens	1268046	984970	phs000424	1	RNA:Total RNA	Cross-Sectional	Genotype-Tissue Expression (GTEx)	GTEx	GTEX-11PRG-0005-SM-5NQ6X	GTEX-11PRG
SRR1329687	SRS626953	SRP012682	RNA-Seq	GRCh37	SAMN02793364	PRJNA75899	BI	150	ILLUMINA	PAIRED	Solexa-176212	3-Oct-14	3-Jun-14	4658	2099	Colon - Transverse	Colon	No	RNA_Seq (NGS)	male	GRU	Homo sapiens	1271629	590975	phs000424	1	RNA:Total RNA	Cross-Sectional	Genotype-Tissue Expression (GTEx)	GTEx	GTEX-QV31-0826-SM-4R1KR	GTEX-QV31
SRR1477339	SRS648734	SRP012682	RNA-Seq	GRCh37	SAMN02789798	PRJNA75899	BI	150	ILLUMINA	PAIRED	Solexa-174672	4-Oct-14	27-Jun-14	5049	2306	Colon - Transverse	Colon	No	RNA Expression (NGS)	male	GRU	Homo sapiens	1271948	721000	phs000424	1	RNA:Total RNA	Cross-Sectional	Genotype-Tissue Expression (GTEx)	GTEx	GTEX-WY7C-1626-SM-4ONC8	GTEX-WY7C
SRR807799	SRS408120	SRP012682	RNA-Seq	GRCh37	SAMN01994129	PRJNA75899	BI	275	ILLUMINA	PAIRED	Solexa-130192	3-Oct-14	4-Apr-13	8454	4572	Thyroid	Thyroid	No	RNA_Seq (NGS)	male	GRU	Homo sapiens	931844	720990	phs000424	1	RNA:Total RNA	Cross-Sectional	Genotype-Tissue Expression (GTEx)	GTEx	GTEX-WK11-0926-SM-3NMAU	GTEX-WK11
SRR601613	SRS333605	SRP012682	RNA-Seq	GRCh37	SAMN00993093	PRJNA75899	BI	188	ILLUMINA	PAIRED	Solexa-86294	2-Oct-14	22-Oct-12	10212	5898	Heart - Left Ventricle	Heart	No	RNA_Seq (NGS)	female	GRU	Homo sapiens	736262	590950	phs000424	1	RNA:Total RNA	Cross-Sectional	Genotype-Tissue Expression (GTEx)	GTEx	GTEX-P78B-0426-SM-2I5F5	GTEX-P78B
SRR1445111	SRS644632	SRP012682	RNA-Seq	GRCh37	SAMN02787600	PRJNA75899	BI	150	ILLUMINA	PAIRED	Solexa-232751	4-Oct-14	23-Jun-14	4914	2154	Adrenal Gland	Adrenal Gland	No	RNA Expression (NGS)	male	GRU	Homo sapiens	1271184	985145	phs000424	1	RNA:Total RNA	Cross-Sectional	Genotype-Tissue Expression (GTEx)	GTEx	GTEX-148VJ-1626-SM-5QGPH	GTEX-148VJ
SRR614647	SRS374825	SRP012682	RNA-Seq	GRCh37	SAMN01772735	PRJNA75899	BI	192	ILLUMINA	PAIRED	Solexa-93039	2-Oct-14	9-Nov-12	7679	4669	Brain - Amygdala	Brain	No	RNA_Seq (NGS)	male	GRU	Homo sapiens	860436	590979	phs000424	1	RNA:Total RNA	Cross-Sectional	Genotype-Tissue Expression (GTEx)	GTEx	GTEX-R55E-0011-R4A-SM-2TC5H	GTEX-R55E
SRR654814	SRS389003	SRP012682	RNA-Seq	GRCh37	SAMN01886913	PRJNA75899	BI	210	ILLUMINA	PAIRED	Solexa-119229	2-Oct-14	1-Feb-13	4574	2462	Lung	Lung	No	RNA_Seq (NGS)	male	GRU	Homo sapiens	914727	678177	phs000424	1	RNA:Total RNA	Cross-Sectional	Genotype-Tissue Expression (GTEx)	GTEx	GTEX-SIU8-0926-SM-2XCDO	GTEX-SIU8
SRR1080246	SRS524700	SRP012682	RNA-Seq	GRCh37	SAMN02464917	PRJNA75899	BI	400	ILLUMINA	PAIRED	Solexa-150487	3-Oct-14	5-Jan-14	5079	2117	Esophagus - Muscularis	Esophagus	No	RNA_Seq (NGS)	male	GRU	Homo sapiens	1108993	590975	phs000424	1	RNA:Total RNA	Cross-Sectional	Genotype-Tissue Expression (GTEx)	GTEx	GTEX-QV31-0526-SM-447C3	GTEX-QV31
SRR817758	SRS408668	SRP012682	RNA-Seq	GRCh37	SAMN01887515	PRJNA75899	BI	234	ILLUMINA	PAIRED	Solexa-118302	3-Oct-14	5-Apr-13	7557	4440	Brain - Hippocampus	Brain	No	RNA Expression (NGS)	female	GRU	Homo sapiens	914412	590925	phs000424	1	RNA:Total RNA	Cross-Sectional	Genotype-Tissue Expression (GTEx)	GTEx	GTEX-NPJ7-0011-R1a-SM-3GACT	GTEX-NPJ7
SRR657777	SRS389099	SRP012682	RNA-Seq	GRCh37	SAMN01886893	PRJNA75899	BI	253	ILLUMINA	PAIRED	Solexa-115815	2-Oct-14	1-Feb-13	5709	3092	Brain - Frontal Cortex (BA9)	Brain	No	RNA Expression (NGS)	male	GRU	Homo sapiens	914446	678140	phs000424	1	RNA:Total RNA	Cross-Sectional	Genotype-Tissue Expression (GTEx)	GTEx	GTEX-P44H-0011-R10A-SM-2XCEK	GTEX-P44H
SRR1420368	SRS639515	SRP012682	RNA-Seq	GRCh37	SAMN02787517	PRJNA75899	BI	150	ILLUMINA	PAIRED	Solexa-212905	4-Oct-14	17-Jun-14	6101	2863	Testis	Testis	No	RNA_Seq (NGS)	male	GRU	Homo sapiens	1267876	984961	phs000424	1	RNA:Total RNA	Cross-Sectional	Genotype-Tissue Expression (GTEx)	GTEx	GTEX-11NUK-2626-SM-5A5MB	GTEX-11NUK
SRR1448162	SRS644774	SRP012682	RNA-Seq	GRCh37	SAMN02788138	PRJNA75899	BI	150	ILLUMINA	PAIRED	Solexa-230281	4-Oct-14	23-Jun-14	4710	2237	Brain - Amygdala	Brain	No	RNA Expression (NGS)	male	GRU	Homo sapiens	1269606	985054	phs000424	1	RNA:Total RNA	Cross-Sectional	Genotype-Tissue Expression (GTEx)	GTEx	GTEX-13FLV-0011-R4a-SM-5LZYU	GTEX-13FLV
SRR1331962	SRS627122	SRP012682	RNA-Seq	GRCh37	SAMN02788111	PRJNA75899	BI	150	ILLUMINA	PAIRED	Solexa-182757	3-Oct-14	4-Jun-14	6696	3180	Pituitary	Pituitary	No	RNA_Seq (NGS)	male	GRU	Homo sapiens	1272144	985175	phs000424	1	RNA:Total RNA	Cross-Sectional	Genotype-Tissue Expression (GTEx)	GTEx	GTEX-Y111-2926-SM-4TT25	GTEX-Y111
SRR1441528	SRS644463	SRP012682	RNA-Seq	GRCh37	SAMN02787306	PRJNA75899	BI	150	ILLUMINA	PAIRED	Solexa-227280	4-Oct-14	23-Jun-14	11047	5571	Esophagus - Gastroesophageal Junction	Esophagus	No	RNA_Seq (NGS)	male	GRU	Homo sapiens	1270147	985082	phs000424	1	RNA:Total RNA	Cross-Sectional	Genotype-Tissue Expression (GTEx)	GTEx	GTEX-13OVH-1826-SM-5K7YW	GTEX-13OVH
SRR1352021	SRS629505	SRP012682	RNA-Seq	GRCh37	SAMN02787920	PRJNA75899	BI	150	ILLUMINA	PAIRED	Solexa-174728	3-Oct-14	8-Jun-14	5139	2352	Cells - EBV-transformed lymphocytes	Blood	No	RNA Expression (NGS)	female	GRU	Homo sapiens	1271976	721003	phs000424	1	RNA:Total RNA	Cross-Sectional	Genotype-Tissue Expression (GTEx)	GTEx	GTEX-WYVS-0004-SM-4ONDT	GTEX-WYVS
SRR1381348	SRS634852	SRP012682	RNA-Seq	GRCh37	SAMN02792675	PRJNA75899	BI	150	ILLUMINA	PAIRED	Solexa-184491	4-Oct-14	12-Jun-14	8477	4213	Muscle - Skeletal	Muscle	No	RNA_Seq (NGS)	female	GRU	Homo sapiens	1272170	985176	phs000424	1	RNA:Total RNA	Cross-Sectional	Genotype-Tissue Expression (GTEx)	GTEx	GTEX-Y114-2526-SM-4TT8M	GTEX-Y114
SRR1444043	SRS644581	SRP012682	RNA-Seq	GRCh37	SAMN02789480	PRJNA75899	BI	150	ILLUMINA	PAIRED	Solexa-233040	4-Oct-14	23-Jun-14	5367	2328	Colon - Transverse	Colon	No	RNA Expression (NGS)	male	GRU	Homo sapiens	1271166	985143	phs000424	1	RNA:Total RNA	Cross-Sectional	Genotype-Tissue Expression (GTEx)	GTEx	GTEX-147JS-2526-SM-5S2Q8	GTEX-147JS
SRR1488960	SRS649694	SRP012682	RNA-Seq	GRCh37	SAMN02788645	PRJNA75899	BI	150	ILLUMINA	PAIRED	Solexa-178995	4-Oct-14	28-Jun-14	6144	2848	Adipose - Subcutaneous	Adipose Tissue	No	RNA Expression (NGS)	female	GRU	Homo sapiens	1271445	847749	phs000424	1	RNA:Total RNA	Cross-Sectional	Genotype-Tissue Expression (GTEx)	GTEx	GTEX-NL3G-0226-SM-4RGLU	GTEX-NL3G
SRR1359388	SRS629900	SRP012682	RNA-Seq	GRCh37	SAMN02793689	PRJNA75899	BI	150	ILLUMINA	PAIRED	Solexa-232207	3-Oct-14	9-Jun-14	6140	2803	Brain - Nucleus accumbens (basal ganglia)	Brain	No	RNA_Seq (NGS)	male	GRU	Homo sapiens	1271241	985150	phs000424	1	RNA:Total RNA	Cross-Sectional	Genotype-Tissue Expression (GTEx)	GTEx	GTEX-14ABY-0011-R6a-SM-5PNWR	GTEX-14ABY
SRR816201	SRS408577	SRP012682	RNA-Seq	GRCh37	SAMN01994170	PRJNA75899	BI	223	ILLUMINA	PAIRED	Solexa-130261	3-Oct-14	5-Apr-13	8205	4251	Skin - Sun Exposed (Lower leg)	Skin	No	RNA_Seq (NGS)	female	GRU	Homo sapiens	932043	721008	phs000424	1	RNA:Total RNA	Cross-Sectional	Genotype-Tissue Expression (GTEx)	GTEx	GTEX-X4EO-0326-SM-3P5YO	GTEX-X4EO
SRR1096547	SRS526037	SRP012682	RNA-Seq	GRCh37	SAMN02465681	PRJNA75899	BI	400	ILLUMINA	PAIRED	Solexa-150493	3-Oct-14	6-Jan-14	4283	1795	Breast - Mammary Tissue	Breast	No	RNA Expression (NGS)	female	GRU	Homo sapiens	1109002	590977	phs000424	1	RNA:Total RNA	Cross-Sectional	Genotype-Tissue Expression (GTEx)	GTEx	GTEX-QVJO-1826-SM-447C9	GTEX-QVJO
SRR1334419	SRS627321	SRP012682	RNA-Seq	GRCh37	SAMN02792265	PRJNA75899	BI	150	ILLUMINA	PAIRED	Solexa-216161	3-Oct-14	4-Jun-14	6385	2936	Artery - Aorta	Blood Vessel	No	RNA Expression (NGS)	female	GRU	Homo sapiens	1268243	984980	phs000424	1	RNA:Total RNA	Cross-Sectional	Genotype-Tissue Expression (GTEx)	GTEx	GTEX-11ZTS-0826-SM-5EQ49	GTEX-11ZTS
SRR1096033	SRS526009	SRP012682	RNA-Seq	GRCh37	SAMN02465031	PRJNA75899	BI	150	ILLUMINA	PAIRED	Solexa-150650	4-Oct-14	6-Jan-14	5377	2378	Cells - Transformed fibroblasts	Skin	No	RNA Expression (NGS)	female	GRU	Homo sapiens	1109053	590980	phs000424	1	RNA:Total RNA	Cross-Sectional	Genotype-Tissue Expression (GTEx)	GTEx	GTEX-R55G-0008-SM-48FEX	GTEX-R55G
SRR814633	SRS408465	SRP012682	RNA-Seq	GRCh37	SAMN01994048	PRJNA75899	BI	223	ILLUMINA	PAIRED	Solexa-130318	3-Oct-14	5-Apr-13	8977	4639	Esophagus - Muscularis	Esophagus	No	RNA Expression (NGS)	male	GRU	Homo sapiens	931668	590953	phs000424	1	RNA:Total RNA	Cross-Sectional	Genotype-Tissue Expression (GTEx)	GTEx	GTEX-PLZ6-0626-SM-3P61B	GTEX-PLZ6
SRR1090881	SRS525224	SRP012682	RNA-Seq	GRCh37	SAMN02465857	PRJNA75899	BI	350	ILLUMINA	PAIRED	Solexa-156777	3-Oct-14	6-Jan-14	4490	1915	Artery - Tibial	Blood Vessel	No	RNA_Seq (NGS)	female	GRU	Homo sapiens	1110058	847768	phs000424	1	RNA:Total RNA	Cross-Sectional	Genotype-Tissue Expression (GTEx)	GTEx	GTEX-XUJ4-2826-SM-4BOQ2	GTEX-XUJ4
SRR665274	SRS389765	SRP012682	RNA-Seq	GRCh37	SAMN01887522	PRJNA75899	BI	279	ILLUMINA	PAIRED	Solexa-119225	3-Oct-14	3-Feb-13	4560	2516	Adipose - Subcutaneous	Adipose Tissue	No	RNA Expression (NGS)	male	GRU	Homo sapiens	914444	590944	phs000424	1	RNA:Total RNA	Cross-Sectional	Genotype-Tissue Expression (GTEx)	GTEx	GTEX-P44G-2326-SM-2XCCZ	GTEX-P44G
SRR817258	SRS408641	SRP012682	RNA-Seq	GRCh37	SAMN01993885	PRJNA75899	BI	189	ILLUMINA	PAIRED	Solexa-129923	3-Oct-14	5-Apr-13	9875	5074	Brain - Cerebellum	Brain	No	RNA_Seq (NGS)	male	GRU	Homo sapiens	932078	721011	phs000424	1	RNA:Total RNA	Cross-Sectional	Genotype-Tissue Expression (GTEx)	GTEx	GTEX-X4XX-2926-SM-3NMB1	GTEX-X4XX
SRR1345329	SRS628786	SRP012682	RNA-Seq	GRCh37	SAMN02789423	PRJNA75899	BI	150	ILLUMINA	PAIRED	Solexa-229892	3-Oct-14	6-Jun-14	5347	2522	Pituitary	Pituitary	No	RNA_Seq (NGS)	female	GRU	Homo sapiens	1268950	985016	phs000424	1	RNA:Total RNA	Cross-Sectional	Genotype-Tissue Expression (GTEx)	GTEx	GTEX-1313W-3226-SM-5LZUU	GTEX-1313W
SRR1393510	SRS637043	SRP012682	RNA-Seq	GRCh37	SAMN02788910	PRJNA75899	BI	150	ILLUMINA	PAIRED	Solexa-229014	4-Oct-14	13-Jun-14	5601	2726	Cells - Leukemia cell line (CML)	Bone Marrow	Yes	RNA_Seq (NGS)	female	GRU	Homo sapiens	1273870	590982	phs000424	1	RNA:Total RNA	Cross-Sectional	Genotype-Tissue Expression (GTEx)	GTEx	K-562-SM-5K7ZB	K-562
SRR1088413	SRS525087	SRP012682	RNA-Seq	GRCh37	SAMN02465523	PRJNA75899	BI	150	ILLUMINA	PAIRED	Solexa-157704	3-Oct-14	6-Jan-14	5138	2409	Pancreas	Pancreas	No	RNA_Seq (NGS)	female	GRU	Homo sapiens	1109259	678175	phs000424	1	RNA:Total RNA	Cross-Sectional	Genotype-Tissue Expression (GTEx)	GTEx	GTEX-SE5C-0326-SM-4BRWX	GTEX-SE5C
SRR1315188	SRS624999	SRP012682	RNA-Seq	GRCh37	SAMN02792343	PRJNA75899	BI	150	ILLUMINA	PAIRED	Solexa-230656	3-Oct-14	2-Jun-14	7510	3720	Thyroid	Thyroid	No	RNA_Seq (NGS)	male	GRU	Homo sapiens	1269569	985052	phs000424	1	RNA:Total RNA	Cross-Sectional	Genotype-Tissue Expression (GTEx)	GTEx	GTEX-13FHO-0926-SM-5N9EW	GTEX-13FHO
SRR1088044	SRS525068	SRP012682	RNA-Seq	GRCh37	SAMN02466083	PRJNA75899	BI	150	ILLUMINA	PAIRED	Solexa-169461	4-Oct-14	6-Jan-14	5723	2630	Thyroid	Thyroid	No	RNA_Seq (NGS)	male	GRU	Homo sapiens	1109537	706576	phs000424	1	RNA:Total RNA	Cross-Sectional	Genotype-Tissue Expression (GTEx)	GTEx	GTEX-V1D1-0926-SM-4JBHQ	GTEX-V1D1
SRR1072055	SRS524340	SRP012682	RNA-Seq	GRCh37	SAMN02464748	PRJNA75899	BI	302	ILLUMINA	PAIRED	Solexa-167370	3-Oct-14	4-Jan-14	6217	2860	Esophagus - Mucosa	Esophagus	No	RNA_Seq (NGS)	male	GRU	Homo sapiens	1109521	706574	phs000424	1	RNA:Total RNA	Cross-Sectional	Genotype-Tissue Expression (GTEx)	GTEx	GTEX-UPK5-1226-SM-4IHL8	GTEX-UPK5
SRR1077805	SRS524594	SRP012682	RNA-Seq	GRCh37	SAMN02465473	PRJNA75899	BI	150	ILLUMINA	PAIRED	Solexa-155319	3-Oct-14	5-Jan-14	5360	2417	Muscle - Skeletal	Muscle	No	RNA_Seq (NGS)	female	GRU	Homo sapiens	1110176	847774	phs000424	1	RNA:Total RNA	Cross-Sectional	Genotype-Tissue Expression (GTEx)	GTEx	GTEX-XYKS-2426-SM-4AT43	GTEX-XYKS
SRR659331	SRS389645	SRP012682	RNA-Seq	GRCh37	SAMN01886811	PRJNA75899	BI	305	ILLUMINA	PAIRED	Solexa-115807	2-Oct-14	2-Feb-13	8022	4292	Brain - Cerebellum	Brain	No	RNA Expression (NGS)	male	GRU	Homo sapiens	914458	678140	phs000424	1	RNA:Total RNA	Cross-Sectional	Genotype-Tissue Expression (GTEx)	GTEx	GTEX-P44H-2426-SM-2XCEJ	GTEX-P44H
SRR1082544	SRS524804	SRP012682	RNA-Seq	GRCh37	SAMN02465204	PRJNA75899	BI	400	ILLUMINA	PAIRED	Solexa-150427	3-Oct-14	5-Jan-14	4527	1971	Pancreas	Pancreas	No	RNA Expression (NGS)	male	GRU	Homo sapiens	1108964	678144	phs000424	1	RNA:Total RNA	Cross-Sectional	Genotype-Tissue Expression (GTEx)	GTEx	GTEX-QEL4-1326-SM-447AD	GTEX-QEL4
SRR1429957	SRS643855	SRP012682	RNA-Seq	GRCh37	SAMN02788414	PRJNA75899	BI	150	ILLUMINA	PAIRED	Solexa-231535	4-Oct-14	21-Jun-14	10172	5200	Brain - Caudate (basal ganglia)	Brain	No	RNA Expression (NGS)	female	GRU	Homo sapiens	1270386	985094	phs000424	1	RNA:Total RNA	Cross-Sectional	Genotype-Tissue Expression (GTEx)	GTEx	GTEX-13PLJ-0011-R5a-SM-5O9BG	GTEX-13PLJ
SRR814919	SRS408489	SRP012682	RNA-Seq	GRCh37	SAMN01994060	PRJNA75899	BI	221	ILLUMINA	PAIRED	Solexa-129987	3-Oct-14	5-Apr-13	7474	3818	Thyroid	Thyroid	No	RNA Expression (NGS)	male	GRU	Homo sapiens	931789	720987	phs000424	1	RNA:Total RNA	Cross-Sectional	Genotype-Tissue Expression (GTEx)	GTEx	GTEX-WHPG-0226-SM-3NMB9	GTEX-WHPG
SRR1082833	SRS524816	SRP012682	RNA-Seq	GRCh37	SAMN02465202	PRJNA75899	BI	150	ILLUMINA	PAIRED	Solexa-172689	3-Oct-14	5-Jan-14	4852	2094	Cells - EBV-transformed lymphocytes	Blood	No	RNA_Seq (NGS)	male	GRU	Homo sapiens	1109626	706585	phs000424	1	RNA:Total RNA	Cross-Sectional	Genotype-Tissue Expression (GTEx)	GTEx	GTEX-WFG8-0001-SM-4LVN8	GTEX-WFG8
SRR1323628	SRS625707	SRP012682	RNA-Seq	GRCh37	SAMN02787967	PRJNA75899	BI	150	ILLUMINA	PAIRED	Solexa-212828	3-Oct-14	3-Jun-14	6232	2888	Heart - Left Ventricle	Heart	No	RNA_Seq (NGS)	female	GRU	Homo sapiens	1267787	984957	phs000424	1	RNA:Total RNA	Cross-Sectional	Genotype-Tissue Expression (GTEx)	GTEx	GTEX-11I78-0826-SM-5A5K4	GTEX-11I78
SRR1313361	SRS624488	SRP012682	RNA-Seq	GRCh37	SAMN02788794	PRJNA75899	BI	150	ILLUMINA	PAIRED	Solexa-231843	3-Oct-14	2-Jun-14	9495	4759	Brain - Nucleus accumbens (basal ganglia)	Brain	No	RNA Expression (NGS)	male	GRU	Homo sapiens	1268660	985002	phs000424	1	RNA:Total RNA	Cross-Sectional	Genotype-Tissue Expression (GTEx)	GTEx	GTEX-12WSH-0011-R6b-SM-5P9F4	GTEX-12WSH
SRR1486520	SRS649580	SRP012682	RNA-Seq	GRCh37	SAMN02787773	PRJNA75899	BI	150	ILLUMINA	PAIRED	Solexa-224849	4-Oct-14	28-Jun-14	6390	3201	Adipose - Subcutaneous	Adipose Tissue	No	RNA_Seq (NGS)	female	GRU	Homo sapiens	1272265	985180	phs000424	1	RNA:Total RNA	Cross-Sectional	Genotype-Tissue Expression (GTEx)	GTEx	GTEX-Y5V5-2426-SM-5IFJA	GTEX-Y5V5
SRR1071717	SRS524326	SRP012682	RNA-Seq	GRCh37	SAMN02464980	PRJNA75899	BI	150	ILLUMINA	PAIRED	Solexa-159855	3-Oct-14	4-Jan-14	5089	2366	Bladder	Bladder	No	RNA Expression (NGS)	male	GRU	Homo sapiens	1109438	706564	phs000424	1	RNA:Total RNA	Cross-Sectional	Genotype-Tissue Expression (GTEx)	GTEx	GTEX-U3ZM-0826-SM-4DXU6	GTEX-U3ZM
SRR1075484	SRS524480	SRP012682	RNA-Seq	GRCh37	SAMN02465284	PRJNA75899	BI	150	ILLUMINA	PAIRED	Solexa-155353	3-Oct-14	5-Jan-14	6016	2728	Breast - Mammary Tissue	Breast	No	RNA_Seq (NGS)	male	GRU	Homo sapiens	1109905	847759	phs000424	1	RNA:Total RNA	Cross-Sectional	Genotype-Tissue Expression (GTEx)	GTEx	GTEX-XMD1-0826-SM-4AT52	GTEX-XMD1
SRR1392141	SRS636588	SRP012682	RNA-Seq	GRCh37	SAMN02791639	PRJNA75899	BI	150	ILLUMINA	PAIRED	Solexa-232914	4-Oct-14	13-Jun-14	4494	2006	Esophagus - Mucosa	Esophagus	No	RNA_Seq (NGS)	male	GRU	Homo sapiens	1270480	985099	phs000424	1	RNA:Total RNA	Cross-Sectional	Genotype-Tissue Expression (GTEx)	GTEx	GTEX-13QJ3-1726-SM-5RQK9	GTEX-13QJ3
SRR1409022	SRS638361	SRP012682	RNA-Seq	GRCh37	SAMN02793416	PRJNA75899	BI	150	ILLUMINA	PAIRED	Solexa-174692	4-Oct-14	16-Jun-14	5632	2593	Testis	Testis	No	RNA Expression (NGS)	male	GRU	Homo sapiens	1271953	721000	phs000424	1	RNA:Total RNA	Cross-Sectional	Genotype-Tissue Expression (GTEx)	GTEx	GTEX-WY7C-2226-SM-4ONCS	GTEX-WY7C
SRR1408752	SRS638325	SRP012682	RNA-Seq	GRCh37	SAMN02789020	PRJNA75899	BI	150	ILLUMINA	PAIRED	Solexa-176206	4-Oct-14	16-Jun-14	4587	2022	Cells - Transformed fibroblasts	Skin	No	RNA_Seq (NGS)	male	GRU	Homo sapiens	1271568	590970	phs000424	1	RNA:Total RNA	Cross-Sectional	Genotype-Tissue Expression (GTEx)	GTEx	GTEX-QEG5-0008-SM-4R1KL	GTEX-QEG5
SRR819719	SRS408806	SRP012682	RNA-Seq	GRCh37	SAMN01994080	PRJNA75899	BI	258	ILLUMINA	PAIRED	Solexa-125979	3-Oct-14	6-Apr-13	9246	5076	Stomach	Stomach	No	RNA Expression (NGS)	male	GRU	Homo sapiens	931508	590928	phs000424	1	RNA:Total RNA	Cross-Sectional	Genotype-Tissue Expression (GTEx)	GTEx	GTEX-O5YW-1526-SM-3MJGL	GTEX-O5YW
SRR1087055	SRS524994	SRP012682	RNA-Seq	GRCh37	SAMN02465785	PRJNA75899	BI	150	ILLUMINA	PAIRED	Solexa-150614	4-Oct-14	5-Jan-14	5026	2257	Testis	Testis	No	RNA_Seq (NGS)	male	GRU	Homo sapiens	1109089	590981	phs000424	1	RNA:Total RNA	Cross-Sectional	Genotype-Tissue Expression (GTEx)	GTEx	GTEX-RN64-2326-SM-48FDW	GTEX-RN64
SRR1069421	SRS524224	SRP012682	RNA-Seq	GRCh37	SAMN02464823	PRJNA75899	BI	150	ILLUMINA	PAIRED	Solexa-169440	3-Oct-14	4-Jan-14	5811	2653	Adrenal Gland	Adrenal Gland	No	RNA_Seq (NGS)	male	GRU	Homo sapiens	1109545	706577	phs000424	1	RNA:Total RNA	Cross-Sectional	Genotype-Tissue Expression (GTEx)	GTEx	GTEX-V955-0126-SM-4JBH5	GTEX-V955
SRR662763	SRS389831	SRP012682	RNA-Seq	GRCh37	SAMN01887177	PRJNA75899	BI	226	ILLUMINA	PAIRED	Solexa-119245	3-Oct-14	3-Feb-13	4278	2356	Heart - Left Ventricle	Heart	No	RNA_Seq (NGS)	male	GRU	Homo sapiens	914726	678177	phs000424	1	RNA:Total RNA	Cross-Sectional	Genotype-Tissue Expression (GTEx)	GTEx	GTEX-SIU8-0826-SM-2XCDQ	GTEX-SIU8
SRR1377735	SRS634340	SRP012682	RNA-Seq	GRCh37	SAMN02788112	PRJNA75899	BI	150	ILLUMINA	PAIRED	Solexa-232793	4-Oct-14	11-Jun-14	4752	2078	Skin - Not Sun Exposed (Suprapubic)	Skin	No	RNA_Seq (NGS)	male	GRU	Homo sapiens	1271097	985138	phs000424	1	RNA:Total RNA	Cross-Sectional	Genotype-Tissue Expression (GTEx)	GTEx	GTEX-14753-0726-SM-5QGQO	GTEX-14753
SRR1083530	SRS524845	SRP012682	RNA-Seq	GRCh37	SAMN02464885	PRJNA75899	BI	150	ILLUMINA	PAIRED	Solexa-151284	3-Oct-14	5-Jan-14	6090	2529	Esophagus - Mucosa	Esophagus	No	RNA_Seq (NGS)	female	GRU	Homo sapiens	1108884	590962	phs000424	1	RNA:Total RNA	Cross-Sectional	Genotype-Tissue Expression (GTEx)	GTEx	GTEX-Q2AG-1326-SM-43V8K	GTEX-Q2AG
SRR1105320	SRS528000	SRP012682	RNA-Seq	GRCh37	SAMN02465269	PRJNA75899	BI	150	ILLUMINA	PAIRED	Solexa-154248	5-Oct-14	9-Jan-14	4503	1934	Artery - Coronary	Blood Vessel	No	RNA_Seq (NGS)	male	GRU	Homo sapiens	1109234	678171	phs000424	1	RNA:Total RNA	Cross-Sectional	Genotype-Tissue Expression (GTEx)	GTEx	GTEX-S4Z8-0926-SM-4AD6Q	GTEX-S4Z8
SRR1090483	SRS525208	SRP012682	RNA-Seq	GRCh37	SAMN02465736	PRJNA75899	BI	150	ILLUMINA	PAIRED	Solexa-156025	3-Oct-14	6-Jan-14	7843	3661	Heart - Atrial Appendage	Heart	No	RNA Expression (NGS)	male	GRU	Homo sapiens	1109977	847765	phs000424	1	RNA:Total RNA	Cross-Sectional	Genotype-Tissue Expression (GTEx)	GTEx	GTEX-XPVG-0726-SM-4B658	GTEX-XPVG
SRR1069734	SRS524237	SRP012682	RNA-Seq	GRCh37	SAMN02465508	PRJNA75899	BI	150	ILLUMINA	PAIRED	Solexa-154205	3-Oct-14	4-Jan-14	6345	2794	Testis	Testis	No	RNA_Seq (NGS)	male	GRU	Homo sapiens	1109218	678169	phs000424	1	RNA:Total RNA	Cross-Sectional	Genotype-Tissue Expression (GTEx)	GTEx	GTEX-S4Q7-1226-SM-4AD5I	GTEX-S4Q7
SRR1446716	SRS644708	SRP012682	RNA-Seq	GRCh37	SAMN02789876	PRJNA75899	BI	150	ILLUMINA	PAIRED	Solexa-221258	4-Oct-14	23-Jun-14	4828	2054	Colon - Sigmoid	Colon	No	RNA Expression (NGS)	female	GRU	Homo sapiens	1273507	985245	phs000424	1	RNA:Total RNA	Cross-Sectional	Genotype-Tissue Expression (GTEx)	GTEx	GTEX-ZVT3-2826-SM-5GU6A	GTEX-ZVT3
SRR660378	SRS389741	SRP012682	RNA-Seq	GRCh37	SAMN01887503	PRJNA75899	BI	252	ILLUMINA	PAIRED	Solexa-119272	3-Oct-14	2-Feb-13	6431	3632	Whole Blood	Blood	No	RNA_Seq (NGS)	male	GRU	Homo sapiens	914702	678174	phs000424	1	RNA:Total RNA	Cross-Sectional	Genotype-Tissue Expression (GTEx)	GTEx	GTEX-S95S-0005-SM-2XCEC	GTEX-S95S
SRR1431183	SRS643911	SRP012682	RNA-Seq	GRCh37	SAMN02788286	PRJNA75899	BI	150	ILLUMINA	PAIRED	Solexa-211568	4-Oct-14	21-Jun-14	5520	2855	Brain - Hypothalamus	Brain	No	RNA Expression (NGS)	male	GRU	Homo sapiens	1268289	984983	phs000424	1	RNA:Total RNA	Cross-Sectional	Genotype-Tissue Expression (GTEx)	GTEx	GTEX-11ZUS-0011-R8a-SM-5BC73	GTEX-11ZUS
SRR1078164	SRS524610	SRP012682	RNA-Seq	GRCh37	SAMN02465342	PRJNA75899	BI	150	ILLUMINA	PAIRED	Solexa-169433	3-Oct-14	5-Jan-14	6500	2997	Prostate	Prostate	No	RNA_Seq (NGS)	male	GRU	Homo sapiens	1109542	706576	phs000424	1	RNA:Total RNA	Cross-Sectional	Genotype-Tissue Expression (GTEx)	GTEx	GTEX-V1D1-1926-SM-4JBGX	GTEX-V1D1
SRR1341034	SRS627900	SRP012682	RNA-Seq	GRCh37	SAMN02790949	PRJNA75899	BI	150	ILLUMINA	PAIRED	Solexa-231883	3-Oct-14	5-Jun-14	7387	3738	Thyroid	Thyroid	No	RNA Expression (NGS)	female	GRU	Homo sapiens	1269084	985023	phs000424	1	RNA:Total RNA	Cross-Sectional	Genotype-Tissue Expression (GTEx)	GTEx	GTEX-131YS-0726-SM-5P9G9	GTEX-131YS
SRR1440898	SRS644434	SRP012682	RNA-Seq	GRCh37	SAMN02789085	PRJNA75899	BI	150	ILLUMINA	PAIRED	Solexa-232249	4-Oct-14	23-Jun-14	7446	3713	Adipose - Visceral (Omentum)	Adipose Tissue	No	RNA Expression (NGS)	male	GRU	Homo sapiens	1272476	985190	phs000424	1	RNA:Total RNA	Cross-Sectional	Genotype-Tissue Expression (GTEx)	GTEx	GTEX-YEC4-0926-SM-5PNXY	GTEX-YEC4
SRR1319344	SRS625474	SRP012682	RNA-Seq	GRCh37	SAMN02790599	PRJNA75899	BI	150	ILLUMINA	PAIRED	Solexa-226845	3-Oct-14	3-Jun-14	6164	3246	Heart - Left Ventricle	Heart	No	RNA_Seq (NGS)	male	GRU	Homo sapiens	1269991	985075	phs000424	1	RNA:Total RNA	Cross-Sectional	Genotype-Tissue Expression (GTEx)	GTEx	GTEX-13O1R-1226-SM-5J1NU	GTEX-13O1R
SRR1319363	SRS625475	SRP012682	RNA-Seq	GRCh37	SAMN02792553	PRJNA75899	BI	150	ILLUMINA	PAIRED	Solexa-174446	3-Oct-14	3-Jun-14	7578	3413	Adrenal Gland	Adrenal Gland	No	RNA_Seq (NGS)	male	GRU	Homo sapiens	1271884	720994	phs000424	1	RNA:Total RNA	Cross-Sectional	Genotype-Tissue Expression (GTEx)	GTEx	GTEX-WQUQ-0126-SM-4OOSS	GTEX-WQUQ
SRR819793	SRS408810	SRP012682	RNA-Seq	GRCh37	SAMN01994036	PRJNA75899	BI	223	ILLUMINA	PAIRED	Solexa-130107	3-Oct-14	6-Apr-13	8729	4782	Brain - Nucleus accumbens (basal ganglia)	Brain	No	RNA_Seq (NGS)	male	GRU	Homo sapiens	931701	720983	phs000424	1	RNA:Total RNA	Cross-Sectional	Genotype-Tissue Expression (GTEx)	GTEx	GTEX-S7PM-0011-R6A-SM-3NM8F	GTEX-S7PM
SRR1377468	SRS634277	SRP012682	RNA-Seq	GRCh37	SAMN02793756	PRJNA75899	BI	350	ILLUMINA	PAIRED	Solexa-185174	4-Oct-14	11-Jun-14	7953	3702	Cells - EBV-transformed lymphocytes	Blood	No	RNA Expression (NGS)	male	GRU	Homo sapiens	1272269	985181	phs000424	1	RNA:Total RNA	Cross-Sectional	Genotype-Tissue Expression (GTEx)	GTEx	GTEX-Y5V6-0003-SM-4V6FX	GTEX-Y5V6
SRR815208	SRS408502	SRP012682	RNA-Seq	GRCh37	SAMN01994443	PRJNA75899	BI	246	ILLUMINA	PAIRED	Solexa-130196	3-Oct-14	5-Apr-13	8817	4793	Breast - Mammary Tissue	Breast	No	RNA_Seq (NGS)	female	GRU	Homo sapiens	931992	721003	phs000424	1	RNA:Total RNA	Cross-Sectional	Genotype-Tissue Expression (GTEx)	GTEx	GTEX-WYVS-1726-SM-3NMAY	GTEX-WYVS
SRR1389932	SRS636337	SRP012682	RNA-Seq	GRCh37	SAMN02791780	PRJNA75899	BI	150	ILLUMINA	PAIRED	Solexa-212904	4-Oct-14	13-Jun-14	5925	2785	Colon - Transverse	Colon	No	RNA_Seq (NGS)	male	GRU	Homo sapiens	1267836	984959	phs000424	1	RNA:Total RNA	Cross-Sectional	Genotype-Tissue Expression (GTEx)	GTEx	GTEX-11LCK-2026-SM-5A5MA	GTEX-11LCK
SRR663477	SRS389950	SRP012682	RNA-Seq	GRCh37	SAMN01887165	PRJNA75899	BI	237	ILLUMINA	PAIRED	Solexa-118892	3-Oct-14	3-Feb-13	7338	3638	Muscle - Skeletal	Muscle	No	RNA Expression (NGS)	male	GRU	Homo sapiens	914963	706566	phs000424	1	RNA:Total RNA	Cross-Sectional	Genotype-Tissue Expression (GTEx)	GTEx	GTEX-U412-0326-SM-3DB9L	GTEX-U412
SRR1330346	SRS627042	SRP012682	RNA-Seq	GRCh37	SAMN02789999	PRJNA75899	BI	150	ILLUMINA	PAIRED	Solexa-231587	3-Oct-14	4-Jun-14	8624	4438	Brain - Amygdala	Brain	No	RNA Expression (NGS)	male	GRU	Homo sapiens	1270294	985089	phs000424	1	RNA:Total RNA	Cross-Sectional	Genotype-Tissue Expression (GTEx)	GTEx	GTEX-13OW7-0011-R4b-SM-5O9CX	GTEX-13OW7
SRR601445	SRS333338	SRP012682	RNA-Seq	GRCh37	SAMN00992826	PRJNA75899	BI	185	ILLUMINA	PAIRED	Solexa-86348	2-Oct-14	22-Oct-12	9697	5599	Lung	Lung	No	RNA_Seq (NGS)	male	GRU	Homo sapiens	736150	590941	phs000424	1	RNA:Total RNA	Cross-Sectional	Genotype-Tissue Expression (GTEx)	GTEx	GTEX-OXRN-0526-SM-2I5EN	GTEX-OXRN
SRR1085187	SRS524914	SRP012682	RNA-Seq	GRCh37	SAMN02464880	PRJNA75899	BI	400	ILLUMINA	PAIRED	Solexa-150466	3-Oct-14	5-Jan-14	4634	1965	Pancreas	Pancreas	No	RNA Expression (NGS)	male	GRU	Homo sapiens	1108969	590971	phs000424	1	RNA:Total RNA	Cross-Sectional	Genotype-Tissue Expression (GTEx)	GTEx	GTEX-QESD-0226-SM-447BH	GTEX-QESD
SRR1409084	SRS638364	SRP012682	RNA-Seq	GRCh37	SAMN02791673	PRJNA75899	BI	150	ILLUMINA	PAIRED	Solexa-174416	3-Oct-14	16-Jun-14	4143	1748	Pancreas	Pancreas	No	RNA Expression (NGS)	male	GRU	Homo sapiens	1271844	706589	phs000424	1	RNA:Total RNA	Cross-Sectional	Genotype-Tissue Expression (GTEx)	GTEx	GTEX-WHWD-0726-SM-4OORX	GTEX-WHWD
SRR1094216	SRS525392	SRP012682	RNA-Seq	GRCh37	SAMN02465362	PRJNA75899	BI	150	ILLUMINA	PAIRED	Solexa-163901	3-Oct-14	6-Jan-14	6384	3125	Skin - Not Sun Exposed (Suprapubic)	Skin	No	RNA Expression (NGS)	male	GRU	Homo sapiens	1109478	706569	phs000424	1	RNA:Total RNA	Cross-Sectional	Genotype-Tissue Expression (GTEx)	GTEx	GTEX-U8XE-0226-SM-4E3J3	GTEX-U8XE
SRR1390179	SRS636348	SRP012682	RNA-Seq	GRCh37	SAMN02793216	PRJNA75899	BI	150	ILLUMINA	PAIRED	Solexa-174705	4-Oct-14	13-Jun-14	5756	2646	Colon - Transverse	Colon	No	RNA Expression (NGS)	female	GRU	Homo sapiens	1271991	721003	phs000424	1	RNA:Total RNA	Cross-Sectional	Genotype-Tissue Expression (GTEx)	GTEx	GTEX-WYVS-1826-SM-4OND6	GTEX-WYVS
SRR1433374	SRS644015	SRP012682	RNA-Seq	GRCh37	SAMN02793485	PRJNA75899	BI	150	ILLUMINA	PAIRED	Solexa-224801	4-Oct-14	21-Jun-14	6730	3364	Breast - Mammary Tissue	Breast	No	RNA Expression (NGS)	female	GRU	Homo sapiens	1272618	985197	phs000424	1	RNA:Total RNA	Cross-Sectional	Genotype-Tissue Expression (GTEx)	GTEx	GTEX-YJ8O-2226-SM-5IFHW	GTEX-YJ8O
SRR1442909	SRS644528	SRP012682	RNA-Seq	GRCh37	SAMN02788125	PRJNA75899	BI	150	ILLUMINA	PAIRED	Solexa-230526	4-Oct-14	23-Jun-14	7232	3550	Cells - Leukemia cell line (CML)	Bone Marrow	Yes	RNA_Seq (NGS)	female	GRU	Homo sapiens	1273879	590982	phs000424	1	RNA:Total RNA	Cross-Sectional	Genotype-Tissue Expression (GTEx)	GTEx	K-562-SM-5N9B7	K-562
SRR816541	SRS408598	SRP012682	RNA-Seq	GRCh37	SAMN01993929	PRJNA75899	BI	223	ILLUMINA	PAIRED	Solexa-130316	3-Oct-14	5-Apr-13	9568	5117	Pancreas	Pancreas	No	RNA Expression (NGS)	male	GRU	Homo sapiens	931669	590953	phs000424	1	RNA:Total RNA	Cross-Sectional	Genotype-Tissue Expression (GTEx)	GTEx	GTEX-PLZ6-0726-SM-3P619	GTEX-PLZ6
SRR1453615	SRS645774	SRP012682	RNA-Seq	GRCh37	SAMN02791841	PRJNA75899	BI	150	ILLUMINA	PAIRED	Solexa-231181	4-Oct-14	24-Jun-14	5931	2918	Skin - Sun Exposed (Lower leg)	Skin	No	RNA Expression (NGS)	male	GRU	Homo sapiens	1271094	985138	phs000424	1	RNA:Total RNA	Cross-Sectional	Genotype-Tissue Expression (GTEx)	GTEx	GTEX-14753-0426-SM-5NQAM	GTEX-14753
SRR824015	SRS410271	SRP012682	RNA-Seq	GRCh37	SAMN01993833	PRJNA75899	BI	325	ILLUMINA	PAIRED	Solexa-129785	3-Oct-14	9-Apr-13	9336	5079	Cells - Leukemia cell line (CML)	Bone Marrow	Yes	RNA Expression (NGS)	female	GRU	Homo sapiens	932096	590982	phs000424	1	RNA:Total RNA	Cross-Sectional	Genotype-Tissue Expression (GTEx)	GTEx	K-562-SM-3NB3I	K-562
SRR655435	SRS389086	SRP012682	RNA-Seq	GRCh37	SAMN01887110	PRJNA75899	BI	250	ILLUMINA	PAIRED	Solexa-118280	2-Oct-14	1-Feb-13	6913	3838	Brain - Amygdala	Brain	No	RNA Expression (NGS)	female	GRU	Homo sapiens	914585	678155	phs000424	1	RNA:Total RNA	Cross-Sectional	Genotype-Tissue Expression (GTEx)	GTEx	GTEX-RNOR-0011-R4A-SM-3GAD3	GTEX-RNOR
SRR810829	SRS408303	SRP012682	RNA-Seq	GRCh37	SAMN01993908	PRJNA75899	BI	288	ILLUMINA	PAIRED	Solexa-129723	3-Oct-14	4-Apr-13	9461	5291	Stomach	Stomach	No	RNA Expression (NGS)	male	GRU	Homo sapiens	931565	590937	phs000424	1	RNA:Total RNA	Cross-Sectional	Genotype-Tissue Expression (GTEx)	GTEx	GTEX-OOBJ-1526-SM-3NB1Q	GTEX-OOBJ
SRR1079434	SRS524664	SRP012682	RNA-Seq	GRCh37	SAMN02465376	PRJNA75899	BI	150	ILLUMINA	PAIRED	Solexa-155359	3-Oct-14	5-Jan-14	4812	2176	Skin - Not Sun Exposed (Suprapubic)	Skin	No	RNA Expression (NGS)	male	GRU	Homo sapiens	1109869	847757	phs000424	1	RNA:Total RNA	Cross-Sectional	Genotype-Tissue Expression (GTEx)	GTEx	GTEX-XK95-0226-SM-4AT58	GTEX-XK95
SRR1440397	SRS644411	SRP012682	RNA-Seq	GRCh37	SAMN02788521	PRJNA75899	BI	150	ILLUMINA	PAIRED	Solexa-191556	4-Oct-14	23-Jun-14	6760	3159	Cells - EBV-transformed lymphocytes	Blood	No	RNA_Seq (NGS)	male	GRU	Homo sapiens	1272927	985214	phs000424	1	RNA:Total RNA	Cross-Sectional	Genotype-Tissue Expression (GTEx)	GTEx	GTEX-ZEX8-0004-SM-4WKFQ	GTEX-ZEX8
SRR602338	SRS333417	SRP012682	RNA-Seq	GRCh37	SAMN00992905	PRJNA75899	BI	197	ILLUMINA	PAIRED	Solexa-85120	2-Oct-14	22-Oct-12	12447	7037	Thyroid	Thyroid	No	RNA_Seq (NGS)	male	GRU	Homo sapiens	736094	590936	phs000424	1	RNA:Total RNA	Cross-Sectional	Genotype-Tissue Expression (GTEx)	GTEx	GTEX-OIZH-2626-SM-2HMJM	GTEX-OIZH
SRR1368939	SRS631473	SRP012682	RNA-Seq	GRCh37	SAMN02789143	PRJNA75899	BI	150	ILLUMINA	PAIRED	Solexa-231434	4-Oct-14	10-Jun-14	8665	4092	Artery - Tibial	Blood Vessel	No	RNA_Seq (NGS)	female	GRU	Homo sapiens	1273276	985232	phs000424	1	RNA:Total RNA	Cross-Sectional	Genotype-Tissue Expression (GTEx)	GTEx	GTEX-ZTPG-0426-SM-5O98K	GTEX-ZTPG
SRR1076608	SRS524541	SRP012682	RNA-Seq	GRCh37	SAMN02466144	PRJNA75899	BI	150	ILLUMINA	PAIRED	Solexa-169431	3-Oct-14	5-Jan-14	6895	3103	Cells - Leukemia cell line (CML)	Bone Marrow	Yes	RNA_Seq (NGS)	female	GRU	Homo sapiens	1110195	590982	phs000424	1	RNA:Total RNA	Cross-Sectional	Genotype-Tissue Expression (GTEx)	GTEx	K-562-SM-4JBIQ	K-562
SRR1088511	SRS525091	SRP012682	RNA-Seq	GRCh37	SAMN02465423	PRJNA75899	BI	150	ILLUMINA	PAIRED	Solexa-172668	4-Oct-14	6-Jan-14	4574	1962	Esophagus - Muscularis	Esophagus	No	RNA Expression (NGS)	male	GRU	Homo sapiens	1109663	720986	phs000424	1	RNA:Total RNA	Cross-Sectional	Genotype-Tissue Expression (GTEx)	GTEx	GTEX-WH7G-1026-SM-4LVML	GTEX-WH7G
SRR1359367	SRS629899	SRP012682	RNA-Seq	GRCh37	SAMN02791201	PRJNA75899	BI	150	ILLUMINA	PAIRED	Solexa-230275	3-Oct-14	9-Jun-14	5062	2405	Brain - Cerebellum	Brain	No	RNA_Seq (NGS)	male	GRU	Homo sapiens	1269714	985060	phs000424	1	RNA:Total RNA	Cross-Sectional	Genotype-Tissue Expression (GTEx)	GTEx	GTEX-13FXS-3026-SM-5LZYO	GTEX-13FXS
SRR817880	SRS408678	SRP012682	RNA-Seq	GRCh37	SAMN01994187	PRJNA75899	BI	220	ILLUMINA	PAIRED	Solexa-125948	3-Oct-14	5-Apr-13	11556	6051	Brain - Spinal cord (cervical c-1)	Brain	No	RNA Expression (NGS)	male	GRU	Homo sapiens	931858	720991	phs000424	1	RNA:Total RNA	Cross-Sectional	Genotype-Tissue Expression (GTEx)	GTEx	GTEX-WL46-0011-R9A-SM-3MJFP	GTEX-WL46
SRR1487910	SRS649645	SRP012682	RNA-Seq	GRCh37	SAMN02791284	PRJNA75899	BI	150	ILLUMINA	PAIRED	Solexa-227208	4-Oct-14	28-Jun-14	6845	3458	Lung	Lung	No	RNA Expression (NGS)	male	GRU	Homo sapiens	1269424	985043	phs000424	1	RNA:Total RNA	Cross-Sectional	Genotype-Tissue Expression (GTEx)	GTEx	GTEX-139UW-0226-SM-5K7WU	GTEX-139UW
SRR1415615	SRS639282	SRP012682	RNA-Seq	GRCh37	SAMN02788684	PRJNA75899	BI	150	ILLUMINA	PAIRED	Solexa-218827	4-Oct-14	17-Jun-14	7099	3414	Esophagus - Mucosa	Esophagus	No	RNA Expression (NGS)	male	GRU	Homo sapiens	1268481	984992	phs000424	1	RNA:Total RNA	Cross-Sectional	Genotype-Tissue Expression (GTEx)	GTEx	GTEX-12C56-1226-SM-5FQSU	GTEX-12C56
SRR1473936	SRS648564	SRP012682	RNA-Seq	GRCh37	SAMN02788475	PRJNA75899	BI	150	ILLUMINA	PAIRED	Solexa-231914	4-Oct-14	27-Jun-14	9660	4826	Brain - Amygdala	Brain	No	RNA_Seq (NGS)	female	GRU	Homo sapiens	1270180	985084	phs000424	1	RNA:Total RNA	Cross-Sectional	Genotype-Tissue Expression (GTEx)	GTEx	GTEX-13OVJ-0011-R4b-SM-5P9H5	GTEX-13OVJ
SRR1318686	SRS625443	SRP012682	RNA-Seq	GRCh37	SAMN02788043	PRJNA75899	BI	150	ILLUMINA	PAIRED	Solexa-233135	3-Oct-14	3-Jun-14	4822	2052	Cells - Transformed fibroblasts	Skin	No	RNA_Seq (NGS)	male	GRU	Homo sapiens	1267930	984965	phs000424	1	RNA:Total RNA	Cross-Sectional	Genotype-Tissue Expression (GTEx)	GTEx	GTEX-11OF3-0008-SM-5S2NH	GTEX-11OF3
SRR1081838	SRS524768	SRP012682	RNA-Seq	GRCh37	SAMN02464813	PRJNA75899	BI	150	ILLUMINA	PAIRED	Solexa-164984	3-Oct-14	5-Jan-14	7887	3848	Cells - Transformed fibroblasts	Skin	No	RNA_Seq (NGS)	male	GRU	Homo sapiens	1109913	847761	phs000424	1	RNA:Total RNA	Cross-Sectional	Genotype-Tissue Expression (GTEx)	GTEx	GTEX-XMK1-0008-SM-4GICF	GTEX-XMK1
SRR821326	SRS408904	SRP012682	RNA-Seq	GRCh37	SAMN01993962	PRJNA75899	BI	253	ILLUMINA	PAIRED	Solexa-129981	3-Oct-14	6-Apr-13	8968	4847	Whole Blood	Blood	No	RNA Expression (NGS)	male	GRU	Homo sapiens	931804	720988	phs000424	1	RNA:Total RNA	Cross-Sectional	Genotype-Tissue Expression (GTEx)	GTEx	GTEX-WHSE-0006-SM-3NMBW	GTEX-WHSE
SRR1453971	SRS645790	SRP012682	RNA-Seq	GRCh37	SAMN02789130	PRJNA75899	BI	150	ILLUMINA	PAIRED	Solexa-222819	4-Oct-14	24-Jun-14	6918	3191	Lung	Lung	No	RNA Expression (NGS)	male	GRU	Homo sapiens	1267867	984961	phs000424	1	RNA:Total RNA	Cross-Sectional	Genotype-Tissue Expression (GTEx)	GTEx	GTEX-11NUK-0826-SM-5HL4U	GTEX-11NUK
SRR1340301	SRS627855	SRP012682	RNA-Seq	GRCh37	SAMN02787991	PRJNA75899	BI	150	ILLUMINA	PAIRED	Solexa-233608	3-Oct-14	5-Jun-14	4733	2217	Brain - Nucleus accumbens (basal ganglia)	Brain	No	RNA Expression (NGS)	male	GRU	Homo sapiens	1270898	985126	phs000424	1	RNA:Total RNA	Cross-Sectional	Genotype-Tissue Expression (GTEx)	GTEx	GTEX-145LU-0011-R6a-SM-5S2V6	GTEX-145LU
SRR1361174	SRS629992	SRP012682	RNA-Seq	GRCh37	SAMN02789277	PRJNA75899	BI	150	ILLUMINA	PAIRED	Solexa-232745	4-Oct-14	9-Jun-14	6065	2635	Adipose - Subcutaneous	Adipose Tissue	No	RNA_Seq (NGS)	female	GRU	Homo sapiens	1270758	985116	phs000424	1	RNA:Total RNA	Cross-Sectional	Genotype-Tissue Expression (GTEx)	GTEx	GTEX-13X6K-0226-SM-5QGPB	GTEX-13X6K
SRR1091524	SRS525276	SRP012682	RNA-Seq	GRCh37	SAMN02465091	PRJNA75899	BI	150	ILLUMINA	PAIRED	Solexa-151246	3-Oct-14	6-Jan-14	4307	1935	Colon - Sigmoid	Colon	No	RNA Expression (NGS)	male	GRU	Homo sapiens	1109741	721014	phs000424	1	RNA:Total RNA	Cross-Sectional	Genotype-Tissue Expression (GTEx)	GTEx	GTEX-X5EB-1126-SM-46MVV	GTEX-X5EB
SRR1477405	SRS648737	SRP012682	RNA-Seq	GRCh37	SAMN02792206	PRJNA75899	BI	150	ILLUMINA	PAIRED	Solexa-187559	4-Oct-14	27-Jun-14	7616	3833	Skin - Not Sun Exposed (Suprapubic)	Skin	No	RNA Expression (NGS)	male	GRU	Homo sapiens	1272371	985185	phs000424	1	RNA:Total RNA	Cross-Sectional	Genotype-Tissue Expression (GTEx)	GTEx	GTEX-Y9LG-1126-SM-4VBQ7	GTEX-Y9LG
SRR659157	SRS389651	SRP012682	RNA-Seq	GRCh37	SAMN01886958	PRJNA75899	BI	305	ILLUMINA	PAIRED	Solexa-119115	2-Oct-14	2-Feb-13	8617	4519	Skin - Not Sun Exposed (Suprapubic)	Skin	No	RNA_Seq (NGS)	male	GRU	Homo sapiens	915036	706574	phs000424	1	RNA:Total RNA	Cross-Sectional	Genotype-Tissue Expression (GTEx)	GTEx	GTEX-UPK5-0426-SM-3GAEK	GTEX-UPK5
SRR1459441	SRS646042	SRP012682	RNA-Seq	GRCh37	SAMN02788847	PRJNA75899	BI	150	ILLUMINA	PAIRED	Solexa-232534	4-Oct-14	24-Jun-14	7352	3533	Brain - Cortex	Brain	No	RNA_Seq (NGS)	male	GRU	Homo sapiens	1270979	985131	phs000424	1	RNA:Total RNA	Cross-Sectional	Genotype-Tissue Expression (GTEx)	GTEx	GTEX-145MH-3026-SM-5Q5DZ	GTEX-145MH
SRR1076441	SRS524534	SRP012682	RNA-Seq	GRCh37	SAMN02465713	PRJNA75899	BI	150	ILLUMINA	PAIRED	Solexa-150657	3-Oct-14	5-Jan-14	6837	3036	Breast - Mammary Tissue	Breast	No	RNA Expression (NGS)	male	GRU	Homo sapiens	1109073	678153	phs000424	1	RNA:Total RNA	Cross-Sectional	Genotype-Tissue Expression (GTEx)	GTEx	GTEX-REY6-2426-SM-48FF5	GTEX-REY6
SRR1358826	SRS629871	SRP012682	RNA-Seq	GRCh37	SAMN02789248	PRJNA75899	BI	150	ILLUMINA	PAIRED	Solexa-228492	3-Oct-14	8-Jun-14	6582	3399	Brain - Hippocampus	Brain	No	RNA_Seq (NGS)	male	GRU	Homo sapiens	1269558	985052	phs000424	1	RNA:Total RNA	Cross-Sectional	Genotype-Tissue Expression (GTEx)	GTEx	GTEX-13FHO-0011-R1b-SM-5KLZG	GTEX-13FHO
SRR1406582	SRS638203	SRP012682	RNA-Seq	GRCh37	SAMN02789719	PRJNA75899	BI	150	ILLUMINA	PAIRED	Solexa-176174	4-Oct-14	15-Jun-14	4396	1962	Artery - Aorta	Blood Vessel	No	RNA_Seq (NGS)	male	GRU	Homo sapiens	1271561	590969	phs000424	1	RNA:Total RNA	Cross-Sectional	Genotype-Tissue Expression (GTEx)	GTEx	GTEX-QEG4-0926-SM-4R1JO	GTEX-QEG4
SRR1417088	SRS639354	SRP012682	RNA-Seq	GRCh37	SAMN02793794	PRJNA75899	BI	150	ILLUMINA	PAIRED	Solexa-220338	4-Oct-14	17-Jun-14	5164	2287	Lung	Lung	No	RNA Expression (NGS)	female	GRU	Homo sapiens	1268681	985004	phs000424	1	RNA:Total RNA	Cross-Sectional	Genotype-Tissue Expression (GTEx)	GTEx	GTEX-12WSJ-0226-SM-5GCP7	GTEX-12WSJ
SRR1434975	SRS644092	SRP012682	RNA-Seq	GRCh37	SAMN02790273	PRJNA75899	BI	150	ILLUMINA	PAIRED	Solexa-234675	4-Oct-14	21-Jun-14	6205	2847	Heart - Left Ventricle	Heart	No	RNA Expression (NGS)	male	GRU	Homo sapiens	1270728	985114	phs000424	1	RNA:Total RNA	Cross-Sectional	Genotype-Tissue Expression (GTEx)	GTEx	GTEX-13X6I-1426-SM-5SI9Z	GTEX-13X6I
SRR1345827	SRS628809	SRP012682	RNA-Seq	GRCh37	SAMN02790659	PRJNA75899	BI	150	ILLUMINA	PAIRED	Solexa-222831	3-Oct-14	6-Jun-14	5734	2655	Heart - Atrial Appendage	Heart	No	RNA_Seq (NGS)	male	GRU	Homo sapiens	1267868	984961	phs000424	1	RNA:Total RNA	Cross-Sectional	Genotype-Tissue Expression (GTEx)	GTEx	GTEX-11NUK-0926-SM-5HL57	GTEX-11NUK
SRR1470420	SRS648399	SRP012682	RNA-Seq	GRCh37	SAMN02788569	PRJNA75899	BI	150	ILLUMINA	PAIRED	Solexa-229924	4-Oct-14	27-Jun-14	5270	2473	Adipose - Visceral (Omentum)	Adipose Tissue	No	RNA_Seq (NGS)	male	GRU	Homo sapiens	1268869	985013	phs000424	1	RNA:Total RNA	Cross-Sectional	Genotype-Tissue Expression (GTEx)	GTEx	GTEX-13111-0626-SM-5LZVR	GTEX-13111
SRR1090984	SRS525236	SRP012682	RNA-Seq	GRCh37	SAMN02465304	PRJNA75899	BI	150	ILLUMINA	PAIRED	Solexa-150635	4-Oct-14	6-Jan-14	4470	1998	Spleen	Spleen	No	RNA Expression (NGS)	female	GRU	Homo sapiens	1109055	590980	phs000424	1	RNA:Total RNA	Cross-Sectional	Genotype-Tissue Expression (GTEx)	GTEx	GTEX-R55G-0226-SM-48FEI	GTEX-R55G
SRR1390516	SRS636364	SRP012682	RNA-Seq	GRCh37	SAMN02792051	PRJNA75899	BI	150	ILLUMINA	PAIRED	Solexa-233597	4-Oct-14	13-Jun-14	6942	3218	Brain - Hippocampus	Brain	No	RNA_Seq (NGS)	female	GRU	Homo sapiens	1270485	985100	phs000424	1	RNA:Total RNA	Cross-Sectional	Genotype-Tissue Expression (GTEx)	GTEx	GTEX-13QJC-0011-R1b-SM-5S2UU	GTEX-13QJC
SRR662330	SRS389905	SRP012682	RNA-Seq	GRCh37	SAMN01887301	PRJNA75899	BI	277	ILLUMINA	PAIRED	Solexa-119185	3-Oct-14	3-Feb-13	3205	1709	Artery - Tibial	Blood Vessel	No	RNA Expression (NGS)	female	GRU	Homo sapiens	914637	678166	phs000424	1	RNA:Total RNA	Cross-Sectional	Genotype-Tissue Expression (GTEx)	GTEx	GTEX-S341-2026-SM-2XCAA	GTEX-S341
SRR1460409	SRS646085	SRP012682	RNA-Seq	GRCh37	SAMN02792270	PRJNA75899	BI	150	ILLUMINA	PAIRED	Solexa-231463	4-Oct-14	24-Jun-14	6888	3311	Prostate	Prostate	No	RNA Expression (NGS)	male	GRU	Homo sapiens	1270882	985125	phs000424	1	RNA:Total RNA	Cross-Sectional	Genotype-Tissue Expression (GTEx)	GTEx	GTEX-145LT-0626-SM-5O99E	GTEX-145LT
SRR1078735	SRS524634	SRP012682	RNA-Seq	GRCh37	SAMN02465743	PRJNA75899	BI	150	ILLUMINA	PAIRED	Solexa-151309	3-Oct-14	5-Jan-14	4636	1902	Ovary	Ovary	No	RNA Expression (NGS)	female	GRU	Homo sapiens	1108925	590966	phs000424	1	RNA:Total RNA	Cross-Sectional	Genotype-Tissue Expression (GTEx)	GTEx	GTEX-QCQG-1426-SM-48U22	GTEX-QCQG
SRR1102055	SRS526674	SRP012682	RNA-Seq	GRCh37	SAMN02464769	PRJNA75899	BI	150	ILLUMINA	PAIRED	Solexa-151214	4-Oct-14	6-Jan-14	5032	2244	Brain - Frontal Cortex (BA9)	Brain	No	RNA Expression (NGS)	male	GRU	Homo sapiens	1109716	721013	phs000424	1	RNA:Total RNA	Cross-Sectional	Genotype-Tissue Expression (GTEx)	GTEx	GTEX-X585-0011-R10A-SM-46MUY	GTEX-X585
SRR1437163	SRS644199	SRP012682	RNA-Seq	GRCh37	SAMN02788719	PRJNA75899	BI	150	ILLUMINA	PAIRED	Solexa-231886	4-Oct-14	21-Jun-14	7612	3791	Prostate	Prostate	No	RNA_Seq (NGS)	male	GRU	Homo sapiens	1269166	985027	phs000424	1	RNA:Total RNA	Cross-Sectional	Genotype-Tissue Expression (GTEx)	GTEx	GTEX-132QS-1126-SM-5P9GC	GTEX-132QS
SRR1078278	SRS524615	SRP012682	RNA-Seq	GRCh37	SAMN02465744	PRJNA75899	BI	150	ILLUMINA	PAIRED	Solexa-155362	3-Oct-14	5-Jan-14	6704	3034	Colon - Transverse	Colon	No	RNA Expression (NGS)	female	GRU	Homo sapiens	1109247	678173	phs000424	1	RNA:Total RNA	Cross-Sectional	Genotype-Tissue Expression (GTEx)	GTEx	GTEX-S7SF-1926-SM-4AT5B	GTEX-S7SF
SRR656421	SRS389166	SRP012682	RNA-Seq	GRCh37	SAMN01887322	PRJNA75899	BI	275	ILLUMINA	PAIRED	Solexa-118316	2-Oct-14	1-Feb-13	7259	4024	Skin - Not Sun Exposed (Suprapubic)	Skin	No	RNA_Seq (NGS)	male	GRU	Homo sapiens	915028	706573	phs000424	1	RNA:Total RNA	Cross-Sectional	Genotype-Tissue Expression (GTEx)	GTEx	GTEX-UPJH-0226-SM-3GADV	GTEX-UPJH
SRR1353900	SRS629595	SRP012682	RNA-Seq	GRCh37	SAMN02789269	PRJNA75899	BI	150	ILLUMINA	PAIRED	Solexa-232528	3-Oct-14	8-Jun-14	7303	3474	Muscle - Skeletal	Muscle	No	RNA_Seq (NGS)	female	GRU	Homo sapiens	1271082	985137	phs000424	1	RNA:Total RNA	Cross-Sectional	Genotype-Tissue Expression (GTEx)	GTEx	GTEX-146FR-1726-SM-5Q5DT	GTEX-146FR
SRR1073167	SRS524386	SRP012682	RNA-Seq	GRCh37	SAMN02464953	PRJNA75899	BI	150	ILLUMINA	PAIRED	Solexa-150590	3-Oct-14	4-Jan-14	4865	2230	Pancreas	Pancreas	No	RNA Expression (NGS)	male	GRU	Homo sapiens	1109076	678154	phs000424	1	RNA:Total RNA	Cross-Sectional	Genotype-Tissue Expression (GTEx)	GTEx	GTEX-RM2N-0326-SM-48FD8	GTEX-RM2N
SRR1082283	SRS524791	SRP012682	RNA-Seq	GRCh37	SAMN02465669	PRJNA75899	BI	150	ILLUMINA	PAIRED	Solexa-150612	3-Oct-14	5-Jan-14	4600	2046	Artery - Aorta	Blood Vessel	No	RNA Expression (NGS)	male	GRU	Homo sapiens	1109067	678153	phs000424	1	RNA:Total RNA	Cross-Sectional	Genotype-Tissue Expression (GTEx)	GTEx	GTEX-REY6-1126-SM-48FDU	GTEX-REY6
SRR1324141	SRS625735	SRP012682	RNA-Seq	GRCh37	SAMN02789352	PRJNA75899	BI	150	ILLUMINA	PAIRED	Solexa-216080	3-Oct-14	3-Jun-14	5995	2690	Pituitary	Pituitary	No	RNA Expression (NGS)	female	GRU	Homo sapiens	1267660	984950	phs000424	1	RNA:Total RNA	Cross-Sectional	Genotype-Tissue Expression (GTEx)	GTEx	GTEX-11EMC-3126-SM-5EGJP	GTEX-11EMC
SRR1368754	SRS631464	SRP012682	RNA-Seq	GRCh37	SAMN02791344	PRJNA75899	BI	150	ILLUMINA	PAIRED	Solexa-226919	4-Oct-14	10-Jun-14	6851	3693	Lung	Lung	No	RNA_Seq (NGS)	male	GRU	Homo sapiens	1269927	985070	phs000424	1	RNA:Total RNA	Cross-Sectional	Genotype-Tissue Expression (GTEx)	GTEx	GTEX-13NYS-1626-SM-5J2MU	GTEX-13NYS
SRR1327855	SRS626619	SRP012682	RNA-Seq	GRCh37	SAMN02790877	PRJNA75899	BI	150	ILLUMINA	PAIRED	Solexa-176181	3-Oct-14	3-Jun-14	4421	1977	Artery - Coronary	Blood Vessel	No	RNA Expression (NGS)	male	GRU	Homo sapiens	1271598	590972	phs000424	1	RNA:Total RNA	Cross-Sectional	Genotype-Tissue Expression (GTEx)	GTEx	GTEX-QLQ7-0326-SM-4R1JV	GTEX-QLQ7
SRR1339856	SRS627832	SRP012682	RNA-Seq	GRCh37	SAMN02789403	PRJNA75899	BI	150	ILLUMINA	PAIRED	Solexa-234662	3-Oct-14	5-Jun-14	7212	3397	Whole Blood	Blood	No	RNA Expression (NGS)	male	GRU	Homo sapiens	1267703	984953	phs000424	1	RNA:Total RNA	Cross-Sectional	Genotype-Tissue Expression (GTEx)	GTEx	GTEX-11GS4-0006-SM-5SI9M	GTEX-11GS4
SRR1071379	SRS524312	SRP012682	RNA-Seq	GRCh37	SAMN02465293	PRJNA75899	BI	150	ILLUMINA	PAIRED	Solexa-157697	3-Oct-14	4-Jan-14	5635	2601	Testis	Testis	No	RNA Expression (NGS)	male	GRU	Homo sapiens	1109274	678176	phs000424	1	RNA:Total RNA	Cross-Sectional	Genotype-Tissue Expression (GTEx)	GTEx	GTEX-SIU7-1526-SM-4BRWQ	GTEX-SIU7
SRR819024	SRS408759	SRP012682	RNA-Seq	GRCh37	SAMN01994248	PRJNA75899	BI	295	ILLUMINA	PAIRED	Solexa-129742	3-Oct-14	5-Apr-13	9646	5304	Whole Blood	Blood	No	RNA_Seq (NGS)	male	GRU	Homo sapiens	931687	590974	phs000424	1	RNA:Total RNA	Cross-Sectional	Genotype-Tissue Expression (GTEx)	GTEx	GTEX-QMRM-0005-SM-3NB2A	GTEX-QMRM
SRR1489884	SRS649737	SRP012682	RNA-Seq	GRCh37	SAMN02792149	PRJNA75899	BI	150	ILLUMINA	PAIRED	Solexa-233057	4-Oct-14	28-Jun-14	4517	1940	Esophagus - Gastroesophageal Junction	Esophagus	No	RNA_Seq (NGS)	female	GRU	Homo sapiens	1270921	985128	phs000424	1	RNA:Total RNA	Cross-Sectional	Genotype-Tissue Expression (GTEx)	GTEx	GTEX-145ME-0426-SM-5S2QP	GTEX-145ME
SRR814268	SRS408449	SRP012682	RNA-Seq	GRCh37	SAMN01994154	PRJNA75899	BI	255	ILLUMINA	PAIRED	Solexa-125980	3-Oct-14	5-Apr-13	9949	5341	Stomach	Stomach	No	RNA_Seq (NGS)	female	GRU	Homo sapiens	931515	590930	phs000424	1	RNA:Total RNA	Cross-Sectional	Genotype-Tissue Expression (GTEx)	GTEx	GTEX-OHPK-1526-SM-3MJGM	GTEX-OHPK
SRR1078489	SRS524624	SRP012682	RNA-Seq	GRCh37	SAMN02465698	PRJNA75899	BI	150	ILLUMINA	PAIRED	Solexa-150961	3-Oct-14	5-Jan-14	5915	2359	Adipose - Subcutaneous	Adipose Tissue	No	RNA Expression (NGS)	male	GRU	Homo sapiens	1108766	590926	phs000424	1	RNA:Total RNA	Cross-Sectional	Genotype-Tissue Expression (GTEx)	GTEx	GTEX-NPJ8-0226-SM-48TBN	GTEX-NPJ8
SRR1414578	SRS639229	SRP012682	RNA-Seq	GRCh37	SAMN02791194	PRJNA75899	BI	150	ILLUMINA	PAIRED	Solexa-229766	4-Oct-14	17-Jun-14	4861	2354	Lung	Lung	No	RNA_Seq (NGS)	male	GRU	Homo sapiens	1271180	985145	phs000424	1	RNA:Total RNA	Cross-Sectional	Genotype-Tissue Expression (GTEx)	GTEx	GTEX-148VJ-0826-SM-5LU8V	GTEX-148VJ
SRR1409641	SRS638389	SRP012682	RNA-Seq	GRCh37	SAMN02787604	PRJNA75899	BI	150	ILLUMINA	PAIRED	Solexa-191624	4-Oct-14	16-Jun-14	6793	3187	Heart - Left Ventricle	Heart	No	RNA Expression (NGS)	female	GRU	Homo sapiens	1272972	985216	phs000424	1	RNA:Total RNA	Cross-Sectional	Genotype-Tissue Expression (GTEx)	GTEx	GTEX-ZF29-0226-SM-4WKHO	GTEX-ZF29
SRR1097148	SRS526077	SRP012682	RNA-Seq	GRCh37	SAMN02465452	PRJNA75899	BI	150	ILLUMINA	PAIRED	Solexa-150644	3-Oct-14	6-Jan-14	5635	2492	Ovary	Ovary	No	RNA Expression (NGS)	female	GRU	Homo sapiens	1109063	590980	phs000424	1	RNA:Total RNA	Cross-Sectional	Genotype-Tissue Expression (GTEx)	GTEx	GTEX-R55G-1526-SM-48FER	GTEX-R55G
SRR661925	SRS389922	SRP012682	RNA-Seq	GRCh37	SAMN01887191	PRJNA75899	BI	358	ILLUMINA	PAIRED	Solexa-119152	3-Oct-14	3-Feb-13	5212	2682	Brain - Substantia nigra	Brain	No	RNA_Seq (NGS)	male	GRU	Homo sapiens	915044	706575	phs000424	1	RNA:Total RNA	Cross-Sectional	Genotype-Tissue Expression (GTEx)	GTEx	GTEX-UTHO-0011-R2A-SM-3GIKC	GTEX-UTHO
SRR1465522	SRS648170	SRP012682	RNA-Seq	GRCh37	SAMN02788141	PRJNA75899	BI	150	ILLUMINA	PAIRED	Solexa-224578	4-Oct-14	27-Jun-14	5970	2859	Esophagus - Mucosa	Esophagus	No	RNA_Seq (NGS)	male	GRU	Homo sapiens	1269864	985067	phs000424	1	RNA:Total RNA	Cross-Sectional	Genotype-Tissue Expression (GTEx)	GTEx	GTEX-13N2G-1226-SM-5IJCI	GTEX-13N2G
SRR1391444	SRS636553	SRP012682	RNA-Seq	GRCh37	SAMN02788023	PRJNA75899	BI	150	ILLUMINA	PAIRED	Solexa-163909	4-Oct-14	13-Jun-14	6927	3416	Cells - Transformed fibroblasts	Skin	No	RNA Expression (NGS)	female	GRU	Homo sapiens	1273090	985223	phs000424	1	RNA:Total RNA	Cross-Sectional	Genotype-Tissue Expression (GTEx)	GTEx	GTEX-ZLWG-0008-SM-4E3J4	GTEX-ZLWG
SRR1352346	SRS629520	SRP012682	RNA-Seq	GRCh37	SAMN02790407	PRJNA75899	BI	150	ILLUMINA	PAIRED	Solexa-220262	3-Oct-14	8-Jun-14	5442	2448	Adrenal Gland	Adrenal Gland	No	RNA Expression (NGS)	male	GRU	Homo sapiens	1268767	985008	phs000424	1	RNA:Total RNA	Cross-Sectional	Genotype-Tissue Expression (GTEx)	GTEx	GTEX-12WSN-0926-SM-5GCN1	GTEX-12WSN
SRR818239	SRS408703	SRP012682	RNA-Seq	GRCh37	SAMN01994294	PRJNA75899	BI	230	ILLUMINA	PAIRED	Solexa-130119	3-Oct-14	5-Apr-13	10327	5575	Cells - Transformed fibroblasts	Skin	No	RNA_Seq (NGS)	female	GRU	Homo sapiens	931694	678168	phs000424	1	RNA:Total RNA	Cross-Sectional	Genotype-Tissue Expression (GTEx)	GTEx	GTEX-S4P3-0008-SM-3NM8R	GTEX-S4P3
SRR809987	SRS408257	SRP012682	RNA-Seq	GRCh37	SAMN01993943	PRJNA75899	BI	215	ILLUMINA	PAIRED	Solexa-127469	3-Oct-14	4-Apr-13	6035	2854	Adipose - Visceral (Omentum)	Adipose Tissue	No	RNA_Seq (NGS)	male	GRU	Homo sapiens	931866	720991	phs000424	1	RNA:Total RNA	Cross-Sectional	Genotype-Tissue Expression (GTEx)	GTEx	GTEX-WL46-2026-SM-3LK7U	GTEX-WL46
SRR1336481	SRS627581	SRP012682	RNA-Seq	GRCh37	SAMN02788943	PRJNA75899	BI	150	ILLUMINA	PAIRED	Solexa-233465	3-Oct-14	4-Jun-14	6725	3058	Brain - Spinal cord (cervical c-1)	Brain	No	RNA Expression (NGS)	male	GRU	Homo sapiens	1270900	985126	phs000424	1	RNA:Total RNA	Cross-Sectional	Genotype-Tissue Expression (GTEx)	GTEx	GTEX-145LU-0011-R9b-SM-5SI66	GTEX-145LU
SRR1440224	SRS644403	SRP012682	RNA-Seq	GRCh37	SAMN02788923	PRJNA75899	BI	150	ILLUMINA	PAIRED	Solexa-231072	4-Oct-14	23-Jun-14	5883	2787	Whole Blood	Blood	No	RNA Expression (NGS)	male	GRU	Homo sapiens	1268368	984987	phs000424	1	RNA:Total RNA	Cross-Sectional	Genotype-Tissue Expression (GTEx)	GTEx	GTEX-1212Z-0006-SM-5NQ8M	GTEX-1212Z
SRR1409193	SRS638369	SRP012682	RNA-Seq	GRCh37	SAMN02791577	PRJNA75899	BI	150	ILLUMINA	PAIRED	Solexa-232160	4-Oct-14	16-Jun-14	4300	1958	Lung	Lung	No	RNA Expression (NGS)	male	GRU	Homo sapiens	1269134	985025	phs000424	1	RNA:Total RNA	Cross-Sectional	Genotype-Tissue Expression (GTEx)	GTEx	GTEX-132NY-1226-SM-5PNVF	GTEX-132NY
SRR1079330	SRS524659	SRP012682	RNA-Seq	GRCh37	SAMN02466061	PRJNA75899	BI	150	ILLUMINA	PAIRED	Solexa-164982	3-Oct-14	5-Jan-14	7102	3480	Artery - Coronary	Blood Vessel	No	RNA_Seq (NGS)	male	GRU	Homo sapiens	1108945	590968	phs000424	1	RNA:Total RNA	Cross-Sectional	Genotype-Tissue Expression (GTEx)	GTEx	GTEX-QDVN-0126-SM-4GIC9	GTEX-QDVN
SRR1466871	SRS648233	SRP012682	RNA-Seq	GRCh37	SAMN02788434	PRJNA75899	BI	150	ILLUMINA	PAIRED	Solexa-230499	4-Oct-14	27-Jun-14	6645	3234	Brain - Anterior cingulate cortex (BA24)	Brain	No	RNA_Seq (NGS)	male	GRU	Homo sapiens	1269852	985067	phs000424	1	RNA:Total RNA	Cross-Sectional	Genotype-Tissue Expression (GTEx)	GTEx	GTEX-13N2G-0011-R3b-SM-5MR5G	GTEX-13N2G
SRR1446092	SRS644680	SRP012682	RNA-Seq	GRCh37	SAMN02787225	PRJNA75899	BI	150	ILLUMINA	PAIRED	Solexa-231610	4-Oct-14	23-Jun-14	7224	3696	Brain - Hypothalamus	Brain	No	RNA_Seq (NGS)	male	GRU	Homo sapiens	1270505	985101	phs000424	1	RNA:Total RNA	Cross-Sectional	Genotype-Tissue Expression (GTEx)	GTEx	GTEX-13RTJ-0011-R8b-SM-5O9DL	GTEX-13RTJ
SRR813959	SRS408426	SRP012682	RNA-Seq	GRCh37	SAMN01994319	PRJNA75899	BI	237	ILLUMINA	PAIRED	Solexa-129934	3-Oct-14	5-Apr-13	7361	3792	Pituitary	Pituitary	No	RNA_Seq (NGS)	male	GRU	Homo sapiens	932028	721006	phs000424	1	RNA:Total RNA	Cross-Sectional	Genotype-Tissue Expression (GTEx)	GTEx	GTEX-X261-3226-SM-3NMC3	GTEX-X261
SRR1392502	SRS636686	SRP012682	RNA-Seq	GRCh37	SAMN02791252	PRJNA75899	BI	150	ILLUMINA	PAIRED	Solexa-220275	4-Oct-14	13-Jun-14	5057	2257	Lung	Lung	No	RNA Expression (NGS)	female	GRU	Homo sapiens	1268594	984998	phs000424	1	RNA:Total RNA	Cross-Sectional	Genotype-Tissue Expression (GTEx)	GTEx	GTEX-12WSD-0826-SM-5GCNE	GTEX-12WSD
SRR1352554	SRS629529	SRP012682	RNA-Seq	GRCh37	SAMN02789957	PRJNA75899	BI	150	ILLUMINA	PAIRED	Solexa-232223	3-Oct-14	8-Jun-14	6765	3434	Brain - Amygdala	Brain	No	RNA Expression (NGS)	female	GRU	Homo sapiens	1270464	985098	phs000424	1	RNA:Total RNA	Cross-Sectional	Genotype-Tissue Expression (GTEx)	GTEx	GTEX-13QIC-0011-R4a-SM-5PNX8	GTEX-13QIC
SRR1351836	SRS629497	SRP012682	RNA-Seq	GRCh37	SAMN02790224	PRJNA75899	BI	150	ILLUMINA	PAIRED	Solexa-231931	3-Oct-14	8-Jun-14	7955	4269	Whole Blood	Blood	No	RNA Expression (NGS)	male	GRU	Homo sapiens	1267663	984951	phs000424	1	RNA:Total RNA	Cross-Sectional	Genotype-Tissue Expression (GTEx)	GTEx	GTEX-11EQ8-0006-SM-5P9HJ	GTEX-11EQ8
SRR613795	SRS374817	SRP012682	RNA-Seq	GRCh37	SAMN01772384	PRJNA75899	BI	246	ILLUMINA	PAIRED	Solexa-93766	2-Oct-14	8-Nov-12	7276	3755	Thyroid	Thyroid	No	RNA_Seq (NGS)	male	GRU	Homo sapiens	860515	678154	phs000424	1	RNA:Total RNA	Cross-Sectional	Genotype-Tissue Expression (GTEx)	GTEx	GTEX-RM2N-0526-SM-2TF4N	GTEX-RM2N
SRR1102369	SRS526687	SRP012682	RNA-Seq	GRCh37	SAMN02465415	PRJNA75899	BI	150	ILLUMINA	PAIRED	Solexa-172408	3-Oct-14	6-Jan-14	7266	3526	Stomach	Stomach	No	RNA Expression (NGS)	female	GRU	Homo sapiens	1109612	706583	phs000424	1	RNA:Total RNA	Cross-Sectional	Genotype-Tissue Expression (GTEx)	GTEx	GTEX-WEY5-1226-SM-4LMIQ	GTEX-WEY5
SRR1436021	SRS644144	SRP012682	RNA-Seq	GRCh37	SAMN02793288	PRJNA75899	BI	150	ILLUMINA	PAIRED	Solexa-230687	4-Oct-14	21-Jun-14	8037	3999	Prostate	Prostate	No	RNA Expression (NGS)	male	GRU	Homo sapiens	1267289	984929	phs000424	1	RNA:Total RNA	Cross-Sectional	Genotype-Tissue Expression (GTEx)	GTEx	GTEX-111CU-1526-SM-5N9FS	GTEX-111CU
SRR1488349	SRS649665	SRP012682	RNA-Seq	GRCh37	SAMN02793397	PRJNA75899	BI	150	ILLUMINA	PAIRED	Solexa-230500	4-Oct-14	28-Jun-14	6209	3039	Brain - Hypothalamus	Brain	No	RNA Expression (NGS)	male	GRU	Homo sapiens	1269917	985070	phs000424	1	RNA:Total RNA	Cross-Sectional	Genotype-Tissue Expression (GTEx)	GTEx	GTEX-13NYS-0011-R8a-SM-5MR5H	GTEX-13NYS
SRR1089006	SRS525116	SRP012682	RNA-Seq	GRCh37	SAMN02464960	PRJNA75899	BI	150	ILLUMINA	PAIRED	Solexa-151316	3-Oct-14	6-Jan-14	5222	2165	Artery - Aorta	Blood Vessel	No	RNA_Seq (NGS)	female	GRU	Homo sapiens	1108881	590962	phs000424	1	RNA:Total RNA	Cross-Sectional	Genotype-Tissue Expression (GTEx)	GTEx	GTEX-Q2AG-0926-SM-48U1Q	GTEX-Q2AG
SRR1086538	SRS524972	SRP012682	RNA-Seq	GRCh37	SAMN02465504	PRJNA75899	BI	302	ILLUMINA	PAIRED	Solexa-167300	3-Oct-14	5-Jan-14	4807	2187	Breast - Mammary Tissue	Breast	No	RNA_Seq (NGS)	male	GRU	Homo sapiens	1109920	847761	phs000424	1	RNA:Total RNA	Cross-Sectional	Genotype-Tissue Expression (GTEx)	GTEx	GTEX-XMK1-1126-SM-4IHJ8	GTEX-XMK1
SRR1408136	SRS638294	SRP012682	RNA-Seq	GRCh37	SAMN02788707	PRJNA75899	BI	150	ILLUMINA	PAIRED	Solexa-191543	4-Oct-14	16-Jun-14	7297	3465	Lung	Lung	No	RNA_Seq (NGS)	male	GRU	Homo sapiens	1271762	706573	phs000424	1	RNA:Total RNA	Cross-Sectional	Genotype-Tissue Expression (GTEx)	GTEx	GTEX-UPJH-0826-SM-4WKFD	GTEX-UPJH
SRR1475633	SRS648653	SRP012682	RNA-Seq	GRCh37	SAMN02788639	PRJNA75899	BI	150	ILLUMINA	PAIRED	Solexa-232833	4-Oct-14	27-Jun-14	5390	2384	Stomach	Stomach	No	RNA_Seq (NGS)	male	GRU	Homo sapiens	1271339	985158	phs000424	1	RNA:Total RNA	Cross-Sectional	Genotype-Tissue Expression (GTEx)	GTEx	GTEX-14BMV-2226-SM-5RQHX	GTEX-14BMV
SRR1365401	SRS631252	SRP012682	RNA-Seq	GRCh37	SAMN02793704	PRJNA75899	BI	350	ILLUMINA	PAIRED	Solexa-185172	4-Oct-14	9-Jun-14	7486	3459	Cells - Transformed fibroblasts	Skin	No	RNA Expression (NGS)	male	GRU	Homo sapiens	1272271	985181	phs000424	1	RNA:Total RNA	Cross-Sectional	Genotype-Tissue Expression (GTEx)	GTEx	GTEX-Y5V6-0008-SM-4V6FV	GTEX-Y5V6
SRR1335089	SRS627428	SRP012682	RNA-Seq	GRCh37	SAMN02791608	PRJNA75899	BI	150	ILLUMINA	PAIRED	Solexa-232535	3-Oct-14	4-Jun-14	6180	2974	Vagina	Vagina	No	RNA_Seq (NGS)	female	GRU	Homo sapiens	1271052	985135	phs000424	1	RNA:Total RNA	Cross-Sectional	Genotype-Tissue Expression (GTEx)	GTEx	GTEX-146FH-2626-SM-5Q5E1	GTEX-146FH
SRR816699	SRS408605	SRP012682	RNA-Seq	GRCh37	SAMN01994318	PRJNA75899	BI	231	ILLUMINA	PAIRED	Solexa-125932	3-Oct-14	5-Apr-13	8761	4584	Skin - Sun Exposed (Lower leg)	Skin	No	RNA_Seq (NGS)	female	GRU	Homo sapiens	931895	720995	phs000424	1	RNA:Total RNA	Cross-Sectional	Genotype-Tissue Expression (GTEx)	GTEx	GTEX-WRHK-1426-SM-3MJF9	GTEX-WRHK
SRR1490037	SRS649744	SRP012682	RNA-Seq	GRCh37	SAMN02788127	PRJNA75899	BI	150	ILLUMINA	PAIRED	Solexa-232832	4-Oct-14	28-Jun-14	6627	2902	Muscle - Skeletal	Muscle	No	RNA Expression (NGS)	male	GRU	Homo sapiens	1271335	985158	phs000424	1	RNA:Total RNA	Cross-Sectional	Genotype-Tissue Expression (GTEx)	GTEx	GTEX-14BMV-0326-SM-5RQHW	GTEX-14BMV
SRR812152	SRS408361	SRP012682	RNA-Seq	GRCh37	SAMN01993830	PRJNA75899	BI	246	ILLUMINA	PAIRED	Solexa-129952	3-Oct-14	5-Apr-13	7567	3876	Stomach	Stomach	No	RNA_Seq (NGS)	female	GRU	Homo sapiens	931641	590949	phs000424	1	RNA:Total RNA	Cross-Sectional	Genotype-Tissue Expression (GTEx)	GTEx	GTEX-P4QT-1526-SM-3NMCT	GTEX-P4QT
SRR1350392	SRS629431	SRP012682	RNA-Seq	GRCh37	SAMN02793791	PRJNA75899	BI	150	ILLUMINA	PAIRED	Solexa-221219	3-Oct-14	8-Jun-14	5200	2190	Nerve - Tibial	Nerve	No	RNA_Seq (NGS)	male	GRU	Homo sapiens	1267999	984967	phs000424	1	RNA:Total RNA	Cross-Sectional	Genotype-Tissue Expression (GTEx)	GTEx	GTEX-11P7K-2226-SM-5GU56	GTEX-11P7K
SRR1331359	SRS627094	SRP012682	RNA-Seq	GRCh37	SAMN02790049	PRJNA75899	BI	150	ILLUMINA	PAIRED	Solexa-191569	3-Oct-14	4-Jun-14	7072	3342	Skin - Sun Exposed (Lower leg)	Skin	No	RNA Expression (NGS)	male	GRU	Homo sapiens	1272946	985214	phs000424	1	RNA:Total RNA	Cross-Sectional	Genotype-Tissue Expression (GTEx)	GTEx	GTEX-ZEX8-2426-SM-4WKG4	GTEX-ZEX8
SRR1405413	SRS638137	SRP012682	RNA-Seq	GRCh37	SAMN02789984	PRJNA75899	BI	150	ILLUMINA	PAIRED	Solexa-234699	4-Oct-14	15-Jun-14	5794	2647	Skin - Not Sun Exposed (Suprapubic)	Skin	No	RNA Expression (NGS)	male	GRU	Homo sapiens	1270730	985114	phs000424	1	RNA:Total RNA	Cross-Sectional	Genotype-Tissue Expression (GTEx)	GTEx	GTEX-13X6I-1826-SM-5SIAO	GTEX-13X6I
SRR1323746	SRS625712	SRP012682	RNA-Seq	GRCh37	SAMN02791321	PRJNA75899	BI	150	ILLUMINA	PAIRED	Solexa-230471	3-Oct-14	3-Jun-14	6388	3113	Brain - Cortex	Brain	No	RNA Expression (NGS)	male	GRU	Homo sapiens	1270149	985082	phs000424	1	RNA:Total RNA	Cross-Sectional	Genotype-Tissue Expression (GTEx)	GTEx	GTEX-13OVH-3026-SM-5MR4N	GTEX-13OVH
SRR813824	SRS408419	SRP012682	RNA-Seq	GRCh37	SAMN01994460	PRJNA75899	BI	231	ILLUMINA	PAIRED	Solexa-130004	3-Oct-14	5-Apr-13	8199	4179	Adipose - Subcutaneous	Adipose Tissue	No	RNA_Seq (NGS)	male	GRU	Homo sapiens	931782	720986	phs000424	1	RNA:Total RNA	Cross-Sectional	Genotype-Tissue Expression (GTEx)	GTEx	GTEX-WH7G-2226-SM-3NMBN	GTEX-WH7G
SRR1437274	SRS644205	SRP012682	RNA-Seq	GRCh37	SAMN02791550	PRJNA75899	BI	150	ILLUMINA	PAIRED	Solexa-174425	4-Oct-14	21-Jun-14	7960	3646	Kidney - Cortex	Kidney	No	RNA_Seq (NGS)	female	GRU	Homo sapiens	1271853	720989	phs000424	1	RNA:Total RNA	Cross-Sectional	Genotype-Tissue Expression (GTEx)	GTEx	GTEX-WI4N-2026-SM-4OOS7	GTEX-WI4N
SRR1366412	SRS631313	SRP012682	RNA-Seq	GRCh37	SAMN02789716	PRJNA75899	BI	150	ILLUMINA	PAIRED	Solexa-224576	4-Oct-14	9-Jun-14	5525	2676	Small Intestine - Terminal Ileum	Small Intestine	No	RNA Expression (NGS)	female	GRU	Homo sapiens	1270166	985083	phs000424	1	RNA:Total RNA	Cross-Sectional	Genotype-Tissue Expression (GTEx)	GTEx	GTEX-13OVI-1926-SM-5IJCG	GTEX-13OVI
SRR1337342	SRS627712	SRP012682	RNA-Seq	GRCh37	SAMN02788447	PRJNA75899	BI	150	ILLUMINA	PAIRED	Solexa-233128	3-Oct-14	4-Jun-14	5334	2288	Adipose - Subcutaneous	Adipose Tissue	No	RNA_Seq (NGS)	male	GRU	Homo sapiens	1270576	985106	phs000424	1	RNA:Total RNA	Cross-Sectional	Genotype-Tissue Expression (GTEx)	GTEx	GTEX-13SLW-0226-SM-5S2NA	GTEX-13SLW
SRR817118	SRS408634	SRP012682	RNA-Seq	GRCh37	SAMN01994378	PRJNA75899	BI	289	ILLUMINA	PAIRED	Solexa-129709	3-Oct-14	5-Apr-13	8537	4617	Artery - Tibial	Blood Vessel	No	RNA Expression (NGS)	male	GRU	Homo sapiens	931566	590937	phs000424	1	RNA:Total RNA	Cross-Sectional	Genotype-Tissue Expression (GTEx)	GTEx	GTEX-OOBJ-1826-SM-3NB1C	GTEX-OOBJ
SRR1083732	SRS524853	SRP012682	RNA-Seq	GRCh37	SAMN02465648	PRJNA75899	BI	150	ILLUMINA	PAIRED	Solexa-159847	3-Oct-14	5-Jan-14	5287	2458	Prostate	Prostate	No	RNA_Seq (NGS)	male	GRU	Homo sapiens	1109470	706567	phs000424	1	RNA:Total RNA	Cross-Sectional	Genotype-Tissue Expression (GTEx)	GTEx	GTEX-U4B1-1426-SM-4DXTX	GTEX-U4B1
SRR821626	SRS408924	SRP012682	RNA-Seq	GRCh37	SAMN01994043	PRJNA75899	BI	217	ILLUMINA	PAIRED	Solexa-129958	3-Oct-14	6-Apr-13	8473	4317	Brain - Anterior cingulate cortex (BA24)	Brain	No	RNA_Seq (NGS)	male	GRU	Homo sapiens	932001	721004	phs000424	1	RNA:Total RNA	Cross-Sectional	Genotype-Tissue Expression (GTEx)	GTEx	GTEX-WZTO-0011-R3B-SM-3NMC6	GTEX-WZTO
SRR1447325	SRS644736	SRP012682	RNA-Seq	GRCh37	SAMN02793066	PRJNA75899	BI	150	ILLUMINA	PAIRED	Solexa-218770	4-Oct-14	23-Jun-14	6306	2959	Thyroid	Thyroid	No	RNA_Seq (NGS)	female	GRU	Homo sapiens	1268218	984979	phs000424	1	RNA:Total RNA	Cross-Sectional	Genotype-Tissue Expression (GTEx)	GTEx	GTEX-11XUK-0226-SM-5EQLW	GTEX-11XUK
SRR1487089	SRS649606	SRP012682	RNA-Seq	GRCh37	SAMN02787304	PRJNA75899	BI	150	ILLUMINA	PAIRED	Solexa-229920	4-Oct-14	28-Jun-14	5282	2508	Whole Blood	Blood	No	RNA_Seq (NGS)	male	GRU	Homo sapiens	1269392	985041	phs000424	1	RNA:Total RNA	Cross-Sectional	Genotype-Tissue Expression (GTEx)	GTEx	GTEX-139TU-0006-SM-5LZVN	GTEX-139TU
SRR1367870	SRS631413	SRP012682	RNA-Seq	GRCh37	SAMN02788914	PRJNA75899	BI	150	ILLUMINA	PAIRED	Solexa-179054	4-Oct-14	10-Jun-14	5232	2433	Brain - Nucleus accumbens (basal ganglia)	Brain	No	RNA Expression (NGS)	male	GRU	Homo sapiens	1272631	985198	phs000424	1	RNA:Total RNA	Cross-Sectional	Genotype-Tissue Expression (GTEx)	GTEx	GTEX-Z93S-0011-R6b-SM-4RGNJ	GTEX-Z93S
SRR1379220	SRS634558	SRP012682	RNA-Seq	GRCh37	SAMN02790549	PRJNA75899	BI	150	ILLUMINA	PAIRED	Solexa-229899	4-Oct-14	11-Jun-14	5833	2752	Testis	Testis	No	RNA_Seq (NGS)	male	GRU	Homo sapiens	1268826	985011	phs000424	1	RNA:Total RNA	Cross-Sectional	Genotype-Tissue Expression (GTEx)	GTEx	GTEX-12ZZY-0126-SM-5LZV2	GTEX-12ZZY
SRR1097618	SRS526094	SRP012682	RNA-Seq	GRCh37	SAMN02465080	PRJNA75899	BI	150	ILLUMINA	PAIRED	Solexa-151346	4-Oct-14	6-Jan-14	4924	2203	Stomach	Stomach	No	RNA Expression (NGS)	female	GRU	Homo sapiens	1108912	590965	phs000424	1	RNA:Total RNA	Cross-Sectional	Genotype-Tissue Expression (GTEx)	GTEx	GTEX-Q734-1026-SM-48U16	GTEX-Q734
SRR1396877	SRS637666	SRP012682	RNA-Seq	GRCh37	SAMN02790174	PRJNA75899	BI	150	ILLUMINA	PAIRED	Solexa-182760	4-Oct-14	14-Jun-14	8146	3825	Artery - Aorta	Blood Vessel	No	RNA_Seq (NGS)	male	GRU	Homo sapiens	1272177	985177	phs000424	1	RNA:Total RNA	Cross-Sectional	Genotype-Tissue Expression (GTEx)	GTEx	GTEX-Y3I4-0326-SM-4TT28	GTEX-Y3I4
SRR665357	SRS389761	SRP012682	RNA-Seq	GRCh37	SAMN01887485	PRJNA75899	BI	288	ILLUMINA	PAIRED	Solexa-118299	3-Oct-14	3-Feb-13	13400	7424	Adipose - Subcutaneous	Adipose Tissue	No	RNA Expression (NGS)	female	GRU	Homo sapiens	914823	706552	phs000424	1	RNA:Total RNA	Cross-Sectional	Genotype-Tissue Expression (GTEx)	GTEx	GTEX-T5JW-1726-SM-3GADN	GTEX-T5JW
SRR1348792	SRS629356	SRP012682	RNA-Seq	GRCh37	SAMN02788301	PRJNA75899	BI	150	ILLUMINA	PAIRED	Solexa-191545	3-Oct-14	8-Jun-14	7746	3634	Colon - Sigmoid	Colon	No	RNA Expression (NGS)	female	GRU	Homo sapiens	1273008	985217	phs000424	1	RNA:Total RNA	Cross-Sectional	Genotype-Tissue Expression (GTEx)	GTEx	GTEX-ZF2S-1826-SM-4WKFF	GTEX-ZF2S
SRR1401252	SRS637921	SRP012682	RNA-Seq	GRCh37	SAMN02793736	PRJNA75899	BI	150	ILLUMINA	PAIRED	Solexa-234645	4-Oct-14	14-Jun-14	6644	3012	Adipose - Visceral (Omentum)	Adipose Tissue	No	RNA_Seq (NGS)	female	GRU	Homo sapiens	1270993	985132	phs000424	1	RNA:Total RNA	Cross-Sectional	Genotype-Tissue Expression (GTEx)	GTEx	GTEX-145MI-0826-SM-5SI95	GTEX-145MI
SRR657833	SRS389101	SRP012682	RNA-Seq	GRCh37	SAMN01887342	PRJNA75899	BI	248	ILLUMINA	PAIRED	Solexa-121542	2-Oct-14	1-Feb-13	5123	3020	Artery - Tibial	Blood Vessel	No	RNA_Seq (NGS)	male	GRU	Homo sapiens	914670	678171	phs000424	1	RNA:Total RNA	Cross-Sectional	Genotype-Tissue Expression (GTEx)	GTEx	GTEX-S4Z8-2026-SM-3K2A9	GTEX-S4Z8
SRR1477292	SRS648732	SRP012682	RNA-Seq	GRCh37	SAMN02793201	PRJNA75899	BI	150	ILLUMINA	PAIRED	Solexa-233600	4-Oct-14	27-Jun-14	5644	2589	Colon - Sigmoid	Colon	No	RNA Expression (NGS)	male	GRU	Homo sapiens	1271167	985143	phs000424	1	RNA:Total RNA	Cross-Sectional	Genotype-Tissue Expression (GTEx)	GTEx	GTEX-147JS-2626-SM-5S2UX	GTEX-147JS
SRR1348181	SRS629295	SRP012682	RNA-Seq	GRCh37	SAMN02788001	PRJNA75899	BI	150	ILLUMINA	PAIRED	Solexa-230236	3-Oct-14	7-Jun-14	5345	2572	Whole Blood	Blood	No	RNA Expression (NGS)	male	GRU	Homo sapiens	1269157	985027	phs000424	1	RNA:Total RNA	Cross-Sectional	Genotype-Tissue Expression (GTEx)	GTEx	GTEX-132QS-0005-SM-5LZXK	GTEX-132QS
SRR1361308	SRS630001	SRP012682	RNA-Seq	GRCh37	SAMN02789612	PRJNA75899	BI	150	ILLUMINA	PAIRED	Solexa-229947	4-Oct-14	9-Jun-14	5973	2802	Esophagus - Muscularis	Esophagus	No	RNA Expression (NGS)	male	GRU	Homo sapiens	1268839	985011	phs000424	1	RNA:Total RNA	Cross-Sectional	Genotype-Tissue Expression (GTEx)	GTEx	GTEX-12ZZY-1526-SM-5LZWF	GTEX-12ZZY
SRR1098146	SRS526127	SRP012682	RNA-Seq	GRCh37	SAMN02465216	PRJNA75899	BI	302	ILLUMINA	PAIRED	Solexa-167317	3-Oct-14	6-Jan-14	5443	2488	Stomach	Stomach	No	RNA Expression (NGS)	female	GRU	Homo sapiens	1109493	706570	phs000424	1	RNA:Total RNA	Cross-Sectional	Genotype-Tissue Expression (GTEx)	GTEx	GTEX-UJHI-1026-SM-4IHJP	GTEX-UJHI
SRR1076144	SRS524520	SRP012682	RNA-Seq	GRCh37	SAMN02465541	PRJNA75899	BI	150	ILLUMINA	PAIRED	Solexa-164986	3-Oct-14	5-Jan-14	7152	3479	Cells - Transformed fibroblasts	Skin	No	RNA_Seq (NGS)	male	GRU	Homo sapiens	1109973	847765	phs000424	1	RNA:Total RNA	Cross-Sectional	Genotype-Tissue Expression (GTEx)	GTEx	GTEX-XPVG-0008-SM-4GICH	GTEX-XPVG
SRR1078562	SRS524627	SRP012682	RNA-Seq	GRCh37	SAMN02465034	PRJNA75899	BI	150	ILLUMINA	PAIRED	Solexa-151345	3-Oct-14	5-Jan-14	6198	2561	Esophagus - Muscularis	Esophagus	No	RNA Expression (NGS)	female	GRU	Homo sapiens	1108868	590961	phs000424	1	RNA:Total RNA	Cross-Sectional	Genotype-Tissue Expression (GTEx)	GTEx	GTEX-PX3G-0726-SM-48TZT	GTEX-PX3G
SRR1083191	SRS524831	SRP012682	RNA-Seq	GRCh37	SAMN02465762	PRJNA75899	BI	150	ILLUMINA	PAIRED	Solexa-159479	3-Oct-14	5-Jan-14	5533	2435	Stomach	Stomach	No	RNA Expression (NGS)	male	GRU	Homo sapiens	1109371	706555	phs000424	1	RNA:Total RNA	Cross-Sectional	Genotype-Tissue Expression (GTEx)	GTEx	GTEX-T8EM-1226-SM-4DM5J	GTEX-T8EM
SRR1086490	SRS524970	SRP012682	RNA-Seq	GRCh37	SAMN02465913	PRJNA75899	BI	150	ILLUMINA	PAIRED	Solexa-159471	3-Oct-14	5-Jan-14	5801	2485	Esophagus - Muscularis	Esophagus	No	RNA_Seq (NGS)	female	GRU	Homo sapiens	1109319	706549	phs000424	1	RNA:Total RNA	Cross-Sectional	Genotype-Tissue Expression (GTEx)	GTEx	GTEX-T2IS-0926-SM-4DM5B	GTEX-T2IS
SRR1430951	SRS643900	SRP012682	RNA-Seq	GRCh37	SAMN02788010	PRJNA75899	BI	150	ILLUMINA	PAIRED	Solexa-230667	4-Oct-14	21-Jun-14	6138	3068	Heart - Left Ventricle	Heart	No	RNA_Seq (NGS)	male	GRU	Homo sapiens	1269794	985064	phs000424	1	RNA:Total RNA	Cross-Sectional	Genotype-Tissue Expression (GTEx)	GTEx	GTEX-13JVG-1326-SM-5N9F8	GTEX-13JVG
SRR1319710	SRS625491	SRP012682	RNA-Seq	GRCh37	SAMN02789858	PRJNA75899	BI	150	ILLUMINA	PAIRED	Solexa-232778	3-Oct-14	3-Jun-14	4860	2094	Muscle - Skeletal	Muscle	No	RNA_Seq (NGS)	female	GRU	Homo sapiens	1271530	590957	phs000424	1	RNA:Total RNA	Cross-Sectional	Genotype-Tissue Expression (GTEx)	GTEx	GTEX-PWCY-2026-SM-5QGQ9	GTEX-PWCY
SRR1095816	SRS526000	SRP012682	RNA-Seq	GRCh37	SAMN02464729	PRJNA75899	BI	150	ILLUMINA	PAIRED	Solexa-154255	3-Oct-14	6-Jan-14	5208	2264	Breast - Mammary Tissue	Breast	No	RNA_Seq (NGS)	female	GRU	Homo sapiens	1109220	678170	phs000424	1	RNA:Total RNA	Cross-Sectional	Genotype-Tissue Expression (GTEx)	GTEx	GTEX-S4UY-0726-SM-4AD6X	GTEX-S4UY
SRR1085712	SRS524936	SRP012682	RNA-Seq	GRCh37	SAMN02465590	PRJNA75899	BI	150	ILLUMINA	PAIRED	Solexa-151259	4-Oct-14	5-Jan-14	4549	2027	Artery - Tibial	Blood Vessel	No	RNA_Seq (NGS)	male	GRU	Homo sapiens	1109759	721015	phs000424	1	RNA:Total RNA	Cross-Sectional	Genotype-Tissue Expression (GTEx)	GTEx	GTEX-X62O-1626-SM-46MW9	GTEX-X62O
SRR1447564	SRS644747	SRP012682	RNA-Seq	GRCh37	SAMN02787648	PRJNA75899	BI	150	ILLUMINA	PAIRED	Solexa-231489	4-Oct-14	23-Jun-14	6179	2919	Adipose - Subcutaneous	Adipose Tissue	No	RNA Expression (NGS)	female	GRU	Homo sapiens	1270867	985124	phs000424	1	RNA:Total RNA	Cross-Sectional	Genotype-Tissue Expression (GTEx)	GTEx	GTEX-145LS-0226-SM-5O9A5	GTEX-145LS
SRR1456333	SRS645901	SRP012682	RNA-Seq	GRCh37	SAMN02791438	PRJNA75899	BI	150	ILLUMINA	PAIRED	Solexa-230253	4-Oct-14	24-Jun-14	5124	2449	Brain - Caudate (basal ganglia)	Brain	No	RNA_Seq (NGS)	male	GRU	Homo sapiens	1269583	985053	phs000424	1	RNA:Total RNA	Cross-Sectional	Genotype-Tissue Expression (GTEx)	GTEx	GTEX-13FHP-0011-R5b-SM-5LZY2	GTEX-13FHP
SRR1365743	SRS631277	SRP012682	RNA-Seq	GRCh37	SAMN02790123	PRJNA75899	BI	150	ILLUMINA	PAIRED	Solexa-174671	4-Oct-14	9-Jun-14	5037	2359	Pancreas	Pancreas	No	RNA_Seq (NGS)	female	GRU	Homo sapiens	1271928	720999	phs000424	1	RNA:Total RNA	Cross-Sectional	Genotype-Tissue Expression (GTEx)	GTEx	GTEX-WXYG-0826-SM-4ONC7	GTEX-WXYG
SRR1471074	SRS648429	SRP012682	RNA-Seq	GRCh37	SAMN02787693	PRJNA75899	BI	150	ILLUMINA	PAIRED	Solexa-191601	4-Oct-14	27-Jun-14	5395	2543	Esophagus - Muscularis	Esophagus	No	RNA_Seq (NGS)	female	GRU	Homo sapiens	1272980	985216	phs000424	1	RNA:Total RNA	Cross-Sectional	Genotype-Tissue Expression (GTEx)	GTEx	GTEX-ZF29-1226-SM-4WKH1	GTEX-ZF29
SRR1076120	SRS524519	SRP012682	RNA-Seq	GRCh37	SAMN02465360	PRJNA75899	BI	150	ILLUMINA	PAIRED	Solexa-154227	3-Oct-14	5-Jan-14	7290	3170	Prostate	Prostate	No	RNA Expression (NGS)	male	GRU	Homo sapiens	1109174	678165	phs000424	1	RNA:Total RNA	Cross-Sectional	Genotype-Tissue Expression (GTEx)	GTEx	GTEX-S33H-1826-SM-4AD65	GTEX-S33H
SRR1431345	SRS643919	SRP012682	RNA-Seq	GRCh37	SAMN02791380	PRJNA75899	BI	150	ILLUMINA	PAIRED	Solexa-232300	4-Oct-14	21-Jun-14	8172	4125	Brain - Hypothalamus	Brain	No	RNA_Seq (NGS)	male	GRU	Homo sapiens	1270722	985114	phs000424	1	RNA:Total RNA	Cross-Sectional	Genotype-Tissue Expression (GTEx)	GTEx	GTEX-13X6I-0011-R8a-SM-5PNZF	GTEX-13X6I
SRR1329353	SRS626938	SRP012682	RNA-Seq	GRCh37	SAMN02791534	PRJNA75899	BI	150	ILLUMINA	PAIRED	Solexa-233610	3-Oct-14	3-Jun-14	5128	2353	Artery - Tibial	Blood Vessel	No	RNA Expression (NGS)	male	GRU	Homo sapiens	1271177	985145	phs000424	1	RNA:Total RNA	Cross-Sectional	Genotype-Tissue Expression (GTEx)	GTEx	GTEX-148VJ-0426-SM-5S2V8	GTEX-148VJ
SRR1479699	SRS648844	SRP012682	RNA-Seq	GRCh37	SAMN02791672	PRJNA75899	BI	150	ILLUMINA	PAIRED	Solexa-233129	4-Oct-14	27-Jun-14	6280	2719	Artery - Coronary	Blood Vessel	No	RNA_Seq (NGS)	male	GRU	Homo sapiens	1270508	985101	phs000424	1	RNA:Total RNA	Cross-Sectional	Genotype-Tissue Expression (GTEx)	GTEx	GTEX-13RTJ-0626-SM-5S2NB	GTEX-13RTJ
SRR1317731	SRS625383	SRP012682	RNA-Seq	GRCh37	SAMN02791097	PRJNA75899	BI	150	ILLUMINA	PAIRED	Solexa-232844	3-Oct-14	2-Jun-14	6887	3036	Esophagus - Muscularis	Esophagus	No	RNA_Seq (NGS)	male	GRU	Homo sapiens	1271366	985161	phs000424	1	RNA:Total RNA	Cross-Sectional	Genotype-Tissue Expression (GTEx)	GTEx	GTEX-14C5O-1726-SM-5RQI9	GTEX-14C5O
SRR1474600	SRS648604	SRP012682	RNA-Seq	GRCh37	SAMN02792872	PRJNA75899	BI	150	ILLUMINA	PAIRED	Solexa-176180	4-Oct-14	27-Jun-14	4515	1995	Artery - Aorta	Blood Vessel	No	RNA Expression (NGS)	male	GRU	Homo sapiens	1271600	590972	phs000424	1	RNA:Total RNA	Cross-Sectional	Genotype-Tissue Expression (GTEx)	GTEx	GTEX-QLQ7-0426-SM-4R1JU	GTEX-QLQ7
SRR814447	SRS408457	SRP012682	RNA-Seq	GRCh37	SAMN01994239	PRJNA75899	BI	202	ILLUMINA	PAIRED	Solexa-127383	3-Oct-14	5-Apr-13	7147	3411	Esophagus - Muscularis	Esophagus	No	RNA_Seq (NGS)	male	GRU	Homo sapiens	931462	590920	phs000424	1	RNA:Total RNA	Cross-Sectional	Genotype-Tissue Expression (GTEx)	GTEx	GTEX-N7MS-1126-SM-3LK5E	GTEX-N7MS
SRR1407000	SRS638237	SRP012682	RNA-Seq	GRCh37	SAMN02791419	PRJNA75899	BI	150	ILLUMINA	PAIRED	Solexa-230435	4-Oct-14	15-Jun-14	5901	2861	Colon - Transverse	Colon	No	RNA_Seq (NGS)	male	GRU	Homo sapiens	1270252	985087	phs000424	1	RNA:Total RNA	Cross-Sectional	Genotype-Tissue Expression (GTEx)	GTEx	GTEX-13OW5-2626-SM-5MR3M	GTEX-13OW5
SRR1324519	SRS625753	SRP012682	RNA-Seq	GRCh37	SAMN02791916	PRJNA75899	BI	150	ILLUMINA	PAIRED	Solexa-179049	3-Oct-14	3-Jun-14	6267	2998	Pancreas	Pancreas	No	RNA_Seq (NGS)	female	GRU	Homo sapiens	1271777	706581	phs000424	1	RNA:Total RNA	Cross-Sectional	Genotype-Tissue Expression (GTEx)	GTEx	GTEX-W5WG-0826-SM-4RGNE	GTEX-W5WG
SRR1077310	SRS524573	SRP012682	RNA-Seq	GRCh37	SAMN02465491	PRJNA75899	BI	150	ILLUMINA	PAIRED	Solexa-151037	3-Oct-14	5-Jan-14	4944	2074	Esophagus - Mucosa	Esophagus	No	RNA Expression (NGS)	female	GRU	Homo sapiens	1108847	590958	phs000424	1	RNA:Total RNA	Cross-Sectional	Genotype-Tissue Expression (GTEx)	GTEx	GTEX-PWN1-0626-SM-48TDT	GTEX-PWN1
SRR1433971	SRS644043	SRP012682	RNA-Seq	GRCh37	SAMN02788110	PRJNA75899	BI	150	ILLUMINA	PAIRED	Solexa-229880	4-Oct-14	21-Jun-14	5363	2522	Brain - Cortex	Brain	No	RNA Expression (NGS)	female	GRU	Homo sapiens	1268949	985016	phs000424	1	RNA:Total RNA	Cross-Sectional	Genotype-Tissue Expression (GTEx)	GTEx	GTEX-1313W-3126-SM-5LZUI	GTEX-1313W
SRR615177	SRS374896	SRP012682	RNA-Seq	GRCh37	SAMN01772696	PRJNA75899	BI	217	ILLUMINA	PAIRED	Solexa-93026	2-Oct-14	9-Nov-12	7099	4204	Whole Blood	Blood	No	RNA Expression (NGS)	male	GRU	Homo sapiens	860228	590967	phs000424	1	RNA:Total RNA	Cross-Sectional	Genotype-Tissue Expression (GTEx)	GTEx	GTEX-QDVJ-0005-SM-2TC5X	GTEX-QDVJ
SRR1120987	SRS534955	SRP012682	RNA-Seq	GRCh37	SAMN02465789	PRJNA75899	BI	150	ILLUMINA	PAIRED	Solexa-159871	3-Oct-14	16-Jan-14	5854	2749	Spleen	Spleen	No	RNA Expression (NGS)	female	GRU	Homo sapiens	1109443	706565	phs000424	1	RNA:Total RNA	Cross-Sectional	Genotype-Tissue Expression (GTEx)	GTEx	GTEX-U3ZN-0126-SM-4DXUM	GTEX-U3ZN
SRR607219	SRS333290	SRP012682	RNA-Seq	GRCh37	SAMN00992778	PRJNA75899	BI	0	ILLUMINA	SINGLE	Solexa-86362	2-Oct-14	24-Oct-12	11256	6506	Whole Blood	Blood	No	RNA_Seq (NGS)	male	GRU	Homo sapiens	736058	590934	phs000424	1	RNA:Total RNA	Cross-Sectional	Genotype-Tissue Expression (GTEx)	GTEx	GTEX-OIZF-0006-SM-2I5GQ	GTEX-OIZF
SRR613030	SRS374758	SRP012682	RNA-Seq	GRCh37	SAMN01772263	PRJNA75899	BI	194	ILLUMINA	PAIRED	Solexa-94853	2-Oct-14	8-Nov-12	6664	3896	Nerve - Tibial	Nerve	No	RNA_Seq (NGS)	male	GRU	Homo sapiens	860123	590955	phs000424	1	RNA:Total RNA	Cross-Sectional	Genotype-Tissue Expression (GTEx)	GTEx	GTEX-PSDG-0626-SM-2S1OE	GTEX-PSDG
SRR810225	SRS408277	SRP012682	RNA-Seq	GRCh37	SAMN01994251	PRJNA75899	BI	269	ILLUMINA	PAIRED	Solexa-130157	3-Oct-14	4-Apr-13	9788	5250	Muscle - Skeletal	Muscle	No	RNA_Seq (NGS)	male	GRU	Homo sapiens	931985	721002	phs000424	1	RNA:Total RNA	Cross-Sectional	Genotype-Tissue Expression (GTEx)	GTEx	GTEX-WYJK-1726-SM-3NM9U	GTEX-WYJK
SRR1075752	SRS524504	SRP012682	RNA-Seq	GRCh37	SAMN02465316	PRJNA75899	BI	350	ILLUMINA	PAIRED	Solexa-156793	3-Oct-14	5-Jan-14	5759	2426	Cells - Transformed fibroblasts	Skin	No	RNA_Seq (NGS)	female	GRU	Homo sapiens	1110034	847768	phs000424	1	RNA:Total RNA	Cross-Sectional	Genotype-Tissue Expression (GTEx)	GTEx	GTEX-XUJ4-0008-SM-4BOQI	GTEX-XUJ4
SRR664743	SRS390005	SRP012682	RNA-Seq	GRCh37	SAMN01887135	PRJNA75899	BI	233	ILLUMINA	PAIRED	Solexa-119293	3-Oct-14	3-Feb-13	5309	3000	Heart - Atrial Appendage	Heart	No	RNA_Seq (NGS)	female	GRU	Homo sapiens	915106	706583	phs000424	1	RNA:Total RNA	Cross-Sectional	Genotype-Tissue Expression (GTEx)	GTEx	GTEX-WEY5-0226-SM-3GIKN	GTEX-WEY5
SRR1452379	SRS645718	SRP012682	RNA-Seq	GRCh37	SAMN02789871	PRJNA75899	BI	150	ILLUMINA	PAIRED	Solexa-233088	3-Oct-14	24-Jun-14	3995	1712	Brain - Anterior cingulate cortex (BA24)	Brain	No	RNA_Seq (NGS)	female	GRU	Homo sapiens	1271293	985155	phs000424	1	RNA:Total RNA	Cross-Sectional	Genotype-Tissue Expression (GTEx)	GTEx	GTEX-14BIM-0011-R3b-SM-5S2RL	GTEX-14BIM
SRR1437143	SRS644198	SRP012682	RNA-Seq	GRCh37	SAMN02790866	PRJNA75899	BI	150	ILLUMINA	PAIRED	Solexa-232841	4-Oct-14	21-Jun-14	5855	2575	Prostate	Prostate	No	RNA Expression (NGS)	male	GRU	Homo sapiens	1271368	985161	phs000424	1	RNA:Total RNA	Cross-Sectional	Genotype-Tissue Expression (GTEx)	GTEx	GTEX-14C5O-2826-SM-5RQI6	GTEX-14C5O
SRR812036	SRS408356	SRP012682	RNA-Seq	GRCh37	SAMN01993910	PRJNA75899	BI	298	ILLUMINA	PAIRED	Solexa-129710	3-Oct-14	5-Apr-13	7670	4166	Artery - Coronary	Blood Vessel	No	RNA Expression (NGS)	male	GRU	Homo sapiens	931569	590937	phs000424	1	RNA:Total RNA	Cross-Sectional	Genotype-Tissue Expression (GTEx)	GTEx	GTEX-OOBJ-3026-SM-3NB1D	GTEX-OOBJ
SRR1421159	SRS639552	SRP012682	RNA-Seq	GRCh37	SAMN02790953	PRJNA75899	BI	150	ILLUMINA	PAIRED	Solexa-176184	4-Oct-14	17-Jun-14	5702	2612	Prostate	Prostate	No	RNA Expression (NGS)	male	GRU	Homo sapiens	1271606	590972	phs000424	1	RNA:Total RNA	Cross-Sectional	Genotype-Tissue Expression (GTEx)	GTEx	GTEX-QLQ7-1326-SM-4R1JY	GTEX-QLQ7
SRR1376786	SRS634150	SRP012682	RNA-Seq	GRCh37	SAMN02792260	PRJNA75899	BI	150	ILLUMINA	PAIRED	Solexa-232805	4-Oct-14	11-Jun-14	4673	2048	Skin - Sun Exposed (Lower leg)	Skin	No	RNA Expression (NGS)	female	GRU	Homo sapiens	1270432	985096	phs000424	1	RNA:Total RNA	Cross-Sectional	Genotype-Tissue Expression (GTEx)	GTEx	GTEX-13PVR-2326-SM-5QGR1	GTEX-13PVR
SRR1397861	SRS637715	SRP012682	RNA-Seq	GRCh37	SAMN02788774	PRJNA75899	BI	150	ILLUMINA	PAIRED	Solexa-216129	4-Oct-14	14-Jun-14	6943	3125	Thyroid	Thyroid	No	RNA Expression (NGS)	male	GRU	Homo sapiens	1268406	984989	phs000424	1	RNA:Total RNA	Cross-Sectional	Genotype-Tissue Expression (GTEx)	GTEx	GTEX-12696-0326-SM-5EGL4	GTEX-12696
SRR1432563	SRS643977	SRP012682	RNA-Seq	GRCh37	SAMN02792981	PRJNA75899	BI	150	ILLUMINA	PAIRED	Solexa-233488	4-Oct-14	21-Jun-14	6448	2900	Cells - Transformed fibroblasts	Skin	No	RNA_Seq (NGS)	male	GRU	Homo sapiens	1268189	984978	phs000424	1	RNA:Total RNA	Cross-Sectional	Genotype-Tissue Expression (GTEx)	GTEx	GTEX-11WQK-0008-SM-5SI6T	GTEX-11WQK
SRR662414	SRS389956	SRP012682	RNA-Seq	GRCh37	SAMN01887496	PRJNA75899	BI	307	ILLUMINA	PAIRED	Solexa-115849	3-Oct-14	3-Feb-13	11902	6350	Nerve - Tibial	Nerve	No	RNA_Seq (NGS)	male	GRU	Homo sapiens	914456	678140	phs000424	1	RNA:Total RNA	Cross-Sectional	Genotype-Tissue Expression (GTEx)	GTEx	GTEX-P44H-0526-SM-2XCF1	GTEX-P44H
SRR1333550	SRS627199	SRP012682	RNA-Seq	GRCh37	SAMN02789737	PRJNA75899	BI	150	ILLUMINA	PAIRED	Solexa-232886	3-Oct-14	4-Jun-14	4681	2069	Thyroid	Thyroid	No	RNA Expression (NGS)	female	GRU	Homo sapiens	1272252	985180	phs000424	1	RNA:Total RNA	Cross-Sectional	Genotype-Tissue Expression (GTEx)	GTEx	GTEX-Y5V5-0326-SM-5RQJG	GTEX-Y5V5
SRR1339175	SRS627800	SRP012682	RNA-Seq	GRCh37	SAMN02791977	PRJNA75899	BI	150	ILLUMINA	PAIRED	Solexa-233541	3-Oct-14	4-Jun-14	5240	2396	Lung	Lung	No	RNA_Seq (NGS)	male	GRU	Homo sapiens	1271690	678161	phs000424	1	RNA:Total RNA	Cross-Sectional	Genotype-Tissue Expression (GTEx)	GTEx	GTEX-RVPV-1726-SM-5SI8C	GTEX-RVPV
SRR1367630	SRS631402	SRP012682	RNA-Seq	GRCh37	SAMN02792527	PRJNA75899	BI	150	ILLUMINA	PAIRED	Solexa-232510	4-Oct-14	10-Jun-14	6531	3201	Pancreas	Pancreas	No	RNA_Seq (NGS)	female	GRU	Homo sapiens	1271252	985151	phs000424	1	RNA:Total RNA	Cross-Sectional	Genotype-Tissue Expression (GTEx)	GTEx	GTEX-14AS3-0326-SM-5Q5DB	GTEX-14AS3
SRR1323446	SRS625699	SRP012682	RNA-Seq	GRCh37	SAMN02791945	PRJNA75899	BI	150	ILLUMINA	PAIRED	Solexa-174419	3-Oct-14	3-Jun-14	4230	1785	Colon - Transverse	Colon	No	RNA_Seq (NGS)	male	GRU	Homo sapiens	1271847	706589	phs000424	1	RNA:Total RNA	Cross-Sectional	Genotype-Tissue Expression (GTEx)	GTEx	GTEX-WHWD-1226-SM-4OOS1	GTEX-WHWD
SRR1088656	SRS525097	SRP012682	RNA-Seq	GRCh37	SAMN02465197	PRJNA75899	BI	150	ILLUMINA	PAIRED	Solexa-150563	4-Oct-14	6-Jan-14	6533	2904	Cells - Transformed fibroblasts	Skin	No	RNA Expression (NGS)	male	GRU	Homo sapiens	1109044	590979	phs000424	1	RNA:Total RNA	Cross-Sectional	Genotype-Tissue Expression (GTEx)	GTEx	GTEX-R55E-0008-SM-48FCG	GTEX-R55E
SRR1453893	SRS645787	SRP012682	RNA-Seq	GRCh37	SAMN02788240	PRJNA75899	BI	150	ILLUMINA	PAIRED	Solexa-224838	4-Oct-14	24-Jun-14	6537	3394	Pancreas	Pancreas	No	RNA_Seq (NGS)	male	GRU	Homo sapiens	1272324	985183	phs000424	1	RNA:Total RNA	Cross-Sectional	Genotype-Tissue Expression (GTEx)	GTEx	GTEX-Y8E4-1326-SM-5IFIY	GTEX-Y8E4
SRR1485099	SRS649452	SRP012682	RNA-Seq	GRCh37	SAMN02788464	PRJNA75899	BI	150	ILLUMINA	PAIRED	Solexa-230423	4-Oct-14	28-Jun-14	7003	3392	Skin - Sun Exposed (Lower leg)	Skin	No	RNA_Seq (NGS)	male	GRU	Homo sapiens	1270242	985087	phs000424	1	RNA:Total RNA	Cross-Sectional	Genotype-Tissue Expression (GTEx)	GTEx	GTEX-13OW5-0126-SM-5MR3A	GTEX-13OW5
SRR1458619	SRS646005	SRP012682	RNA-Seq	GRCh37	SAMN02793438	PRJNA75899	BI	350	ILLUMINA	PAIRED	Solexa-185182	4-Oct-14	24-Jun-14	6761	3177	Testis	Testis	No	RNA_Seq (NGS)	male	GRU	Homo sapiens	1272107	847757	phs000424	1	RNA:Total RNA	Cross-Sectional	Genotype-Tissue Expression (GTEx)	GTEx	GTEX-XK95-2726-SM-4V6G6	GTEX-XK95
SRR818210	SRS408701	SRP012682	RNA-Seq	GRCh37	SAMN01994315	PRJNA75899	BI	218	ILLUMINA	PAIRED	Solexa-125949	3-Oct-14	5-Apr-13	10292	5389	Brain - Frontal Cortex (BA9)	Brain	No	RNA_Seq (NGS)	male	GRU	Homo sapiens	931850	720991	phs000424	1	RNA:Total RNA	Cross-Sectional	Genotype-Tissue Expression (GTEx)	GTEx	GTEX-WL46-0011-R10A-SM-3MJFQ	GTEX-WL46
SRR1313831	SRS624517	SRP012682	RNA-Seq	GRCh37	SAMN02788099	PRJNA75899	BI	150	ILLUMINA	PAIRED	Solexa-223522	3-Oct-14	2-Jun-14	5142	2502	Artery - Aorta	Blood Vessel	No	RNA Expression (NGS)	male	GRU	Homo sapiens	1267329	984932	phs000424	1	RNA:Total RNA	Cross-Sectional	Genotype-Tissue Expression (GTEx)	GTEx	GTEX-111YS-0526-SM-5GZXJ	GTEX-111YS
SRR1472976	SRS648519	SRP012682	RNA-Seq	GRCh37	SAMN02792209	PRJNA75899	BI	150	ILLUMINA	PAIRED	Solexa-231047	4-Oct-14	27-Jun-14	4920	2295	Whole Blood	Blood	No	RNA Expression (NGS)	male	GRU	Homo sapiens	1271224	985149	phs000424	1	RNA:Total RNA	Cross-Sectional	Genotype-Tissue Expression (GTEx)	GTEx	GTEX-14A6H-0006-SM-5NQ7W	GTEX-14A6H
SRR1416025	SRS639301	SRP012682	RNA-Seq	GRCh37	SAMN02792566	PRJNA75899	BI	150	ILLUMINA	PAIRED	Solexa-184465	4-Oct-14	17-Jun-14	7206	3612	Esophagus - Gastroesophageal Junction	Esophagus	No	RNA Expression (NGS)	female	GRU	Homo sapiens	1272157	985176	phs000424	1	RNA:Total RNA	Cross-Sectional	Genotype-Tissue Expression (GTEx)	GTEx	GTEX-Y114-1126-SM-4TT7V	GTEX-Y114
SRR1326317	SRS626248	SRP012682	RNA-Seq	GRCh37	SAMN02787297	PRJNA75899	BI	150	ILLUMINA	PAIRED	Solexa-175538	3-Oct-14	3-Jun-14	4975	2207	Esophagus - Gastroesophageal Junction	Esophagus	No	RNA_Seq (NGS)	female	GRU	Homo sapiens	1272013	721005	phs000424	1	RNA:Total RNA	Cross-Sectional	Genotype-Tissue Expression (GTEx)	GTEx	GTEX-X15G-1026-SM-4PQZF	GTEX-X15G
SRR1432913	SRS643993	SRP012682	RNA-Seq	GRCh37	SAMN02788430	PRJNA75899	BI	150	ILLUMINA	PAIRED	Solexa-232423	4-Oct-14	21-Jun-14	5916	2614	Nerve - Tibial	Nerve	No	RNA Expression (NGS)	male	GRU	Homo sapiens	1268045	984969	phs000424	1	RNA:Total RNA	Cross-Sectional	Genotype-Tissue Expression (GTEx)	GTEx	GTEX-11P82-1926-SM-5Q5AU	GTEX-11P82
SRR1310275	SRS623944	SRP012682	RNA-Seq	GRCh37	SAMN02789465	PRJNA75899	BI	150	ILLUMINA	PAIRED	Solexa-223561	3-Oct-14	31-May-14	5669	2751	Adipose - Subcutaneous	Adipose Tissue	No	RNA Expression (NGS)	male	GRU	Homo sapiens	1267291	984929	phs000424	1	RNA:Total RNA	Cross-Sectional	Genotype-Tissue Expression (GTEx)	GTEx	GTEX-111CU-1826-SM-5GZYN	GTEX-111CU
SRR1394544	SRS637286	SRP012682	RNA-Seq	GRCh37	SAMN02788388	PRJNA75899	BI	150	ILLUMINA	PAIRED	Solexa-221223	4-Oct-14	13-Jun-14	4342	1932	Stomach	Stomach	No	RNA_Seq (NGS)	male	GRU	Homo sapiens	1268068	984971	phs000424	1	RNA:Total RNA	Cross-Sectional	Genotype-Tissue Expression (GTEx)	GTEx	GTEX-11TT1-0726-SM-5GU5A	GTEX-11TT1
SRR1460211	SRS646076	SRP012682	RNA-Seq	GRCh37	SAMN02793160	PRJNA75899	BI	150	ILLUMINA	PAIRED	Solexa-232554	4-Oct-14	24-Jun-14	7432	3570	Esophagus - Muscularis	Esophagus	No	RNA Expression (NGS)	male	GRU	Homo sapiens	1270523	985102	phs000424	1	RNA:Total RNA	Cross-Sectional	Genotype-Tissue Expression (GTEx)	GTEx	GTEX-13RTK-0626-SM-5Q5EK	GTEX-13RTK
SRR1444852	SRS644620	SRP012682	RNA-Seq	GRCh37	SAMN02791605	PRJNA75899	BI	150	ILLUMINA	PAIRED	Solexa-231444	4-Oct-14	23-Jun-14	8119	3907	Whole Blood	Blood	No	RNA_Seq (NGS)	male	GRU	Homo sapiens	1267817	984959	phs000424	1	RNA:Total RNA	Cross-Sectional	Genotype-Tissue Expression (GTEx)	GTEx	GTEX-11LCK-0005-SM-5O98U	GTEX-11LCK
SRR662823	SRS389959	SRP012682	RNA-Seq	GRCh37	SAMN01887407	PRJNA75899	BI	370	ILLUMINA	PAIRED	Solexa-117707	3-Oct-14	3-Feb-13	10688	5572	Artery - Tibial	Blood Vessel	No	RNA Expression (NGS)	male	GRU	Homo sapiens	914878	706557	phs000424	1	RNA:Total RNA	Cross-Sectional	Genotype-Tissue Expression (GTEx)	GTEx	GTEX-TKQ2-1026-SM-33HB7	GTEX-TKQ2
SRR1352936	SRS629549	SRP012682	RNA-Seq	GRCh37	SAMN02793440	PRJNA75899	BI	150	ILLUMINA	PAIRED	Solexa-230510	3-Oct-14	8-Jun-14	8346	4098	Heart - Left Ventricle	Heart	No	RNA_Seq (NGS)	male	GRU	Homo sapiens	1271517	678142	phs000424	1	RNA:Total RNA	Cross-Sectional	Genotype-Tissue Expression (GTEx)	GTEx	GTEX-PVOW-0426-SM-5MR5R	GTEX-PVOW
SRR1499785	SRS650137	SRP012682	RNA-Seq	GRCh37	SAMN02787443	PRJNA75899	BI	150	ILLUMINA	PAIRED	Solexa-230555	4-Oct-14	30-Jun-14	5684	2835	Brain - Cerebellum	Brain	No	RNA_Seq (NGS)	male	GRU	Homo sapiens	1267674	984951	phs000424	1	RNA:Total RNA	Cross-Sectional	Genotype-Tissue Expression (GTEx)	GTEx	GTEX-11EQ8-2826-SM-5N9C1	GTEX-11EQ8
SRR662930	SRS389900	SRP012682	RNA-Seq	GRCh37	SAMN01886836	PRJNA75899	BI	236	ILLUMINA	PAIRED	Solexa-112695	3-Oct-14	3-Feb-13	4312	2352	Nerve - Tibial	Nerve	No	RNA_Seq (NGS)	male	GRU	Homo sapiens	914774	706548	phs000424	1	RNA:Total RNA	Cross-Sectional	Genotype-Tissue Expression (GTEx)	GTEx	GTEX-SUCS-1726-SM-32PM8	GTEX-SUCS
SRR1342849	SRS628345	SRP012682	RNA-Seq	GRCh37	SAMN02790945	PRJNA75899	BI	150	ILLUMINA	PAIRED	Solexa-234724	3-Oct-14	5-Jun-14	5924	2691	Ovary	Ovary	No	RNA_Seq (NGS)	female	GRU	Homo sapiens	1270707	985113	phs000424	1	RNA:Total RNA	Cross-Sectional	Genotype-Tissue Expression (GTEx)	GTEx	GTEX-13X6H-1026-SM-5SIBE	GTEX-13X6H
SRR1370216	SRS631760	SRP012682	RNA-Seq	GRCh37	SAMN02789791	PRJNA75899	BI	150	ILLUMINA	PAIRED	Solexa-233623	4-Oct-14	10-Jun-14	6277	2911	Lung	Lung	No	RNA_Seq (NGS)	male	GRU	Homo sapiens	1268621	984999	phs000424	1	RNA:Total RNA	Cross-Sectional	Genotype-Tissue Expression (GTEx)	GTEx	GTEX-12WSE-0826-SM-5S2VL	GTEX-12WSE
SRR1355352	SRS629699	SRP012682	RNA-Seq	GRCh37	SAMN02787667	PRJNA75899	BI	150	ILLUMINA	PAIRED	Solexa-232756	3-Oct-14	8-Jun-14	4802	2088	Muscle - Skeletal	Muscle	No	RNA_Seq (NGS)	male	GRU	Homo sapiens	1271236	985149	phs000424	1	RNA:Total RNA	Cross-Sectional	Genotype-Tissue Expression (GTEx)	GTEx	GTEX-14A6H-2826-SM-5QGPM	GTEX-14A6H
SRR1332443	SRS627145	SRP012682	RNA-Seq	GRCh37	SAMN02790968	PRJNA75899	BI	150	ILLUMINA	PAIRED	Solexa-173456	3-Oct-14	4-Jun-14	6518	3092	Adipose - Subcutaneous	Adipose Tissue	No	RNA_Seq (NGS)	male	GRU	Homo sapiens	1271907	985172	phs000424	1	RNA:Total RNA	Cross-Sectional	Genotype-Tissue Expression (GTEx)	GTEx	GTEX-WVJS-0226-SM-4MVOU	GTEX-WVJS
SRR661064	SRS389796	SRP012682	RNA-Seq	GRCh37	SAMN01887145	PRJNA75899	BI	266	ILLUMINA	PAIRED	Solexa-119265	3-Oct-14	3-Feb-13	7346	4071	Skin - Sun Exposed (Lower leg)	Skin	No	RNA_Seq (NGS)	male	GRU	Homo sapiens	914684	678172	phs000424	1	RNA:Total RNA	Cross-Sectional	Genotype-Tissue Expression (GTEx)	GTEx	GTEX-S7SE-0126-SM-2XCD5	GTEX-S7SE
SRR1486322	SRS649573	SRP012682	RNA-Seq	GRCh37	SAMN02788669	PRJNA75899	BI	150	ILLUMINA	PAIRED	Solexa-175547	4-Oct-14	28-Jun-14	5956	2694	Minor Salivary Gland	Salivary Gland	No	RNA Expression (NGS)	male	GRU	Homo sapiens	1272041	721007	phs000424	1	RNA:Total RNA	Cross-Sectional	Genotype-Tissue Expression (GTEx)	GTEx	GTEX-X3Y1-1926-SM-4PQZO	GTEX-X3Y1
SRR1420259	SRS639510	SRP012682	RNA-Seq	GRCh37	SAMN02789673	PRJNA75899	BI	150	ILLUMINA	PAIRED	Solexa-224748	4-Oct-14	17-Jun-14	7856	4219	Vagina	Vagina	No	RNA Expression (NGS)	female	GRU	Homo sapiens	1270451	985097	phs000424	1	RNA:Total RNA	Cross-Sectional	Genotype-Tissue Expression (GTEx)	GTEx	GTEX-13QBU-1726-SM-5IJFQ	GTEX-13QBU
SRR1071644	SRS524323	SRP012682	RNA-Seq	GRCh37	SAMN02465071	PRJNA75899	BI	150	ILLUMINA	PAIRED	Solexa-169513	3-Oct-14	4-Jan-14	6288	2859	Artery - Aorta	Blood Vessel	No	RNA Expression (NGS)	male	GRU	Homo sapiens	1109547	706577	phs000424	1	RNA:Total RNA	Cross-Sectional	Genotype-Tissue Expression (GTEx)	GTEx	GTEX-V955-0926-SM-4JBJ8	GTEX-V955
SRR1077667	SRS524588	SRP012682	RNA-Seq	GRCh37	SAMN02465279	PRJNA75899	BI	150	ILLUMINA	PAIRED	Solexa-159838	3-Oct-14	5-Jan-14	4471	2089	Colon - Transverse	Colon	No	RNA Expression (NGS)	female	GRU	Homo sapiens	1109396	706559	phs000424	1	RNA:Total RNA	Cross-Sectional	Genotype-Tissue Expression (GTEx)	GTEx	GTEX-TML8-1326-SM-4DXTO	GTEX-TML8
SRR1420215	SRS639508	SRP012682	RNA-Seq	GRCh37	SAMN02791370	PRJNA75899	BI	150	ILLUMINA	PAIRED	Solexa-231909	4-Oct-14	17-Jun-14	8801	4465	Brain - Putamen (basal ganglia)	Brain	No	RNA Expression (NGS)	female	GRU	Homo sapiens	1270030	985077	phs000424	1	RNA:Total RNA	Cross-Sectional	Genotype-Tissue Expression (GTEx)	GTEx	GTEX-13O3O-0011-R7b-SM-5P9GZ	GTEX-13O3O
SRR814657	SRS408466	SRP012682	RNA-Seq	GRCh37	SAMN01994147	PRJNA75899	BI	239	ILLUMINA	PAIRED	Solexa-125977	3-Oct-14	5-Apr-13	9868	5117	Esophagus - Muscularis	Esophagus	No	RNA Expression (NGS)	female	GRU	Homo sapiens	931523	590931	phs000424	1	RNA:Total RNA	Cross-Sectional	Genotype-Tissue Expression (GTEx)	GTEx	GTEX-OHPL-0626-SM-3MJGJ	GTEX-OHPL
SRR1086561	SRS524973	SRP012682	RNA-Seq	GRCh37	SAMN02466122	PRJNA75899	BI	150	ILLUMINA	PAIRED	Solexa-151273	3-Oct-14	5-Jan-14	4979	2222	Brain - Caudate (basal ganglia)	Brain	No	RNA_Seq (NGS)	male	GRU	Homo sapiens	1109694	721011	phs000424	1	RNA:Total RNA	Cross-Sectional	Genotype-Tissue Expression (GTEx)	GTEx	GTEX-X4XX-0011-R5A-SM-46MWN	GTEX-X4XX
SRR1321088	SRS625563	SRP012682	RNA-Seq	GRCh37	SAMN02790420	PRJNA75899	BI	150	ILLUMINA	PAIRED	Solexa-233652	3-Oct-14	3-Jun-14	8117	3674	Cells - Transformed fibroblasts	Skin	No	RNA_Seq (NGS)	female	GRU	Homo sapiens	1269318	985036	phs000424	1	RNA:Total RNA	Cross-Sectional	Genotype-Tissue Expression (GTEx)	GTEx	GTEX-139T4-0008-SM-5S2WF	GTEX-139T4
SRR1410866	SRS638563	SRP012682	RNA-Seq	GRCh37	SAMN02789712	PRJNA75899	BI	150	ILLUMINA	PAIRED	Solexa-231498	4-Oct-14	16-Jun-14	4683	2233	Adipose - Visceral (Omentum)	Adipose Tissue	No	RNA Expression (NGS)	male	GRU	Homo sapiens	1270911	985127	phs000424	1	RNA:Total RNA	Cross-Sectional	Genotype-Tissue Expression (GTEx)	GTEx	GTEX-145LV-1026-SM-5O9AE	GTEX-145LV
SRR1078234	SRS524613	SRP012682	RNA-Seq	GRCh37	SAMN02465257	PRJNA75899	BI	150	ILLUMINA	PAIRED	Solexa-151311	3-Oct-14	5-Jan-14	5412	2264	Skin - Sun Exposed (Lower leg)	Skin	No	RNA Expression (NGS)	female	GRU	Homo sapiens	1108929	678143	phs000424	1	RNA:Total RNA	Cross-Sectional	Genotype-Tissue Expression (GTEx)	GTEx	GTEX-QDT8-0126-SM-48TZ1	GTEX-QDT8
SRR1096383	SRS526026	SRP012682	RNA-Seq	GRCh37	SAMN02465726	PRJNA75899	BI	150	ILLUMINA	PAIRED	Solexa-156084	4-Oct-14	6-Jan-14	6391	2957	Adipose - Subcutaneous	Adipose Tissue	No	RNA_Seq (NGS)	male	GRU	Homo sapiens	1109925	847761	phs000424	1	RNA:Total RNA	Cross-Sectional	Genotype-Tissue Expression (GTEx)	GTEx	GTEX-XMK1-2226-SM-4B673	GTEX-XMK1
SRR1101280	SRS526607	SRP012682	RNA-Seq	GRCh37	SAMN02464921	PRJNA75899	BI	150	ILLUMINA	PAIRED	Solexa-151244	4-Oct-14	6-Jan-14	4510	1998	Colon - Transverse	Colon	No	RNA Expression (NGS)	male	GRU	Homo sapiens	1109739	721014	phs000424	1	RNA:Total RNA	Cross-Sectional	Genotype-Tissue Expression (GTEx)	GTEx	GTEX-X5EB-0926-SM-46MVT	GTEX-X5EB
SRR1322816	SRS625654	SRP012682	RNA-Seq	GRCh37	SAMN02792871	PRJNA75899	BI	150	ILLUMINA	PAIRED	Solexa-189926	3-Oct-14	3-Jun-14	9506	5044	Pancreas	Pancreas	No	RNA_Seq (NGS)	male	GRU	Homo sapiens	1272520	985192	phs000424	1	RNA:Total RNA	Cross-Sectional	Genotype-Tissue Expression (GTEx)	GTEx	GTEX-YF7O-1326-SM-4W1ZR	GTEX-YF7O
SRR1070382	SRS524264	SRP012682	RNA-Seq	GRCh37	SAMN02464739	PRJNA75899	BI	150	ILLUMINA	PAIRED	Solexa-155382	3-Oct-14	4-Jan-14	5475	2584	Stomach	Stomach	No	RNA Expression (NGS)	male	GRU	Homo sapiens	1109823	721018	phs000424	1	RNA:Total RNA	Cross-Sectional	Genotype-Tissue Expression (GTEx)	GTEx	GTEX-XBED-1226-SM-4AT5V	GTEX-XBED
SRR1413329	SRS639163	SRP012682	RNA-Seq	GRCh37	SAMN02789633	PRJNA75899	BI	150	ILLUMINA	PAIRED	Solexa-189221	4-Oct-14	16-Jun-14	5851	2764	Adipose - Subcutaneous	Adipose Tissue	No	RNA Expression (NGS)	female	GRU	Homo sapiens	1272775	985207	phs000424	1	RNA:Total RNA	Cross-Sectional	Genotype-Tissue Expression (GTEx)	GTEx	GTEX-ZC5H-0126-SM-4WAYL	GTEX-ZC5H
SRR615790	SRS374713	SRP012682	RNA-Seq	GRCh37	SAMN01772608	PRJNA75899	BI	229	ILLUMINA	PAIRED	Solexa-94925	2-Oct-14	9-Nov-12	8868	4602	Nerve - Tibial	Nerve	No	RNA_Seq (NGS)	male	GRU	Homo sapiens	859962	590926	phs000424	1	RNA:Total RNA	Cross-Sectional	Genotype-Tissue Expression (GTEx)	GTEx	GTEX-NPJ8-1726-SM-2YUNB	GTEX-NPJ8
SRR813632	SRS408411	SRP012682	RNA-Seq	GRCh37	SAMN01993901	PRJNA75899	BI	223	ILLUMINA	PAIRED	Solexa-130309	3-Oct-14	5-Apr-13	8004	4157	Artery - Aorta	Blood Vessel	No	RNA Expression (NGS)	male	GRU	Homo sapiens	931658	590952	phs000424	1	RNA:Total RNA	Cross-Sectional	Genotype-Tissue Expression (GTEx)	GTEx	GTEX-PLZ5-0426-SM-3P612	GTEX-PLZ5
SRR1088142	SRS525076	SRP012682	RNA-Seq	GRCh37	SAMN02465794	PRJNA75899	BI	150	ILLUMINA	PAIRED	Solexa-156716	3-Oct-14	6-Jan-14	4700	1998	Heart - Left Ventricle	Heart	No	RNA_Seq (NGS)	male	GRU	Homo sapiens	1110000	847766	phs000424	1	RNA:Total RNA	Cross-Sectional	Genotype-Tissue Expression (GTEx)	GTEx	GTEX-XQ3S-0626-SM-4BOOB	GTEX-XQ3S
SRR664842	SRS390013	SRP012682	RNA-Seq	GRCh37	SAMN01887442	PRJNA75899	BI	288	ILLUMINA	PAIRED	Solexa-119173	3-Oct-14	3-Feb-13	7615	3825	Brain - Nucleus accumbens (basal ganglia)	Brain	No	RNA_Seq (NGS)	male	GRU	Homo sapiens	915048	706575	phs000424	1	RNA:Total RNA	Cross-Sectional	Genotype-Tissue Expression (GTEx)	GTEx	GTEX-UTHO-0011-R6A-SM-3GIJW	GTEX-UTHO
SRR1087630	SRS525018	SRP012682	RNA-Seq	GRCh37	SAMN02466038	PRJNA75899	BI	150	ILLUMINA	PAIRED	Solexa-159524	3-Oct-14	5-Jan-14	4288	1846	Cells - Transformed fibroblasts	Skin	No	RNA_Seq (NGS)	female	GRU	Homo sapiens	1109355	706554	phs000424	1	RNA:Total RNA	Cross-Sectional	Genotype-Tissue Expression (GTEx)	GTEx	GTEX-T6MO-0008-SM-4DM6T	GTEX-T6MO
SRR1395554	SRS637604	SRP012682	RNA-Seq	GRCh37	SAMN02793537	PRJNA75899	BI	150	ILLUMINA	PAIRED	Solexa-232738	4-Oct-14	14-Jun-14	4553	1987	Adipose - Subcutaneous	Adipose Tissue	No	RNA_Seq (NGS)	male	GRU	Homo sapiens	1270892	985125	phs000424	1	RNA:Total RNA	Cross-Sectional	Genotype-Tissue Expression (GTEx)	GTEx	GTEX-145LT-1826-SM-5QGP4	GTEX-145LT
SRR1444179	SRS644588	SRP012682	RNA-Seq	GRCh37	SAMN02789018	PRJNA75899	BI	150	ILLUMINA	PAIRED	Solexa-231442	4-Oct-14	23-Jun-14	6886	3260	Pituitary	Pituitary	No	RNA_Seq (NGS)	male	GRU	Homo sapiens	1270950	985129	phs000424	1	RNA:Total RNA	Cross-Sectional	Genotype-Tissue Expression (GTEx)	GTEx	GTEX-145MF-2626-SM-5O98S	GTEX-145MF
SRR1394855	SRS637301	SRP012682	RNA-Seq	GRCh37	SAMN02793488	PRJNA75899	BI	150	ILLUMINA	PAIRED	Solexa-229830	4-Oct-14	13-Jun-14	4855	2363	Testis	Testis	No	RNA Expression (NGS)	male	GRU	Homo sapiens	1270880	985125	phs000424	1	RNA:Total RNA	Cross-Sectional	Genotype-Tissue Expression (GTEx)	GTEx	GTEX-145LT-0426-SM-5LUAP	GTEX-145LT
SRR1405182	SRS638126	SRP012682	RNA-Seq	GRCh37	SAMN02788699	PRJNA75899	BI	150	ILLUMINA	PAIRED	Solexa-189962	4-Oct-14	15-Jun-14	10158	5225	Testis	Testis	No	RNA Expression (NGS)	male	GRU	Homo sapiens	1272577	985194	phs000424	1	RNA:Total RNA	Cross-Sectional	Genotype-Tissue Expression (GTEx)	GTEx	GTEX-YFCO-1726-SM-4W21S	GTEX-YFCO
SRR1094287	SRS525395	SRP012682	RNA-Seq	GRCh37	SAMN02466107	PRJNA75899	BI	150	ILLUMINA	PAIRED	Solexa-154197	4-Oct-14	6-Jan-14	5248	2301	Testis	Testis	No	RNA Expression (NGS)	male	GRU	Homo sapiens	1109199	678167	phs000424	1	RNA:Total RNA	Cross-Sectional	Genotype-Tissue Expression (GTEx)	GTEx	GTEX-S3XE-1526-SM-4AD5A	GTEX-S3XE
SRR1407449	SRS638258	SRP012682	RNA-Seq	GRCh37	SAMN02791257	PRJNA75899	BI	150	ILLUMINA	PAIRED	Solexa-216177	4-Oct-14	15-Jun-14	6715	3136	Skin - Sun Exposed (Lower leg)	Skin	No	RNA_Seq (NGS)	male	GRU	Homo sapiens	1268566	984997	phs000424	1	RNA:Total RNA	Cross-Sectional	Genotype-Tissue Expression (GTEx)	GTEx	GTEX-12WSC-0126-SM-5EQ4P	GTEX-12WSC
SRR1452741	SRS645734	SRP012682	RNA-Seq	GRCh37	SAMN02792409	PRJNA75899	BI	150	ILLUMINA	PAIRED	Solexa-191598	4-Oct-14	24-Jun-14	6157	2916	Heart - Left Ventricle	Heart	No	RNA_Seq (NGS)	male	GRU	Homo sapiens	1272806	985208	phs000424	1	RNA:Total RNA	Cross-Sectional	Genotype-Tissue Expression (GTEx)	GTEx	GTEX-ZDTS-1326-SM-4WKGX	GTEX-ZDTS
SRR1101883	SRS526668	SRP012682	RNA-Seq	GRCh37	SAMN02466047	PRJNA75899	BI	150	ILLUMINA	PAIRED	Solexa-169452	4-Oct-14	6-Jan-14	7576	3433	Liver	Liver	No	RNA_Seq (NGS)	male	GRU	Homo sapiens	1109523	706574	phs000424	1	RNA:Total RNA	Cross-Sectional	Genotype-Tissue Expression (GTEx)	GTEx	GTEX-UPK5-1426-SM-4JBHH	GTEX-UPK5
SRR1365894	SRS631285	SRP012682	RNA-Seq	GRCh37	SAMN02790700	PRJNA75899	BI	150	ILLUMINA	PAIRED	Solexa-173420	4-Oct-14	9-Jun-14	5480	2611	Adipose - Visceral (Omentum)	Adipose Tissue	No	RNA Expression (NGS)	male	GRU	Homo sapiens	1271919	985173	phs000424	1	RNA:Total RNA	Cross-Sectional	Genotype-Tissue Expression (GTEx)	GTEx	GTEX-WWTW-1326-SM-4MVNT	GTEX-WWTW
SRR1322093	SRS625620	SRP012682	RNA-Seq	GRCh37	SAMN02792281	PRJNA75899	BI	150	ILLUMINA	PAIRED	Solexa-208149	3-Oct-14	3-Jun-14	7788	3942	Skin - Not Sun Exposed (Suprapubic)	Skin	No	RNA_Seq (NGS)	female	GRU	Homo sapiens	1268555	984996	phs000424	1	RNA:Total RNA	Cross-Sectional	Genotype-Tissue Expression (GTEx)	GTEx	GTEX-12WSB-2926-SM-59HKL	GTEX-12WSB
SRR1480107	SRS648865	SRP012682	RNA-Seq	GRCh37	SAMN02793709	PRJNA75899	BI	150	ILLUMINA	PAIRED	Solexa-188452	4-Oct-14	27-Jun-14	8426	3913	Spleen	Spleen	No	RNA Expression (NGS)	female	GRU	Homo sapiens	1272418	985187	phs000424	1	RNA:Total RNA	Cross-Sectional	Genotype-Tissue Expression (GTEx)	GTEx	GTEX-YB5K-1926-SM-4VDT4	GTEX-YB5K
SRR1076657	SRS524543	SRP012682	RNA-Seq	GRCh37	SAMN02465403	PRJNA75899	BI	150	ILLUMINA	PAIRED	Solexa-151039	3-Oct-14	5-Jan-14	5533	2281	Cells - Transformed fibroblasts	Skin	No	RNA Expression (NGS)	female	GRU	Homo sapiens	1108800	590945	phs000424	1	RNA:Total RNA	Cross-Sectional	Genotype-Tissue Expression (GTEx)	GTEx	GTEX-P4PP-0008-SM-48TDV	GTEX-P4PP
SRR1410469	SRS638544	SRP012682	RNA-Seq	GRCh37	SAMN02793047	PRJNA75899	BI	150	ILLUMINA	PAIRED	Solexa-231504	4-Oct-14	16-Jun-14	6719	3198	Thyroid	Thyroid	No	RNA Expression (NGS)	female	GRU	Homo sapiens	1270994	985132	phs000424	1	RNA:Total RNA	Cross-Sectional	Genotype-Tissue Expression (GTEx)	GTEx	GTEX-145MI-1126-SM-5O9AK	GTEX-145MI
SRR1453456	SRS645767	SRP012682	RNA-Seq	GRCh37	SAMN02790358	PRJNA75899	BI	150	ILLUMINA	PAIRED	Solexa-189929	4-Oct-14	24-Jun-14	11415	6089	Whole Blood	Blood	No	RNA Expression (NGS)	male	GRU	Homo sapiens	1272509	985192	phs000424	1	RNA:Total RNA	Cross-Sectional	Genotype-Tissue Expression (GTEx)	GTEx	GTEX-YF7O-0005-SM-4W1ZU	GTEX-YF7O
SRR1084228	SRS524874	SRP012682	RNA-Seq	GRCh37	SAMN02465798	PRJNA75899	BI	150	ILLUMINA	PAIRED	Solexa-159488	3-Oct-14	5-Jan-14	4202	1816	Vagina	Vagina	No	RNA_Seq (NGS)	female	GRU	Homo sapiens	1109363	706554	phs000424	1	RNA:Total RNA	Cross-Sectional	Genotype-Tissue Expression (GTEx)	GTEx	GTEX-T6MO-1226-SM-4DM5S	GTEX-T6MO
SRR1499236	SRS650112	SRP012682	RNA-Seq	GRCh37	SAMN02789914	PRJNA75899	BI	150	ILLUMINA	PAIRED	Solexa-187620	4-Oct-14	30-Jun-14	8056	4029	Nerve - Tibial	Nerve	No	RNA_Seq (NGS)	female	GRU	Homo sapiens	1272359	985184	phs000424	1	RNA:Total RNA	Cross-Sectional	Genotype-Tissue Expression (GTEx)	GTEx	GTEX-Y8LW-2126-SM-4VBRX	GTEX-Y8LW
SRR1094430	SRS525966	SRP012682	RNA-Seq	GRCh37	SAMN02464727	PRJNA75899	BI	150	ILLUMINA	PAIRED	Solexa-172671	4-Oct-14	6-Jan-14	4565	1965	Artery - Aorta	Blood Vessel	No	RNA Expression (NGS)	male	GRU	Homo sapiens	1109660	720986	phs000424	1	RNA:Total RNA	Cross-Sectional	Genotype-Tissue Expression (GTEx)	GTEx	GTEX-WH7G-0626-SM-4LVMO	GTEX-WH7G
SRR1416979	SRS639349	SRP012682	RNA-Seq	GRCh37	SAMN02787772	PRJNA75899	BI	150	ILLUMINA	PAIRED	Solexa-233041	3-Oct-14	17-Jun-14	4208	1801	Adrenal Gland	Adrenal Gland	No	RNA_Seq (NGS)	female	GRU	Homo sapiens	1271320	985157	phs000424	1	RNA:Total RNA	Cross-Sectional	Genotype-Tissue Expression (GTEx)	GTEx	GTEX-14BMU-0126-SM-5S2Q9	GTEX-14BMU
SRR1485499	SRS649532	SRP012682	RNA-Seq	GRCh37	SAMN02787879	PRJNA75899	BI	150	ILLUMINA	PAIRED	Solexa-218879	4-Oct-14	28-Jun-14	6341	3054	Artery - Tibial	Blood Vessel	No	RNA Expression (NGS)	male	GRU	Homo sapiens	1268300	984983	phs000424	1	RNA:Total RNA	Cross-Sectional	Genotype-Tissue Expression (GTEx)	GTEx	GTEX-11ZUS-1326-SM-5FQUC	GTEX-11ZUS
SRR1358391	SRS629851	SRP012682	RNA-Seq	GRCh37	SAMN02790525	PRJNA75899	BI	150	ILLUMINA	PAIRED	Solexa-216107	3-Oct-14	8-Jun-14	6518	2931	Minor Salivary Gland	Salivary Gland	No	RNA Expression (NGS)	male	GRU	Homo sapiens	1269008	985019	phs000424	1	RNA:Total RNA	Cross-Sectional	Genotype-Tissue Expression (GTEx)	GTEx	GTEX-131XF-2826-SM-5EGKH	GTEX-131XF
SRR1414613	SRS639231	SRP012682	RNA-Seq	GRCh37	SAMN02789670	PRJNA75899	BI	150	ILLUMINA	PAIRED	Solexa-191589	4-Oct-14	17-Jun-14	5909	2870	Pancreas	Pancreas	No	RNA_Seq (NGS)	female	GRU	Homo sapiens	1272979	985216	phs000424	1	RNA:Total RNA	Cross-Sectional	Genotype-Tissue Expression (GTEx)	GTEx	GTEX-ZF29-1126-SM-4WKGO	GTEX-ZF29
SRR1330746	SRS627067	SRP012682	RNA-Seq	GRCh37	SAMN02792963	PRJNA75899	BI	150	ILLUMINA	PAIRED	Solexa-188416	3-Oct-14	4-Jun-14	8616	4027	Pancreas	Pancreas	No	RNA Expression (NGS)	male	GRU	Homo sapiens	1272368	985185	phs000424	1	RNA:Total RNA	Cross-Sectional	Genotype-Tissue Expression (GTEx)	GTEx	GTEX-Y9LG-0726-SM-4VDS3	GTEX-Y9LG
SRR1477991	SRS648765	SRP012682	RNA-Seq	GRCh37	SAMN02793822	PRJNA75899	BI	150	ILLUMINA	PAIRED	Solexa-231508	4-Oct-14	27-Jun-14	6094	3021	Whole Blood	Blood	No	RNA Expression (NGS)	female	GRU	Homo sapiens	1269053	985022	phs000424	1	RNA:Total RNA	Cross-Sectional	Genotype-Tissue Expression (GTEx)	GTEx	GTEX-131XW-0006-SM-5O9AO	GTEX-131XW
SRR1079118	SRS524650	SRP012682	RNA-Seq	GRCh37	SAMN02466055	PRJNA75899	BI	150	ILLUMINA	PAIRED	Solexa-156057	3-Oct-14	5-Jan-14	7209	3370	Skin - Sun Exposed (Lower leg)	Skin	No	RNA Expression (NGS)	male	GRU	Homo sapiens	1109990	847765	phs000424	1	RNA:Total RNA	Cross-Sectional	Genotype-Tissue Expression (GTEx)	GTEx	GTEX-XPVG-2626-SM-4B669	GTEX-XPVG
SRR1486097	SRS649560	SRP012682	RNA-Seq	GRCh37	SAMN02790573	PRJNA75899	BI	150	ILLUMINA	PAIRED	Solexa-232880	4-Oct-14	28-Jun-14	5159	2295	Brain - Cortex	Brain	No	RNA_Seq (NGS)	male	GRU	Homo sapiens	1270958	985130	phs000424	1	RNA:Total RNA	Cross-Sectional	Genotype-Tissue Expression (GTEx)	GTEx	GTEX-145MG-3026-SM-5RQJA	GTEX-145MG
SRR1485587	SRS649536	SRP012682	RNA-Seq	GRCh37	SAMN02788254	PRJNA75899	BI	150	ILLUMINA	PAIRED	Solexa-172876	4-Oct-14	28-Jun-14	4846	2011	Small Intestine - Terminal Ileum	Small Intestine	No	RNA Expression (NGS)	male	GRU	Homo sapiens	1271821	706588	phs000424	1	RNA:Total RNA	Cross-Sectional	Genotype-Tissue Expression (GTEx)	GTEx	GTEX-WHSB-1026-SM-4M1XN	GTEX-WHSB
SRR655423	SRS389084	SRP012682	RNA-Seq	GRCh37	SAMN01887521	PRJNA75899	BI	308	ILLUMINA	PAIRED	Solexa-119184	2-Oct-14	1-Feb-13	9415	5041	Heart - Left Ventricle	Heart	No	RNA Expression (NGS)	female	GRU	Homo sapiens	914617	678164	phs000424	1	RNA:Total RNA	Cross-Sectional	Genotype-Tissue Expression (GTEx)	GTEx	GTEX-S32W-0626-SM-2XCBG	GTEX-S32W
SRR664025	SRS390019	SRP012682	RNA-Seq	GRCh37	SAMN01887067	PRJNA75899	BI	322	ILLUMINA	PAIRED	Solexa-115837	3-Oct-14	3-Feb-13	9197	4918	Artery - Tibial	Blood Vessel	No	RNA_Seq (NGS)	male	GRU	Homo sapiens	914751	678179	phs000424	1	RNA:Total RNA	Cross-Sectional	Genotype-Tissue Expression (GTEx)	GTEx	GTEX-SNMC-1526-SM-2XCFN	GTEX-SNMC
SRR1310433	SRS623952	SRP012682	RNA-Seq	GRCh37	SAMN02790933	PRJNA75899	BI	150	ILLUMINA	PAIRED	Solexa-218757	3-Oct-14	1-Jun-14	5156	2386	Liver	Liver	No	RNA_Seq (NGS)	male	GRU	Homo sapiens	1268077	984971	phs000424	1	RNA:Total RNA	Cross-Sectional	Genotype-Tissue Expression (GTEx)	GTEx	GTEX-11TT1-1726-SM-5EQLJ	GTEX-11TT1
SRR1419893	SRS639493	SRP012682	RNA-Seq	GRCh37	SAMN02787409	PRJNA75899	BI	150	ILLUMINA	PAIRED	Solexa-191582	4-Oct-14	17-Jun-14	6671	3209	Brain - Substantia nigra	Brain	No	RNA_Seq (NGS)	male	GRU	Homo sapiens	1272909	985213	phs000424	1	RNA:Total RNA	Cross-Sectional	Genotype-Tissue Expression (GTEx)	GTEx	GTEX-ZE9C-0011-R2a-SM-4WKGH	GTEX-ZE9C
SRR1072247	SRS524348	SRP012682	RNA-Seq	GRCh37	SAMN02465244	PRJNA75899	BI	400	ILLUMINA	PAIRED	Solexa-150860	3-Oct-14	4-Jan-14	6565	2997	Adipose - Subcutaneous	Adipose Tissue	No	RNA Expression (NGS)	female	GRU	Homo sapiens	1109765	847752	phs000424	1	RNA:Total RNA	Cross-Sectional	Genotype-Tissue Expression (GTEx)	GTEx	GTEX-X638-0226-SM-47JZ9	GTEX-X638
SRR1472621	SRS648500	SRP012682	RNA-Seq	GRCh37	SAMN02792034	PRJNA75899	BI	150	ILLUMINA	PAIRED	Solexa-233058	4-Oct-14	27-Jun-14	4322	1870	Brain - Cerebellum	Brain	No	RNA Expression (NGS)	female	GRU	Homo sapiens	1270548	985104	phs000424	1	RNA:Total RNA	Cross-Sectional	Genotype-Tissue Expression (GTEx)	GTEx	GTEX-13S7M-3026-SM-5S2QQ	GTEX-13S7M
SRR660871	SRS389783	SRP012682	RNA-Seq	GRCh37	SAMN01887374	PRJNA75899	BI	365	ILLUMINA	PAIRED	Solexa-119149	3-Oct-14	2-Feb-13	5081	2779	Whole Blood	Blood	No	RNA_Seq (NGS)	female	GRU	Homo sapiens	915091	706581	phs000424	1	RNA:Total RNA	Cross-Sectional	Genotype-Tissue Expression (GTEx)	GTEx	GTEX-W5WG-0006-SM-3GIJT	GTEX-W5WG
SRR1094601	SRS525973	SRP012682	RNA-Seq	GRCh37	SAMN02465636	PRJNA75899	BI	400	ILLUMINA	PAIRED	Solexa-150857	3-Oct-14	6-Jan-14	5449	2490	Cells - EBV-transformed lymphocytes	Blood	No	RNA_Seq (NGS)	male	GRU	Homo sapiens	1109768	847753	phs000424	1	RNA:Total RNA	Cross-Sectional	Genotype-Tissue Expression (GTEx)	GTEx	GTEX-X88G-0004-SM-47JZ6	GTEX-X88G
SRR812721	SRS408383	SRP012682	RNA-Seq	GRCh37	SAMN01994363	PRJNA75899	BI	259	ILLUMINA	PAIRED	Solexa-129721	3-Oct-14	5-Apr-13	9251	5049	Colon - Transverse	Colon	No	RNA Expression (NGS)	male	GRU	Homo sapiens	931551	590936	phs000424	1	RNA:Total RNA	Cross-Sectional	Genotype-Tissue Expression (GTEx)	GTEx	GTEX-OIZH-1426-SM-3NB1O	GTEX-OIZH
SRR1312598	SRS624086	SRP012682	RNA-Seq	GRCh37	SAMN02787710	PRJNA75899	BI	150	ILLUMINA	PAIRED	Solexa-231147	3-Oct-14	2-Jun-14	8156	4178	Whole Blood	Blood	No	RNA Expression (NGS)	male	GRU	Homo sapiens	1269691	985059	phs000424	1	RNA:Total RNA	Cross-Sectional	Genotype-Tissue Expression (GTEx)	GTEx	GTEX-13FTZ-0005-SM-5NQ9N	GTEX-13FTZ
SRR1105369	SRS528005	SRP012682	RNA-Seq	GRCh37	SAMN02465453	PRJNA75899	BI	400	ILLUMINA	PAIRED	Solexa-150807	3-Oct-14	9-Jan-14	6301	2880	Cells - EBV-transformed lymphocytes	Blood	No	RNA_Seq (NGS)	male	GRU	Homo sapiens	1110078	847770	phs000424	1	RNA:Total RNA	Cross-Sectional	Genotype-Tissue Expression (GTEx)	GTEx	GTEX-XUYS-0002-SM-47JXL	GTEX-XUYS
SRR1093673	SRS525368	SRP012682	RNA-Seq	GRCh37	SAMN02465471	PRJNA75899	BI	150	ILLUMINA	PAIRED	Solexa-154243	4-Oct-14	6-Jan-14	5566	2405	Artery - Aorta	Blood Vessel	No	RNA_Seq (NGS)	male	GRU	Homo sapiens	1109190	678167	phs000424	1	RNA:Total RNA	Cross-Sectional	Genotype-Tissue Expression (GTEx)	GTEx	GTEX-S3XE-0326-SM-4AD6L	GTEX-S3XE
SRR1416266	SRS639313	SRP012682	RNA-Seq	GRCh37	SAMN02787767	PRJNA75899	BI	150	ILLUMINA	PAIRED	Solexa-174417	4-Oct-14	17-Jun-14	5989	2501	Esophagus - Mucosa	Esophagus	No	RNA Expression (NGS)	male	GRU	Homo sapiens	1271845	706589	phs000424	1	RNA:Total RNA	Cross-Sectional	Genotype-Tissue Expression (GTEx)	GTEx	GTEX-WHWD-0926-SM-4OORY	GTEX-WHWD
SRR808065	SRS408131	SRP012682	RNA-Seq	GRCh37	SAMN01994347	PRJNA75899	BI	231	ILLUMINA	PAIRED	Solexa-127398	3-Oct-14	4-Apr-13	5862	2815	Testis	Testis	No	RNA_Seq (NGS)	male	GRU	Homo sapiens	931575	590938	phs000424	1	RNA:Total RNA	Cross-Sectional	Genotype-Tissue Expression (GTEx)	GTEx	GTEX-OOBK-2126-SM-3LK5T	GTEX-OOBK
SRR1464209	SRS648108	SRP012682	RNA-Seq	GRCh37	SAMN02787952	PRJNA75899	BI	150	ILLUMINA	PAIRED	Solexa-224775	4-Oct-14	27-Jun-14	7714	4165	Adrenal Gland	Adrenal Gland	No	RNA Expression (NGS)	male	GRU	Homo sapiens	1270279	985088	phs000424	1	RNA:Total RNA	Cross-Sectional	Genotype-Tissue Expression (GTEx)	GTEx	GTEX-13OW6-1726-SM-5IJGI	GTEX-13OW6
SRR1406539	SRS638201	SRP012682	RNA-Seq	GRCh37	SAMN02792460	PRJNA75899	BI	150	ILLUMINA	PAIRED	Solexa-231569	4-Oct-14	15-Jun-14	7472	3805	Lung	Lung	No	RNA Expression (NGS)	male	GRU	Homo sapiens	1270776	985117	phs000424	1	RNA:Total RNA	Cross-Sectional	Genotype-Tissue Expression (GTEx)	GTEx	GTEX-13YAN-1026-SM-5O9CF	GTEX-13YAN
SRR1464353	SRS648114	SRP012682	RNA-Seq	GRCh37	SAMN02789890	PRJNA75899	BI	150	ILLUMINA	PAIRED	Solexa-233018	4-Oct-14	27-Jun-14	4268	1833	Thyroid	Thyroid	No	RNA_Seq (NGS)	male	GRU	Homo sapiens	1271154	985142	phs000424	1	RNA:Total RNA	Cross-Sectional	Genotype-Tissue Expression (GTEx)	GTEx	GTEX-147GR-0726-SM-5S2PL	GTEX-147GR
SRR1081209	SRS524741	SRP012682	RNA-Seq	GRCh37	SAMN02465274	PRJNA75899	BI	150	ILLUMINA	PAIRED	Solexa-156702	3-Oct-14	5-Jan-14	4134	1751	Adipose - Visceral (Omentum)	Adipose Tissue	No	RNA_Seq (NGS)	female	GRU	Homo sapiens	1110049	847768	phs000424	1	RNA:Total RNA	Cross-Sectional	Genotype-Tissue Expression (GTEx)	GTEx	GTEX-XUJ4-1726-SM-4BONW	GTEX-XUJ4
SRR1101128	SRS526595	SRP012682	RNA-Seq	GRCh37	SAMN02464845	PRJNA75899	BI	150	ILLUMINA	PAIRED	Solexa-151333	3-Oct-14	6-Jan-14	6044	2504	Artery - Aorta	Blood Vessel	No	RNA_Seq (NGS)	female	GRU	Homo sapiens	1108926	590966	phs000424	1	RNA:Total RNA	Cross-Sectional	Genotype-Tissue Expression (GTEx)	GTEx	GTEX-QCQG-1526-SM-48U25	GTEX-QCQG
SRR612695	SRS374749	SRP012682	RNA-Seq	GRCh37	SAMN01772802	PRJNA75899	BI	238	ILLUMINA	PAIRED	Solexa-94835	2-Oct-14	8-Nov-12	6781	3882	Muscle - Skeletal	Muscle	No	RNA_Seq (NGS)	female	GRU	Homo sapiens	860090	590951	phs000424	1	RNA:Total RNA	Cross-Sectional	Genotype-Tissue Expression (GTEx)	GTEx	GTEX-PLZ4-0926-SM-2S1OI	GTEX-PLZ4
SRR1079900	SRS524684	SRP012682	RNA-Seq	GRCh37	SAMN02465819	PRJNA75899	BI	400	ILLUMINA	PAIRED	Solexa-150489	3-Oct-14	5-Jan-14	4226	1817	Stomach	Stomach	No	RNA_Seq (NGS)	male	GRU	Homo sapiens	1108994	590975	phs000424	1	RNA:Total RNA	Cross-Sectional	Genotype-Tissue Expression (GTEx)	GTEx	GTEX-QV31-0626-SM-447C5	GTEX-QV31
SRR1359262	SRS629894	SRP012682	RNA-Seq	GRCh37	SAMN02792611	PRJNA75899	BI	150	ILLUMINA	PAIRED	Solexa-230482	3-Oct-14	9-Jun-14	6257	3039	Breast - Mammary Tissue	Breast	No	RNA_Seq (NGS)	male	GRU	Homo sapiens	1269977	985074	phs000424	1	RNA:Total RNA	Cross-Sectional	Genotype-Tissue Expression (GTEx)	GTEx	GTEX-13NZB-2126-SM-5MR4Y	GTEX-13NZB
SRR1351212	SRS629469	SRP012682	RNA-Seq	GRCh37	SAMN02793231	PRJNA75899	BI	150	ILLUMINA	PAIRED	Solexa-234710	3-Oct-14	8-Jun-14	6675	3051	Adipose - Visceral (Omentum)	Adipose Tissue	No	RNA_Seq (NGS)	male	GRU	Homo sapiens	1271229	985149	phs000424	1	RNA:Total RNA	Cross-Sectional	Genotype-Tissue Expression (GTEx)	GTEx	GTEX-14A6H-1026-SM-5SIAZ	GTEX-14A6H
SRR614107	SRS374928	SRP012682	RNA-Seq	GRCh37	SAMN01772987	PRJNA75899	BI	222	ILLUMINA	PAIRED	Solexa-93756	2-Oct-14	8-Nov-12	6574	3267	Thyroid	Thyroid	No	RNA Expression (NGS)	male	GRU	Homo sapiens	860499	678153	phs000424	1	RNA:Total RNA	Cross-Sectional	Genotype-Tissue Expression (GTEx)	GTEx	GTEX-REY6-0526-SM-2TF5M	GTEX-REY6
SRR1404044	SRS638072	SRP012682	RNA-Seq	GRCh37	SAMN02789607	PRJNA75899	BI	150	ILLUMINA	PAIRED	Solexa-226975	4-Oct-14	15-Jun-14	6146	3304	Thyroid	Thyroid	No	RNA_Seq (NGS)	female	GRU	Homo sapiens	1270441	985097	phs000424	1	RNA:Total RNA	Cross-Sectional	Genotype-Tissue Expression (GTEx)	GTEx	GTEX-13QBU-0626-SM-5J2OG	GTEX-13QBU
SRR1445514	SRS644652	SRP012682	RNA-Seq	GRCh37	SAMN02792779	PRJNA75899	BI	150	ILLUMINA	PAIRED	Solexa-230452	4-Oct-14	23-Jun-14	5750	2802	Brain - Spinal cord (cervical c-1)	Brain	No	RNA_Seq (NGS)	male	GRU	Homo sapiens	1269918	985070	phs000424	1	RNA:Total RNA	Cross-Sectional	Genotype-Tissue Expression (GTEx)	GTEx	GTEX-13NYS-0011-R9b-SM-5MR44	GTEX-13NYS
SRR603776	SRS333219	SRP012682	RNA-Seq	GRCh37	SAMN00992707	PRJNA75899	BI	185	ILLUMINA	PAIRED	Solexa-85353	2-Oct-14	22-Oct-12	7505	3964	Lung	Lung	No	RNA Expression (NGS)	female	GRU	Homo sapiens	736175	590943	phs000424	1	RNA:Total RNA	Cross-Sectional	Genotype-Tissue Expression (GTEx)	GTEx	GTEX-OXRP-0526-SM-2I3EW	GTEX-OXRP
SRR1074214	SRS524426	SRP012682	RNA-Seq	GRCh37	SAMN02464808	PRJNA75899	BI	150	ILLUMINA	PAIRED	Solexa-163879	3-Oct-14	5-Jan-14	6264	3082	Esophagus - Gastroesophageal Junction	Esophagus	No	RNA_Seq (NGS)	male	GRU	Homo sapiens	1109728	721013	phs000424	1	RNA:Total RNA	Cross-Sectional	Genotype-Tissue Expression (GTEx)	GTEx	GTEX-X585-1426-SM-4E3JO	GTEX-X585
SRR819096	SRS408763	SRP012682	RNA-Seq	GRCh37	SAMN01994070	PRJNA75899	BI	256	ILLUMINA	PAIRED	Solexa-129994	3-Oct-14	5-Apr-13	8095	4123	Cells - EBV-transformed lymphocytes	Blood	No	RNA_Seq (NGS)	female	GRU	Homo sapiens	931756	706581	phs000424	1	RNA:Total RNA	Cross-Sectional	Genotype-Tissue Expression (GTEx)	GTEx	GTEX-W5WG-0002-SM-3NMDN	GTEX-W5WG
SRR1415439	SRS639274	SRP012682	RNA-Seq	GRCh37	SAMN02789776	PRJNA75899	BI	150	ILLUMINA	PAIRED	Solexa-191622	4-Oct-14	17-Jun-14	4517	2128	Artery - Aorta	Blood Vessel	No	RNA Expression (NGS)	male	GRU	Homo sapiens	1272814	985209	phs000424	1	RNA:Total RNA	Cross-Sectional	Genotype-Tissue Expression (GTEx)	GTEx	GTEX-ZDTT-0226-SM-4WKHM	GTEX-ZDTT
SRR1391789	SRS636569	SRP012682	RNA-Seq	GRCh37	SAMN02790647	PRJNA75899	BI	150	ILLUMINA	PAIRED	Solexa-232157	4-Oct-14	13-Jun-14	5136	2338	Heart - Left Ventricle	Heart	No	RNA Expression (NGS)	male	GRU	Homo sapiens	1268895	985014	phs000424	1	RNA:Total RNA	Cross-Sectional	Genotype-Tissue Expression (GTEx)	GTEx	GTEX-13112-0426-SM-5PNVC	GTEX-13112
SRR1366543	SRS631320	SRP012682	RNA-Seq	GRCh37	SAMN02790464	PRJNA75899	BI	150	ILLUMINA	PAIRED	Solexa-229785	4-Oct-14	9-Jun-14	5448	2658	Whole Blood	Blood	No	RNA Expression (NGS)	female	GRU	Homo sapiens	1268215	984979	phs000424	1	RNA:Total RNA	Cross-Sectional	Genotype-Tissue Expression (GTEx)	GTEx	GTEX-11XUK-0005-SM-5LU9F	GTEX-11XUK
SRR1090604	SRS525213	SRP012682	RNA-Seq	GRCh37	SAMN02465517	PRJNA75899	BI	400	ILLUMINA	PAIRED	Solexa-150806	3-Oct-14	6-Jan-14	5889	2707	Testis	Testis	No	RNA_Seq (NGS)	male	GRU	Homo sapiens	1109128	678159	phs000424	1	RNA:Total RNA	Cross-Sectional	Genotype-Tissue Expression (GTEx)	GTEx	GTEX-RUSQ-2126-SM-47JXK	GTEX-RUSQ
SRR1317653	SRS625380	SRP012682	RNA-Seq	GRCh37	SAMN02787330	PRJNA75899	BI	150	ILLUMINA	PAIRED	Solexa-174414	3-Oct-14	2-Jun-14	7568	3413	Colon - Sigmoid	Colon	No	RNA Expression (NGS)	male	GRU	Homo sapiens	1271849	706589	phs000424	1	RNA:Total RNA	Cross-Sectional	Genotype-Tissue Expression (GTEx)	GTEx	GTEX-WHWD-1526-SM-4OORV	GTEX-WHWD
SRR607562	SRS336662	SRP012682	RNA-Seq	GRCh37	SAMN01002020	PRJNA75899	BI	216	ILLUMINA	PAIRED	Solexa-85438	2-Oct-14	24-Oct-12	6257	3313	Cells - Leukemia cell line (CML)	Bone Marrow	Yes	RNA Expression (NGS)	female	GRU	Homo sapiens	739358	590982	phs000424	1	RNA:Total RNA	Cross-Sectional	Genotype-Tissue Expression (GTEx)	GTEx	K-562-SM-2I3E7	K-562
SRR1487570	SRS649629	SRP012682	RNA-Seq	GRCh37	SAMN02788855	PRJNA75899	BI	150	ILLUMINA	PAIRED	Solexa-231068	4-Oct-14	28-Jun-14	4544	2064	Muscle - Skeletal	Muscle	No	RNA Expression (NGS)	male	GRU	Homo sapiens	1273652	985256	phs000424	1	RNA:Total RNA	Cross-Sectional	Genotype-Tissue Expression (GTEx)	GTEx	GTEX-ZYFD-0326-SM-5NQ8I	GTEX-ZYFD
SRR1337564	SRS627722	SRP012682	RNA-Seq	GRCh37	SAMN02790121	PRJNA75899	BI	150	ILLUMINA	PAIRED	Solexa-224602	3-Oct-14	4-Jun-14	6743	3290	Brain - Cortex	Brain	No	RNA_Seq (NGS)	male	GRU	Homo sapiens	1269899	985068	phs000424	1	RNA:Total RNA	Cross-Sectional	Genotype-Tissue Expression (GTEx)	GTEx	GTEX-13NYB-3026-SM-5IJD7	GTEX-13NYB
SRR1073775	SRS524411	SRP012682	RNA-Seq	GRCh37	SAMN02464775	PRJNA75899	BI	150	ILLUMINA	PAIRED	Solexa-154211	3-Oct-14	4-Jan-14	4884	2109	Adrenal Gland	Adrenal Gland	No	RNA Expression (NGS)	male	GRU	Homo sapiens	1109210	678169	phs000424	1	RNA:Total RNA	Cross-Sectional	Genotype-Tissue Expression (GTEx)	GTEx	GTEX-S4Q7-0226-SM-4AD5O	GTEX-S4Q7
SRR1383674	SRS635289	SRP012682	RNA-Seq	GRCh37	SAMN02792854	PRJNA75899	BI	150	ILLUMINA	PAIRED	Solexa-173415	4-Oct-14	12-Jun-14	5785	2736	Colon - Transverse	Colon	No	RNA Expression (NGS)	male	GRU	Homo sapiens	1271891	720994	phs000424	1	RNA:Total RNA	Cross-Sectional	Genotype-Tissue Expression (GTEx)	GTEx	GTEX-WQUQ-2526-SM-4MVNO	GTEX-WQUQ
SRR1413349	SRS639164	SRP012682	RNA-Seq	GRCh37	SAMN02789926	PRJNA75899	BI	150	ILLUMINA	PAIRED	Solexa-182820	4-Oct-14	16-Jun-14	8105	3827	Skin - Sun Exposed (Lower leg)	Skin	No	RNA Expression (NGS)	male	GRU	Homo sapiens	1272592	985195	phs000424	1	RNA:Total RNA	Cross-Sectional	Genotype-Tissue Expression (GTEx)	GTEx	GTEX-YJ89-0126-SM-4TT3X	GTEX-YJ89
SRR1322619	SRS625645	SRP012682	RNA-Seq	GRCh37	SAMN02787977	PRJNA75899	BI	150	ILLUMINA	PAIRED	Solexa-231520	3-Oct-14	3-Jun-14	6164	3045	Whole Blood	Blood	No	RNA_Seq (NGS)	female	GRU	Homo sapiens	1268923	985016	phs000424	1	RNA:Total RNA	Cross-Sectional	Genotype-Tissue Expression (GTEx)	GTEx	GTEX-1313W-0006-SM-5O9B1	GTEX-1313W
SRR1308674	SRS623873	SRP012682	RNA-Seq	GRCh37	SAMN02791775	PRJNA75899	BI	150	ILLUMINA	PAIRED	Solexa-223679	3-Oct-14	31-May-14	5696	2711	Heart - Atrial Appendage	Heart	No	RNA_Seq (NGS)	male	GRU	Homo sapiens	1267410	984937	phs000424	1	RNA:Total RNA	Cross-Sectional	Genotype-Tissue Expression (GTEx)	GTEx	GTEX-117XS-0726-SM-5H131	GTEX-117XS
SRR1415980	SRS639299	SRP012682	RNA-Seq	GRCh37	SAMN02791777	PRJNA75899	BI	150	ILLUMINA	PAIRED	Solexa-212903	4-Oct-14	17-Jun-14	6214	2891	Thyroid	Thyroid	No	RNA Expression (NGS)	male	GRU	Homo sapiens	1267823	984959	phs000424	1	RNA:Total RNA	Cross-Sectional	Genotype-Tissue Expression (GTEx)	GTEx	GTEX-11LCK-0526-SM-5A5M9	GTEX-11LCK
SRR1077968	SRS524601	SRP012682	RNA-Seq	GRCh37	SAMN02465575	PRJNA75899	BI	150	ILLUMINA	PAIRED	Solexa-150616	3-Oct-14	5-Jan-14	4695	2109	Pituitary	Pituitary	No	RNA_Seq (NGS)	female	GRU	Homo sapiens	1109094	678155	phs000424	1	RNA:Total RNA	Cross-Sectional	Genotype-Tissue Expression (GTEx)	GTEx	GTEX-RNOR-2426-SM-48FDY	GTEX-RNOR
SRR1089349	SRS525134	SRP012682	RNA-Seq	GRCh37	SAMN02465869	PRJNA75899	BI	350	ILLUMINA	PAIRED	Solexa-156764	4-Oct-14	6-Jan-14	4380	1878	Skin - Sun Exposed (Lower leg)	Skin	No	RNA_Seq (NGS)	male	GRU	Homo sapiens	1110015	847767	phs000424	1	RNA:Total RNA	Cross-Sectional	Genotype-Tissue Expression (GTEx)	GTEx	GTEX-XQ8I-0426-SM-4BOPO	GTEX-XQ8I
SRR1122940	SRS536144	SRP012682	RNA-Seq	GRCh37	SAMN02465243	PRJNA75899	BI	150	ILLUMINA	PAIRED	Solexa-172384	3-Oct-14	16-Jan-14	6229	2829	Cells - Leukemia cell line (CML)	Bone Marrow	Yes	RNA_Seq (NGS)	female	GRU	Homo sapiens	1110197	590982	phs000424	1	RNA:Total RNA	Cross-Sectional	Genotype-Tissue Expression (GTEx)	GTEx	K-562-SM-4LMI2	K-562
SRR1389059	SRS636254	SRP012682	RNA-Seq	GRCh37	SAMN02789567	PRJNA75899	BI	150	ILLUMINA	PAIRED	Solexa-233617	4-Oct-14	13-Jun-14	8050	3728	Brain - Hypothalamus	Brain	No	RNA Expression (NGS)	male	GRU	Homo sapiens	1271449	590923	phs000424	1	RNA:Total RNA	Cross-Sectional	Genotype-Tissue Expression (GTEx)	GTEx	GTEX-NL3H-0011-R8a-SM-5S2VF	GTEX-NL3H
SRR816064	SRS408560	SRP012682	RNA-Seq	GRCh37	SAMN01994394	PRJNA75899	BI	246	ILLUMINA	PAIRED	Solexa-127477	3-Oct-14	5-Apr-13	9200	4338	Heart - Left Ventricle	Heart	No	RNA_Seq (NGS)	male	GRU	Homo sapiens	931824	706589	phs000424	1	RNA:Total RNA	Cross-Sectional	Genotype-Tissue Expression (GTEx)	GTEx	GTEX-WHWD-0426-SM-3LK83	GTEX-WHWD
SRR1329377	SRS626939	SRP012682	RNA-Seq	GRCh37	SAMN02788070	PRJNA75899	BI	150	ILLUMINA	PAIRED	Solexa-231913	3-Oct-14	3-Jun-14	10293	5202	Brain - Caudate (basal ganglia)	Brain	No	RNA_Seq (NGS)	male	GRU	Homo sapiens	1270071	985079	phs000424	1	RNA:Total RNA	Cross-Sectional	Genotype-Tissue Expression (GTEx)	GTEx	GTEX-13O3Q-0011-R5b-SM-5P9H4	GTEX-13O3Q
SRR1339130	SRS627798	SRP012682	RNA-Seq	GRCh37	SAMN02787428	PRJNA75899	BI	150	ILLUMINA	PAIRED	Solexa-231890	3-Oct-14	4-Jun-14	10323	5188	Testis	Testis	No	RNA_Seq (NGS)	male	GRU	Homo sapiens	1269224	985031	phs000424	1	RNA:Total RNA	Cross-Sectional	Genotype-Tissue Expression (GTEx)	GTEx	GTEX-1399R-1626-SM-5P9GG	GTEX-1399R
SRR1467212	SRS648249	SRP012682	RNA-Seq	GRCh37	SAMN02789757	PRJNA75899	BI	150	ILLUMINA	PAIRED	Solexa-232299	4-Oct-14	27-Jun-14	8135	4085	Brain - Hippocampus	Brain	No	RNA Expression (NGS)	female	GRU	Homo sapiens	1270534	985104	phs000424	1	RNA:Total RNA	Cross-Sectional	Genotype-Tissue Expression (GTEx)	GTEx	GTEX-13S7M-0011-R1b-SM-5PNZE	GTEX-13S7M
SRR1091278	SRS525263	SRP012682	RNA-Seq	GRCh37	SAMN02466157	PRJNA75899	BI	150	ILLUMINA	PAIRED	Solexa-150653	4-Oct-14	6-Jan-14	5266	2320	Cells - Transformed fibroblasts	Skin	No	RNA Expression (NGS)	female	GRU	Homo sapiens	1109011	678147	phs000424	1	RNA:Total RNA	Cross-Sectional	Genotype-Tissue Expression (GTEx)	GTEx	GTEX-R3RS-0008-SM-48FF1	GTEX-R3RS
SRR613214	SRS374807	SRP012682	RNA-Seq	GRCh37	SAMN01772656	PRJNA75899	BI	201	ILLUMINA	PAIRED	Solexa-94817	2-Oct-14	8-Nov-12	6471	3770	Artery - Tibial	Blood Vessel	No	RNA Expression (NGS)	female	GRU	Homo sapiens	860037	590943	phs000424	1	RNA:Total RNA	Cross-Sectional	Genotype-Tissue Expression (GTEx)	GTEx	GTEX-OXRP-2426-SM-2S1NR	GTEX-OXRP
SRR1086328	SRS524963	SRP012682	RNA-Seq	GRCh37	SAMN02465855	PRJNA75899	BI	150	ILLUMINA	PAIRED	Solexa-155379	3-Oct-14	5-Jan-14	5248	2396	Cells - EBV-transformed lymphocytes	Blood	No	RNA_Seq (NGS)	male	GRU	Homo sapiens	1109844	847756	phs000424	1	RNA:Total RNA	Cross-Sectional	Genotype-Tissue Expression (GTEx)	GTEx	GTEX-XGQ4-0004-SM-4AT5S	GTEX-XGQ4
SRR1320321	SRS625527	SRP012682	RNA-Seq	GRCh37	SAMN02793538	PRJNA75899	BI	150	ILLUMINA	PAIRED	Solexa-232797	3-Oct-14	3-Jun-14	6426	2790	Muscle - Skeletal	Muscle	No	RNA Expression (NGS)	male	GRU	Homo sapiens	1270526	985102	phs000424	1	RNA:Total RNA	Cross-Sectional	Genotype-Tissue Expression (GTEx)	GTEx	GTEX-13RTK-1626-SM-5QGQS	GTEX-13RTK
SRR1356787	SRS629779	SRP012682	RNA-Seq	GRCh37	SAMN02791030	PRJNA75899	BI	150	ILLUMINA	PAIRED	Solexa-230492	3-Oct-14	8-Jun-14	7076	3443	Artery - Tibial	Blood Vessel	No	RNA Expression (NGS)	male	GRU	Homo sapiens	1269789	985064	phs000424	1	RNA:Total RNA	Cross-Sectional	Genotype-Tissue Expression (GTEx)	GTEx	GTEX-13JVG-0426-SM-5MR59	GTEX-13JVG
SRR1443847	SRS644572	SRP012682	RNA-Seq	GRCh37	SAMN02792904	PRJNA75899	BI	150	ILLUMINA	PAIRED	Solexa-176025	4-Oct-14	23-Jun-14	5338	2363	Testis	Testis	No	RNA Expression (NGS)	male	GRU	Homo sapiens	1272073	721011	phs000424	1	RNA:Total RNA	Cross-Sectional	Genotype-Tissue Expression (GTEx)	GTEx	GTEX-X4XX-0726-SM-4QARS	GTEX-X4XX
SRR1341164	SRS627906	SRP012682	RNA-Seq	GRCh37	SAMN02790180	PRJNA75899	BI	150	ILLUMINA	PAIRED	Solexa-233552	3-Oct-14	5-Jun-14	5808	2745	Whole Blood	Blood	No	RNA Expression (NGS)	female	GRU	Homo sapiens	1271548	678143	phs000424	1	RNA:Total RNA	Cross-Sectional	Genotype-Tissue Expression (GTEx)	GTEx	GTEX-QDT8-0006-SM-5SI8N	GTEX-QDT8
SRR1073553	SRS524402	SRP012682	RNA-Seq	GRCh37	SAMN02464804	PRJNA75899	BI	150	ILLUMINA	PAIRED	Solexa-156744	3-Oct-14	4-Jan-14	6003	2573	Nerve - Tibial	Nerve	No	RNA Expression (NGS)	female	GRU	Homo sapiens	1110066	847769	phs000424	1	RNA:Total RNA	Cross-Sectional	Genotype-Tissue Expression (GTEx)	GTEx	GTEX-XUW1-0626-SM-4BOP4	GTEX-XUW1
SRR1465480	SRS648168	SRP012682	RNA-Seq	GRCh37	SAMN02790956	PRJNA75899	BI	150	ILLUMINA	PAIRED	Solexa-216227	4-Oct-14	27-Jun-14	5087	2355	Prostate	Prostate	No	RNA_Seq (NGS)	male	GRU	Homo sapiens	1268421	984989	phs000424	1	RNA:Total RNA	Cross-Sectional	Genotype-Tissue Expression (GTEx)	GTEx	GTEX-12696-2226-SM-5EQ65	GTEX-12696
SRR818499	SRS408723	SRP012682	RNA-Seq	GRCh37	SAMN01993872	PRJNA75899	BI	218	ILLUMINA	PAIRED	Solexa-130136	3-Oct-14	5-Apr-13	10081	5424	Lung	Lung	No	RNA Expression (NGS)	male	GRU	Homo sapiens	932005	721004	phs000424	1	RNA:Total RNA	Cross-Sectional	Genotype-Tissue Expression (GTEx)	GTEx	GTEX-WZTO-0426-SM-3NM99	GTEX-WZTO
SRR1340885	SRS627886	SRP012682	RNA-Seq	GRCh37	SAMN02791246	PRJNA75899	BI	150	ILLUMINA	PAIRED	Solexa-231092	3-Oct-14	5-Jun-14	5590	2651	Whole Blood	Blood	No	RNA Expression (NGS)	female	GRU	Homo sapiens	1269758	985063	phs000424	1	RNA:Total RNA	Cross-Sectional	Genotype-Tissue Expression (GTEx)	GTEx	GTEX-13JUV-0006-SM-5NQ97	GTEX-13JUV
SRR1381973	SRS634882	SRP012682	RNA-Seq	GRCh37	SAMN02790679	PRJNA75899	BI	150	ILLUMINA	PAIRED	Solexa-233481	4-Oct-14	12-Jun-14	6695	3039	Skin - Not Sun Exposed (Suprapubic)	Skin	No	RNA Expression (NGS)	male	GRU	Homo sapiens	1271346	985159	phs000424	1	RNA:Total RNA	Cross-Sectional	Genotype-Tissue Expression (GTEx)	GTEx	GTEX-14C38-0726-SM-5SI6M	GTEX-14C38
SRR1096760	SRS526055	SRP012682	RNA-Seq	GRCh37	SAMN02465958	PRJNA75899	BI	400	ILLUMINA	PAIRED	Solexa-150797	3-Oct-14	6-Jan-14	5951	2694	Esophagus - Muscularis	Esophagus	No	RNA Expression (NGS)	male	GRU	Homo sapiens	1109147	678163	phs000424	1	RNA:Total RNA	Cross-Sectional	Genotype-Tissue Expression (GTEx)	GTEx	GTEX-RWSA-1326-SM-47JX9	GTEX-RWSA
SRR1446649	SRS644705	SRP012682	RNA-Seq	GRCh37	SAMN02790520	PRJNA75899	BI	150	ILLUMINA	PAIRED	Solexa-233645	4-Oct-14	23-Jun-14	6550	2955	Artery - Tibial	Blood Vessel	No	RNA Expression (NGS)	male	GRU	Homo sapiens	1271420	985168	phs000424	1	RNA:Total RNA	Cross-Sectional	Genotype-Tissue Expression (GTEx)	GTEx	GTEX-14E7W-0526-SM-5S2W8	GTEX-14E7W
SRR1080148	SRS524695	SRP012682	RNA-Seq	GRCh37	SAMN02466032	PRJNA75899	BI	150	ILLUMINA	PAIRED	Solexa-154241	3-Oct-14	5-Jan-14	5682	2456	Artery - Aorta	Blood Vessel	No	RNA_Seq (NGS)	male	GRU	Homo sapiens	1109231	678171	phs000424	1	RNA:Total RNA	Cross-Sectional	Genotype-Tissue Expression (GTEx)	GTEx	GTEX-S4Z8-0626-SM-4AD6J	GTEX-S4Z8
SRR810249	SRS408278	SRP012682	RNA-Seq	GRCh37	SAMN01994359	PRJNA75899	BI	289	ILLUMINA	PAIRED	Solexa-129782	3-Oct-14	4-Apr-13	9039	4895	Muscle - Skeletal	Muscle	No	RNA_Seq (NGS)	female	GRU	Homo sapiens	931947	720999	phs000424	1	RNA:Total RNA	Cross-Sectional	Genotype-Tissue Expression (GTEx)	GTEx	GTEX-WXYG-2526-SM-3NB3F	GTEX-WXYG
SRR1382732	SRS635161	SRP012682	RNA-Seq	GRCh37	SAMN02787587	PRJNA75899	BI	150	ILLUMINA	PAIRED	Solexa-233525	4-Oct-14	12-Jun-14	5170	2373	Brain - Cortex	Brain	No	RNA Expression (NGS)	female	GRU	Homo sapiens	1271442	590921	phs000424	1	RNA:Total RNA	Cross-Sectional	Genotype-Tissue Expression (GTEx)	GTEx	GTEX-N7MT-1126-SM-5SI7V	GTEX-N7MT
SRR598638	SRS333070	SRP012682	RNA-Seq	GRCh37	SAMN00992558	PRJNA75899	BI	168	ILLUMINA	PAIRED	Solexa-85365	2-Oct-14	19-Oct-12	7656	4068	Brain - Caudate (basal ganglia)	Brain	No	RNA_Seq (NGS)	male	GRU	Homo sapiens	735887	590923	phs000424	1	RNA:Total RNA	Cross-Sectional	Genotype-Tissue Expression (GTEx)	GTEx	GTEX-NL3H-0011-R5a-SM-2I3GB	GTEX-NL3H
SRR1086983	SRS524991	SRP012682	RNA-Seq	GRCh37	SAMN02465742	PRJNA75899	BI	150	ILLUMINA	PAIRED	Solexa-159515	4-Oct-14	5-Jan-14	4701	2058	Spleen	Spleen	No	RNA Expression (NGS)	female	GRU	Homo sapiens	1109339	706552	phs000424	1	RNA:Total RNA	Cross-Sectional	Genotype-Tissue Expression (GTEx)	GTEx	GTEX-T5JW-0126-SM-4DM6K	GTEX-T5JW
SRR808704	SRS408177	SRP012682	RNA-Seq	GRCh37	SAMN01994189	PRJNA75899	BI	223	ILLUMINA	PAIRED	Solexa-130330	3-Oct-14	4-Apr-13	10442	5432	Uterus	Uterus	No	RNA Expression (NGS)	female	GRU	Homo sapiens	931614	590945	phs000424	1	RNA:Total RNA	Cross-Sectional	Genotype-Tissue Expression (GTEx)	GTEx	GTEX-P4PP-2026-SM-3P61N	GTEX-P4PP
SRR1366124	SRS631295	SRP012682	RNA-Seq	GRCh37	SAMN02787385	PRJNA75899	BI	150	ILLUMINA	PAIRED	Solexa-229840	4-Oct-14	9-Jun-14	5217	2515	Esophagus - Mucosa	Esophagus	No	RNA Expression (NGS)	female	GRU	Homo sapiens	1270872	985124	phs000424	1	RNA:Total RNA	Cross-Sectional	Genotype-Tissue Expression (GTEx)	GTEx	GTEX-145LS-1826-SM-5LUAZ	GTEX-145LS
SRR1386927	SRS636062	SRP012682	RNA-Seq	GRCh37	SAMN02788058	PRJNA75899	BI	150	ILLUMINA	PAIRED	Solexa-228499	4-Oct-14	12-Jun-14	5512	2849	Minor Salivary Gland	Salivary Gland	No	RNA_Seq (NGS)	female	GRU	Homo sapiens	1270455	985097	phs000424	1	RNA:Total RNA	Cross-Sectional	Genotype-Tissue Expression (GTEx)	GTEx	GTEX-13QBU-2126-SM-5KLZN	GTEX-13QBU
SRR655672	SRS389045	SRP012682	RNA-Seq	GRCh37	SAMN01887077	PRJNA75899	BI	229	ILLUMINA	PAIRED	Solexa-119236	2-Oct-14	1-Feb-13	4674	2616	Artery - Tibial	Blood Vessel	No	RNA_Seq (NGS)	male	GRU	Homo sapiens	914706	678174	phs000424	1	RNA:Total RNA	Cross-Sectional	Genotype-Tissue Expression (GTEx)	GTEx	GTEX-S95S-1626-SM-2XCDJ	GTEX-S95S
SRR815637	SRS408536	SRP012682	RNA-Seq	GRCh37	SAMN01994352	PRJNA75899	BI	281	ILLUMINA	PAIRED	Solexa-130174	3-Oct-14	5-Apr-13	9438	5110	Cells - EBV-transformed lymphocytes	Blood	No	RNA_Seq (NGS)	male	GRU	Homo sapiens	931724	706557	phs000424	1	RNA:Total RNA	Cross-Sectional	Genotype-Tissue Expression (GTEx)	GTEx	GTEX-TKQ2-0004-SM-3NMAC	GTEX-TKQ2
SRR1468787	SRS648321	SRP012682	RNA-Seq	GRCh37	SAMN02788108	PRJNA75899	BI	150	ILLUMINA	PAIRED	Solexa-176190	4-Oct-14	27-Jun-14	4551	2098	Pancreas	Pancreas	No	RNA_Seq (NGS)	male	GRU	Homo sapiens	1271619	590974	phs000424	1	RNA:Total RNA	Cross-Sectional	Genotype-Tissue Expression (GTEx)	GTEx	GTEX-QMRM-0326-SM-4R1K5	GTEX-QMRM
SRR1097124	SRS526076	SRP012682	RNA-Seq	GRCh37	SAMN02465049	PRJNA75899	BI	150	ILLUMINA	PAIRED	Solexa-151191	3-Oct-14	6-Jan-14	4692	2073	Ovary	Ovary	No	RNA Expression (NGS)	female	GRU	Homo sapiens	1109787	721016	phs000424	1	RNA:Total RNA	Cross-Sectional	Genotype-Tissue Expression (GTEx)	GTEx	GTEX-X8HC-2726-SM-46MUA	GTEX-X8HC
SRR1340762	SRS627880	SRP012682	RNA-Seq	GRCh37	SAMN02789724	PRJNA75899	BI	150	ILLUMINA	PAIRED	Solexa-232842	3-Oct-14	5-Jun-14	5476	2418	Small Intestine - Terminal Ileum	Small Intestine	No	RNA Expression (NGS)	male	GRU	Homo sapiens	1271414	985167	phs000424	1	RNA:Total RNA	Cross-Sectional	Genotype-Tissue Expression (GTEx)	GTEx	GTEX-14E6E-1626-SM-5RQI7	GTEX-14E6E
SRR660248	SRS389713	SRP012682	RNA-Seq	GRCh37	SAMN01887494	PRJNA75899	BI	277	ILLUMINA	PAIRED	Solexa-119296	3-Oct-14	2-Feb-13	7657	4132	Breast - Mammary Tissue	Breast	No	RNA Expression (NGS)	female	GRU	Homo sapiens	915100	706582	phs000424	1	RNA:Total RNA	Cross-Sectional	Genotype-Tissue Expression (GTEx)	GTEx	GTEX-W5X1-2326-SM-3GIL6	GTEX-W5X1
SRR1096291	SRS526021	SRP012682	RNA-Seq	GRCh37	SAMN02464868	PRJNA75899	BI	400	ILLUMINA	PAIRED	Solexa-150474	4-Oct-14	6-Jan-14	4736	1973	Spleen	Spleen	No	RNA_Seq (NGS)	male	GRU	Homo sapiens	1108989	590975	phs000424	1	RNA:Total RNA	Cross-Sectional	Genotype-Tissue Expression (GTEx)	GTEx	GTEX-QV31-0126-SM-447BP	GTEX-QV31
SRR601157	SRS333296	SRP012682	RNA-Seq	GRCh37	SAMN00992784	PRJNA75899	BI	180	ILLUMINA	PAIRED	Solexa-85418	2-Oct-14	22-Oct-12	6493	3555	Thyroid	Thyroid	No	RNA_Seq (NGS)	female	GRU	Homo sapiens	736324	590958	phs000424	1	RNA:Total RNA	Cross-Sectional	Genotype-Tissue Expression (GTEx)	GTEx	GTEX-PWN1-2626-SM-2I3FH	GTEX-PWN1
SRR1098998	SRS526163	SRP012682	RNA-Seq	GRCh37	SAMN02465942	PRJNA75899	BI	150	ILLUMINA	PAIRED	Solexa-156046	4-Oct-14	6-Jan-14	5839	2715	Lung	Lung	No	RNA_Seq (NGS)	female	GRU	Homo sapiens	1109939	847762	phs000424	1	RNA:Total RNA	Cross-Sectional	Genotype-Tissue Expression (GTEx)	GTEx	GTEX-XOT4-1426-SM-4B65T	GTEX-XOT4
SRR1456492	SRS645908	SRP012682	RNA-Seq	GRCh37	SAMN02792121	PRJNA75899	BI	150	ILLUMINA	PAIRED	Solexa-218714	4-Oct-14	24-Jun-14	7832	3711	Minor Salivary Gland	Salivary Gland	No	RNA Expression (NGS)	male	GRU	Homo sapiens	1268118	984973	phs000424	1	RNA:Total RNA	Cross-Sectional	Genotype-Tissue Expression (GTEx)	GTEx	GTEX-11TUW-2426-SM-5EQKB	GTEX-11TUW
SRR1417656	SRS639389	SRP012682	RNA-Seq	GRCh37	SAMN02792087	PRJNA75899	BI	150	ILLUMINA	PAIRED	Solexa-189948	4-Oct-14	17-Jun-14	9134	4724	Small Intestine - Terminal Ileum	Small Intestine	No	RNA Expression (NGS)	male	GRU	Homo sapiens	1272484	985190	phs000424	1	RNA:Total RNA	Cross-Sectional	Genotype-Tissue Expression (GTEx)	GTEx	GTEX-YEC4-1726-SM-4W21E	GTEX-YEC4
SRR1473078	SRS648524	SRP012682	RNA-Seq	GRCh37	SAMN02791099	PRJNA75899	BI	150	ILLUMINA	PAIRED	Solexa-222917	4-Oct-14	27-Jun-14	6657	3014	Muscle - Skeletal	Muscle	No	RNA Expression (NGS)	male	GRU	Homo sapiens	1272696	985202	phs000424	1	RNA:Total RNA	Cross-Sectional	Genotype-Tissue Expression (GTEx)	GTEx	GTEX-ZAB4-0426-SM-5HL7N	GTEX-ZAB4
SRR1402109	SRS637967	SRP012682	RNA-Seq	GRCh37	SAMN02793795	PRJNA75899	BI	150	ILLUMINA	PAIRED	Solexa-212899	4-Oct-14	14-Jun-14	6863	3223	Spleen	Spleen	No	RNA_Seq (NGS)	male	GRU	Homo sapiens	1267819	984959	phs000424	1	RNA:Total RNA	Cross-Sectional	Genotype-Tissue Expression (GTEx)	GTEx	GTEX-11LCK-0126-SM-5A5M5	GTEX-11LCK
SRR613687	SRS374894	SRP012682	RNA-Seq	GRCh37	SAMN01772903	PRJNA75899	BI	194	ILLUMINA	PAIRED	Solexa-94834	2-Oct-14	8-Nov-12	7549	4410	Nerve - Tibial	Nerve	No	RNA_Seq (NGS)	male	GRU	Homo sapiens	860102	590953	phs000424	1	RNA:Total RNA	Cross-Sectional	Genotype-Tissue Expression (GTEx)	GTEx	GTEX-PLZ6-1726-SM-2S1O6	GTEX-PLZ6
SRR1401358	SRS637926	SRP012682	RNA-Seq	GRCh37	SAMN02790799	PRJNA75899	BI	150	ILLUMINA	PAIRED	Solexa-230271	4-Oct-14	14-Jun-14	6284	2961	Skin - Sun Exposed (Lower leg)	Skin	No	RNA Expression (NGS)	male	GRU	Homo sapiens	1269735	985061	phs000424	1	RNA:Total RNA	Cross-Sectional	Genotype-Tissue Expression (GTEx)	GTEx	GTEX-13G51-2526-SM-5LZYK	GTEX-13G51
SRR1091841	SRS525290	SRP012682	RNA-Seq	GRCh37	SAMN02465802	PRJNA75899	BI	150	ILLUMINA	PAIRED	Solexa-151254	3-Oct-14	6-Jan-14	5438	2432	Skin - Sun Exposed (Lower leg)	Skin	No	RNA_Seq (NGS)	male	GRU	Homo sapiens	1109749	721014	phs000424	1	RNA:Total RNA	Cross-Sectional	Genotype-Tissue Expression (GTEx)	GTEx	GTEX-X5EB-2226-SM-46MW4	GTEX-X5EB
SRR1453725	SRS645779	SRP012682	RNA-Seq	GRCh37	SAMN02788755	PRJNA75899	BI	150	ILLUMINA	PAIRED	Solexa-223523	4-Oct-14	24-Jun-14	6105	2969	Skin - Sun Exposed (Lower leg)	Skin	No	RNA_Seq (NGS)	male	GRU	Homo sapiens	1273630	985254	phs000424	1	RNA:Total RNA	Cross-Sectional	Genotype-Tissue Expression (GTEx)	GTEx	GTEX-ZY6K-1826-SM-5GZXK	GTEX-ZY6K
SRR818469	SRS408716	SRP012682	RNA-Seq	GRCh37	SAMN01994071	PRJNA75899	BI	247	ILLUMINA	PAIRED	Solexa-129729	3-Oct-14	5-Apr-13	8700	4764	Brain - Substantia nigra	Brain	No	RNA Expression (NGS)	female	GRU	Homo sapiens	931598	590942	phs000424	1	RNA:Total RNA	Cross-Sectional	Genotype-Tissue Expression (GTEx)	GTEx	GTEX-OXRO-0011-R2A-SM-3NB1W	GTEX-OXRO
SRR660103	SRS389691	SRP012682	RNA-Seq	GRCh37	SAMN01887323	PRJNA75899	BI	293	ILLUMINA	PAIRED	Solexa-119156	3-Oct-14	2-Feb-13	6594	3345	Brain - Hippocampus	Brain	No	RNA_Seq (NGS)	male	GRU	Homo sapiens	915043	706575	phs000424	1	RNA:Total RNA	Cross-Sectional	Genotype-Tissue Expression (GTEx)	GTEx	GTEX-UTHO-0011-R1A-SM-3GIJO	GTEX-UTHO
SRR1458662	SRS646007	SRP012682	RNA-Seq	GRCh37	SAMN02788820	PRJNA75899	BI	150	ILLUMINA	PAIRED	Solexa-232438	4-Oct-14	24-Jun-14	4724	2075	Cells - Transformed fibroblasts	Skin	No	RNA_Seq (NGS)	male	GRU	Homo sapiens	1267882	984962	phs000424	1	RNA:Total RNA	Cross-Sectional	Genotype-Tissue Expression (GTEx)	GTEx	GTEX-11NV4-0008-SM-5Q5BA	GTEX-11NV4
SRR813536	SRS408407	SRP012682	RNA-Seq	GRCh37	SAMN01994152	PRJNA75899	BI	240	ILLUMINA	PAIRED	Solexa-130139	3-Oct-14	5-Apr-13	9264	5005	Esophagus - Mucosa	Esophagus	No	RNA_Seq (NGS)	male	GRU	Homo sapiens	931591	590940	phs000424	1	RNA:Total RNA	Cross-Sectional	Genotype-Tissue Expression (GTEx)	GTEx	GTEX-OXRL-0626-SM-3NM9C	GTEX-OXRL
SRR815256	SRS408504	SRP012682	RNA-Seq	GRCh37	SAMN01994037	PRJNA75899	BI	223	ILLUMINA	PAIRED	Solexa-130322	3-Oct-14	5-Apr-13	8603	4473	Uterus	Uterus	No	RNA_Seq (NGS)	female	GRU	Homo sapiens	931679	590954	phs000424	1	RNA:Total RNA	Cross-Sectional	Genotype-Tissue Expression (GTEx)	GTEx	GTEX-POMQ-1226-SM-3P61F	GTEX-POMQ
SRR612215	SRS374691	SRP012682	RNA-Seq	GRCh37	SAMN01772352	PRJNA75899	BI	215	ILLUMINA	PAIRED	Solexa-94838	2-Oct-14	8-Nov-12	6275	3713	Muscle - Skeletal	Muscle	No	RNA Expression (NGS)	female	GRU	Homo sapiens	860081	590950	phs000424	1	RNA:Total RNA	Cross-Sectional	Genotype-Tissue Expression (GTEx)	GTEx	GTEX-P78B-1626-SM-2S1O1	GTEX-P78B
SRR1409813	SRS638408	SRP012682	RNA-Seq	GRCh37	SAMN02790876	PRJNA75899	BI	150	ILLUMINA	PAIRED	Solexa-231223	4-Oct-14	16-Jun-14	6581	3260	Lung	Lung	No	RNA Expression (NGS)	male	GRU	Homo sapiens	1271001	985133	phs000424	1	RNA:Total RNA	Cross-Sectional	Genotype-Tissue Expression (GTEx)	GTEx	GTEX-145MN-0926-SM-5NQBT	GTEX-145MN
SRR1080222	SRS524699	SRP012682	RNA-Seq	GRCh37	SAMN02464765	PRJNA75899	BI	150	ILLUMINA	PAIRED	Solexa-150992	3-Oct-14	5-Jan-14	5335	2250	Colon - Transverse	Colon	No	RNA_Seq (NGS)	female	GRU	Homo sapiens	1108862	590960	phs000424	1	RNA:Total RNA	Cross-Sectional	Genotype-Tissue Expression (GTEx)	GTEx	GTEX-PWOO-1326-SM-48TCJ	GTEX-PWOO
SRR1340641	SRS627874	SRP012682	RNA-Seq	GRCh37	SAMN02787277	PRJNA75899	BI	150	ILLUMINA	PAIRED	Solexa-231971	3-Oct-14	5-Jun-14	7269	3678	Heart - Atrial Appendage	Heart	No	RNA Expression (NGS)	male	GRU	Homo sapiens	1272514	985192	phs000424	1	RNA:Total RNA	Cross-Sectional	Genotype-Tissue Expression (GTEx)	GTEx	GTEX-YF7O-0526-SM-5P9IO	GTEX-YF7O
SRR809089	SRS408205	SRP012682	RNA-Seq	GRCh37	SAMN01887340	PRJNA75899	BI	301	ILLUMINA	PAIRED	Solexa-115830	3-Oct-14	4-Apr-13	8145	4505	Artery - Tibial	Blood Vessel	No	RNA Expression (NGS)	male	GRU	Homo sapiens	914433	678139	phs000424	1	RNA:Total RNA	Cross-Sectional	Genotype-Tissue Expression (GTEx)	GTEx	GTEX-OIZI-0526-SM-2XCEG	GTEX-OIZI
SRR1441768	SRS644474	SRP012682	RNA-Seq	GRCh37	SAMN02791175	PRJNA75899	BI	150	ILLUMINA	PAIRED	Solexa-229782	4-Oct-14	23-Jun-14	5012	2455	Colon - Transverse	Colon	No	RNA Expression (NGS)	male	GRU	Homo sapiens	1270884	985125	phs000424	1	RNA:Total RNA	Cross-Sectional	Genotype-Tissue Expression (GTEx)	GTEx	GTEX-145LT-0926-SM-5LU9C	GTEX-145LT
SRR1410242	SRS638533	SRP012682	RNA-Seq	GRCh37	SAMN02792655	PRJNA75899	BI	150	ILLUMINA	PAIRED	Solexa-223579	4-Oct-14	16-Jun-14	6263	3114	Stomach	Stomach	No	RNA_Seq (NGS)	female	GRU	Homo sapiens	1273820	985265	phs000424	1	RNA:Total RNA	Cross-Sectional	Genotype-Tissue Expression (GTEx)	GTEx	GTEX-ZZPU-1426-SM-5GZZ6	GTEX-ZZPU
SRR1069514	SRS524227	SRP012682	RNA-Seq	GRCh37	SAMN02465191	PRJNA75899	BI	150	ILLUMINA	PAIRED	Solexa-155398	3-Oct-14	4-Jan-14	5425	2234	Prostate	Prostate	No	RNA_Seq (NGS)	male	GRU	Homo sapiens	1109860	847756	phs000424	1	RNA:Total RNA	Cross-Sectional	Genotype-Tissue Expression (GTEx)	GTEx	GTEX-XGQ4-1826-SM-4AT6F	GTEX-XGQ4
SRR598220	SRS333038	SRP012682	RNA-Seq	GRCh37	SAMN00992526	PRJNA75899	BI	217	ILLUMINA	PAIRED	Solexa-86344	2-Oct-14	19-Oct-12	10156	5868	Whole Blood	Blood	No	RNA_Seq (NGS)	male	GRU	Homo sapiens	736458	590970	phs000424	1	RNA:Total RNA	Cross-Sectional	Genotype-Tissue Expression (GTEx)	GTEx	GTEX-QEG5-0006-SM-2I5FZ	GTEX-QEG5
SRR1410979	SRS638568	SRP012682	RNA-Seq	GRCh37	SAMN02787256	PRJNA75899	BI	150	ILLUMINA	PAIRED	Solexa-212838	4-Oct-14	16-Jun-14	6889	3220	Small Intestine - Terminal Ileum	Small Intestine	No	RNA Expression (NGS)	male	GRU	Homo sapiens	1267835	984959	phs000424	1	RNA:Total RNA	Cross-Sectional	Genotype-Tissue Expression (GTEx)	GTEx	GTEX-11LCK-1926-SM-5A5KE	GTEX-11LCK
SRR1310690	SRS623964	SRP012682	RNA-Seq	GRCh37	SAMN02792843	PRJNA75899	BI	150	ILLUMINA	PAIRED	Solexa-223682	3-Oct-14	1-Jun-14	7377	3647	Pancreas	Pancreas	No	RNA Expression (NGS)	male	GRU	Homo sapiens	1267687	984952	phs000424	1	RNA:Total RNA	Cross-Sectional	Genotype-Tissue Expression (GTEx)	GTEx	GTEX-11EQ9-1026-SM-5H134	GTEX-11EQ9
SRR1475909	SRS648666	SRP012682	RNA-Seq	GRCh37	SAMN02790207	PRJNA75899	BI	150	ILLUMINA	PAIRED	Solexa-232215	4-Oct-14	27-Jun-14	8599	4308	Brain - Hypothalamus	Brain	No	RNA_Seq (NGS)	female	GRU	Homo sapiens	1270588	985107	phs000424	1	RNA:Total RNA	Cross-Sectional	Genotype-Tissue Expression (GTEx)	GTEx	GTEX-13SLX-0011-R8b-SM-5PNWZ	GTEX-13SLX
SRR1474208	SRS648578	SRP012682	RNA-Seq	GRCh37	SAMN02790966	PRJNA75899	BI	150	ILLUMINA	PAIRED	Solexa-212832	4-Oct-14	27-Jun-14	7424	3447	Uterus	Uterus	No	RNA Expression (NGS)	female	GRU	Homo sapiens	1267799	984957	phs000424	1	RNA:Total RNA	Cross-Sectional	Genotype-Tissue Expression (GTEx)	GTEx	GTEX-11I78-2126-SM-5A5K8	GTEX-11I78
SRR1476784	SRS648708	SRP012682	RNA-Seq	GRCh37	SAMN02787886	PRJNA75899	BI	150	ILLUMINA	PAIRED	Solexa-231887	4-Oct-14	27-Jun-14	8669	4355	Testis	Testis	No	RNA_Seq (NGS)	male	GRU	Homo sapiens	1269167	985027	phs000424	1	RNA:Total RNA	Cross-Sectional	Genotype-Tissue Expression (GTEx)	GTEx	GTEX-132QS-1226-SM-5P9GD	GTEX-132QS
SRR1446582	SRS644702	SRP012682	RNA-Seq	GRCh37	SAMN02790636	PRJNA75899	BI	150	ILLUMINA	PAIRED	Solexa-231433	4-Oct-14	23-Jun-14	6536	3078	Cells - Leukemia cell line (CML)	Bone Marrow	Yes	RNA_Seq (NGS)	female	GRU	Homo sapiens	1273883	590982	phs000424	1	RNA:Total RNA	Cross-Sectional	Genotype-Tissue Expression (GTEx)	GTEx	K-562-SM-5O98J	K-562
SRR1315912	SRS625198	SRP012682	RNA-Seq	GRCh37	SAMN02790201	PRJNA75899	BI	150	ILLUMINA	PAIRED	Solexa-229049	3-Oct-14	2-Jun-14	5737	2823	Skin - Not Sun Exposed (Suprapubic)	Skin	No	RNA_Seq (NGS)	female	GRU	Homo sapiens	1269012	985020	phs000424	1	RNA:Total RNA	Cross-Sectional	Genotype-Tissue Expression (GTEx)	GTEx	GTEX-131XG-0326-SM-5L3DX	GTEX-131XG
SRR607647	SRS333191	SRP012682	RNA-Seq	GRCh37	SAMN00992679	PRJNA75899	BI	0	ILLUMINA	SINGLE	Solexa-86349	2-Oct-14	24-Oct-12	11689	6755	Brain - Caudate (basal ganglia)	Brain	No	RNA Expression (NGS)	female	GRU	Homo sapiens	736334	590959	phs000424	1	RNA:Total RNA	Cross-Sectional	Genotype-Tissue Expression (GTEx)	GTEx	GTEX-PWO3-0011-R5A-SM-2I5EZ	GTEX-PWO3
SRR1455236	SRS645850	SRP012682	RNA-Seq	GRCh37	SAMN02788440	PRJNA75899	BI	150	ILLUMINA	PAIRED	Solexa-221259	4-Oct-14	24-Jun-14	4758	2009	Testis	Testis	No	RNA Expression (NGS)	male	GRU	Homo sapiens	1268082	984971	phs000424	1	RNA:Total RNA	Cross-Sectional	Genotype-Tissue Expression (GTEx)	GTEx	GTEX-11TT1-2226-SM-5GU6B	GTEX-11TT1
SRR1321829	SRS625607	SRP012682	RNA-Seq	GRCh37	SAMN02791631	PRJNA75899	BI	150	ILLUMINA	PAIRED	Solexa-187549	3-Oct-14	3-Jun-14	8994	4489	Esophagus - Gastroesophageal Junction	Esophagus	No	RNA Expression (NGS)	male	GRU	Homo sapiens	1272329	985183	phs000424	1	RNA:Total RNA	Cross-Sectional	Genotype-Tissue Expression (GTEx)	GTEx	GTEX-Y8E4-1926-SM-4VBPW	GTEX-Y8E4
SRR1351057	SRS629462	SRP012682	RNA-Seq	GRCh37	SAMN02788290	PRJNA75899	BI	150	ILLUMINA	PAIRED	Solexa-163946	3-Oct-14	8-Jun-14	9186	4512	Cells - Transformed fibroblasts	Skin	No	RNA Expression (NGS)	male	GRU	Homo sapiens	1272796	985208	phs000424	1	RNA:Total RNA	Cross-Sectional	Genotype-Tissue Expression (GTEx)	GTEx	GTEX-ZDTS-0008-SM-4E3I8	GTEX-ZDTS
SRR1343072	SRS628356	SRP012682	RNA-Seq	GRCh37	SAMN02789873	PRJNA75899	BI	150	ILLUMINA	PAIRED	Solexa-230715	3-Oct-14	5-Jun-14	7459	3707	Colon - Transverse	Colon	No	RNA Expression (NGS)	male	GRU	Homo sapiens	1270281	985088	phs000424	1	RNA:Total RNA	Cross-Sectional	Genotype-Tissue Expression (GTEx)	GTEx	GTEX-13OW6-2126-SM-5N9GL	GTEX-13OW6
SRR1443332	SRS644548	SRP012682	RNA-Seq	GRCh37	SAMN02789240	PRJNA75899	BI	150	ILLUMINA	PAIRED	Solexa-229953	4-Oct-14	23-Jun-14	5150	2421	Nerve - Tibial	Nerve	No	RNA Expression (NGS)	male	GRU	Homo sapiens	1268736	985006	phs000424	1	RNA:Total RNA	Cross-Sectional	Genotype-Tissue Expression (GTEx)	GTEx	GTEX-12WSL-2826-SM-5LZWL	GTEX-12WSL
SRR1414016	SRS639199	SRP012682	RNA-Seq	GRCh37	SAMN02791505	PRJNA75899	BI	150	ILLUMINA	PAIRED	Solexa-216105	4-Oct-14	17-Jun-14	5127	2318	Esophagus - Muscularis	Esophagus	No	RNA_Seq (NGS)	male	GRU	Homo sapiens	1268973	985018	phs000424	1	RNA:Total RNA	Cross-Sectional	Genotype-Tissue Expression (GTEx)	GTEx	GTEX-131XE-1226-SM-5EGKF	GTEX-131XE
SRR1089853	SRS525182	SRP012682	RNA-Seq	GRCh37	SAMN02465637	PRJNA75899	BI	150	ILLUMINA	PAIRED	Solexa-154195	4-Oct-14	6-Jan-14	5780	2507	Esophagus - Muscularis	Esophagus	No	RNA_Seq (NGS)	female	GRU	Homo sapiens	1109202	678168	phs000424	1	RNA:Total RNA	Cross-Sectional	Genotype-Tissue Expression (GTEx)	GTEx	GTEX-S4P3-0526-SM-4AD58	GTEX-S4P3
SRR1340369	SRS627858	SRP012682	RNA-Seq	GRCh37	SAMN02791274	PRJNA75899	BI	150	ILLUMINA	PAIRED	Solexa-234684	3-Oct-14	5-Jun-14	6310	2854	Esophagus - Mucosa	Esophagus	No	RNA Expression (NGS)	female	GRU	Homo sapiens	1273772	985262	phs000424	1	RNA:Total RNA	Cross-Sectional	Genotype-Tissue Expression (GTEx)	GTEx	GTEX-ZYY3-1526-SM-5SIA9	GTEX-ZYY3
SRR613078	SRS374795	SRP012682	RNA-Seq	GRCh37	SAMN01772727	PRJNA75899	BI	225	ILLUMINA	PAIRED	Solexa-93815	2-Oct-14	8-Nov-12	6242	3675	Artery - Tibial	Blood Vessel	No	RNA_Seq (NGS)	female	GRU	Homo sapiens	860169	590960	phs000424	1	RNA:Total RNA	Cross-Sectional	Genotype-Tissue Expression (GTEx)	GTEx	GTEX-PWOO-2426-SM-2S1OV	GTEX-PWOO
SRR1451796	SRS645691	SRP012682	RNA-Seq	GRCh37	SAMN02787719	PRJNA75899	BI	150	ILLUMINA	PAIRED	Solexa-231191	4-Oct-14	24-Jun-14	5736	2810	Artery - Tibial	Blood Vessel	No	RNA Expression (NGS)	male	GRU	Homo sapiens	1271017	985134	phs000424	1	RNA:Total RNA	Cross-Sectional	Genotype-Tissue Expression (GTEx)	GTEx	GTEX-145MO-0626-SM-5NQAW	GTEX-145MO
SRR1459101	SRS646028	SRP012682	RNA-Seq	GRCh37	SAMN02791863	PRJNA75899	BI	150	ILLUMINA	PAIRED	Solexa-234713	4-Oct-14	24-Jun-14	5001	2277	Vagina	Vagina	No	RNA Expression (NGS)	female	GRU	Homo sapiens	1271221	985148	phs000424	1	RNA:Total RNA	Cross-Sectional	Genotype-Tissue Expression (GTEx)	GTEx	GTEX-14A5I-2726-SM-5SIB3	GTEX-14A5I
SRR1090310	SRS525201	SRP012682	RNA-Seq	GRCh37	SAMN02464995	PRJNA75899	BI	150	ILLUMINA	PAIRED	Solexa-151208	4-Oct-14	6-Jan-14	4894	2163	Esophagus - Muscularis	Esophagus	No	RNA Expression (NGS)	female	GRU	Homo sapiens	1109115	678158	phs000424	1	RNA:Total RNA	Cross-Sectional	Genotype-Tissue Expression (GTEx)	GTEx	GTEX-RU72-0826-SM-46MUS	GTEX-RU72
SRR808914	SRS408194	SRP012682	RNA-Seq	GRCh37	SAMN01994081	PRJNA75899	BI	185	ILLUMINA	PAIRED	Solexa-125996	3-Oct-14	4-Apr-13	10928	5710	Artery - Aorta	Blood Vessel	No	RNA_Seq (NGS)	female	GRU	Homo sapiens	931513	590930	phs000424	1	RNA:Total RNA	Cross-Sectional	Genotype-Tissue Expression (GTEx)	GTEx	GTEX-OHPK-0426-SM-3MJH3	GTEX-OHPK
SRR1091164	SRS525258	SRP012682	RNA-Seq	GRCh37	SAMN02466067	PRJNA75899	BI	150	ILLUMINA	PAIRED	Solexa-159876	4-Oct-14	6-Jan-14	5713	2639	Ovary	Ovary	No	RNA Expression (NGS)	female	GRU	Homo sapiens	1109414	706562	phs000424	1	RNA:Total RNA	Cross-Sectional	Genotype-Tissue Expression (GTEx)	GTEx	GTEX-TSE9-2226-SM-4DXUR	GTEX-TSE9
SRR1382416	SRS635143	SRP012682	RNA-Seq	GRCh37	SAMN02790300	PRJNA75899	BI	150	ILLUMINA	PAIRED	Solexa-233074	4-Oct-14	12-Jun-14	4399	1874	Skin - Sun Exposed (Lower leg)	Skin	No	RNA Expression (NGS)	male	GRU	Homo sapiens	1271416	985167	phs000424	1	RNA:Total RNA	Cross-Sectional	Genotype-Tissue Expression (GTEx)	GTEx	GTEX-14E6E-1826-SM-5S2R7	GTEX-14E6E
SRR812128	SRS408360	SRP012682	RNA-Seq	GRCh37	SAMN01994393	PRJNA75899	BI	223	ILLUMINA	PAIRED	Solexa-130304	3-Oct-14	5-Apr-13	10195	5271	Esophagus - Muscularis	Esophagus	No	RNA_Seq (NGS)	male	GRU	Homo sapiens	931659	590952	phs000424	1	RNA:Total RNA	Cross-Sectional	Genotype-Tissue Expression (GTEx)	GTEx	GTEX-PLZ5-0826-SM-3P5ZW	GTEX-PLZ5
SRR1434782	SRS644082	SRP012682	RNA-Seq	GRCh37	SAMN02788389	PRJNA75899	BI	150	ILLUMINA	PAIRED	Solexa-232015	4-Oct-14	21-Jun-14	8106	4103	Brain - Cerebellar Hemisphere	Brain	No	RNA Expression (NGS)	male	GRU	Homo sapiens	1270895	985126	phs000424	1	RNA:Total RNA	Cross-Sectional	Genotype-Tissue Expression (GTEx)	GTEx	GTEX-145LU-0011-R11b-SM-5P9JX	GTEX-145LU
SRR663026	SRS389925	SRP012682	RNA-Seq	GRCh37	SAMN01887470	PRJNA75899	BI	234	ILLUMINA	PAIRED	Solexa-121562	3-Oct-14	3-Feb-13	6734	3708	Muscle - Skeletal	Muscle	No	RNA_Seq (NGS)	female	GRU	Homo sapiens	914648	678168	phs000424	1	RNA:Total RNA	Cross-Sectional	Genotype-Tissue Expression (GTEx)	GTEx	GTEX-S4P3-1626-SM-3K2AZ	GTEX-S4P3
SRR1474661	SRS648607	SRP012682	RNA-Seq	GRCh37	SAMN02790955	PRJNA75899	BI	150	ILLUMINA	PAIRED	Solexa-212866	4-Oct-14	27-Jun-14	6607	3066	Esophagus - Gastroesophageal Junction	Esophagus	No	RNA Expression (NGS)	male	GRU	Homo sapiens	1273623	985254	phs000424	1	RNA:Total RNA	Cross-Sectional	Genotype-Tissue Expression (GTEx)	GTEx	GTEX-ZY6K-0826-SM-5A5L7	GTEX-ZY6K
SRR1380952	SRS634806	SRP012682	RNA-Seq	GRCh37	SAMN02792440	PRJNA75899	BI	150	ILLUMINA	PAIRED	Solexa-176204	3-Oct-14	11-Jun-14	3992	1757	Artery - Aorta	Blood Vessel	No	RNA_Seq (NGS)	male	GRU	Homo sapiens	1271641	590976	phs000424	1	RNA:Total RNA	Cross-Sectional	Genotype-Tissue Expression (GTEx)	GTEx	GTEX-QV44-0626-SM-4R1KJ	GTEX-QV44
SRR1088291	SRS525082	SRP012682	RNA-Seq	GRCh37	SAMN02466150	PRJNA75899	BI	150	ILLUMINA	PAIRED	Solexa-156000	3-Oct-14	6-Jan-14	5775	2770	Pancreas	Pancreas	No	RNA_Seq (NGS)	male	GRU	Homo sapiens	1109252	678174	phs000424	1	RNA:Total RNA	Cross-Sectional	Genotype-Tissue Expression (GTEx)	GTEx	GTEX-S95S-0726-SM-4B64H	GTEX-S95S
SRR1466069	SRS648195	SRP012682	RNA-Seq	GRCh37	SAMN02792446	PRJNA75899	BI	150	ILLUMINA	PAIRED	Solexa-232208	4-Oct-14	27-Jun-14	6018	2750	Brain - Putamen (basal ganglia)	Brain	No	RNA Expression (NGS)	male	GRU	Homo sapiens	1271242	985150	phs000424	1	RNA:Total RNA	Cross-Sectional	Genotype-Tissue Expression (GTEx)	GTEx	GTEX-14ABY-0011-R7b-SM-5PNWS	GTEX-14ABY
SRR1480587	SRS648887	SRP012682	RNA-Seq	GRCh37	SAMN02791138	PRJNA75899	BI	150	ILLUMINA	PAIRED	Solexa-174716	4-Oct-14	27-Jun-14	10481	4819	Spleen	Spleen	No	RNA_Seq (NGS)	female	GRU	Homo sapiens	1271978	721003	phs000424	1	RNA:Total RNA	Cross-Sectional	Genotype-Tissue Expression (GTEx)	GTEx	GTEX-WYVS-0126-SM-4ONDH	GTEX-WYVS
SRR1073045	SRS524381	SRP012682	RNA-Seq	GRCh37	SAMN02465389	PRJNA75899	BI	150	ILLUMINA	PAIRED	Solexa-151036	3-Oct-14	4-Jan-14	4613	1907	Vagina	Vagina	No	RNA Expression (NGS)	female	GRU	Homo sapiens	1108853	590958	phs000424	1	RNA:Total RNA	Cross-Sectional	Genotype-Tissue Expression (GTEx)	GTEx	GTEX-PWN1-2526-SM-48TDS	GTEX-PWN1
SRR1072920	SRS524376	SRP012682	RNA-Seq	GRCh37	SAMN02465184	PRJNA75899	BI	150	ILLUMINA	PAIRED	Solexa-172657	3-Oct-14	4-Jan-14	5492	2433	Stomach	Stomach	No	RNA Expression (NGS)	male	GRU	Homo sapiens	1109651	706587	phs000424	1	RNA:Total RNA	Cross-Sectional	Genotype-Tissue Expression (GTEx)	GTEx	GTEX-WFON-1126-SM-4LVMA	GTEX-WFON
SRR1413851	SRS639191	SRP012682	RNA-Seq	GRCh37	SAMN02788002	PRJNA75899	BI	150	ILLUMINA	PAIRED	Solexa-231981	4-Oct-14	17-Jun-14	6810	3438	Thyroid	Thyroid	No	RNA Expression (NGS)	male	GRU	Homo sapiens	1269132	985025	phs000424	1	RNA:Total RNA	Cross-Sectional	Genotype-Tissue Expression (GTEx)	GTEx	GTEX-132NY-1026-SM-5P9IY	GTEX-132NY
SRR1486239	SRS649567	SRP012682	RNA-Seq	GRCh37	SAMN02793247	PRJNA75899	BI	150	ILLUMINA	PAIRED	Solexa-220272	4-Oct-14	28-Jun-14	5394	2396	Pituitary	Pituitary	No	RNA Expression (NGS)	male	GRU	Homo sapiens	1268578	984997	phs000424	1	RNA:Total RNA	Cross-Sectional	Genotype-Tissue Expression (GTEx)	GTEx	GTEX-12WSC-3126-SM-5GCNB	GTEX-12WSC
SRR1083125	SRS524828	SRP012682	RNA-Seq	GRCh37	SAMN02466007	PRJNA75899	BI	150	ILLUMINA	PAIRED	Solexa-151281	3-Oct-14	5-Jan-14	5913	2491	Colon - Transverse	Colon	No	RNA Expression (NGS)	male	GRU	Homo sapiens	1108895	590963	phs000424	1	RNA:Total RNA	Cross-Sectional	Genotype-Tissue Expression (GTEx)	GTEx	GTEX-Q2AH-1226-SM-48TZL	GTEX-Q2AH
SRR1358755	SRS629868	SRP012682	RNA-Seq	GRCh37	SAMN02789188	PRJNA75899	BI	150	ILLUMINA	PAIRED	Solexa-187625	3-Oct-14	8-Jun-14	6295	3156	Artery - Aorta	Blood Vessel	No	RNA Expression (NGS)	male	GRU	Homo sapiens	1272364	985185	phs000424	1	RNA:Total RNA	Cross-Sectional	Genotype-Tissue Expression (GTEx)	GTEx	GTEX-Y9LG-0226-SM-4VBS4	GTEX-Y9LG
SRR1476998	SRS648718	SRP012682	RNA-Seq	GRCh37	SAMN02793333	PRJNA75899	BI	150	ILLUMINA	PAIRED	Solexa-229837	4-Oct-14	27-Jun-14	4688	2254	Skin - Not Sun Exposed (Suprapubic)	Skin	No	RNA Expression (NGS)	male	GRU	Homo sapiens	1271178	985145	phs000424	1	RNA:Total RNA	Cross-Sectional	Genotype-Tissue Expression (GTEx)	GTEx	GTEX-148VJ-0626-SM-5LUAW	GTEX-148VJ
SRR659389	SRS389647	SRP012682	RNA-Seq	GRCh37	SAMN01886865	PRJNA75899	BI	335	ILLUMINA	PAIRED	Solexa-115774	2-Oct-14	2-Feb-13	10788	5591	Artery - Tibial	Blood Vessel	No	RNA_Seq (NGS)	female	GRU	Homo sapiens	914743	706545	phs000424	1	RNA:Total RNA	Cross-Sectional	Genotype-Tissue Expression (GTEx)	GTEx	GTEX-SN8G-0526-SM-32PLE	GTEX-SN8G
SRR1381306	SRS634850	SRP012682	RNA-Seq	GRCh37	SAMN02792935	PRJNA75899	BI	150	ILLUMINA	PAIRED	Solexa-231995	4-Oct-14	12-Jun-14	7035	3571	Stomach	Stomach	No	RNA_Seq (NGS)	female	GRU	Homo sapiens	1268686	985004	phs000424	1	RNA:Total RNA	Cross-Sectional	Genotype-Tissue Expression (GTEx)	GTEx	GTEX-12WSJ-0926-SM-5P9JD	GTEX-12WSJ
SRR820078	SRS408827	SRP012682	RNA-Seq	GRCh37	SAMN01994214	PRJNA75899	BI	215	ILLUMINA	PAIRED	Solexa-130145	3-Oct-14	6-Apr-13	9612	5188	Brain - Cortex	Brain	No	RNA Expression (NGS)	male	GRU	Homo sapiens	932012	721004	phs000424	1	RNA:Total RNA	Cross-Sectional	Genotype-Tissue Expression (GTEx)	GTEx	GTEX-WZTO-2926-SM-3NM9I	GTEX-WZTO
SRR1402473	SRS637984	SRP012682	RNA-Seq	GRCh37	SAMN02791652	PRJNA75899	BI	150	ILLUMINA	PAIRED	Solexa-230428	4-Oct-14	14-Jun-14	5904	2868	Brain - Cerebellar Hemisphere	Brain	No	RNA Expression (NGS)	male	GRU	Homo sapiens	1269849	985067	phs000424	1	RNA:Total RNA	Cross-Sectional	Genotype-Tissue Expression (GTEx)	GTEx	GTEX-13N2G-0011-R11a-SM-5MR3F	GTEX-13N2G
SRR1414269	SRS639211	SRP012682	RNA-Seq	GRCh37	SAMN02788571	PRJNA75899	BI	150	ILLUMINA	PAIRED	Solexa-230622	4-Oct-14	17-Jun-14	8239	4053	Cells - Leukemia cell line (CML)	Bone Marrow	Yes	RNA_Seq (NGS)	female	GRU	Homo sapiens	1273880	590982	phs000424	1	RNA:Total RNA	Cross-Sectional	Genotype-Tissue Expression (GTEx)	GTEx	K-562-SM-5N9DX	K-562
SRR603092	SRS333027	SRP012682	RNA-Seq	GRCh37	SAMN00992515	PRJNA75899	BI	175	ILLUMINA	PAIRED	Solexa-85379	2-Oct-14	22-Oct-12	6614	3545	Lung	Lung	No	RNA_Seq (NGS)	male	GRU	Homo sapiens	736445	590968	phs000424	1	RNA:Total RNA	Cross-Sectional	Genotype-Tissue Expression (GTEx)	GTEx	GTEX-QDVN-0726-SM-2I3FO	GTEX-QDVN
SRR1370240	SRS631761	SRP012682	RNA-Seq	GRCh37	SAMN02787808	PRJNA75899	BI	150	ILLUMINA	PAIRED	Solexa-211561	4-Oct-14	10-Jun-14	13110	6770	Brain - Anterior cingulate cortex (BA24)	Brain	No	RNA_Seq (NGS)	female	GRU	Homo sapiens	1268311	984984	phs000424	1	RNA:Total RNA	Cross-Sectional	Genotype-Tissue Expression (GTEx)	GTEx	GTEX-11ZVC-0011-R3a-SM-5BC6V	GTEX-11ZVC
SRR811213	SRS408320	SRP012682	RNA-Seq	GRCh37	SAMN01993936	PRJNA75899	BI	256	ILLUMINA	PAIRED	Solexa-129757	3-Oct-14	4-Apr-13	9759	5299	Nerve - Tibial	Nerve	No	RNA Expression (NGS)	male	GRU	Homo sapiens	931960	721000	phs000424	1	RNA:Total RNA	Cross-Sectional	Genotype-Tissue Expression (GTEx)	GTEx	GTEX-WY7C-2626-SM-3NB2P	GTEX-WY7C
SRR617829	SRS375004	SRP012682	RNA-Seq	GRCh37	SAMN01772409	PRJNA75899	BI	225	ILLUMINA	PAIRED	Solexa-93798	2-Oct-14	16-Nov-12	7726	4454	Muscle - Skeletal	Muscle	No	RNA_Seq (NGS)	male	GRU	Homo sapiens	860244	590968	phs000424	1	RNA:Total RNA	Cross-Sectional	Genotype-Tissue Expression (GTEx)	GTEx	GTEX-QDVN-2426-SM-2S1Q4	GTEX-QDVN
SRR1099765	SRS526251	SRP012682	RNA-Seq	GRCh37	SAMN02465830	PRJNA75899	BI	150	ILLUMINA	PAIRED	Solexa-150632	4-Oct-14	6-Jan-14	4902	2221	Colon - Transverse	Colon	No	RNA_Seq (NGS)	male	GRU	Homo sapiens	1109043	678151	phs000424	1	RNA:Total RNA	Cross-Sectional	Genotype-Tissue Expression (GTEx)	GTEx	GTEX-R55D-1826-SM-48FEF	GTEX-R55D
SRR1421420	SRS639565	SRP012682	RNA-Seq	GRCh37	SAMN02791795	PRJNA75899	BI	150	ILLUMINA	PAIRED	Solexa-187555	4-Oct-14	17-Jun-14	7374	3685	Artery - Coronary	Blood Vessel	No	RNA Expression (NGS)	male	GRU	Homo sapiens	1272314	985183	phs000424	1	RNA:Total RNA	Cross-Sectional	Genotype-Tissue Expression (GTEx)	GTEx	GTEX-Y8E4-0226-SM-4VBQ3	GTEX-Y8E4
SRR1435857	SRS644135	SRP012682	RNA-Seq	GRCh37	SAMN02792760	PRJNA75899	BI	150	ILLUMINA	PAIRED	Solexa-172879	3-Oct-14	21-Jun-14	4446	1880	Pancreas	Pancreas	No	RNA Expression (NGS)	male	GRU	Homo sapiens	1271819	706588	phs000424	1	RNA:Total RNA	Cross-Sectional	Genotype-Tissue Expression (GTEx)	GTEx	GTEX-WHSB-0726-SM-4M1XQ	GTEX-WHSB
SRR1400159	SRS637862	SRP012682	RNA-Seq	GRCh37	SAMN02788137	PRJNA75899	BI	150	ILLUMINA	PAIRED	Solexa-216181	4-Oct-14	14-Jun-14	5537	2566	Breast - Mammary Tissue	Breast	No	RNA_Seq (NGS)	female	GRU	Homo sapiens	1268940	985016	phs000424	1	RNA:Total RNA	Cross-Sectional	Genotype-Tissue Expression (GTEx)	GTEx	GTEX-1313W-0826-SM-5EQ4T	GTEX-1313W
SRR1395857	SRS637618	SRP012682	RNA-Seq	GRCh37	SAMN02792755	PRJNA75899	BI	150	ILLUMINA	PAIRED	Solexa-176170	4-Oct-14	14-Jun-14	6784	3016	Artery - Coronary	Blood Vessel	No	RNA Expression (NGS)	male	GRU	Homo sapiens	1271582	678144	phs000424	1	RNA:Total RNA	Cross-Sectional	Genotype-Tissue Expression (GTEx)	GTEx	GTEX-QEL4-1026-SM-4R1JK	GTEX-QEL4
SRR810783	SRS408301	SRP012682	RNA-Seq	GRCh37	SAMN01994130	PRJNA75899	BI	225	ILLUMINA	PAIRED	Solexa-125953	3-Oct-14	4-Apr-13	9221	4835	Skin - Sun Exposed (Lower leg)	Skin	No	RNA Expression (NGS)	male	GRU	Homo sapiens	931888	720994	phs000424	1	RNA:Total RNA	Cross-Sectional	Genotype-Tissue Expression (GTEx)	GTEx	GTEX-WQUQ-0426-SM-3MJFU	GTEX-WQUQ
SRR1083579	SRS524847	SRP012682	RNA-Seq	GRCh37	SAMN02465454	PRJNA75899	BI	150	ILLUMINA	PAIRED	Solexa-163918	3-Oct-14	5-Jan-14	6964	3449	Skin - Not Sun Exposed (Suprapubic)	Skin	No	RNA Expression (NGS)	female	GRU	Homo sapiens	1109688	721008	phs000424	1	RNA:Total RNA	Cross-Sectional	Genotype-Tissue Expression (GTEx)	GTEx	GTEX-X4EO-2926-SM-4E3JH	GTEX-X4EO
SRR659602	SRS389596	SRP012682	RNA-Seq	GRCh37	SAMN01886825	PRJNA75899	BI	325	ILLUMINA	PAIRED	Solexa-115786	3-Oct-14	2-Feb-13	12739	6669	Brain - Anterior cingulate cortex (BA24)	Brain	No	RNA_Seq (NGS)	female	GRU	Homo sapiens	914503	678143	phs000424	1	RNA:Total RNA	Cross-Sectional	Genotype-Tissue Expression (GTEx)	GTEx	GTEX-QDT8-0011-R3A-SM-32PKR	GTEX-QDT8
SRR1417827	SRS639397	SRP012682	RNA-Seq	GRCh37	SAMN02787654	PRJNA75899	BI	150	ILLUMINA	PAIRED	Solexa-191625	4-Oct-14	17-Jun-14	6544	3086	Brain - Cortex	Brain	No	RNA Expression (NGS)	male	GRU	Homo sapiens	1272967	985215	phs000424	1	RNA:Total RNA	Cross-Sectional	Genotype-Tissue Expression (GTEx)	GTEx	GTEX-ZF28-3026-SM-4WKHP	GTEX-ZF28
SRR813471	SRS408404	SRP012682	RNA-Seq	GRCh37	SAMN01994121	PRJNA75899	BI	248	ILLUMINA	PAIRED	Solexa-125986	3-Oct-14	5-Apr-13	10185	5321	Artery - Coronary	Blood Vessel	No	RNA_Seq (NGS)	female	GRU	Homo sapiens	931529	590931	phs000424	1	RNA:Total RNA	Cross-Sectional	Genotype-Tissue Expression (GTEx)	GTEx	GTEX-OHPL-3026-SM-3MJGS	GTEX-OHPL
SRR1452785	SRS645736	SRP012682	RNA-Seq	GRCh37	SAMN02792061	PRJNA75899	BI	150	ILLUMINA	PAIRED	Solexa-224833	4-Oct-14	24-Jun-14	5944	2969	Esophagus - Muscularis	Esophagus	No	RNA_Seq (NGS)	male	GRU	Homo sapiens	1272455	985189	phs000424	1	RNA:Total RNA	Cross-Sectional	Genotype-Tissue Expression (GTEx)	GTEx	GTEX-YEC3-1926-SM-5IFIT	GTEX-YEC3
SRR1326868	SRS626273	SRP012682	RNA-Seq	GRCh37	SAMN02788233	PRJNA75899	BI	150	ILLUMINA	PAIRED	Solexa-233152	3-Oct-14	3-Jun-14	4461	1907	Esophagus - Muscularis	Esophagus	No	RNA Expression (NGS)	female	GRU	Homo sapiens	1271256	985151	phs000424	1	RNA:Total RNA	Cross-Sectional	Genotype-Tissue Expression (GTEx)	GTEx	GTEX-14AS3-0726-SM-5S2NY	GTEX-14AS3
SRR820655	SRS408863	SRP012682	RNA-Seq	GRCh37	SAMN01887056	PRJNA75899	BI	227	ILLUMINA	PAIRED	Solexa-117702	3-Oct-14	6-Apr-13	11535	6041	Heart - Left Ventricle	Heart	No	RNA_Seq (NGS)	male	GRU	Homo sapiens	914436	590937	phs000424	1	RNA:Total RNA	Cross-Sectional	Genotype-Tissue Expression (GTEx)	GTEx	GTEX-OOBJ-0326-SM-33HBO	GTEX-OOBJ
SRR1092818	SRS525331	SRP012682	RNA-Seq	GRCh37	SAMN02465680	PRJNA75899	BI	150	ILLUMINA	PAIRED	Solexa-150974	3-Oct-14	6-Jan-14	5479	2295	Esophagus - Mucosa	Esophagus	No	RNA Expression (NGS)	female	GRU	Homo sapiens	1108796	590943	phs000424	1	RNA:Total RNA	Cross-Sectional	Genotype-Tissue Expression (GTEx)	GTEx	GTEX-OXRP-0926-SM-48TC1	GTEX-OXRP
SRR1120939	SRS534953	SRP012682	RNA-Seq	GRCh37	SAMN02466153	PRJNA75899	BI	150	ILLUMINA	PAIRED	Solexa-159874	5-Oct-14	16-Jan-14	5932	2737	Liver	Liver	No	RNA Expression (NGS)	male	GRU	Homo sapiens	1109391	706557	phs000424	1	RNA:Total RNA	Cross-Sectional	Genotype-Tissue Expression (GTEx)	GTEx	GTEX-TKQ2-1726-SM-4DXUP	GTEX-TKQ2
SRR1480635	SRS648889	SRP012682	RNA-Seq	GRCh37	SAMN02787698	PRJNA75899	BI	150	ILLUMINA	PAIRED	Solexa-229824	4-Oct-14	27-Jun-14	4529	2179	Artery - Aorta	Blood Vessel	No	RNA_Seq (NGS)	male	GRU	Homo sapiens	1271060	985136	phs000424	1	RNA:Total RNA	Cross-Sectional	Genotype-Tissue Expression (GTEx)	GTEx	GTEX-146FQ-0826-SM-5LUAJ	GTEX-146FQ
SRR1472323	SRS648487	SRP012682	RNA-Seq	GRCh37	SAMN02790848	PRJNA75899	BI	150	ILLUMINA	PAIRED	Solexa-191534	4-Oct-14	27-Jun-14	6745	3203	Brain - Hippocampus	Brain	No	RNA Expression (NGS)	male	GRU	Homo sapiens	1272837	985210	phs000424	1	RNA:Total RNA	Cross-Sectional	Genotype-Tissue Expression (GTEx)	GTEx	GTEX-ZDXO-0011-R1a-SM-4WKF4	GTEX-ZDXO
SRR1361391	SRS630005	SRP012682	RNA-Seq	GRCh37	SAMN02793728	PRJNA75899	BI	150	ILLUMINA	PAIRED	Solexa-175543	3-Oct-14	9-Jun-14	4747	1997	Small Intestine - Terminal Ileum	Small Intestine	No	RNA_Seq (NGS)	female	GRU	Homo sapiens	1272016	721005	phs000424	1	RNA:Total RNA	Cross-Sectional	Genotype-Tissue Expression (GTEx)	GTEx	GTEX-X15G-1426-SM-4PQZK	GTEX-X15G
SRR1344229	SRS628425	SRP012682	RNA-Seq	GRCh37	SAMN02793771	PRJNA75899	BI	150	ILLUMINA	PAIRED	Solexa-231170	3-Oct-14	6-Jun-14	6525	3218	Esophagus - Mucosa	Esophagus	No	RNA_Seq (NGS)	male	GRU	Homo sapiens	1271210	985147	phs000424	1	RNA:Total RNA	Cross-Sectional	Genotype-Tissue Expression (GTEx)	GTEx	GTEX-14A5H-1826-SM-5NQAB	GTEX-14A5H
SRR1380614	SRS634790	SRP012682	RNA-Seq	GRCh37	SAMN02790894	PRJNA75899	BI	150	ILLUMINA	PAIRED	Solexa-208124	4-Oct-14	11-Jun-14	4958	2514	Skin - Not Sun Exposed (Suprapubic)	Skin	No	RNA Expression (NGS)	female	GRU	Homo sapiens	1268514	984994	phs000424	1	RNA:Total RNA	Cross-Sectional	Genotype-Tissue Expression (GTEx)	GTEx	GTEX-12WS9-0326-SM-59HJV	GTEX-12WS9
SRR809698	SRS408245	SRP012682	RNA-Seq	GRCh37	SAMN01994134	PRJNA75899	BI	236	ILLUMINA	PAIRED	Solexa-127432	3-Oct-14	4-Apr-13	7150	3371	Artery - Tibial	Blood Vessel	No	RNA Expression (NGS)	male	GRU	Homo sapiens	931828	706589	phs000424	1	RNA:Total RNA	Cross-Sectional	Genotype-Tissue Expression (GTEx)	GTEx	GTEX-WHWD-2426-SM-3LK6S	GTEX-WHWD
SRR1381934	SRS634880	SRP012682	RNA-Seq	GRCh37	SAMN02788295	PRJNA75899	BI	150	ILLUMINA	PAIRED	Solexa-228650	4-Oct-14	12-Jun-14	6104	3023	Lung	Lung	No	RNA Expression (NGS)	male	GRU	Homo sapiens	1269967	985073	phs000424	1	RNA:Total RNA	Cross-Sectional	Genotype-Tissue Expression (GTEx)	GTEx	GTEX-13NZA-1426-SM-5KM4Y	GTEX-13NZA
SRR1477820	SRS648757	SRP012682	RNA-Seq	GRCh37	SAMN02791103	PRJNA75899	BI	150	ILLUMINA	PAIRED	Solexa-229825	4-Oct-14	27-Jun-14	4586	2243	Testis	Testis	No	RNA Expression (NGS)	male	GRU	Homo sapiens	1271134	985141	phs000424	1	RNA:Total RNA	Cross-Sectional	Genotype-Tissue Expression (GTEx)	GTEx	GTEX-147F4-0626-SM-5LUAK	GTEX-147F4
SRR1431991	SRS643950	SRP012682	RNA-Seq	GRCh37	SAMN02793127	PRJNA75899	BI	150	ILLUMINA	PAIRED	Solexa-231879	4-Oct-14	21-Jun-14	9527	4745	Thyroid	Thyroid	No	RNA_Seq (NGS)	female	GRU	Homo sapiens	1269284	985034	phs000424	1	RNA:Total RNA	Cross-Sectional	Genotype-Tissue Expression (GTEx)	GTEx	GTEX-1399U-0326-SM-5P9G5	GTEX-1399U
SRR1352530	SRS629528	SRP012682	RNA-Seq	GRCh37	SAMN02791151	PRJNA75899	BI	150	ILLUMINA	PAIRED	Solexa-233551	3-Oct-14	8-Jun-14	5899	2745	Whole Blood	Blood	No	RNA Expression (NGS)	female	GRU	Homo sapiens	1271546	590966	phs000424	1	RNA:Total RNA	Cross-Sectional	Genotype-Tissue Expression (GTEx)	GTEx	GTEX-QCQG-0006-SM-5SI8M	GTEX-QCQG
SRR1452604	SRS645728	SRP012682	RNA-Seq	GRCh37	SAMN02788507	PRJNA75899	BI	150	ILLUMINA	PAIRED	Solexa-178997	4-Oct-14	24-Jun-14	9348	4442	Whole Blood	Blood	No	RNA Expression (NGS)	male	GRU	Homo sapiens	1272624	985198	phs000424	1	RNA:Total RNA	Cross-Sectional	Genotype-Tissue Expression (GTEx)	GTEx	GTEX-Z93S-0005-SM-4RGLW	GTEX-Z93S
SRR1464977	SRS648144	SRP012682	RNA-Seq	GRCh37	SAMN02793592	PRJNA75899	BI	150	ILLUMINA	PAIRED	Solexa-233656	4-Oct-14	27-Jun-14	6641	3055	Nerve - Tibial	Nerve	No	RNA Expression (NGS)	female	GRU	Homo sapiens	1270543	985104	phs000424	1	RNA:Total RNA	Cross-Sectional	Genotype-Tissue Expression (GTEx)	GTEx	GTEX-13S7M-0426-SM-5S2US	GTEX-13S7M
SRR1318503	SRS625420	SRP012682	RNA-Seq	GRCh37	SAMN02790007	PRJNA75899	BI	150	ILLUMINA	PAIRED	Solexa-212900	3-Oct-14	2-Jun-14	5982	2849	Pancreas	Pancreas	No	RNA Expression (NGS)	male	GRU	Homo sapiens	1267820	984959	phs000424	1	RNA:Total RNA	Cross-Sectional	Genotype-Tissue Expression (GTEx)	GTEx	GTEX-11LCK-0226-SM-5A5M6	GTEX-11LCK
SRR1376597	SRS634141	SRP012682	RNA-Seq	GRCh37	SAMN02792816	PRJNA75899	BI	150	ILLUMINA	PAIRED	Solexa-232201	4-Oct-14	11-Jun-14	5287	2408	Brain - Nucleus accumbens (basal ganglia)	Brain	No	RNA Expression (NGS)	female	GRU	Homo sapiens	1270863	985124	phs000424	1	RNA:Total RNA	Cross-Sectional	Genotype-Tissue Expression (GTEx)	GTEx	GTEX-145LS-0011-R6b-SM-5PNWL	GTEX-145LS
SRR1452270	SRS645713	SRP012682	RNA-Seq	GRCh37	SAMN02788299	PRJNA75899	BI	150	ILLUMINA	PAIRED	Solexa-218872	4-Oct-14	24-Jun-14	6783	3250	Adipose - Subcutaneous	Adipose Tissue	No	RNA_Seq (NGS)	female	GRU	Homo sapiens	1273085	985222	phs000424	1	RNA:Total RNA	Cross-Sectional	Genotype-Tissue Expression (GTEx)	GTEx	GTEX-ZLV1-1826-SM-5FQU5	GTEX-ZLV1
SRR1435311	SRS644108	SRP012682	RNA-Seq	GRCh37	SAMN02788660	PRJNA75899	BI	150	ILLUMINA	PAIRED	Solexa-224803	4-Oct-14	21-Jun-14	7656	3845	Muscle - Skeletal	Muscle	No	RNA_Seq (NGS)	male	GRU	Homo sapiens	1272379	985185	phs000424	1	RNA:Total RNA	Cross-Sectional	Genotype-Tissue Expression (GTEx)	GTEx	GTEX-Y9LG-1926-SM-5IFHY	GTEX-Y9LG
SRR1309182	SRS623897	SRP012682	RNA-Seq	GRCh37	SAMN02789978	PRJNA75899	BI	150	ILLUMINA	PAIRED	Solexa-215815	3-Oct-14	31-May-14	5762	2774	Esophagus - Mucosa	Esophagus	No	RNA Expression (NGS)	male	GRU	Homo sapiens	1267333	984932	phs000424	1	RNA:Total RNA	Cross-Sectional	Genotype-Tissue Expression (GTEx)	GTEx	GTEX-111YS-0926-SM-5EGGI	GTEX-111YS
SRR1073365	SRS524394	SRP012682	RNA-Seq	GRCh37	SAMN02465077	PRJNA75899	BI	150	ILLUMINA	PAIRED	Solexa-151349	3-Oct-14	4-Jan-14	4827	2024	Adrenal Gland	Adrenal Gland	No	RNA Expression (NGS)	female	GRU	Homo sapiens	1108917	590966	phs000424	1	RNA:Total RNA	Cross-Sectional	Genotype-Tissue Expression (GTEx)	GTEx	GTEX-QCQG-0126-SM-48U27	GTEX-QCQG
SRR1328760	SRS626829	SRP012682	RNA-Seq	GRCh37	SAMN02790244	PRJNA75899	BI	150	ILLUMINA	PAIRED	Solexa-232867	3-Oct-14	3-Jun-14	4789	2110	Liver	Liver	No	RNA Expression (NGS)	male	GRU	Homo sapiens	1271163	985143	phs000424	1	RNA:Total RNA	Cross-Sectional	Genotype-Tissue Expression (GTEx)	GTEx	GTEX-147JS-1126-SM-5RQIW	GTEX-147JS
SRR1453145	SRS645753	SRP012682	RNA-Seq	GRCh37	SAMN02787544	PRJNA75899	BI	150	ILLUMINA	PAIRED	Solexa-232222	4-Oct-14	24-Jun-14	6423	3234	Brain - Anterior cingulate cortex (BA24)	Brain	No	RNA_Seq (NGS)	male	GRU	Homo sapiens	1270500	985101	phs000424	1	RNA:Total RNA	Cross-Sectional	Genotype-Tissue Expression (GTEx)	GTEx	GTEX-13RTJ-0011-R3a-SM-5PNX7	GTEX-13RTJ
SRR1071207	SRS524299	SRP012682	RNA-Seq	GRCh37	SAMN02465285	PRJNA75899	BI	150	ILLUMINA	PAIRED	Solexa-151212	3-Oct-14	4-Jan-14	5203	2317	Esophagus - Mucosa	Esophagus	No	RNA_Seq (NGS)	female	GRU	Homo sapiens	1109114	678158	phs000424	1	RNA:Total RNA	Cross-Sectional	Genotype-Tissue Expression (GTEx)	GTEx	GTEX-RU72-0726-SM-46MUW	GTEX-RU72
SRR1320517	SRS625536	SRP012682	RNA-Seq	GRCh37	SAMN02792283	PRJNA75899	BI	150	ILLUMINA	PAIRED	Solexa-228475	3-Oct-14	3-Jun-14	6337	3289	Adipose - Visceral (Omentum)	Adipose Tissue	No	RNA Expression (NGS)	female	GRU	Homo sapiens	1270359	985092	phs000424	1	RNA:Total RNA	Cross-Sectional	Genotype-Tissue Expression (GTEx)	GTEx	GTEX-13PL6-0926-SM-5KLYY	GTEX-13PL6
SRR1415257	SRS639264	SRP012682	RNA-Seq	GRCh37	SAMN02792193	PRJNA75899	BI	150	ILLUMINA	PAIRED	Solexa-176176	4-Oct-14	17-Jun-14	5073	2264	Breast - Mammary Tissue	Breast	No	RNA_Seq (NGS)	male	GRU	Homo sapiens	1271573	590970	phs000424	1	RNA:Total RNA	Cross-Sectional	Genotype-Tissue Expression (GTEx)	GTEx	GTEX-QEG5-0726-SM-4R1JQ	GTEX-QEG5
SRR1458447	SRS645997	SRP012682	RNA-Seq	GRCh37	SAMN02788093	PRJNA75899	BI	150	ILLUMINA	PAIRED	Solexa-226942	4-Oct-14	24-Jun-14	7350	3978	Lung	Lung	No	RNA_Seq (NGS)	male	GRU	Homo sapiens	1270020	985076	phs000424	1	RNA:Total RNA	Cross-Sectional	Genotype-Tissue Expression (GTEx)	GTEx	GTEX-13O21-3026-SM-5J2NI	GTEX-13O21
SRR614023	SRS374921	SRP012682	RNA-Seq	GRCh37	SAMN01773050	PRJNA75899	BI	183	ILLUMINA	PAIRED	Solexa-93848	2-Oct-14	8-Nov-12	7368	3976	Thyroid	Thyroid	No	RNA_Seq (NGS)	female	GRU	Homo sapiens	860597	678157	phs000424	1	RNA:Total RNA	Cross-Sectional	Genotype-Tissue Expression (GTEx)	GTEx	GTEX-RU1J-0226-SM-2TF5Y	GTEX-RU1J
SRR1325752	SRS626202	SRP012682	RNA-Seq	GRCh37	SAMN02791559	PRJNA75899	BI	150	ILLUMINA	PAIRED	Solexa-228641	3-Oct-14	3-Jun-14	4739	2357	Adrenal Gland	Adrenal Gland	No	RNA_Seq (NGS)	male	GRU	Homo sapiens	1270092	985080	phs000424	1	RNA:Total RNA	Cross-Sectional	Genotype-Tissue Expression (GTEx)	GTEx	GTEX-13O61-0126-SM-5KM4P	GTEX-13O61
SRR1078834	SRS524638	SRP012682	RNA-Seq	GRCh37	SAMN02465099	PRJNA75899	BI	150	ILLUMINA	PAIRED	Solexa-155340	3-Oct-14	5-Jan-14	4299	1931	Artery - Tibial	Blood Vessel	No	RNA Expression (NGS)	male	GRU	Homo sapiens	1109833	721018	phs000424	1	RNA:Total RNA	Cross-Sectional	Genotype-Tissue Expression (GTEx)	GTEx	GTEX-XBED-2426-SM-4AT4O	GTEX-XBED
SRR1095675	SRS525994	SRP012682	RNA-Seq	GRCh37	SAMN02466145	PRJNA75899	BI	150	ILLUMINA	PAIRED	Solexa-159860	4-Oct-14	6-Jan-14	5255	2474	Colon - Transverse	Colon	No	RNA Expression (NGS)	male	GRU	Homo sapiens	1109440	706564	phs000424	1	RNA:Total RNA	Cross-Sectional	Genotype-Tissue Expression (GTEx)	GTEx	GTEX-U3ZM-1126-SM-4DXUB	GTEX-U3ZM
SRR1330920	SRS627075	SRP012682	RNA-Seq	GRCh37	SAMN02792947	PRJNA75899	BI	150	ILLUMINA	PAIRED	Solexa-189960	3-Oct-14	4-Jun-14	9942	5067	Adipose - Subcutaneous	Adipose Tissue	No	RNA Expression (NGS)	male	GRU	Homo sapiens	1272580	985194	phs000424	1	RNA:Total RNA	Cross-Sectional	Genotype-Tissue Expression (GTEx)	GTEx	GTEX-YFCO-2026-SM-4W21Q	GTEX-YFCO
SRR810899	SRS408306	SRP012682	RNA-Seq	GRCh37	SAMN01994430	PRJNA75899	BI	228	ILLUMINA	PAIRED	Solexa-126015	3-Oct-14	4-Apr-13	8400	4418	Testis	Testis	No	RNA_Seq (NGS)	male	GRU	Homo sapiens	931484	590926	phs000424	1	RNA:Total RNA	Cross-Sectional	Genotype-Tissue Expression (GTEx)	GTEx	GTEX-NPJ8-1226-SM-3MJHM	GTEX-NPJ8
SRR1383000	SRS635177	SRP012682	RNA-Seq	GRCh37	SAMN02788397	PRJNA75899	BI	150	ILLUMINA	PAIRED	Solexa-224814	4-Oct-14	12-Jun-14	5764	2903	Artery - Aorta	Blood Vessel	No	RNA_Seq (NGS)	male	GRU	Homo sapiens	1272322	985183	phs000424	1	RNA:Total RNA	Cross-Sectional	Genotype-Tissue Expression (GTEx)	GTEx	GTEX-Y8E4-1126-SM-5IFIA	GTEX-Y8E4
SRR1398251	SRS637733	SRP012682	RNA-Seq	GRCh37	SAMN02789163	PRJNA75899	BI	150	ILLUMINA	PAIRED	Solexa-230263	4-Oct-14	14-Jun-14	5080	2416	Prostate	Prostate	No	RNA Expression (NGS)	male	GRU	Homo sapiens	1269713	985060	phs000424	1	RNA:Total RNA	Cross-Sectional	Genotype-Tissue Expression (GTEx)	GTEx	GTEX-13FXS-2826-SM-5LZYC	GTEX-13FXS
SRR612323	SRS374716	SRP012682	RNA-Seq	GRCh37	SAMN01772579	PRJNA75899	BI	202	ILLUMINA	PAIRED	Solexa-94947	2-Oct-14	8-Nov-12	6583	3695	Artery - Tibial	Blood Vessel	No	RNA_Seq (NGS)	male	GRU	Homo sapiens	859972	590928	phs000424	1	RNA:Total RNA	Cross-Sectional	Genotype-Tissue Expression (GTEx)	GTEx	GTEX-O5YW-1826-SM-2YUN2	GTEX-O5YW
SRR1080696	SRS524719	SRP012682	RNA-Seq	GRCh37	SAMN02465083	PRJNA75899	BI	150	ILLUMINA	PAIRED	Solexa-169444	3-Oct-14	5-Jan-14	6021	2774	Prostate	Prostate	No	RNA_Seq (NGS)	male	GRU	Homo sapiens	1109530	706575	phs000424	1	RNA:Total RNA	Cross-Sectional	Genotype-Tissue Expression (GTEx)	GTEx	GTEX-UTHO-2726-SM-4JBH9	GTEX-UTHO
SRR615407	SRS374840	SRP012682	RNA-Seq	GRCh37	SAMN01772625	PRJNA75899	BI	219	ILLUMINA	PAIRED	Solexa-93883	2-Oct-14	9-Nov-12	7435	4040	Whole Blood	Blood	No	RNA Expression (NGS)	male	GRU	Homo sapiens	860663	678160	phs000424	1	RNA:Total RNA	Cross-Sectional	Genotype-Tissue Expression (GTEx)	GTEx	GTEX-RVPU-0005-SM-2TF6L	GTEX-RVPU
SRR1489286	SRS649709	SRP012682	RNA-Seq	GRCh37	SAMN02791034	PRJNA75899	BI	150	ILLUMINA	PAIRED	Solexa-230295	4-Oct-14	28-Jun-14	5339	2506	Muscle - Skeletal	Muscle	No	RNA_Seq (NGS)	male	GRU	Homo sapiens	1269737	985061	phs000424	1	RNA:Total RNA	Cross-Sectional	Genotype-Tissue Expression (GTEx)	GTEx	GTEX-13G51-2726-SM-5LZZ9	GTEX-13G51
SRR1096782	SRS526058	SRP012682	RNA-Seq	GRCh37	SAMN02464979	PRJNA75899	BI	150	ILLUMINA	PAIRED	Solexa-150651	3-Oct-14	6-Jan-14	5833	2591	Cells - Transformed fibroblasts	Skin	No	RNA Expression (NGS)	female	GRU	Homo sapiens	1109090	678155	phs000424	1	RNA:Total RNA	Cross-Sectional	Genotype-Tissue Expression (GTEx)	GTEx	GTEX-RNOR-0008-SM-48FEY	GTEX-RNOR
SRR1464788	SRS648135	SRP012682	RNA-Seq	GRCh37	SAMN02791163	PRJNA75899	BI	150	ILLUMINA	PAIRED	Solexa-233624	4-Oct-14	27-Jun-14	5644	2598	Breast - Mammary Tissue	Breast	No	RNA_Seq (NGS)	male	GRU	Homo sapiens	1270883	985125	phs000424	1	RNA:Total RNA	Cross-Sectional	Genotype-Tissue Expression (GTEx)	GTEx	GTEX-145LT-0726-SM-5S2VM	GTEX-145LT
SRR659555	SRS389617	SRP012682	RNA-Seq	GRCh37	SAMN01887428	PRJNA75899	BI	319	ILLUMINA	PAIRED	Solexa-115789	3-Oct-14	2-Feb-13	10269	5369	Brain - Cortex	Brain	No	RNA_Seq (NGS)	male	GRU	Homo sapiens	914543	678145	phs000424	1	RNA:Total RNA	Cross-Sectional	Genotype-Tissue Expression (GTEx)	GTEx	GTEX-QMR6-1426-SM-32PLA	GTEX-QMR6
SRR1439958	SRS644390	SRP012682	RNA-Seq	GRCh37	SAMN02789888	PRJNA75899	BI	150	ILLUMINA	PAIRED	Solexa-227148	4-Oct-14	23-Jun-14	6594	3564	Heart - Atrial Appendage	Heart	No	RNA_Seq (NGS)	male	GRU	Homo sapiens	1269592	985053	phs000424	1	RNA:Total RNA	Cross-Sectional	Genotype-Tissue Expression (GTEx)	GTEx	GTEX-13FHP-0826-SM-5K7V5	GTEX-13FHP
SRR1478171	SRS648774	SRP012682	RNA-Seq	GRCh37	SAMN02788150	PRJNA75899	BI	150	ILLUMINA	PAIRED	Solexa-227167	4-Oct-14	27-Jun-14	6947	3758	Skin - Not Sun Exposed (Suprapubic)	Skin	No	RNA Expression (NGS)	male	GRU	Homo sapiens	1268976	985018	phs000424	1	RNA:Total RNA	Cross-Sectional	Genotype-Tissue Expression (GTEx)	GTEx	GTEX-131XE-1626-SM-5K7VO	GTEX-131XE
SRR1093031	SRS525340	SRP012682	RNA-Seq	GRCh37	SAMN02466152	PRJNA75899	BI	400	ILLUMINA	PAIRED	Solexa-150832	3-Oct-14	6-Jan-14	6083	2761	Cells - Transformed fibroblasts	Skin	No	RNA Expression (NGS)	male	GRU	Homo sapiens	1109602	720985	phs000424	1	RNA:Total RNA	Cross-Sectional	Genotype-Tissue Expression (GTEx)	GTEx	GTEX-WCDI-0008-SM-47JYE	GTEX-WCDI
SRR1085159	SRS524913	SRP012682	RNA-Seq	GRCh37	SAMN02466119	PRJNA75899	BI	150	ILLUMINA	PAIRED	Solexa-156749	3-Oct-14	5-Jan-14	5297	2274	Artery - Aorta	Blood Vessel	No	RNA Expression (NGS)	female	GRU	Homo sapiens	1110037	847768	phs000424	1	RNA:Total RNA	Cross-Sectional	Genotype-Tissue Expression (GTEx)	GTEx	GTEX-XUJ4-0326-SM-4BOP9	GTEX-XUJ4
SRR1394321	SRS637276	SRP012682	RNA-Seq	GRCh37	SAMN02790500	PRJNA75899	BI	150	ILLUMINA	PAIRED	Solexa-218851	4-Oct-14	13-Jun-14	6485	3124	Esophagus - Mucosa	Esophagus	No	RNA_Seq (NGS)	male	GRU	Homo sapiens	1268415	984989	phs000424	1	RNA:Total RNA	Cross-Sectional	Genotype-Tissue Expression (GTEx)	GTEx	GTEX-12696-1326-SM-5FQTJ	GTEX-12696
SRR1388123	SRS636123	SRP012682	RNA-Seq	GRCh37	SAMN02790465	PRJNA75899	BI	150	ILLUMINA	PAIRED	Solexa-233170	4-Oct-14	12-Jun-14	5304	2262	Cells - Transformed fibroblasts	Skin	No	RNA_Seq (NGS)	male	GRU	Homo sapiens	1267922	984964	phs000424	1	RNA:Total RNA	Cross-Sectional	Genotype-Tissue Expression (GTEx)	GTEx	GTEX-11OC5-0008-SM-5S2OH	GTEX-11OC5
SRR1084032	SRS524866	SRP012682	RNA-Seq	GRCh37	SAMN02465095	PRJNA75899	BI	302	ILLUMINA	PAIRED	Solexa-167342	3-Oct-14	5-Jan-14	5952	2744	Esophagus - Muscularis	Esophagus	No	RNA_Seq (NGS)	female	GRU	Homo sapiens	1109492	706570	phs000424	1	RNA:Total RNA	Cross-Sectional	Genotype-Tissue Expression (GTEx)	GTEx	GTEX-UJHI-0926-SM-4IHKF	GTEX-UJHI
SRR1084816	SRS524899	SRP012682	RNA-Seq	GRCh37	SAMN02465357	PRJNA75899	BI	350	ILLUMINA	PAIRED	Solexa-156719	3-Oct-14	5-Jan-14	4158	1738	Artery - Tibial	Blood Vessel	No	RNA Expression (NGS)	male	GRU	Homo sapiens	1110019	847767	phs000424	1	RNA:Total RNA	Cross-Sectional	Genotype-Tissue Expression (GTEx)	GTEx	GTEX-XQ8I-0826-SM-4BOOE	GTEX-XQ8I
SRR1333485	SRS627196	SRP012682	RNA-Seq	GRCh37	SAMN02792213	PRJNA75899	BI	150	ILLUMINA	PAIRED	Solexa-233185	3-Oct-14	4-Jun-14	4842	2077	Adipose - Visceral (Omentum)	Adipose Tissue	No	RNA Expression (NGS)	male	GRU	Homo sapiens	1272918	985213	phs000424	1	RNA:Total RNA	Cross-Sectional	Genotype-Tissue Expression (GTEx)	GTEx	GTEX-ZE9C-1326-SM-5S2OW	GTEX-ZE9C
SRR1074956	SRS524458	SRP012682	RNA-Seq	GRCh37	SAMN02464884	PRJNA75899	BI	150	ILLUMINA	PAIRED	Solexa-151052	3-Oct-14	5-Jan-14	4926	2029	Cells - Transformed fibroblasts	Skin	No	RNA Expression (NGS)	female	GRU	Homo sapiens	1108835	590957	phs000424	1	RNA:Total RNA	Cross-Sectional	Genotype-Tissue Expression (GTEx)	GTEx	GTEX-PWCY-0008-SM-48TE9	GTEX-PWCY
SRR1396166	SRS637633	SRP012682	RNA-Seq	GRCh37	SAMN02790135	PRJNA75899	BI	150	ILLUMINA	PAIRED	Solexa-234646	4-Oct-14	14-Jun-14	6946	3147	Artery - Coronary	Blood Vessel	No	RNA_Seq (NGS)	female	GRU	Homo sapiens	1271038	985135	phs000424	1	RNA:Total RNA	Cross-Sectional	Genotype-Tissue Expression (GTEx)	GTEx	GTEX-146FH-0926-SM-5SI96	GTEX-146FH
SRR1079612	SRS524672	SRP012682	RNA-Seq	GRCh37	SAMN02465850	PRJNA75899	BI	150	ILLUMINA	PAIRED	Solexa-159550	3-Oct-14	5-Jan-14	5025	2177	Testis	Testis	No	RNA Expression (NGS)	male	GRU	Homo sapiens	1109293	678179	phs000424	1	RNA:Total RNA	Cross-Sectional	Genotype-Tissue Expression (GTEx)	GTEx	GTEX-SNMC-1026-SM-4DM7K	GTEX-SNMC
SRR1334033	SRS627274	SRP012682	RNA-Seq	GRCh37	SAMN02790342	PRJNA75899	BI	150	ILLUMINA	PAIRED	Solexa-232138	3-Oct-14	4-Jun-14	7336	3393	Brain - Caudate (basal ganglia)	Brain	No	RNA Expression (NGS)	male	GRU	Homo sapiens	1270786	985118	phs000424	1	RNA:Total RNA	Cross-Sectional	Genotype-Tissue Expression (GTEx)	GTEx	GTEX-1445S-0011-R5a-SM-5PNUS	GTEX-1445S
SRR1432518	SRS643975	SRP012682	RNA-Seq	GRCh37	SAMN02788317	PRJNA75899	BI	150	ILLUMINA	PAIRED	Solexa-233584	4-Oct-14	21-Jun-14	6692	3069	Adipose - Subcutaneous	Adipose Tissue	No	RNA_Seq (NGS)	male	GRU	Homo sapiens	1271359	985160	phs000424	1	RNA:Total RNA	Cross-Sectional	Genotype-Tissue Expression (GTEx)	GTEx	GTEX-14C39-2526-SM-5S2UH	GTEX-14C39
SRR1091966	SRS525295	SRP012682	RNA-Seq	GRCh37	SAMN02464805	PRJNA75899	BI	150	ILLUMINA	PAIRED	Solexa-159470	3-Oct-14	6-Jan-14	5345	2278	Cells - Transformed fibroblasts	Skin	No	RNA Expression (NGS)	male	GRU	Homo sapiens	1109286	678179	phs000424	1	RNA:Total RNA	Cross-Sectional	Genotype-Tissue Expression (GTEx)	GTEx	GTEX-SNMC-0008-SM-4DM5A	GTEX-SNMC
SRR1072578	SRS524362	SRP012682	RNA-Seq	GRCh37	SAMN02465756	PRJNA75899	BI	150	ILLUMINA	PAIRED	Solexa-157701	3-Oct-14	4-Jan-14	4994	2321	Colon - Transverse	Colon	No	RNA Expression (NGS)	female	GRU	Homo sapiens	1109268	678175	phs000424	1	RNA:Total RNA	Cross-Sectional	Genotype-Tissue Expression (GTEx)	GTEx	GTEX-SE5C-1526-SM-4BRWU	GTEX-SE5C
SRR1400290	SRS637868	SRP012682	RNA-Seq	GRCh37	SAMN02788128	PRJNA75899	BI	150	ILLUMINA	PAIRED	Solexa-208133	4-Oct-14	14-Jun-14	6279	3200	Heart - Left Ventricle	Heart	No	RNA_Seq (NGS)	male	GRU	Homo sapiens	1268858	985012	phs000424	1	RNA:Total RNA	Cross-Sectional	Genotype-Tissue Expression (GTEx)	GTEx	GTEX-12ZZZ-1726-SM-59HK5	GTEX-12ZZZ
SRR1440421	SRS644412	SRP012682	RNA-Seq	GRCh37	SAMN02793436	PRJNA75899	BI	150	ILLUMINA	PAIRED	Solexa-231221	4-Oct-14	23-Jun-14	7726	3952	Whole Blood	Blood	No	RNA_Seq (NGS)	male	GRU	Homo sapiens	1271354	985160	phs000424	1	RNA:Total RNA	Cross-Sectional	Genotype-Tissue Expression (GTEx)	GTEx	GTEX-14C39-0005-SM-5NQBR	GTEX-14C39
SRR1077874	SRS524597	SRP012682	RNA-Seq	GRCh37	SAMN02465368	PRJNA75899	BI	150	ILLUMINA	PAIRED	Solexa-169459	3-Oct-14	5-Jan-14	5887	2701	Esophagus - Muscularis	Esophagus	No	RNA_Seq (NGS)	male	GRU	Homo sapiens	1109548	706577	phs000424	1	RNA:Total RNA	Cross-Sectional	Genotype-Tissue Expression (GTEx)	GTEx	GTEX-V955-1026-SM-4JBHO	GTEX-V955
SRR810945	SRS408308	SRP012682	RNA-Seq	GRCh37	SAMN01887073	PRJNA75899	BI	264	ILLUMINA	PAIRED	Solexa-118294	3-Oct-14	4-Apr-13	5962	3463	Whole Blood	Blood	No	RNA_Seq (NGS)	male	GRU	Homo sapiens	914410	590922	phs000424	1	RNA:Total RNA	Cross-Sectional	Genotype-Tissue Expression (GTEx)	GTEx	GTEX-NFK9-0006-SM-3GACS	GTEX-NFK9
SRR1081259	SRS524743	SRP012682	RNA-Seq	GRCh37	SAMN02465222	PRJNA75899	BI	150	ILLUMINA	PAIRED	Solexa-159540	3-Oct-14	5-Jan-14	5854	2622	Pancreas	Pancreas	No	RNA_Seq (NGS)	male	GRU	Homo sapiens	1109302	706546	phs000424	1	RNA:Total RNA	Cross-Sectional	Genotype-Tissue Expression (GTEx)	GTEx	GTEX-SNOS-0926-SM-4DM7A	GTEX-SNOS
SRR1356142	SRS629749	SRP012682	RNA-Seq	GRCh37	SAMN02790376	PRJNA75899	BI	150	ILLUMINA	PAIRED	Solexa-218771	3-Oct-14	8-Jun-14	6251	2910	Skin - Not Sun Exposed (Suprapubic)	Skin	No	RNA_Seq (NGS)	male	GRU	Homo sapiens	1268199	984978	phs000424	1	RNA:Total RNA	Cross-Sectional	Genotype-Tissue Expression (GTEx)	GTEx	GTEX-11WQK-1026-SM-5EQLX	GTEX-11WQK
SRR660390	SRS389742	SRP012682	RNA-Seq	GRCh37	SAMN01887480	PRJNA75899	BI	385	ILLUMINA	PAIRED	Solexa-115821	3-Oct-14	2-Feb-13	7091	3790	Cells - Leukemia cell line (CML)	Bone Marrow	Yes	RNA_Seq (NGS)	female	GRU	Homo sapiens	915158	590982	phs000424	1	RNA:Total RNA	Cross-Sectional	Genotype-Tissue Expression (GTEx)	GTEx	K-562-SM-2XCFL	K-562
SRR1095792	SRS525999	SRP012682	RNA-Seq	GRCh37	SAMN02465041	PRJNA75899	BI	150	ILLUMINA	PAIRED	Solexa-151029	4-Oct-14	6-Jan-14	5330	2241	Thyroid	Thyroid	No	RNA Expression (NGS)	female	GRU	Homo sapiens	1108793	590942	phs000424	1	RNA:Total RNA	Cross-Sectional	Genotype-Tissue Expression (GTEx)	GTEx	GTEX-OXRO-1226-SM-48TDL	GTEX-OXRO
SRR604206	SRS333057	SRP012682	RNA-Seq	GRCh37	SAMN00992545	PRJNA75899	BI	201	ILLUMINA	PAIRED	Solexa-85142	2-Oct-14	22-Oct-12	7120	4104	Heart - Left Ventricle	Heart	No	RNA_Seq (NGS)	male	GRU	Homo sapiens	735990	590929	phs000424	1	RNA:Total RNA	Cross-Sectional	Genotype-Tissue Expression (GTEx)	GTEx	GTEX-OHPJ-0926-SM-2HMJ1	GTEX-OHPJ
SRR665417	SRS389768	SRP012682	RNA-Seq	GRCh37	SAMN01887088	PRJNA75899	BI	259	ILLUMINA	PAIRED	Solexa-119297	3-Oct-14	3-Feb-13	7118	4344	Skin - Not Sun Exposed (Suprapubic)	Skin	No	RNA Expression (NGS)	female	GRU	Homo sapiens	915101	706582	phs000424	1	RNA:Total RNA	Cross-Sectional	Genotype-Tissue Expression (GTEx)	GTEx	GTEX-W5X1-2526-SM-3GILC	GTEX-W5X1
SRR1407291	SRS638250	SRP012682	RNA-Seq	GRCh37	SAMN02791427	PRJNA75899	BI	350	ILLUMINA	PAIRED	Solexa-185124	4-Oct-14	15-Jun-14	8635	4013	Esophagus - Mucosa	Esophagus	No	RNA_Seq (NGS)	male	GRU	Homo sapiens	1271789	706585	phs000424	1	RNA:Total RNA	Cross-Sectional	Genotype-Tissue Expression (GTEx)	GTEx	GTEX-WFG8-1226-SM-4V6EI	GTEX-WFG8
SRR1078514	SRS524625	SRP012682	RNA-Seq	GRCh37	SAMN02466060	PRJNA75899	BI	400	ILLUMINA	PAIRED	Solexa-150476	3-Oct-14	5-Jan-14	4594	1904	Esophagus - Muscularis	Esophagus	No	RNA Expression (NGS)	male	GRU	Homo sapiens	1108985	590974	phs000424	1	RNA:Total RNA	Cross-Sectional	Genotype-Tissue Expression (GTEx)	GTEx	GTEX-QMRM-0926-SM-447BR	GTEX-QMRM
SRR1413916	SRS639194	SRP012682	RNA-Seq	GRCh37	SAMN02792269	PRJNA75899	BI	150	ILLUMINA	PAIRED	Solexa-234706	4-Oct-14	17-Jun-14	7355	3346	Nerve - Tibial	Nerve	No	RNA Expression (NGS)	female	GRU	Homo sapiens	1271079	985137	phs000424	1	RNA:Total RNA	Cross-Sectional	Genotype-Tissue Expression (GTEx)	GTEx	GTEX-146FR-1426-SM-5SIAV	GTEX-146FR
SRR809897	SRS408253	SRP012682	RNA-Seq	GRCh37	SAMN01993971	PRJNA75899	BI	237	ILLUMINA	PAIRED	Solexa-125975	3-Oct-14	4-Apr-13	8644	4541	Ovary	Ovary	No	RNA_Seq (NGS)	female	GRU	Homo sapiens	931518	590930	phs000424	1	RNA:Total RNA	Cross-Sectional	Genotype-Tissue Expression (GTEx)	GTEx	GTEX-OHPK-2426-SM-3MJGH	GTEX-OHPK
SRR1441889	SRS644480	SRP012682	RNA-Seq	GRCh37	SAMN02788339	PRJNA75899	BI	150	ILLUMINA	PAIRED	Solexa-216094	4-Oct-14	23-Jun-14	6222	2805	Lung	Lung	No	RNA Expression (NGS)	female	GRU	Homo sapiens	1269065	985022	phs000424	1	RNA:Total RNA	Cross-Sectional	Genotype-Tissue Expression (GTEx)	GTEx	GTEX-131XW-1126-SM-5EGK4	GTEX-131XW
SRR819164	SRS408770	SRP012682	RNA-Seq	GRCh37	SAMN01993836	PRJNA75899	BI	240	ILLUMINA	PAIRED	Solexa-126004	3-Oct-14	5-Apr-13	9916	5275	Whole Blood	Blood	No	RNA_Seq (NGS)	female	GRU	Homo sapiens	931520	590931	phs000424	1	RNA:Total RNA	Cross-Sectional	Genotype-Tissue Expression (GTEx)	GTEx	GTEX-OHPL-0006-SM-3MJHB	GTEX-OHPL
SRR1073507	SRS524400	SRP012682	RNA-Seq	GRCh37	SAMN02466066	PRJNA75899	BI	150	ILLUMINA	PAIRED	Solexa-154207	3-Oct-14	4-Jan-14	6550	2884	Spleen	Spleen	No	RNA Expression (NGS)	male	GRU	Homo sapiens	1109229	678171	phs000424	1	RNA:Total RNA	Cross-Sectional	Genotype-Tissue Expression (GTEx)	GTEx	GTEX-S4Z8-0226-SM-4AD5K	GTEX-S4Z8
SRR1075458	SRS524479	SRP012682	RNA-Seq	GRCh37	SAMN02465446	PRJNA75899	BI	150	ILLUMINA	PAIRED	Solexa-165046	3-Oct-14	5-Jan-14	6092	2985	Esophagus - Mucosa	Esophagus	No	RNA_Seq (NGS)	male	GRU	Homo sapiens	1109871	847757	phs000424	1	RNA:Total RNA	Cross-Sectional	Genotype-Tissue Expression (GTEx)	GTEx	GTEX-XK95-1026-SM-4GIDV	GTEX-XK95
SRR1418085	SRS639409	SRP012682	RNA-Seq	GRCh37	SAMN02791693	PRJNA75899	BI	150	ILLUMINA	PAIRED	Solexa-232859	4-Oct-14	17-Jun-14	4972	2199	Adipose - Visceral (Omentum)	Adipose Tissue	No	RNA Expression (NGS)	female	GRU	Homo sapiens	1271378	985162	phs000424	1	RNA:Total RNA	Cross-Sectional	Genotype-Tissue Expression (GTEx)	GTEx	GTEX-14DAQ-2526-SM-5RQIO	GTEX-14DAQ
SRR1430444	SRS643878	SRP012682	RNA-Seq	GRCh37	SAMN02792360	PRJNA75899	BI	150	ILLUMINA	PAIRED	Solexa-232517	4-Oct-14	21-Jun-14	8130	3875	Cells - Transformed fibroblasts	Skin	No	RNA Expression (NGS)	female	GRU	Homo sapiens	1267781	984957	phs000424	1	RNA:Total RNA	Cross-Sectional	Genotype-Tissue Expression (GTEx)	GTEx	GTEX-11I78-0008-SM-5Q5DI	GTEX-11I78
SRR1345454	SRS628792	SRP012682	RNA-Seq	GRCh37	SAMN02792493	PRJNA75899	BI	150	ILLUMINA	PAIRED	Solexa-232578	3-Oct-14	6-Jun-14	6089	2918	Artery - Aorta	Blood Vessel	No	RNA_Seq (NGS)	male	GRU	Homo sapiens	1271137	985141	phs000424	1	RNA:Total RNA	Cross-Sectional	Genotype-Tissue Expression (GTEx)	GTEx	GTEX-147F4-1026-SM-5Q5F9	GTEX-147F4
SRR1368050	SRS631421	SRP012682	RNA-Seq	GRCh37	SAMN02791074	PRJNA75899	BI	150	ILLUMINA	PAIRED	Solexa-233172	4-Oct-14	10-Jun-14	5084	2191	Breast - Mammary Tissue	Breast	No	RNA Expression (NGS)	male	GRU	Homo sapiens	1272828	985209	phs000424	1	RNA:Total RNA	Cross-Sectional	Genotype-Tissue Expression (GTEx)	GTEx	GTEX-ZDTT-2126-SM-5S2OJ	GTEX-ZDTT
SRR1081741	SRS524764	SRP012682	RNA-Seq	GRCh37	SAMN02465972	PRJNA75899	BI	150	ILLUMINA	PAIRED	Solexa-151265	3-Oct-14	5-Jan-14	5362	2374	Brain - Cortex	Brain	No	RNA Expression (NGS)	male	GRU	Homo sapiens	1109730	721013	phs000424	1	RNA:Total RNA	Cross-Sectional	Genotype-Tissue Expression (GTEx)	GTEx	GTEX-X585-3026-SM-46MWF	GTEX-X585
SRR1362664	SRS630093	SRP012682	RNA-Seq	GRCh37	SAMN02790369	PRJNA75899	BI	150	ILLUMINA	PAIRED	Solexa-234698	4-Oct-14	9-Jun-14	5547	2549	Colon - Sigmoid	Colon	No	RNA Expression (NGS)	male	GRU	Homo sapiens	1271209	985147	phs000424	1	RNA:Total RNA	Cross-Sectional	Genotype-Tissue Expression (GTEx)	GTEx	GTEX-14A5H-1626-SM-5SIAN	GTEX-14A5H
SRR1091500	SRS525275	SRP012682	RNA-Seq	GRCh37	SAMN02465997	PRJNA75899	BI	150	ILLUMINA	PAIRED	Solexa-151283	3-Oct-14	6-Jan-14	5868	2506	Spleen	Spleen	No	RNA Expression (NGS)	female	GRU	Homo sapiens	1108907	590965	phs000424	1	RNA:Total RNA	Cross-Sectional	Genotype-Tissue Expression (GTEx)	GTEx	GTEX-Q734-0226-SM-48U1A	GTEX-Q734
SRR1471435	SRS648446	SRP012682	RNA-Seq	GRCh37	SAMN02789263	PRJNA75899	BI	150	ILLUMINA	PAIRED	Solexa-230232	4-Oct-14	27-Jun-14	5249	2488	Brain - Putamen (basal ganglia)	Brain	No	RNA_Seq (NGS)	male	GRU	Homo sapiens	1269723	985061	phs000424	1	RNA:Total RNA	Cross-Sectional	Genotype-Tissue Expression (GTEx)	GTEx	GTEX-13G51-0011-R7b-SM-5LZXG	GTEX-13G51
SRR1331944	SRS627121	SRP012682	RNA-Seq	GRCh37	SAMN02791679	PRJNA75899	BI	150	ILLUMINA	PAIRED	Solexa-229873	3-Oct-14	4-Jun-14	6402	3009	Brain - Cerebellum	Brain	No	RNA_Seq (NGS)	male	GRU	Homo sapiens	1269390	985040	phs000424	1	RNA:Total RNA	Cross-Sectional	Genotype-Tissue Expression (GTEx)	GTEx	GTEX-139TT-2626-SM-5LZUB	GTEX-139TT
SRR1359587	SRS629910	SRP012682	RNA-Seq	GRCh37	SAMN02788836	PRJNA75899	BI	150	ILLUMINA	PAIRED	Solexa-218727	3-Oct-14	9-Jun-14	6054	2814	Small Intestine - Terminal Ileum	Small Intestine	No	RNA_Seq (NGS)	female	GRU	Homo sapiens	1268165	984976	phs000424	1	RNA:Total RNA	Cross-Sectional	Genotype-Tissue Expression (GTEx)	GTEx	GTEX-11VI4-1626-SM-5EQKO	GTEX-11VI4
SRR1101304	SRS526608	SRP012682	RNA-Seq	GRCh37	SAMN02465723	PRJNA75899	BI	150	ILLUMINA	PAIRED	Solexa-159800	3-Oct-14	6-Jan-14	4821	2250	Testis	Testis	No	RNA Expression (NGS)	male	GRU	Homo sapiens	1109471	706567	phs000424	1	RNA:Total RNA	Cross-Sectional	Genotype-Tissue Expression (GTEx)	GTEx	GTEX-U4B1-1526-SM-4DXSL	GTEX-U4B1
SRR1362643	SRS630092	SRP012682	RNA-Seq	GRCh37	SAMN02793010	PRJNA75899	BI	150	ILLUMINA	PAIRED	Solexa-232293	4-Oct-14	9-Jun-14	8631	4383	Brain - Hippocampus	Brain	No	RNA Expression (NGS)	male	GRU	Homo sapiens	1270528	985103	phs000424	1	RNA:Total RNA	Cross-Sectional	Genotype-Tissue Expression (GTEx)	GTEx	GTEX-13RTL-0011-R1a-SM-5PNZ8	GTEX-13RTL
SRR1457682	SRS645963	SRP012682	RNA-Seq	GRCh37	SAMN02792680	PRJNA75899	BI	150	ILLUMINA	PAIRED	Solexa-220294	4-Oct-14	24-Jun-14	6477	2943	Pancreas	Pancreas	No	RNA_Seq (NGS)	male	GRU	Homo sapiens	1268719	985006	phs000424	1	RNA:Total RNA	Cross-Sectional	Genotype-Tissue Expression (GTEx)	GTEx	GTEX-12WSL-0426-SM-5GCNX	GTEX-12WSL
SRR615539	SRS374980	SRP012682	RNA-Seq	GRCh37	SAMN01772789	PRJNA75899	BI	188	ILLUMINA	PAIRED	Solexa-93846	2-Oct-14	9-Nov-12	8234	4479	Lung	Lung	No	RNA Expression (NGS)	female	GRU	Homo sapiens	860595	678157	phs000424	1	RNA:Total RNA	Cross-Sectional	Genotype-Tissue Expression (GTEx)	GTEx	GTEX-RU1J-0126-SM-2TF6Y	GTEX-RU1J
SRR1441200	SRS644448	SRP012682	RNA-Seq	GRCh37	SAMN02789660	PRJNA75899	BI	150	ILLUMINA	PAIRED	Solexa-191552	4-Oct-14	23-Jun-14	5319	2530	Brain - Cerebellum	Brain	No	RNA_Seq (NGS)	male	GRU	Homo sapiens	1272857	985210	phs000424	1	RNA:Total RNA	Cross-Sectional	Genotype-Tissue Expression (GTEx)	GTEx	GTEX-ZDXO-2926-SM-4WKFM	GTEX-ZDXO
SRR1099096	SRS526167	SRP012682	RNA-Seq	GRCh37	SAMN02464785	PRJNA75899	BI	150	ILLUMINA	PAIRED	Solexa-172390	4-Oct-14	6-Jan-14	5613	2588	Adipose - Subcutaneous	Adipose Tissue	No	RNA_Seq (NGS)	female	GRU	Homo sapiens	1109601	706582	phs000424	1	RNA:Total RNA	Cross-Sectional	Genotype-Tissue Expression (GTEx)	GTEx	GTEX-W5X1-2626-SM-4LMI8	GTEX-W5X1
SRR1452580	SRS645727	SRP012682	RNA-Seq	GRCh37	SAMN02788815	PRJNA75899	BI	150	ILLUMINA	PAIRED	Solexa-191576	4-Oct-14	24-Jun-14	5626	2638	Artery - Tibial	Blood Vessel	No	RNA Expression (NGS)	male	GRU	Homo sapiens	1272876	985211	phs000424	1	RNA:Total RNA	Cross-Sectional	Genotype-Tissue Expression (GTEx)	GTEx	GTEX-ZDYS-1626-SM-4WKGB	GTEX-ZDYS
SRR1083824	SRS524857	SRP012682	RNA-Seq	GRCh37	SAMN02465799	PRJNA75899	BI	150	ILLUMINA	PAIRED	Solexa-154226	3-Oct-14	5-Jan-14	6919	3007	Adrenal Gland	Adrenal Gland	No	RNA Expression (NGS)	female	GRU	Homo sapiens	1109176	678166	phs000424	1	RNA:Total RNA	Cross-Sectional	Genotype-Tissue Expression (GTEx)	GTEx	GTEX-S341-0126-SM-4AD64	GTEX-S341
SRR814747	SRS408471	SRP012682	RNA-Seq	GRCh37	SAMN01994221	PRJNA75899	BI	235	ILLUMINA	PAIRED	Solexa-127471	3-Oct-14	5-Apr-13	7952	3791	Artery - Tibial	Blood Vessel	No	RNA Expression (NGS)	male	GRU	Homo sapiens	931862	720991	phs000424	1	RNA:Total RNA	Cross-Sectional	Genotype-Tissue Expression (GTEx)	GTEx	GTEX-WL46-0526-SM-3LK7W	GTEX-WL46
SRR1337388	SRS627714	SRP012682	RNA-Seq	GRCh37	SAMN02789276	PRJNA75899	BI	150	ILLUMINA	PAIRED	Solexa-189881	3-Oct-14	4-Jun-14	11880	6116	Heart - Atrial Appendage	Heart	No	RNA_Seq (NGS)	male	GRU	Homo sapiens	1272469	985190	phs000424	1	RNA:Total RNA	Cross-Sectional	Genotype-Tissue Expression (GTEx)	GTEx	GTEX-YEC4-0226-SM-4W1YG	GTEX-YEC4
SRR1074790	SRS524451	SRP012682	RNA-Seq	GRCh37	SAMN02465303	PRJNA75899	BI	150	ILLUMINA	PAIRED	Solexa-156018	3-Oct-14	5-Jan-14	8338	3859	Artery - Coronary	Blood Vessel	No	RNA_Seq (NGS)	male	GRU	Homo sapiens	1109979	847765	phs000424	1	RNA:Total RNA	Cross-Sectional	Genotype-Tissue Expression (GTEx)	GTEx	GTEX-XPVG-0926-SM-4B651	GTEX-XPVG
SRR1083554	SRS524846	SRP012682	RNA-Seq	GRCh37	SAMN02465218	PRJNA75899	BI	150	ILLUMINA	PAIRED	Solexa-156059	3-Oct-14	5-Jan-14	8016	3781	Testis	Testis	No	RNA Expression (NGS)	male	GRU	Homo sapiens	1109255	678174	phs000424	1	RNA:Total RNA	Cross-Sectional	Genotype-Tissue Expression (GTEx)	GTEx	GTEX-S95S-1126-SM-4B64E	GTEX-S95S
SRR1075530	SRS524494	SRP012682	RNA-Seq	GRCh37	SAMN02465531	PRJNA75899	BI	150	ILLUMINA	PAIRED	Solexa-156031	3-Oct-14	5-Jan-14	7753	3602	Prostate	Prostate	No	RNA_Seq (NGS)	male	GRU	Homo sapiens	1109986	847765	phs000424	1	RNA:Total RNA	Cross-Sectional	Genotype-Tissue Expression (GTEx)	GTEx	GTEX-XPVG-2026-SM-4B65E	GTEX-XPVG
SRR657623	SRS389543	SRP012682	RNA-Seq	GRCh37	SAMN01887126	PRJNA75899	BI	289	ILLUMINA	PAIRED	Solexa-119242	2-Oct-14	1-Feb-13	5436	3010	Artery - Tibial	Blood Vessel	No	RNA Expression (NGS)	male	GRU	Homo sapiens	914686	678172	phs000424	1	RNA:Total RNA	Cross-Sectional	Genotype-Tissue Expression (GTEx)	GTEx	GTEX-S7SE-0526-SM-2XCD8	GTEX-S7SE
SRR1092662	SRS525324	SRP012682	RNA-Seq	GRCh37	SAMN02464961	PRJNA75899	BI	150	ILLUMINA	PAIRED	Solexa-150626	4-Oct-14	6-Jan-14	4925	2193	Esophagus - Muscularis	Esophagus	No	RNA_Seq (NGS)	male	GRU	Homo sapiens	1109040	678151	phs000424	1	RNA:Total RNA	Cross-Sectional	Genotype-Tissue Expression (GTEx)	GTEx	GTEX-R55D-1226-SM-48FE9	GTEX-R55D
SRR1387494	SRS636089	SRP012682	RNA-Seq	GRCh37	SAMN02791592	PRJNA75899	BI	150	ILLUMINA	PAIRED	Solexa-233162	4-Oct-14	12-Jun-14	4859	2079	Artery - Coronary	Blood Vessel	No	RNA Expression (NGS)	female	GRU	Homo sapiens	1270492	985100	phs000424	1	RNA:Total RNA	Cross-Sectional	Genotype-Tissue Expression (GTEx)	GTEx	GTEX-13QJC-0626-SM-5S2O9	GTEX-13QJC
SRR1444324	SRS644595	SRP012682	RNA-Seq	GRCh37	SAMN02789401	PRJNA75899	BI	150	ILLUMINA	PAIRED	Solexa-188445	4-Oct-14	23-Jun-14	8780	4018	Adipose - Visceral (Omentum)	Adipose Tissue	No	RNA Expression (NGS)	female	GRU	Homo sapiens	1272234	985179	phs000424	1	RNA:Total RNA	Cross-Sectional	Genotype-Tissue Expression (GTEx)	GTEx	GTEX-Y5LM-0826-SM-4VDSW	GTEX-Y5LM
SRR615069	SRS374871	SRP012682	RNA-Seq	GRCh37	SAMN01772941	PRJNA75899	BI	216	ILLUMINA	PAIRED	Solexa-94912	2-Oct-14	9-Nov-12	6975	3706	Adipose - Subcutaneous	Adipose Tissue	No	RNA Expression (NGS)	male	GRU	Homo sapiens	860020	590938	phs000424	1	RNA:Total RNA	Cross-Sectional	Genotype-Tissue Expression (GTEx)	GTEx	GTEX-OOBK-0226-SM-2YUMF	GTEX-OOBK
SRR1333676	SRS627205	SRP012682	RNA-Seq	GRCh37	SAMN02792412	PRJNA75899	BI	150	ILLUMINA	PAIRED	Solexa-224805	3-Oct-14	4-Jun-14	6387	3243	Esophagus - Mucosa	Esophagus	No	RNA Expression (NGS)	female	GRU	Homo sapiens	1272347	985184	phs000424	1	RNA:Total RNA	Cross-Sectional	Genotype-Tissue Expression (GTEx)	GTEx	GTEX-Y8LW-0726-SM-5IFI1	GTEX-Y8LW
SRR1397762	SRS637711	SRP012682	RNA-Seq	GRCh37	SAMN02788877	PRJNA75899	BI	150	ILLUMINA	PAIRED	Solexa-230562	4-Oct-14	14-Jun-14	6082	3092	Pancreas	Pancreas	No	RNA_Seq (NGS)	female	GRU	Homo sapiens	1273813	985265	phs000424	1	RNA:Total RNA	Cross-Sectional	Genotype-Tissue Expression (GTEx)	GTEx	GTEX-ZZPU-0726-SM-5N9C8	GTEX-ZZPU
SRR1418856	SRS639446	SRP012682	RNA-Seq	GRCh37	SAMN02792860	PRJNA75899	BI	150	ILLUMINA	PAIRED	Solexa-174689	4-Oct-14	17-Jun-14	6147	2798	Artery - Aorta	Blood Vessel	No	RNA Expression (NGS)	male	GRU	Homo sapiens	1271965	721002	phs000424	1	RNA:Total RNA	Cross-Sectional	Genotype-Tissue Expression (GTEx)	GTEx	GTEX-WYJK-1226-SM-4ONCP	GTEX-WYJK
SRR1378992	SRS634547	SRP012682	RNA-Seq	GRCh37	SAMN02787877	PRJNA75899	BI	150	ILLUMINA	PAIRED	Solexa-233139	4-Oct-14	11-Jun-14	4637	1981	Artery - Aorta	Blood Vessel	No	RNA Expression (NGS)	female	GRU	Homo sapiens	1272610	985197	phs000424	1	RNA:Total RNA	Cross-Sectional	Genotype-Tissue Expression (GTEx)	GTEx	GTEX-YJ8O-0226-SM-5S2NL	GTEX-YJ8O
SRR1073581	SRS524403	SRP012682	RNA-Seq	GRCh37	SAMN02466091	PRJNA75899	BI	400	ILLUMINA	PAIRED	Solexa-150499	3-Oct-14	4-Jan-14	5100	2095	Adipose - Subcutaneous	Adipose Tissue	No	RNA Expression (NGS)	male	GRU	Homo sapiens	1108997	590976	phs000424	1	RNA:Total RNA	Cross-Sectional	Genotype-Tissue Expression (GTEx)	GTEx	GTEX-QV44-1825-SM-447CF	GTEX-QV44
SRR1441725	SRS644472	SRP012682	RNA-Seq	GRCh37	SAMN02790716	PRJNA75899	BI	150	ILLUMINA	PAIRED	Solexa-232850	4-Oct-14	23-Jun-14	5508	2430	Heart - Left Ventricle	Heart	No	RNA Expression (NGS)	female	GRU	Homo sapiens	1271039	985135	phs000424	1	RNA:Total RNA	Cross-Sectional	Genotype-Tissue Expression (GTEx)	GTEx	GTEX-146FH-1026-SM-5RQIF	GTEX-146FH
SRR600632	SRS333328	SRP012682	RNA-Seq	GRCh37	SAMN00992816	PRJNA75899	BI	192	ILLUMINA	PAIRED	Solexa-85146	2-Oct-14	22-Oct-12	9014	4971	Lung	Lung	No	RNA_Seq (NGS)	female	GRU	Homo sapiens	736210	590945	phs000424	1	RNA:Total RNA	Cross-Sectional	Genotype-Tissue Expression (GTEx)	GTEx	GTEX-P4PP-0526-SM-2HMKE	GTEX-P4PP
SRR1394613	SRS637289	SRP012682	RNA-Seq	GRCh37	SAMN02791690	PRJNA75899	BI	150	ILLUMINA	PAIRED	Solexa-232544	4-Oct-14	13-Jun-14	6714	3245	Skin - Not Sun Exposed (Suprapubic)	Skin	No	RNA_Seq (NGS)	male	GRU	Homo sapiens	1270945	985129	phs000424	1	RNA:Total RNA	Cross-Sectional	Genotype-Tissue Expression (GTEx)	GTEx	GTEX-145MF-0926-SM-5Q5EA	GTEX-145MF
SRR1120384	SRS534679	SRP012682	RNA-Seq	GRCh37	SAMN02465020	PRJNA75899	BI	150	ILLUMINA	PAIRED	Solexa-159857	3-Oct-14	16-Jan-14	4724	2191	Artery - Coronary	Blood Vessel	No	RNA Expression (NGS)	male	GRU	Homo sapiens	1109462	706567	phs000424	1	RNA:Total RNA	Cross-Sectional	Genotype-Tissue Expression (GTEx)	GTEx	GTEX-U4B1-0226-SM-4DXU8	GTEX-U4B1
SRR1388959	SRS636248	SRP012682	RNA-Seq	GRCh37	SAMN02792139	PRJNA75899	BI	150	ILLUMINA	PAIRED	Solexa-232822	4-Oct-14	13-Jun-14	5563	2425	Cells - Leukemia cell line (CML)	Bone Marrow	Yes	RNA_Seq (NGS)	female	GRU	Homo sapiens	1273892	590982	phs000424	1	RNA:Total RNA	Cross-Sectional	Genotype-Tissue Expression (GTEx)	GTEx	K-562-SM-5RQHM	K-562
SRR811938	SRS408352	SRP012682	RNA-Seq	GRCh37	SAMN01994388	PRJNA75899	BI	234	ILLUMINA	PAIRED	Solexa-125995	3-Oct-14	4-Apr-13	8774	4596	Fallopian Tube	Fallopian Tube	No	RNA Expression (NGS)	female	GRU	Homo sapiens	931517	590930	phs000424	1	RNA:Total RNA	Cross-Sectional	Genotype-Tissue Expression (GTEx)	GTEx	GTEX-OHPK-2326-SM-3MJH2	GTEX-OHPK
SRR1471267	SRS648438	SRP012682	RNA-Seq	GRCh37	SAMN02790626	PRJNA75899	BI	150	ILLUMINA	PAIRED	Solexa-189924	4-Oct-14	27-Jun-14	9035	4651	Thyroid	Thyroid	No	RNA Expression (NGS)	male	GRU	Homo sapiens	1272568	985194	phs000424	1	RNA:Total RNA	Cross-Sectional	Genotype-Tissue Expression (GTEx)	GTEx	GTEX-YFCO-0326-SM-4W1ZP	GTEX-YFCO
SRR600533	SRS333034	SRP012682	RNA-Seq	GRCh37	SAMN00992522	PRJNA75899	BI	166	ILLUMINA	PAIRED	Solexa-85412	2-Oct-14	22-Oct-12	11149	6326	Brain - Putamen (basal ganglia)	Brain	No	RNA_Seq (NGS)	male	GRU	Homo sapiens	735891	590923	phs000424	1	RNA:Total RNA	Cross-Sectional	Genotype-Tissue Expression (GTEx)	GTEx	GTEX-NL3H-0011-R7a-SM-2I3G5	GTEX-NL3H
SRR1412947	SRS639141	SRP012682	RNA-Seq	GRCh37	SAMN02789293	PRJNA75899	BI	150	ILLUMINA	PAIRED	Solexa-231096	4-Oct-14	16-Jun-14	5481	2574	Whole Blood	Blood	No	RNA Expression (NGS)	male	GRU	Homo sapiens	1268133	984975	phs000424	1	RNA:Total RNA	Cross-Sectional	Genotype-Tissue Expression (GTEx)	GTEx	GTEX-11UD2-0005-SM-5NQ9B	GTEX-11UD2
SRR660438	SRS389744	SRP012682	RNA-Seq	GRCh37	SAMN01887434	PRJNA75899	BI	311	ILLUMINA	PAIRED	Solexa-119145	3-Oct-14	2-Feb-13	4974	2566	Thyroid	Thyroid	No	RNA_Seq (NGS)	male	GRU	Homo sapiens	914527	678144	phs000424	1	RNA:Total RNA	Cross-Sectional	Genotype-Tissue Expression (GTEx)	GTEx	GTEX-QEL4-0726-SM-3GIJ5	GTEX-QEL4
SRR606982	SRS333206	SRP012682	RNA-Seq	GRCh37	SAMN00992694	PRJNA75899	BI	179	ILLUMINA	PAIRED	Solexa-86298	2-Oct-14	24-Oct-12	14743	8445	Skin - Sun Exposed (Lower leg)	Skin	No	RNA_Seq (NGS)	male	GRU	Homo sapiens	736460	590970	phs000424	1	RNA:Total RNA	Cross-Sectional	Genotype-Tissue Expression (GTEx)	GTEx	GTEX-QEG5-0226-SM-2I5GI	GTEX-QEG5
SRR1456652	SRS645916	SRP012682	RNA-Seq	GRCh37	SAMN02793057	PRJNA75899	BI	150	ILLUMINA	PAIRED	Solexa-233105	4-Oct-14	24-Jun-14	5645	2404	Nerve - Tibial	Nerve	No	RNA_Seq (NGS)	female	GRU	Homo sapiens	1270590	985107	phs000424	1	RNA:Total RNA	Cross-Sectional	Genotype-Tissue Expression (GTEx)	GTEx	GTEX-13SLX-0126-SM-5S2MM	GTEX-13SLX
SRR810805	SRS408302	SRP012682	RNA-Seq	GRCh37	SAMN01993954	PRJNA75899	BI	260	ILLUMINA	PAIRED	Solexa-129774	3-Oct-14	4-Apr-13	10522	5718	Thyroid	Thyroid	No	RNA Expression (NGS)	male	GRU	Homo sapiens	931951	721000	phs000424	1	RNA:Total RNA	Cross-Sectional	Genotype-Tissue Expression (GTEx)	GTEx	GTEX-WY7C-0226-SM-3NB37	GTEX-WY7C
SRR1081308	SRS524745	SRP012682	RNA-Seq	GRCh37	SAMN02464731	PRJNA75899	BI	150	ILLUMINA	PAIRED	Solexa-151040	3-Oct-14	5-Jan-14	5292	2199	Cells - Transformed fibroblasts	Skin	No	RNA_Seq (NGS)	male	GRU	Homo sapiens	1108797	678140	phs000424	1	RNA:Total RNA	Cross-Sectional	Genotype-Tissue Expression (GTEx)	GTEx	GTEX-P44H-0008-SM-48TDW	GTEX-P44H
SRR1321570	SRS625595	SRP012682	RNA-Seq	GRCh37	SAMN02791548	PRJNA75899	BI	150	ILLUMINA	PAIRED	Solexa-232765	3-Oct-14	3-Jun-14	4634	2020	Artery - Tibial	Blood Vessel	No	RNA Expression (NGS)	male	GRU	Homo sapiens	1271132	985141	phs000424	1	RNA:Total RNA	Cross-Sectional	Genotype-Tissue Expression (GTEx)	GTEx	GTEX-147F4-0126-SM-5QGPV	GTEX-147F4
SRR1474795	SRS648613	SRP012682	RNA-Seq	GRCh37	SAMN02787824	PRJNA75899	BI	150	ILLUMINA	PAIRED	Solexa-232455	4-Oct-14	27-Jun-14	4281	1934	Brain - Spinal cord (cervical c-1)	Brain	No	RNA_Seq (NGS)	male	GRU	Homo sapiens	1270530	985103	phs000424	1	RNA:Total RNA	Cross-Sectional	Genotype-Tissue Expression (GTEx)	GTEx	GTEX-13RTL-0011-R9a-SM-5Q5BR	GTEX-13RTL
SRR1477197	SRS648727	SRP012682	RNA-Seq	GRCh37	SAMN02790763	PRJNA75899	BI	150	ILLUMINA	PAIRED	Solexa-233498	4-Oct-14	27-Jun-14	5198	2376	Brain - Nucleus accumbens (basal ganglia)	Brain	No	RNA_Seq (NGS)	male	GRU	Homo sapiens	1270503	985101	phs000424	1	RNA:Total RNA	Cross-Sectional	Genotype-Tissue Expression (GTEx)	GTEx	GTEX-13RTJ-0011-R6a-SM-5SI74	GTEX-13RTJ
SRR1069564	SRS524228	SRP012682	RNA-Seq	GRCh37	SAMN02465492	PRJNA75899	BI	150	ILLUMINA	PAIRED	Solexa-159493	3-Oct-14	4-Jan-14	4924	2084	Cells - Transformed fibroblasts	Skin	No	RNA_Seq (NGS)	female	GRU	Homo sapiens	1109338	706552	phs000424	1	RNA:Total RNA	Cross-Sectional	Genotype-Tissue Expression (GTEx)	GTEx	GTEX-T5JW-0008-SM-4DM5X	GTEX-T5JW
SRR1357478	SRS629809	SRP012682	RNA-Seq	GRCh37	SAMN02787888	PRJNA75899	BI	150	ILLUMINA	PAIRED	Solexa-231943	3-Oct-14	8-Jun-14	8502	4297	Brain - Frontal Cortex (BA9)	Brain	No	RNA Expression (NGS)	female	GRU	Homo sapiens	1270582	985107	phs000424	1	RNA:Total RNA	Cross-Sectional	Genotype-Tissue Expression (GTEx)	GTEx	GTEX-13SLX-0011-R10a-SM-5P9HV	GTEX-13SLX
SRR663236	SRS389980	SRP012682	RNA-Seq	GRCh37	SAMN01886981	PRJNA75899	BI	311	ILLUMINA	PAIRED	Solexa-118305	3-Oct-14	3-Feb-13	7455	4209	Whole Blood	Blood	No	RNA Expression (NGS)	male	GRU	Homo sapiens	914473	590955	phs000424	1	RNA:Total RNA	Cross-Sectional	Genotype-Tissue Expression (GTEx)	GTEx	GTEX-PSDG-0005-SM-3GADC	GTEX-PSDG
SRR819459	SRS408789	SRP012682	RNA-Seq	GRCh37	SAMN01993924	PRJNA75899	BI	294	ILLUMINA	PAIRED	Solexa-129763	3-Oct-14	6-Apr-13	8091	4405	Adipose - Subcutaneous	Adipose Tissue	No	RNA Expression (NGS)	male	GRU	Homo sapiens	931958	721000	phs000424	1	RNA:Total RNA	Cross-Sectional	Genotype-Tissue Expression (GTEx)	GTEx	GTEX-WY7C-2426-SM-3NB2V	GTEX-WY7C
SRR809348	SRS408230	SRP012682	RNA-Seq	GRCh37	SAMN01994398	PRJNA75899	BI	277	ILLUMINA	PAIRED	Solexa-130129	3-Oct-14	4-Apr-13	9198	4963	Muscle - Skeletal	Muscle	No	RNA Expression (NGS)	male	GRU	Homo sapiens	931703	720983	phs000424	1	RNA:Total RNA	Cross-Sectional	Genotype-Tissue Expression (GTEx)	GTEx	GTEX-S7PM-0526-SM-3NM92	GTEX-S7PM
SRR1356397	SRS629761	SRP012682	RNA-Seq	GRCh37	SAMN02792202	PRJNA75899	BI	150	ILLUMINA	PAIRED	Solexa-176048	3-Oct-14	8-Jun-14	5136	2226	Cells - EBV-transformed lymphocytes	Blood	No	RNA_Seq (NGS)	male	GRU	Homo sapiens	1272065	721010	phs000424	1	RNA:Total RNA	Cross-Sectional	Genotype-Tissue Expression (GTEx)	GTEx	GTEX-X4LF-0002-SM-4QASG	GTEX-X4LF
SRR613855	SRS374886	SRP012682	RNA-Seq	GRCh37	SAMN01772277	PRJNA75899	BI	228	ILLUMINA	PAIRED	Solexa-94928	2-Oct-14	8-Nov-12	5900	2871	Adipose - Subcutaneous	Adipose Tissue	No	RNA Expression (NGS)	male	GRU	Homo sapiens	860002	590936	phs000424	1	RNA:Total RNA	Cross-Sectional	Genotype-Tissue Expression (GTEx)	GTEx	GTEX-OIZH-0226-SM-2YUMH	GTEX-OIZH
SRR1099520	SRS526240	SRP012682	RNA-Seq	GRCh37	SAMN02465327	PRJNA75899	BI	350	ILLUMINA	PAIRED	Solexa-156704	3-Oct-14	6-Jan-14	4324	1851	Thyroid	Thyroid	No	RNA Expression (NGS)	female	GRU	Homo sapiens	1110070	847769	phs000424	1	RNA:Total RNA	Cross-Sectional	Genotype-Tissue Expression (GTEx)	GTEx	GTEX-XUW1-1026-SM-4BONY	GTEX-XUW1
SRR1480384	SRS648878	SRP012682	RNA-Seq	GRCh37	SAMN02790166	PRJNA75899	BI	150	ILLUMINA	PAIRED	Solexa-174720	4-Oct-14	27-Jun-14	14369	6511	Artery - Aorta	Blood Vessel	No	RNA Expression (NGS)	female	GRU	Homo sapiens	1271980	721003	phs000424	1	RNA:Total RNA	Cross-Sectional	Genotype-Tissue Expression (GTEx)	GTEx	GTEX-WYVS-0426-SM-4ONDL	GTEX-WYVS
SRR1334247	SRS627310	SRP012682	RNA-Seq	GRCh37	SAMN02791325	PRJNA75899	BI	150	ILLUMINA	PAIRED	Solexa-228497	3-Oct-14	4-Jun-14	5809	2975	Muscle - Skeletal	Muscle	No	RNA Expression (NGS)	male	GRU	Homo sapiens	1269352	985038	phs000424	1	RNA:Total RNA	Cross-Sectional	Genotype-Tissue Expression (GTEx)	GTEx	GTEX-139T8-0526-SM-5KLZL	GTEX-139T8
SRR1105296	SRS527999	SRP012682	RNA-Seq	GRCh37	SAMN02464936	PRJNA75899	BI	150	ILLUMINA	PAIRED	Solexa-154174	5-Oct-14	9-Jan-14	5373	2320	Esophagus - Mucosa	Esophagus	No	RNA_Seq (NGS)	female	GRU	Homo sapiens	1109243	678173	phs000424	1	RNA:Total RNA	Cross-Sectional	Genotype-Tissue Expression (GTEx)	GTEx	GTEX-S7SF-0926-SM-4AD4M	GTEX-S7SF
SRR656203	SRS389133	SRP012682	RNA-Seq	GRCh37	SAMN01886812	PRJNA75899	BI	363	ILLUMINA	PAIRED	Solexa-119113	2-Oct-14	1-Feb-13	6787	3516	Whole Blood	Blood	No	RNA Expression (NGS)	female	GRU	Homo sapiens	914548	678146	phs000424	1	RNA:Total RNA	Cross-Sectional	Genotype-Tissue Expression (GTEx)	GTEx	GTEX-QVUS-0006-SM-3GAE8	GTEX-QVUS
SRR1074646	SRS524445	SRP012682	RNA-Seq	GRCh37	SAMN02465320	PRJNA75899	BI	150	ILLUMINA	PAIRED	Solexa-151218	3-Oct-14	5-Jan-14	5451	2455	Whole Blood	Blood	No	RNA_Seq (NGS)	male	GRU	Homo sapiens	1109714	721013	phs000424	1	RNA:Total RNA	Cross-Sectional	Genotype-Tissue Expression (GTEx)	GTEx	GTEX-X585-0005-SM-46MV3	GTEX-X585
SRR1341387	SRS627919	SRP012682	RNA-Seq	GRCh37	SAMN02789974	PRJNA75899	BI	150	ILLUMINA	PAIRED	Solexa-230223	3-Oct-14	5-Jun-14	5263	2519	Brain - Cortex	Brain	No	RNA_Seq (NGS)	female	GRU	Homo sapiens	1269776	985063	phs000424	1	RNA:Total RNA	Cross-Sectional	Genotype-Tissue Expression (GTEx)	GTEx	GTEX-13JUV-2926-SM-5LZX7	GTEX-13JUV
SRR1075804	SRS524507	SRP012682	RNA-Seq	GRCh37	SAMN02465528	PRJNA75899	BI	150	ILLUMINA	PAIRED	Solexa-155391	3-Oct-14	5-Jan-14	4686	2148	Liver	Liver	No	RNA Expression (NGS)	male	GRU	Homo sapiens	1109811	847754	phs000424	1	RNA:Total RNA	Cross-Sectional	Genotype-Tissue Expression (GTEx)	GTEx	GTEX-XBEC-1526-SM-4AT68	GTEX-XBEC
SRR1075607	SRS524498	SRP012682	RNA-Seq	GRCh37	SAMN02466030	PRJNA75899	BI	150	ILLUMINA	PAIRED	Solexa-171567	3-Oct-14	5-Jan-14	8369	3982	Testis	Testis	No	RNA_Seq (NGS)	male	GRU	Homo sapiens	1109555	706577	phs000424	1	RNA:Total RNA	Cross-Sectional	Genotype-Tissue Expression (GTEx)	GTEx	GTEX-V955-1926-SM-4KL1L	GTEX-V955
SRR817629	SRS408658	SRP012682	RNA-Seq	GRCh37	SAMN01994389	PRJNA75899	BI	215	ILLUMINA	PAIRED	Solexa-127472	3-Oct-14	5-Apr-13	7089	3395	Brain - Putamen (basal ganglia)	Brain	No	RNA Expression (NGS)	male	GRU	Homo sapiens	931857	720991	phs000424	1	RNA:Total RNA	Cross-Sectional	Genotype-Tissue Expression (GTEx)	GTEx	GTEX-WL46-0011-R7A-SM-3LK7X	GTEX-WL46
SRR1474839	SRS648615	SRP012682	RNA-Seq	GRCh37	SAMN02791024	PRJNA75899	BI	150	ILLUMINA	PAIRED	Solexa-182731	4-Oct-14	27-Jun-14	9037	4417	Whole Blood	Blood	No	RNA_Seq (NGS)	male	GRU	Homo sapiens	1272173	985177	phs000424	1	RNA:Total RNA	Cross-Sectional	Genotype-Tissue Expression (GTEx)	GTEx	GTEX-Y3I4-0006-SM-4TT1E	GTEX-Y3I4
SRR1349585	SRS629392	SRP012682	RNA-Seq	GRCh37	SAMN02789810	PRJNA75899	BI	150	ILLUMINA	PAIRED	Solexa-212856	3-Oct-14	8-Jun-14	5784	2699	Adrenal Gland	Adrenal Gland	No	RNA Expression (NGS)	female	GRU	Homo sapiens	1267749	984955	phs000424	1	RNA:Total RNA	Cross-Sectional	Genotype-Tissue Expression (GTEx)	GTEx	GTEX-11GSP-0326-SM-5A5KW	GTEX-11GSP
SRR1335212	SRS627433	SRP012682	RNA-Seq	GRCh37	SAMN02788633	PRJNA75899	BI	150	ILLUMINA	PAIRED	Solexa-234693	3-Oct-14	4-Jun-14	5825	2652	Breast - Mammary Tissue	Breast	No	RNA Expression (NGS)	male	GRU	Homo sapiens	1271008	985133	phs000424	1	RNA:Total RNA	Cross-Sectional	Genotype-Tissue Expression (GTEx)	GTEx	GTEX-145MN-1926-SM-5SIAI	GTEX-145MN
SRR1378179	SRS634361	SRP012682	RNA-Seq	GRCh37	SAMN02789447	PRJNA75899	BI	150	ILLUMINA	PAIRED	Solexa-232888	4-Oct-14	11-Jun-14	5364	2369	Adrenal Gland	Adrenal Gland	No	RNA_Seq (NGS)	female	GRU	Homo sapiens	1270420	985096	phs000424	1	RNA:Total RNA	Cross-Sectional	Genotype-Tissue Expression (GTEx)	GTEx	GTEX-13PVR-0226-SM-5RQJI	GTEX-13PVR
SRR1453950	SRS645791	SRP012682	RNA-Seq	GRCh37	SAMN02791973	PRJNA75899	BI	150	ILLUMINA	PAIRED	Solexa-232795	4-Oct-14	24-Jun-14	4844	2111	Artery - Aorta	Blood Vessel	No	RNA_Seq (NGS)	female	GRU	Homo sapiens	1271254	985151	phs000424	1	RNA:Total RNA	Cross-Sectional	Genotype-Tissue Expression (GTEx)	GTEx	GTEX-14AS3-0526-SM-5QGQQ	GTEX-14AS3
SRR1443800	SRS644570	SRP012682	RNA-Seq	GRCh37	SAMN02789752	PRJNA75899	BI	150	ILLUMINA	PAIRED	Solexa-232546	4-Oct-14	23-Jun-14	6865	3292	Colon - Sigmoid	Colon	No	RNA_Seq (NGS)	female	GRU	Homo sapiens	1270430	985096	phs000424	1	RNA:Total RNA	Cross-Sectional	Genotype-Tissue Expression (GTEx)	GTEx	GTEX-13PVR-1726-SM-5Q5EC	GTEX-13PVR
SRR1322395	SRS625634	SRP012682	RNA-Seq	GRCh37	SAMN02787466	PRJNA75899	BI	150	ILLUMINA	PAIRED	Solexa-233533	3-Oct-14	3-Jun-14	6669	3021	Heart - Left Ventricle	Heart	No	RNA_Seq (NGS)	male	GRU	Homo sapiens	1271469	590937	phs000424	1	RNA:Total RNA	Cross-Sectional	Genotype-Tissue Expression (GTEx)	GTEx	GTEX-OOBJ-0326-SM-5SI84	GTEX-OOBJ
SRR1436323	SRS644160	SRP012682	RNA-Seq	GRCh37	SAMN02791667	PRJNA75899	BI	150	ILLUMINA	PAIRED	Solexa-187610	4-Oct-14	21-Jun-14	8626	4354	Spleen	Spleen	No	RNA_Seq (NGS)	female	GRU	Homo sapiens	1272229	985179	phs000424	1	RNA:Total RNA	Cross-Sectional	Genotype-Tissue Expression (GTEx)	GTEx	GTEX-Y5LM-0326-SM-4VBRN	GTEX-Y5LM
SRR1478637	SRS648795	SRP012682	RNA-Seq	GRCh37	SAMN02792729	PRJNA75899	BI	150	ILLUMINA	PAIRED	Solexa-231144	4-Oct-14	27-Jun-14	8031	3982	Liver	Liver	No	RNA Expression (NGS)	male	GRU	Homo sapiens	1271027	985134	phs000424	1	RNA:Total RNA	Cross-Sectional	Genotype-Tissue Expression (GTEx)	GTEx	GTEX-145MO-2326-SM-5NQ9K	GTEX-145MO
SRR1395462	SRS637599	SRP012682	RNA-Seq	GRCh37	SAMN02790172	PRJNA75899	BI	150	ILLUMINA	PAIRED	Solexa-230415	4-Oct-14	14-Jun-14	6659	3212	Cells - Leukemia cell line (CML)	Bone Marrow	Yes	RNA Expression (NGS)	female	GRU	Homo sapiens	1273877	590982	phs000424	1	RNA:Total RNA	Cross-Sectional	Genotype-Tissue Expression (GTEx)	GTEx	K-562-SM-5MR32	K-562
SRR1433902	SRS644040	SRP012682	RNA-Seq	GRCh37	SAMN02788260	PRJNA75899	BI	150	ILLUMINA	PAIRED	Solexa-234681	4-Oct-14	21-Jun-14	6940	3184	Colon - Transverse	Colon	No	RNA Expression (NGS)	male	GRU	Homo sapiens	1271007	985133	phs000424	1	RNA:Total RNA	Cross-Sectional	Genotype-Tissue Expression (GTEx)	GTEx	GTEX-145MN-1726-SM-5SIA6	GTEX-145MN
SRR1088016	SRS525067	SRP012682	RNA-Seq	GRCh37	SAMN02465267	PRJNA75899	BI	150	ILLUMINA	PAIRED	Solexa-151358	3-Oct-14	6-Jan-14	5604	2300	Cells - Transformed fibroblasts	Skin	No	RNA_Seq (NGS)	female	GRU	Homo sapiens	1108879	590962	phs000424	1	RNA:Total RNA	Cross-Sectional	Genotype-Tissue Expression (GTEx)	GTEx	GTEX-Q2AG-0008-SM-48U2K	GTEX-Q2AG
SRR1098952	SRS526161	SRP012682	RNA-Seq	GRCh37	SAMN02465939	PRJNA75899	BI	400	ILLUMINA	PAIRED	Solexa-150852	3-Oct-14	6-Jan-14	6090	2781	Cells - EBV-transformed lymphocytes	Blood	No	RNA Expression (NGS)	female	GRU	Homo sapiens	1109761	847752	phs000424	1	RNA:Total RNA	Cross-Sectional	Genotype-Tissue Expression (GTEx)	GTEx	GTEX-X638-0003-SM-47JZ1	GTEX-X638
SRR1074474	SRS524437	SRP012682	RNA-Seq	GRCh37	SAMN02465418	PRJNA75899	BI	150	ILLUMINA	PAIRED	Solexa-158631	3-Oct-14	5-Jan-14	9478	4249	Adrenal Gland	Adrenal Gland	No	RNA Expression (NGS)	male	GRU	Homo sapiens	1109149	678163	phs000424	1	RNA:Total RNA	Cross-Sectional	Genotype-Tissue Expression (GTEx)	GTEx	GTEX-RWSA-1726-SM-47JX7	GTEX-RWSA
SRR1459804	SRS646058	SRP012682	RNA-Seq	GRCh37	SAMN02791788	PRJNA75899	BI	150	ILLUMINA	PAIRED	Solexa-233037	4-Oct-14	24-Jun-14	4794	2071	Brain - Cortex	Brain	No	RNA_Seq (NGS)	female	GRU	Homo sapiens	1270599	985107	phs000424	1	RNA:Total RNA	Cross-Sectional	Genotype-Tissue Expression (GTEx)	GTEx	GTEX-13SLX-3126-SM-5S2Q5	GTEX-13SLX
SRR1354117	SRS629606	SRP012682	RNA-Seq	GRCh37	SAMN02793249	PRJNA75899	BI	150	ILLUMINA	PAIRED	Solexa-232273	3-Oct-14	8-Jun-14	8098	4016	Adipose - Visceral (Omentum)	Adipose Tissue	No	RNA_Seq (NGS)	male	GRU	Homo sapiens	1268079	984971	phs000424	1	RNA:Total RNA	Cross-Sectional	Genotype-Tissue Expression (GTEx)	GTEx	GTEX-11TT1-1926-SM-5PNYN	GTEX-11TT1
SRR1091890	SRS525292	SRP012682	RNA-Seq	GRCh37	SAMN02465064	PRJNA75899	BI	150	ILLUMINA	PAIRED	Solexa-156763	4-Oct-14	6-Jan-14	5848	2533	Artery - Coronary	Blood Vessel	No	RNA_Seq (NGS)	male	GRU	Homo sapiens	1110014	847767	phs000424	1	RNA:Total RNA	Cross-Sectional	Genotype-Tissue Expression (GTEx)	GTEx	GTEX-XQ8I-0326-SM-4BOPN	GTEX-XQ8I
SRR1436949	SRS644189	SRP012682	RNA-Seq	GRCh37	SAMN02791611	PRJNA75899	BI	150	ILLUMINA	PAIRED	Solexa-229845	4-Oct-14	21-Jun-14	5049	2423	Esophagus - Gastroesophageal Junction	Esophagus	No	RNA Expression (NGS)	female	GRU	Homo sapiens	1272412	985187	phs000424	1	RNA:Total RNA	Cross-Sectional	Genotype-Tissue Expression (GTEx)	GTEx	GTEX-YB5K-0626-SM-5LUB5	GTEX-YB5K
SRR1101765	SRS526662	SRP012682	RNA-Seq	GRCh37	SAMN02465063	PRJNA75899	BI	400	ILLUMINA	PAIRED	Solexa-150785	4-Oct-14	6-Jan-14	6766	3103	Spleen	Spleen	No	RNA Expression (NGS)	male	GRU	Homo sapiens	1109121	678159	phs000424	1	RNA:Total RNA	Cross-Sectional	Genotype-Tissue Expression (GTEx)	GTEx	GTEX-RUSQ-0126-SM-47JWV	GTEX-RUSQ
SRR1397744	SRS637710	SRP012682	RNA-Seq	GRCh37	SAMN02788673	PRJNA75899	BI	150	ILLUMINA	PAIRED	Solexa-224816	4-Oct-14	14-Jun-14	6744	3458	Pancreas	Pancreas	No	RNA_Seq (NGS)	female	GRU	Homo sapiens	1269546	985051	phs000424	1	RNA:Total RNA	Cross-Sectional	Genotype-Tissue Expression (GTEx)	GTEx	GTEX-13FH7-1426-SM-5IFIC	GTEX-13FH7
SRR1467431	SRS648259	SRP012682	RNA-Seq	GRCh37	SAMN02792057	PRJNA75899	BI	150	ILLUMINA	PAIRED	Solexa-231481	4-Oct-14	27-Jun-14	7761	3768	Whole Blood	Blood	No	RNA_Seq (NGS)	female	GRU	Homo sapiens	1268505	984994	phs000424	1	RNA:Total RNA	Cross-Sectional	Genotype-Tissue Expression (GTEx)	GTEx	GTEX-12WS9-0006-SM-5O99W	GTEX-12WS9
SRR1390477	SRS636362	SRP012682	RNA-Seq	GRCh37	SAMN02788035	PRJNA75899	BI	150	ILLUMINA	PAIRED	Solexa-218810	4-Oct-14	13-Jun-14	8200	3956	Lung	Lung	No	RNA_Seq (NGS)	male	GRU	Homo sapiens	1271814	706588	phs000424	1	RNA:Total RNA	Cross-Sectional	Genotype-Tissue Expression (GTEx)	GTEx	GTEX-WHSB-0326-SM-5FQSD	GTEX-WHSB
SRR1408415	SRS638308	SRP012682	RNA-Seq	GRCh37	SAMN02791227	PRJNA75899	BI	150	ILLUMINA	PAIRED	Solexa-174432	4-Oct-14	16-Jun-14	7502	3408	Ovary	Ovary	No	RNA_Seq (NGS)	female	GRU	Homo sapiens	1271856	720989	phs000424	1	RNA:Total RNA	Cross-Sectional	Genotype-Tissue Expression (GTEx)	GTEx	GTEX-WI4N-2526-SM-4OOSE	GTEX-WI4N
SRR1313514	SRS624495	SRP012682	RNA-Seq	GRCh37	SAMN02790350	PRJNA75899	BI	150	ILLUMINA	PAIRED	Solexa-232115	3-Oct-14	2-Jun-14	6685	3228	Whole Blood	Blood	No	RNA Expression (NGS)	male	GRU	Homo sapiens	1268274	984982	phs000424	1	RNA:Total RNA	Cross-Sectional	Genotype-Tissue Expression (GTEx)	GTEx	GTEX-11ZU8-0005-SM-5PNU5	GTEX-11ZU8
SRR1080044	SRS524690	SRP012682	RNA-Seq	GRCh37	SAMN02465411	PRJNA75899	BI	150	ILLUMINA	PAIRED	Solexa-158625	3-Oct-14	5-Jan-14	10820	4862	Esophagus - Mucosa	Esophagus	No	RNA Expression (NGS)	male	GRU	Homo sapiens	1108891	590963	phs000424	1	RNA:Total RNA	Cross-Sectional	Genotype-Tissue Expression (GTEx)	GTEx	GTEX-Q2AH-0826-SM-48TZN	GTEX-Q2AH
SRR1073317	SRS524392	SRP012682	RNA-Seq	GRCh37	SAMN02465173	PRJNA75899	BI	150	ILLUMINA	PAIRED	Solexa-151236	3-Oct-14	4-Jan-14	5109	2257	Cells - Transformed fibroblasts	Skin	No	RNA_Seq (NGS)	male	GRU	Homo sapiens	1109700	721012	phs000424	1	RNA:Total RNA	Cross-Sectional	Genotype-Tissue Expression (GTEx)	GTEx	GTEX-X4XY-0008-SM-46MVL	GTEX-X4XY
SRR657018	SRS389367	SRP012682	RNA-Seq	GRCh37	SAMN01887296	PRJNA75899	BI	371	ILLUMINA	PAIRED	Solexa-117738	2-Oct-14	1-Feb-13	10088	5217	Breast - Mammary Tissue	Breast	No	RNA_Seq (NGS)	male	GRU	Homo sapiens	914873	706556	phs000424	1	RNA:Total RNA	Cross-Sectional	Genotype-Tissue Expression (GTEx)	GTEx	GTEX-TKQ1-0226-SM-33HB5	GTEX-TKQ1
SRR601868	SRS333549	SRP012682	RNA-Seq	GRCh37	SAMN00993037	PRJNA75899	BI	0	ILLUMINA	SINGLE	Solexa-86308	2-Oct-14	22-Oct-12	9802	5675	Heart - Left Ventricle	Heart	No	RNA Expression (NGS)	male	GRU	Homo sapiens	735979	590928	phs000424	1	RNA:Total RNA	Cross-Sectional	Genotype-Tissue Expression (GTEx)	GTEx	GTEX-O5YW-0326-SM-2I5EI	GTEX-O5YW
SRR1421010	SRS639545	SRP012682	RNA-Seq	GRCh37	SAMN02788536	PRJNA75899	BI	150	ILLUMINA	PAIRED	Solexa-189193	4-Oct-14	17-Jun-14	6196	2975	Lung	Lung	No	RNA Expression (NGS)	male	GRU	Homo sapiens	1272804	985208	phs000424	1	RNA:Total RNA	Cross-Sectional	Genotype-Tissue Expression (GTEx)	GTEx	GTEX-ZDTS-1026-SM-4WAXS	GTEX-ZDTS
SRR1388913	SRS636243	SRP012682	RNA-Seq	GRCh37	SAMN02790280	PRJNA75899	BI	150	ILLUMINA	PAIRED	Solexa-231998	4-Oct-14	13-Jun-14	7678	3890	Thyroid	Thyroid	No	RNA Expression (NGS)	male	GRU	Homo sapiens	1272721	985203	phs000424	1	RNA:Total RNA	Cross-Sectional	Genotype-Tissue Expression (GTEx)	GTEx	GTEX-ZAB5-0726-SM-5P9JG	GTEX-ZAB5
SRR1418561	SRS639432	SRP012682	RNA-Seq	GRCh37	SAMN02788715	PRJNA75899	BI	150	ILLUMINA	PAIRED	Solexa-233014	3-Oct-14	17-Jun-14	4015	1710	Muscle - Skeletal	Muscle	No	RNA_Seq (NGS)	female	GRU	Homo sapiens	1270542	985104	phs000424	1	RNA:Total RNA	Cross-Sectional	Genotype-Tissue Expression (GTEx)	GTEx	GTEX-13S7M-0326-SM-5S2PH	GTEX-13S7M
SRR1081543	SRS524755	SRP012682	RNA-Seq	GRCh37	SAMN02466137	PRJNA75899	BI	150	ILLUMINA	PAIRED	Solexa-151219	3-Oct-14	5-Jan-14	4371	1934	Artery - Coronary	Blood Vessel	No	RNA Expression (NGS)	female	GRU	Homo sapiens	1109096	678156	phs000424	1	RNA:Total RNA	Cross-Sectional	Genotype-Tissue Expression (GTEx)	GTEx	GTEX-RTLS-0726-SM-46MV4	GTEX-RTLS
SRR1084439	SRS524883	SRP012682	RNA-Seq	GRCh37	SAMN02464718	PRJNA75899	BI	150	ILLUMINA	PAIRED	Solexa-155316	3-Oct-14	5-Jan-14	6494	2907	Cells - Transformed fibroblasts	Skin	No	RNA_Seq (NGS)	male	GRU	Homo sapiens	1109846	847756	phs000424	1	RNA:Total RNA	Cross-Sectional	Genotype-Tissue Expression (GTEx)	GTEx	GTEX-XGQ4-0008-SM-4AT3Z	GTEX-XGQ4
SRR1434889	SRS644087	SRP012682	RNA-Seq	GRCh37	SAMN02788712	PRJNA75899	BI	150	ILLUMINA	PAIRED	Solexa-232266	4-Oct-14	21-Jun-14	7439	3755	Skin - Sun Exposed (Lower leg)	Skin	No	RNA_Seq (NGS)	female	GRU	Homo sapiens	1268130	984974	phs000424	1	RNA:Total RNA	Cross-Sectional	Genotype-Tissue Expression (GTEx)	GTEx	GTEX-11UD1-0126-SM-5PNYG	GTEX-11UD1
SRR816653	SRS408603	SRP012682	RNA-Seq	GRCh37	SAMN01994054	PRJNA75899	BI	206	ILLUMINA	PAIRED	Solexa-129953	3-Oct-14	5-Apr-13	9513	4864	Skin - Sun Exposed (Lower leg)	Skin	No	RNA_Seq (NGS)	male	GRU	Homo sapiens	932022	721006	phs000424	1	RNA:Total RNA	Cross-Sectional	Genotype-Tissue Expression (GTEx)	GTEx	GTEX-X261-0126-SM-3NMD6	GTEX-X261
SRR1469904	SRS648372	SRP012682	RNA-Seq	GRCh37	SAMN02787414	PRJNA75899	BI	150	ILLUMINA	PAIRED	Solexa-232151	4-Oct-14	27-Jun-14	5667	2602	Brain - Cortex	Brain	No	RNA Expression (NGS)	female	GRU	Homo sapiens	1272562	985193	phs000424	1	RNA:Total RNA	Cross-Sectional	Genotype-Tissue Expression (GTEx)	GTEx	GTEX-YFC4-3126-SM-5PNV6	GTEX-YFC4
SRR818033	SRS408687	SRP012682	RNA-Seq	GRCh37	SAMN01994108	PRJNA75899	BI	248	ILLUMINA	PAIRED	Solexa-129772	3-Oct-14	5-Apr-13	9556	5181	Brain - Frontal Cortex (BA9)	Brain	No	RNA_Seq (NGS)	female	GRU	Homo sapiens	931926	720998	phs000424	1	RNA:Total RNA	Cross-Sectional	Genotype-Tissue Expression (GTEx)	GTEx	GTEX-WWYW-0011-R10A-SM-3NB35	GTEX-WWYW
SRR660776	SRS389718	SRP012682	RNA-Seq	GRCh37	SAMN01887042	PRJNA75899	BI	195	ILLUMINA	PAIRED	Solexa-121533	3-Oct-14	2-Feb-13	9301	5506	Cells - EBV-transformed lymphocytes	Blood	No	RNA Expression (NGS)	female	GRU	Homo sapiens	914690	678173	phs000424	1	RNA:Total RNA	Cross-Sectional	Genotype-Tissue Expression (GTEx)	GTEx	GTEX-S7SF-0001-SM-3K2BE	GTEX-S7SF
SRR1324390	SRS625747	SRP012682	RNA-Seq	GRCh37	SAMN02789898	PRJNA75899	BI	150	ILLUMINA	PAIRED	Solexa-232177	3-Oct-14	3-Jun-14	5559	2513	Muscle - Skeletal	Muscle	No	RNA Expression (NGS)	male	GRU	Homo sapiens	1267698	984952	phs000424	1	RNA:Total RNA	Cross-Sectional	Genotype-Tissue Expression (GTEx)	GTEx	GTEX-11EQ9-2126-SM-5PNVW	GTEX-11EQ9
SRR656994	SRS389364	SRP012682	RNA-Seq	GRCh37	SAMN01887097	PRJNA75899	BI	298	ILLUMINA	PAIRED	Solexa-115842	2-Oct-14	1-Feb-13	12034	6288	Nerve - Tibial	Nerve	No	RNA_Seq (NGS)	male	GRU	Homo sapiens	914480	678142	phs000424	1	RNA:Total RNA	Cross-Sectional	Genotype-Tissue Expression (GTEx)	GTEx	GTEX-PVOW-0626-SM-2XCF6	GTEX-PVOW
SRR1437538	SRS644217	SRP012682	RNA-Seq	GRCh37	SAMN02793264	PRJNA75899	BI	150	ILLUMINA	PAIRED	Solexa-229814	4-Oct-14	21-Jun-14	5502	2662	Brain - Frontal Cortex (BA9)	Brain	No	RNA_Seq (NGS)	female	GRU	Homo sapiens	1270022	985077	phs000424	1	RNA:Total RNA	Cross-Sectional	Genotype-Tissue Expression (GTEx)	GTEx	GTEX-13O3O-0011-R10a-SM-5LUA9	GTEX-13O3O
SRR1098543	SRS526144	SRP012682	RNA-Seq	GRCh37	SAMN02465481	PRJNA75899	BI	150	ILLUMINA	PAIRED	Solexa-157707	4-Oct-14	6-Jan-14	6088	2887	Pancreas	Pancreas	No	RNA_Seq (NGS)	male	GRU	Homo sapiens	1109271	678176	phs000424	1	RNA:Total RNA	Cross-Sectional	Genotype-Tissue Expression (GTEx)	GTEx	GTEX-SIU7-0926-SM-4BRX1	GTEX-SIU7
SRR1318796	SRS625448	SRP012682	RNA-Seq	GRCh37	SAMN02791897	PRJNA75899	BI	150	ILLUMINA	PAIRED	Solexa-226846	3-Oct-14	3-Jun-14	6972	3634	Adipose - Subcutaneous	Adipose Tissue	No	RNA_Seq (NGS)	male	GRU	Homo sapiens	1270113	985080	phs000424	1	RNA:Total RNA	Cross-Sectional	Genotype-Tissue Expression (GTEx)	GTEx	GTEX-13O61-2426-SM-5J1NV	GTEX-13O61
SRR816517	SRS408597	SRP012682	RNA-Seq	GRCh37	SAMN01994355	PRJNA75899	BI	156	ILLUMINA	PAIRED	Solexa-129778	3-Oct-14	5-Apr-13	8755	4728	Pituitary	Pituitary	No	RNA Expression (NGS)	female	GRU	Homo sapiens	931941	720998	phs000424	1	RNA:Total RNA	Cross-Sectional	Genotype-Tissue Expression (GTEx)	GTEx	GTEX-WWYW-3226-SM-3NB3B	GTEX-WWYW
SRR1402962	SRS638004	SRP012682	RNA-Seq	GRCh37	SAMN02793546	PRJNA75899	BI	150	ILLUMINA	PAIRED	Solexa-233583	4-Oct-14	14-Jun-14	8099	3734	Adipose - Subcutaneous	Adipose Tissue	No	RNA Expression (NGS)	female	GRU	Homo sapiens	1270541	985104	phs000424	1	RNA:Total RNA	Cross-Sectional	Genotype-Tissue Expression (GTEx)	GTEx	GTEX-13S7M-0226-SM-5S2UG	GTEX-13S7M
SRR656922	SRS389356	SRP012682	RNA-Seq	GRCh37	SAMN01887071	PRJNA75899	BI	228	ILLUMINA	PAIRED	Solexa-118868	2-Oct-14	1-Feb-13	5811	2882	Skin - Sun Exposed (Lower leg)	Skin	No	RNA Expression (NGS)	male	GRU	Homo sapiens	914964	706566	phs000424	1	RNA:Total RNA	Cross-Sectional	Genotype-Tissue Expression (GTEx)	GTEx	GTEX-U412-0426-SM-3DB9O	GTEX-U412
SRR1097883	SRS526116	SRP012682	RNA-Seq	GRCh37	SAMN02465809	PRJNA75899	BI	400	ILLUMINA	PAIRED	Solexa-150826	4-Oct-14	6-Jan-14	6079	2822	Pancreas	Pancreas	No	RNA Expression (NGS)	male	GRU	Homo sapiens	1109816	721018	phs000424	1	RNA:Total RNA	Cross-Sectional	Genotype-Tissue Expression (GTEx)	GTEx	GTEX-XBED-0226-SM-47JY8	GTEX-XBED
SRR659212	SRS389670	SRP012682	RNA-Seq	GRCh37	SAMN01886925	PRJNA75899	BI	253	ILLUMINA	PAIRED	Solexa-119257	2-Oct-14	2-Feb-13	6538	3637	Adipose - Subcutaneous	Adipose Tissue	No	RNA Expression (NGS)	male	GRU	Homo sapiens	914685	678172	phs000424	1	RNA:Total RNA	Cross-Sectional	Genotype-Tissue Expression (GTEx)	GTEx	GTEX-S7SE-0226-SM-2XCD4	GTEX-S7SE
SRR1432868	SRS643991	SRP012682	RNA-Seq	GRCh37	SAMN02790031	PRJNA75899	BI	150	ILLUMINA	PAIRED	Solexa-211546	4-Oct-14	21-Jun-14	7379	3856	Minor Salivary Gland	Salivary Gland	No	RNA_Seq (NGS)	male	GRU	Homo sapiens	1268469	984991	phs000424	1	RNA:Total RNA	Cross-Sectional	Genotype-Tissue Expression (GTEx)	GTEx	GTEX-12BJ1-2226-SM-5BC6G	GTEX-12BJ1
SRR1500261	SRS650159	SRP012682	RNA-Seq	GRCh37	SAMN02788661	PRJNA75899	BI	150	ILLUMINA	PAIRED	Solexa-232787	4-Oct-14	30-Jun-14	4316	1886	Kidney - Cortex	Kidney	No	RNA Expression (NGS)	male	GRU	Homo sapiens	1270998	985133	phs000424	1	RNA:Total RNA	Cross-Sectional	Genotype-Tissue Expression (GTEx)	GTEx	GTEX-145MN-0326-SM-5QGQI	GTEX-145MN
SRR1402437	SRS637982	SRP012682	RNA-Seq	GRCh37	SAMN02793080	PRJNA75899	BI	150	ILLUMINA	PAIRED	Solexa-176171	3-Oct-14	14-Jun-14	4120	1846	Esophagus - Mucosa	Esophagus	No	RNA Expression (NGS)	male	GRU	Homo sapiens	1271559	590969	phs000424	1	RNA:Total RNA	Cross-Sectional	Genotype-Tissue Expression (GTEx)	GTEx	GTEX-QEG4-0726-SM-4R1JL	GTEX-QEG4
SRR1430991	SRS643902	SRP012682	RNA-Seq	GRCh37	SAMN02792837	PRJNA75899	BI	150	ILLUMINA	PAIRED	Solexa-234673	4-Oct-14	21-Jun-14	5258	2398	Pituitary	Pituitary	No	RNA_Seq (NGS)	female	GRU	Homo sapiens	1273782	985262	phs000424	1	RNA:Total RNA	Cross-Sectional	Genotype-Tissue Expression (GTEx)	GTEx	GTEX-ZYY3-3226-SM-5SI9X	GTEX-ZYY3
SRR1101421	SRS526615	SRP012682	RNA-Seq	GRCh37	SAMN02465511	PRJNA75899	BI	150	ILLUMINA	PAIRED	Solexa-155397	3-Oct-14	6-Jan-14	7576	3221	Brain - Anterior cingulate cortex (BA24)	Brain	No	RNA Expression (NGS)	male	GRU	Homo sapiens	1109878	847758	phs000424	1	RNA:Total RNA	Cross-Sectional	Genotype-Tissue Expression (GTEx)	GTEx	GTEX-XLM4-0011-R3B-SM-4AT6E	GTEX-XLM4
SRR1452099	SRS645705	SRP012682	RNA-Seq	GRCh37	SAMN02793260	PRJNA75899	BI	150	ILLUMINA	PAIRED	Solexa-212886	4-Oct-14	24-Jun-14	6169	2858	Adrenal Gland	Adrenal Gland	No	RNA_Seq (NGS)	male	GRU	Homo sapiens	1267843	984960	phs000424	1	RNA:Total RNA	Cross-Sectional	Genotype-Tissue Expression (GTEx)	GTEx	GTEX-11NSD-0226-SM-5A5LR	GTEX-11NSD
SRR1311486	SRS624006	SRP012682	RNA-Seq	GRCh37	SAMN02791901	PRJNA75899	BI	150	ILLUMINA	PAIRED	Solexa-212901	3-Oct-14	1-Jun-14	5947	2748	Adipose - Visceral (Omentum)	Adipose Tissue	No	RNA_Seq (NGS)	male	GRU	Homo sapiens	1267821	984959	phs000424	1	RNA:Total RNA	Cross-Sectional	Genotype-Tissue Expression (GTEx)	GTEx	GTEX-11LCK-0326-SM-5A5M7	GTEX-11LCK
SRR1443612	SRS644561	SRP012682	RNA-Seq	GRCh37	SAMN02789374	PRJNA75899	BI	150	ILLUMINA	PAIRED	Solexa-230280	4-Oct-14	23-Jun-14	4884	2298	Brain - Spinal cord (cervical c-1)	Brain	No	RNA Expression (NGS)	male	GRU	Homo sapiens	1269422	985043	phs000424	1	RNA:Total RNA	Cross-Sectional	Genotype-Tissue Expression (GTEx)	GTEx	GTEX-139UW-0011-R9b-SM-5LZYT	GTEX-139UW
SRR1091184	SRS525259	SRP012682	RNA-Seq	GRCh37	SAMN02464781	PRJNA75899	BI	400	ILLUMINA	PAIRED	Solexa-150828	3-Oct-14	6-Jan-14	5448	2487	Nerve - Tibial	Nerve	No	RNA Expression (NGS)	male	GRU	Homo sapiens	1109801	721017	phs000424	1	RNA:Total RNA	Cross-Sectional	Genotype-Tissue Expression (GTEx)	GTEx	GTEX-XAJ8-1126-SM-47JYA	GTEX-XAJ8
SRR1087606	SRS525017	SRP012682	RNA-Seq	GRCh37	SAMN02464799	PRJNA75899	BI	150	ILLUMINA	PAIRED	Solexa-154232	3-Oct-14	5-Jan-14	4969	2180	Adrenal Gland	Adrenal Gland	No	RNA_Seq (NGS)	male	GRU	Homo sapiens	1109172	678165	phs000424	1	RNA:Total RNA	Cross-Sectional	Genotype-Tissue Expression (GTEx)	GTEx	GTEX-S33H-1326-SM-4AD6A	GTEX-S33H
SRR809565	SRS408239	SRP012682	RNA-Seq	GRCh37	SAMN01994240	PRJNA75899	BI	234	ILLUMINA	PAIRED	Solexa-126005	3-Oct-14	4-Apr-13	9006	4727	Colon - Transverse	Colon	No	RNA Expression (NGS)	male	GRU	Homo sapiens	931497	706544	phs000424	1	RNA:Total RNA	Cross-Sectional	Genotype-Tissue Expression (GTEx)	GTEx	GTEX-O5YT-1426-SM-3MJHC	GTEX-O5YT
SRR1097837	SRS526111	SRP012682	RNA-Seq	GRCh37	SAMN02465915	PRJNA75899	BI	150	ILLUMINA	PAIRED	Solexa-159809	3-Oct-14	6-Jan-14	4567	2116	Skin - Sun Exposed (Lower leg)	Skin	No	RNA Expression (NGS)	male	GRU	Homo sapiens	1109472	706567	phs000424	1	RNA:Total RNA	Cross-Sectional	Genotype-Tissue Expression (GTEx)	GTEx	GTEX-U4B1-1826-SM-4DXSU	GTEX-U4B1
SRR1397052	SRS637675	SRP012682	RNA-Seq	GRCh37	SAMN02791853	PRJNA75899	BI	150	ILLUMINA	PAIRED	Solexa-232821	4-Oct-14	14-Jun-14	6381	2761	Heart - Left Ventricle	Heart	No	RNA_Seq (NGS)	male	GRU	Homo sapiens	1270999	985133	phs000424	1	RNA:Total RNA	Cross-Sectional	Genotype-Tissue Expression (GTEx)	GTEx	GTEX-145MN-0626-SM-5QGRH	GTEX-145MN
SRR1398815	SRS637797	SRP012682	RNA-Seq	GRCh37	SAMN02789145	PRJNA75899	BI	150	ILLUMINA	PAIRED	Solexa-187564	4-Oct-14	14-Jun-14	8502	4274	Prostate	Prostate	No	RNA Expression (NGS)	male	GRU	Homo sapiens	1272378	985185	phs000424	1	RNA:Total RNA	Cross-Sectional	Genotype-Tissue Expression (GTEx)	GTEx	GTEX-Y9LG-1826-SM-4VBQC	GTEX-Y9LG
SRR1405165	SRS638125	SRP012682	RNA-Seq	GRCh37	SAMN02792518	PRJNA75899	BI	150	ILLUMINA	PAIRED	Solexa-229796	4-Oct-14	15-Jun-14	4715	2271	Adipose - Subcutaneous	Adipose Tissue	No	RNA Expression (NGS)	female	GRU	Homo sapiens	1270626	985109	phs000424	1	RNA:Total RNA	Cross-Sectional	Genotype-Tissue Expression (GTEx)	GTEx	GTEX-13VXT-0226-SM-5LU9Q	GTEX-13VXT
SRR1499823	SRS650139	SRP012682	RNA-Seq	GRCh37	SAMN02789226	PRJNA75899	BI	150	ILLUMINA	PAIRED	Solexa-178994	4-Oct-14	30-Jun-14	10225	4778	Brain - Substantia nigra	Brain	No	RNA_Seq (NGS)	male	GRU	Homo sapiens	1272585	985195	phs000424	1	RNA:Total RNA	Cross-Sectional	Genotype-Tissue Expression (GTEx)	GTEx	GTEX-YJ89-0011-R2b-SM-4RGLT	GTEX-YJ89
SRR662918	SRS389963	SRP012682	RNA-Seq	GRCh37	SAMN01887157	PRJNA75899	BI	459	ILLUMINA	PAIRED	Solexa-119129	3-Oct-14	3-Feb-13	3355	1751	Muscle - Skeletal	Muscle	No	RNA Expression (NGS)	male	GRU	Homo sapiens	914494	590964	phs000424	1	RNA:Total RNA	Cross-Sectional	Genotype-Tissue Expression (GTEx)	GTEx	GTEX-Q2AI-1526-SM-3GIJ3	GTEX-Q2AI
SRR657731	SRS389100	SRP012682	RNA-Seq	GRCh37	SAMN01887451	PRJNA75899	BI	238	ILLUMINA	PAIRED	Solexa-115754	2-Oct-14	1-Feb-13	10144	5378	Brain - Caudate (basal ganglia)	Brain	No	RNA Expression (NGS)	female	GRU	Homo sapiens	914505	678143	phs000424	1	RNA:Total RNA	Cross-Sectional	Genotype-Tissue Expression (GTEx)	GTEx	GTEX-QDT8-0011-R5A-SM-32PKN	GTEX-QDT8
SRR817444	SRS408649	SRP012682	RNA-Seq	GRCh37	SAMN01994339	PRJNA75899	BI	253	ILLUMINA	PAIRED	Solexa-127418	3-Oct-14	5-Apr-13	8656	4260	Whole Blood	Blood	No	RNA_Seq (NGS)	male	GRU	Homo sapiens	931504	590928	phs000424	1	RNA:Total RNA	Cross-Sectional	Genotype-Tissue Expression (GTEx)	GTEx	GTEX-O5YW-0006-SM-3LK6E	GTEX-O5YW
SRR1500089	SRS650151	SRP012682	RNA-Seq	GRCh37	SAMN02791071	PRJNA75899	BI	150	ILLUMINA	PAIRED	Solexa-174699	4-Oct-14	30-Jun-14	6046	2782	Prostate	Prostate	No	RNA Expression (NGS)	male	GRU	Homo sapiens	1271962	721002	phs000424	1	RNA:Total RNA	Cross-Sectional	Genotype-Tissue Expression (GTEx)	GTEx	GTEX-WYJK-0626-SM-4ONCZ	GTEX-WYJK
SRR1079948	SRS524686	SRP012682	RNA-Seq	GRCh37	SAMN02464941	PRJNA75899	BI	150	ILLUMINA	PAIRED	Solexa-163868	3-Oct-14	5-Jan-14	7544	3743	Breast - Mammary Tissue	Breast	No	RNA_Seq (NGS)	female	GRU	Homo sapiens	1109675	720999	phs000424	1	RNA:Total RNA	Cross-Sectional	Genotype-Tissue Expression (GTEx)	GTEx	GTEX-WXYG-2226-SM-4E3IM	GTEX-WXYG
SRR662067	SRS389836	SRP012682	RNA-Seq	GRCh37	SAMN01887203	PRJNA75899	BI	318	ILLUMINA	PAIRED	Solexa-117701	3-Oct-14	3-Feb-13	12542	6535	Whole Blood	Blood	No	RNA Expression (NGS)	male	GRU	Homo sapiens	914871	706556	phs000424	1	RNA:Total RNA	Cross-Sectional	Genotype-Tissue Expression (GTEx)	GTEx	GTEX-TKQ1-0006-SM-33HBI	GTEX-TKQ1
SRR1416538	SRS639328	SRP012682	RNA-Seq	GRCh37	SAMN02788716	PRJNA75899	BI	150	ILLUMINA	PAIRED	Solexa-223625	4-Oct-14	17-Jun-14	7997	3802	Small Intestine - Terminal Ileum	Small Intestine	No	RNA_Seq (NGS)	female	GRU	Homo sapiens	1267516	984943	phs000424	1	RNA:Total RNA	Cross-Sectional	Genotype-Tissue Expression (GTEx)	GTEx	GTEX-11DXX-1626-SM-5H11H	GTEX-11DXX
SRR1319419	SRS625477	SRP012682	RNA-Seq	GRCh37	SAMN02787446	PRJNA75899	BI	150	ILLUMINA	PAIRED	Solexa-176039	3-Oct-14	3-Jun-14	5450	2379	Adrenal Gland	Adrenal Gland	No	RNA_Seq (NGS)	male	GRU	Homo sapiens	1272067	721010	phs000424	1	RNA:Total RNA	Cross-Sectional	Genotype-Tissue Expression (GTEx)	GTEx	GTEX-X4LF-0126-SM-4QAS7	GTEX-X4LF
SRR1454498	SRS645816	SRP012682	RNA-Seq	GRCh37	SAMN02789190	PRJNA75899	BI	150	ILLUMINA	PAIRED	Solexa-232531	4-Oct-14	24-Jun-14	6321	3017	Thyroid	Thyroid	No	RNA_Seq (NGS)	male	GRU	Homo sapiens	1271207	985147	phs000424	1	RNA:Total RNA	Cross-Sectional	Genotype-Tissue Expression (GTEx)	GTEx	GTEX-14A5H-0726-SM-5Q5DW	GTEX-14A5H
SRR1478523	SRS648790	SRP012682	RNA-Seq	GRCh37	SAMN02788047	PRJNA75899	BI	150	ILLUMINA	PAIRED	Solexa-191623	4-Oct-14	27-Jun-14	5303	2535	Pituitary	Pituitary	No	RNA_Seq (NGS)	male	GRU	Homo sapiens	1272926	985213	phs000424	1	RNA:Total RNA	Cross-Sectional	Genotype-Tissue Expression (GTEx)	GTEx	GTEX-ZE9C-3126-SM-4WKHN	GTEX-ZE9C
SRR1096500	SRS526033	SRP012682	RNA-Seq	GRCh37	SAMN02464854	PRJNA75899	BI	150	ILLUMINA	PAIRED	Solexa-163874	3-Oct-14	6-Jan-14	8175	4018	Nerve - Tibial	Nerve	No	RNA Expression (NGS)	male	GRU	Homo sapiens	1109752	721014	phs000424	1	RNA:Total RNA	Cross-Sectional	Genotype-Tissue Expression (GTEx)	GTEx	GTEX-X5EB-2526-SM-4E3HY	GTEX-X5EB
SRR1472394	SRS648490	SRP012682	RNA-Seq	GRCh37	SAMN02791133	PRJNA75899	BI	150	ILLUMINA	PAIRED	Solexa-230256	4-Oct-14	27-Jun-14	5874	2760	Brain - Caudate (basal ganglia)	Brain	No	RNA Expression (NGS)	female	GRU	Homo sapiens	1269762	985063	phs000424	1	RNA:Total RNA	Cross-Sectional	Genotype-Tissue Expression (GTEx)	GTEx	GTEX-13JUV-0011-R5a-SM-5LZY5	GTEX-13JUV
SRR1319584	SRS625485	SRP012682	RNA-Seq	GRCh37	SAMN02789751	PRJNA75899	BI	150	ILLUMINA	PAIRED	Solexa-233611	3-Oct-14	3-Jun-14	5442	2493	Esophagus - Muscularis	Esophagus	No	RNA_Seq (NGS)	male	GRU	Homo sapiens	1271400	985165	phs000424	1	RNA:Total RNA	Cross-Sectional	Genotype-Tissue Expression (GTEx)	GTEx	GTEX-14E6C-0926-SM-5S2V9	GTEX-14E6C
SRR1089998	SRS525188	SRP012682	RNA-Seq	GRCh37	SAMN02465133	PRJNA75899	BI	150	ILLUMINA	PAIRED	Solexa-151301	3-Oct-14	6-Jan-14	6175	2569	Esophagus - Mucosa	Esophagus	No	RNA Expression (NGS)	female	GRU	Homo sapiens	1108921	590966	phs000424	1	RNA:Total RNA	Cross-Sectional	Genotype-Tissue Expression (GTEx)	GTEx	GTEX-QCQG-0626-SM-48U21	GTEX-QCQG
SRR1454842	SRS645832	SRP012682	RNA-Seq	GRCh37	SAMN02789701	PRJNA75899	BI	150	ILLUMINA	PAIRED	Solexa-175516	4-Oct-14	24-Jun-14	4858	2155	Artery - Tibial	Blood Vessel	No	RNA Expression (NGS)	male	GRU	Homo sapiens	1272026	721006	phs000424	1	RNA:Total RNA	Cross-Sectional	Genotype-Tissue Expression (GTEx)	GTEx	GTEX-X261-0526-SM-4PQYS	GTEX-X261
SRR1076511	SRS524537	SRP012682	RNA-Seq	GRCh37	SAMN02464722	PRJNA75899	BI	150	ILLUMINA	PAIRED	Solexa-157689	3-Oct-14	5-Jan-14	5542	2590	Whole Blood	Blood	No	RNA Expression (NGS)	female	GRU	Homo sapiens	1110106	847772	phs000424	1	RNA:Total RNA	Cross-Sectional	Genotype-Tissue Expression (GTEx)	GTEx	GTEX-XV7Q-0005-SM-4BRWI	GTEX-XV7Q
SRR1071832	SRS524331	SRP012682	RNA-Seq	GRCh37	SAMN02465427	PRJNA75899	BI	150	ILLUMINA	PAIRED	Solexa-151287	3-Oct-14	4-Jan-14	5419	2266	Vagina	Vagina	No	RNA Expression (NGS)	female	GRU	Homo sapiens	1108934	678143	phs000424	1	RNA:Total RNA	Cross-Sectional	Genotype-Tissue Expression (GTEx)	GTEx	GTEX-QDT8-2526-SM-48TYX	GTEX-QDT8
SRR1087321	SRS525005	SRP012682	RNA-Seq	GRCh37	SAMN02465381	PRJNA75899	BI	150	ILLUMINA	PAIRED	Solexa-150577	4-Oct-14	5-Jan-14	5686	2533	Liver	Liver	No	RNA_Seq (NGS)	male	GRU	Homo sapiens	1109083	678154	phs000424	1	RNA:Total RNA	Cross-Sectional	Genotype-Tissue Expression (GTEx)	GTEx	GTEX-RM2N-1926-SM-48FCU	GTEX-RM2N
SRR1440721	SRS644426	SRP012682	RNA-Seq	GRCh37	SAMN02789203	PRJNA75899	BI	150	ILLUMINA	PAIRED	Solexa-231871	4-Oct-14	23-Jun-14	8655	4357	Esophagus - Mucosa	Esophagus	No	RNA_Seq (NGS)	male	GRU	Homo sapiens	1272478	985190	phs000424	1	RNA:Total RNA	Cross-Sectional	Genotype-Tissue Expression (GTEx)	GTEx	GTEX-YEC4-1026-SM-5P9FW	GTEX-YEC4
SRR1093218	SRS525349	SRP012682	RNA-Seq	GRCh37	SAMN02464815	PRJNA75899	BI	150	ILLUMINA	PAIRED	Solexa-150575	3-Oct-14	6-Jan-14	5251	2326	Artery - Coronary	Blood Vessel	No	RNA Expression (NGS)	female	GRU	Homo sapiens	1109020	678149	phs000424	1	RNA:Total RNA	Cross-Sectional	Genotype-Tissue Expression (GTEx)	GTEx	GTEX-R53T-0726-SM-48FCS	GTEX-R53T
SRR1076632	SRS524542	SRP012682	RNA-Seq	GRCh37	SAMN02465753	PRJNA75899	BI	150	ILLUMINA	PAIRED	Solexa-156030	3-Oct-14	5-Jan-14	7651	3543	Adrenal Gland	Adrenal Gland	No	RNA Expression (NGS)	male	GRU	Homo sapiens	1109915	847761	phs000424	1	RNA:Total RNA	Cross-Sectional	Genotype-Tissue Expression (GTEx)	GTEx	GTEX-XMK1-0226-SM-4B65D	GTEX-XMK1
SRR1316535	SRS625238	SRP012682	RNA-Seq	GRCh37	SAMN02790869	PRJNA75899	BI	150	ILLUMINA	PAIRED	Solexa-230418	3-Oct-14	2-Jun-14	7569	3704	Brain - Hypothalamus	Brain	No	RNA Expression (NGS)	male	GRU	Homo sapiens	1270139	985082	phs000424	1	RNA:Total RNA	Cross-Sectional	Genotype-Tissue Expression (GTEx)	GTEx	GTEX-13OVH-0011-R8b-SM-5MR35	GTEX-13OVH
SRR1336529	SRS627583	SRP012682	RNA-Seq	GRCh37	SAMN02793807	PRJNA75899	BI	150	ILLUMINA	PAIRED	Solexa-215870	3-Oct-14	4-Jun-14	4743	2297	Pituitary	Pituitary	No	RNA Expression (NGS)	male	GRU	Homo sapiens	1268214	984978	phs000424	1	RNA:Total RNA	Cross-Sectional	Genotype-Tissue Expression (GTEx)	GTEx	GTEX-11WQK-3226-SM-5EGI3	GTEX-11WQK
SRR1359738	SRS629917	SRP012682	RNA-Seq	GRCh37	SAMN02788120	PRJNA75899	BI	150	ILLUMINA	PAIRED	Solexa-223661	3-Oct-14	9-Jun-14	6557	3100	Esophagus - Gastroesophageal Junction	Esophagus	No	RNA Expression (NGS)	male	GRU	Homo sapiens	1267583	984946	phs000424	1	RNA:Total RNA	Cross-Sectional	Genotype-Tissue Expression (GTEx)	GTEx	GTEX-11DYG-1926-SM-5H12I	GTEX-11DYG
SRR1097392	SRS526087	SRP012682	RNA-Seq	GRCh37	SAMN02464858	PRJNA75899	BI	150	ILLUMINA	PAIRED	Solexa-163944	3-Oct-14	6-Jan-14	7546	3727	Brain - Cerebellar Hemisphere	Brain	No	RNA_Seq (NGS)	male	GRU	Homo sapiens	1109678	721004	phs000424	1	RNA:Total RNA	Cross-Sectional	Genotype-Tissue Expression (GTEx)	GTEx	GTEX-WZTO-0011-R11A-SM-4E3K9	GTEX-WZTO
SRR1485416	SRS649528	SRP012682	RNA-Seq	GRCh37	SAMN02790457	PRJNA75899	BI	150	ILLUMINA	PAIRED	Solexa-231558	4-Oct-14	28-Jun-14	8542	4316	Adipose - Visceral (Omentum)	Adipose Tissue	No	RNA_Seq (NGS)	male	GRU	Homo sapiens	1273263	985231	phs000424	1	RNA:Total RNA	Cross-Sectional	Genotype-Tissue Expression (GTEx)	GTEx	GTEX-ZT9X-0926-SM-5O9C4	GTEX-ZT9X
SRR1317257	SRS625335	SRP012682	RNA-Seq	GRCh37	SAMN02788402	PRJNA75899	BI	150	ILLUMINA	PAIRED	Solexa-230582	3-Oct-14	2-Jun-14	5360	2647	Artery - Coronary	Blood Vessel	No	RNA Expression (NGS)	female	GRU	Homo sapiens	1267265	984928	phs000424	1	RNA:Total RNA	Cross-Sectional	Genotype-Tissue Expression (GTEx)	GTEx	GTEX-1117F-0626-SM-5N9CS	GTEX-1117F
SRR663392	SRS389833	SRP012682	RNA-Seq	GRCh37	SAMN01887362	PRJNA75899	BI	307	ILLUMINA	PAIRED	Solexa-119268	3-Oct-14	3-Feb-13	7627	4256	Thyroid	Thyroid	No	RNA Expression (NGS)	male	GRU	Homo sapiens	914725	678177	phs000424	1	RNA:Total RNA	Cross-Sectional	Genotype-Tissue Expression (GTEx)	GTEx	GTEX-SIU8-0626-SM-2XCDN	GTEX-SIU8
SRR1083052	SRS524825	SRP012682	RNA-Seq	GRCh37	SAMN02465501	PRJNA75899	BI	150	ILLUMINA	PAIRED	Solexa-154236	3-Oct-14	5-Jan-14	6083	2653	Breast - Mammary Tissue	Breast	No	RNA Expression (NGS)	female	GRU	Homo sapiens	1109165	678164	phs000424	1	RNA:Total RNA	Cross-Sectional	Genotype-Tissue Expression (GTEx)	GTEx	GTEX-S32W-2026-SM-4AD6E	GTEX-S32W
SRR661409	SRS389838	SRP012682	RNA-Seq	GRCh37	SAMN01886841	PRJNA75899	BI	188	ILLUMINA	PAIRED	Solexa-121565	3-Oct-14	3-Feb-13	6359	3308	Thyroid	Thyroid	No	RNA Expression (NGS)	female	GRU	Homo sapiens	914692	678173	phs000424	1	RNA:Total RNA	Cross-Sectional	Genotype-Tissue Expression (GTEx)	GTEx	GTEX-S7SF-0226-SM-3K2BI	GTEX-S7SF
SRR1076465	SRS524535	SRP012682	RNA-Seq	GRCh37	SAMN02465675	PRJNA75899	BI	150	ILLUMINA	PAIRED	Solexa-156048	3-Oct-14	5-Jan-14	6772	3156	Small Intestine - Terminal Ileum	Small Intestine	No	RNA Expression (NGS)	male	GRU	Homo sapiens	1109984	847765	phs000424	1	RNA:Total RNA	Cross-Sectional	Genotype-Tissue Expression (GTEx)	GTEx	GTEX-XPVG-1726-SM-4B65W	GTEX-XPVG
SRR1317631	SRS625379	SRP012682	RNA-Seq	GRCh37	SAMN02791437	PRJNA75899	BI	150	ILLUMINA	PAIRED	Solexa-211533	3-Oct-14	2-Jun-14	5640	2902	Adipose - Visceral (Omentum)	Adipose Tissue	No	RNA Expression (NGS)	female	GRU	Homo sapiens	1268813	985010	phs000424	1	RNA:Total RNA	Cross-Sectional	Genotype-Tissue Expression (GTEx)	GTEx	GTEX-12ZZX-1726-SM-5BC63	GTEX-12ZZX
SRR821148	SRS408895	SRP012682	RNA-Seq	GRCh37	SAMN01886884	PRJNA75899	BI	401	ILLUMINA	PAIRED	Solexa-117744	3-Oct-14	6-Apr-13	11951	6190	Thyroid	Thyroid	No	RNA Expression (NGS)	male	GRU	Homo sapiens	914425	590932	phs000424	1	RNA:Total RNA	Cross-Sectional	Genotype-Tissue Expression (GTEx)	GTEx	GTEX-OHPM-2626-SM-33HC5	GTEX-OHPM
SRR1077619	SRS524586	SRP012682	RNA-Seq	GRCh37	SAMN02465609	PRJNA75899	BI	150	ILLUMINA	PAIRED	Solexa-150608	3-Oct-14	5-Jan-14	5070	2261	Esophagus - Mucosa	Esophagus	No	RNA Expression (NGS)	female	GRU	Homo sapiens	1109091	678155	phs000424	1	RNA:Total RNA	Cross-Sectional	Genotype-Tissue Expression (GTEx)	GTEx	GTEX-RNOR-1226-SM-48FDQ	GTEX-RNOR
SRR1342002	SRS627951	SRP012682	RNA-Seq	GRCh37	SAMN02790988	PRJNA75899	BI	150	ILLUMINA	PAIRED	Solexa-232253	3-Oct-14	5-Jun-14	7546	3746	Artery - Aorta	Blood Vessel	No	RNA Expression (NGS)	female	GRU	Homo sapiens	1269189	985029	phs000424	1	RNA:Total RNA	Cross-Sectional	Genotype-Tissue Expression (GTEx)	GTEx	GTEX-133LE-0226-SM-5PNY3	GTEX-133LE
SRR1431229	SRS643913	SRP012682	RNA-Seq	GRCh37	SAMN02791779	PRJNA75899	BI	150	ILLUMINA	PAIRED	Solexa-229028	4-Oct-14	21-Jun-14	6105	3006	Brain - Substantia nigra	Brain	No	RNA Expression (NGS)	male	GRU	Homo sapiens	1269455	985045	phs000424	1	RNA:Total RNA	Cross-Sectional	Genotype-Tissue Expression (GTEx)	GTEx	GTEX-13CF2-0011-R2a-SM-5L3DC	GTEX-13CF2
SRR1321420	SRS625588	SRP012682	RNA-Seq	GRCh37	SAMN02791815	PRJNA75899	BI	150	ILLUMINA	PAIRED	Solexa-231211	3-Oct-14	3-Jun-14	7912	3918	Heart - Atrial Appendage	Heart	No	RNA_Seq (NGS)	male	GRU	Homo sapiens	1271000	985133	phs000424	1	RNA:Total RNA	Cross-Sectional	Genotype-Tissue Expression (GTEx)	GTEx	GTEX-145MN-0726-SM-5NQBH	GTEX-145MN
SRR1081910	SRS524771	SRP012682	RNA-Seq	GRCh37	SAMN02465969	PRJNA75899	BI	150	ILLUMINA	PAIRED	Solexa-156078	3-Oct-14	5-Jan-14	8312	3837	Artery - Aorta	Blood Vessel	No	RNA Expression (NGS)	male	GRU	Homo sapiens	1109966	847764	phs000424	1	RNA:Total RNA	Cross-Sectional	Genotype-Tissue Expression (GTEx)	GTEx	GTEX-XPT6-0326-SM-4B66V	GTEX-XPT6
SRR1087152	SRS524998	SRP012682	RNA-Seq	GRCh37	SAMN02464923	PRJNA75899	BI	150	ILLUMINA	PAIRED	Solexa-155372	3-Oct-14	5-Jan-14	4429	2014	Brain - Putamen (basal ganglia)	Brain	No	RNA_Seq (NGS)	male	GRU	Homo sapiens	1109881	847758	phs000424	1	RNA:Total RNA	Cross-Sectional	Genotype-Tissue Expression (GTEx)	GTEx	GTEX-XLM4-0011-R7A-SM-4AT5L	GTEX-XLM4
SRR1404813	SRS638108	SRP012682	RNA-Seq	GRCh37	SAMN02792815	PRJNA75899	BI	150	ILLUMINA	PAIRED	Solexa-231455	4-Oct-14	15-Jun-14	9156	4532	Whole Blood	Blood	No	RNA_Seq (NGS)	male	GRU	Homo sapiens	1270206	985086	phs000424	1	RNA:Total RNA	Cross-Sectional	Genotype-Tissue Expression (GTEx)	GTEx	GTEX-13OVL-0006-SM-5O996	GTEX-13OVL
SRR1074980	SRS524459	SRP012682	RNA-Seq	GRCh37	SAMN02465108	PRJNA75899	BI	150	ILLUMINA	PAIRED	Solexa-151350	3-Oct-14	5-Jan-14	4943	2045	Cells - Transformed fibroblasts	Skin	No	RNA Expression (NGS)	male	GRU	Homo sapiens	1108886	590963	phs000424	1	RNA:Total RNA	Cross-Sectional	Genotype-Tissue Expression (GTEx)	GTEx	GTEX-Q2AH-0008-SM-48U2J	GTEX-Q2AH
SRR1102949	SRS526712	SRP012682	RNA-Seq	GRCh37	SAMN02465661	PRJNA75899	BI	150	ILLUMINA	PAIRED	Solexa-150999	4-Oct-14	6-Jan-14	4680	1966	Breast - Mammary Tissue	Breast	No	RNA Expression (NGS)	male	GRU	Homo sapiens	1108824	590955	phs000424	1	RNA:Total RNA	Cross-Sectional	Genotype-Tissue Expression (GTEx)	GTEx	GTEX-PSDG-1626-SM-48TCQ	GTEX-PSDG
SRR614551	SRS374844	SRP012682	RNA-Seq	GRCh37	SAMN01772307	PRJNA75899	BI	221	ILLUMINA	PAIRED	Solexa-94934	2-Oct-14	9-Nov-12	7520	3741	Nerve - Tibial	Nerve	No	RNA_Seq (NGS)	female	GRU	Homo sapiens	859969	590927	phs000424	1	RNA:Total RNA	Cross-Sectional	Genotype-Tissue Expression (GTEx)	GTEx	GTEX-O5YV-1826-SM-2YUNI	GTEX-O5YV
SRR1312577	SRS624085	SRP012682	RNA-Seq	GRCh37	SAMN02788499	PRJNA75899	BI	150	ILLUMINA	PAIRED	Solexa-231989	3-Oct-14	2-Jun-14	8619	4339	Colon - Sigmoid	Colon	No	RNA_Seq (NGS)	male	GRU	Homo sapiens	1269336	985037	phs000424	1	RNA:Total RNA	Cross-Sectional	Genotype-Tissue Expression (GTEx)	GTEx	GTEX-139T6-1426-SM-5P9J7	GTEX-139T6
SRR808658	SRS408175	SRP012682	RNA-Seq	GRCh37	SAMN01993831	PRJNA75899	BI	238	ILLUMINA	PAIRED	Solexa-130115	3-Oct-14	4-Apr-13	8732	4740	Thyroid	Thyroid	No	RNA_Seq (NGS)	female	GRU	Homo sapiens	931971	721001	phs000424	1	RNA:Total RNA	Cross-Sectional	Genotype-Tissue Expression (GTEx)	GTEx	GTEX-WYBS-1926-SM-3NM8N	GTEX-WYBS
SRR661961	SRS389924	SRP012682	RNA-Seq	GRCh37	SAMN01887500	PRJNA75899	BI	275	ILLUMINA	PAIRED	Solexa-118289	3-Oct-14	3-Feb-13	7094	4011	Muscle - Skeletal	Muscle	No	RNA_Seq (NGS)	female	GRU	Homo sapiens	914495	590965	phs000424	1	RNA:Total RNA	Cross-Sectional	Genotype-Tissue Expression (GTEx)	GTEx	GTEX-Q734-2026-SM-3GADA	GTEX-Q734
SRR1459190	SRS646032	SRP012682	RNA-Seq	GRCh37	SAMN02788748	PRJNA75899	BI	150	ILLUMINA	PAIRED	Solexa-232740	4-Oct-14	24-Jun-14	4757	2067	Adipose - Subcutaneous	Adipose Tissue	No	RNA Expression (NGS)	male	GRU	Homo sapiens	1271015	985134	phs000424	1	RNA:Total RNA	Cross-Sectional	Genotype-Tissue Expression (GTEx)	GTEx	GTEX-145MO-0426-SM-5QGP6	GTEX-145MO
SRR1082217	SRS524786	SRP012682	RNA-Seq	GRCh37	SAMN02465224	PRJNA75899	BI	150	ILLUMINA	PAIRED	Solexa-155317	3-Oct-14	5-Jan-14	5994	2683	Cells - Transformed fibroblasts	Skin	No	RNA Expression (NGS)	male	GRU	Homo sapiens	1109894	847759	phs000424	1	RNA:Total RNA	Cross-Sectional	Genotype-Tissue Expression (GTEx)	GTEx	GTEX-XMD1-0008-SM-4AT41	GTEX-XMD1
SRR1074289	SRS524429	SRP012682	RNA-Seq	GRCh37	SAMN02465171	PRJNA75899	BI	150	ILLUMINA	PAIRED	Solexa-163869	3-Oct-14	5-Jan-14	7619	3762	Skin - Not Sun Exposed (Suprapubic)	Skin	No	RNA Expression (NGS)	female	GRU	Homo sapiens	1109674	720999	phs000424	1	RNA:Total RNA	Cross-Sectional	Genotype-Tissue Expression (GTEx)	GTEx	GTEX-WXYG-2026-SM-4E3IY	GTEX-WXYG
SRR1479681	SRS648843	SRP012682	RNA-Seq	GRCh37	SAMN02791546	PRJNA75899	BI	150	ILLUMINA	PAIRED	Solexa-230477	4-Oct-14	27-Jun-14	5926	2887	Brain - Hippocampus	Brain	No	RNA_Seq (NGS)	male	GRU	Homo sapiens	1269824	985066	phs000424	1	RNA:Total RNA	Cross-Sectional	Genotype-Tissue Expression (GTEx)	GTEx	GTEX-13N1W-0011-R1b-SM-5MR4T	GTEX-13N1W
SRR1383612	SRS635277	SRP012682	RNA-Seq	GRCh37	SAMN02790917	PRJNA75899	BI	150	ILLUMINA	PAIRED	Solexa-232220	4-Oct-14	12-Jun-14	8129	4123	Brain - Hippocampus	Brain	No	RNA_Seq (NGS)	male	GRU	Homo sapiens	1270342	985091	phs000424	1	RNA:Total RNA	Cross-Sectional	Genotype-Tissue Expression (GTEx)	GTEx	GTEX-13PDP-0011-R1a-SM-5PNX5	GTEX-13PDP
SRR1319395	SRS625476	SRP012682	RNA-Seq	GRCh37	SAMN02789468	PRJNA75899	BI	150	ILLUMINA	PAIRED	Solexa-182813	3-Oct-14	3-Jun-14	8441	4006	Nerve - Tibial	Nerve	No	RNA_Seq (NGS)	male	GRU	Homo sapiens	1272306	985182	phs000424	1	RNA:Total RNA	Cross-Sectional	Genotype-Tissue Expression (GTEx)	GTEx	GTEX-Y8DK-0426-SM-4TT3Q	GTEX-Y8DK
SRR1456794	SRS645923	SRP012682	RNA-Seq	GRCh37	SAMN02791525	PRJNA75899	BI	150	ILLUMINA	PAIRED	Solexa-232495	4-Oct-14	24-Jun-14	7897	3818	Esophagus - Muscularis	Esophagus	No	RNA_Seq (NGS)	male	GRU	Homo sapiens	1270746	985115	phs000424	1	RNA:Total RNA	Cross-Sectional	Genotype-Tissue Expression (GTEx)	GTEx	GTEX-13X6J-1626-SM-5Q5CV	GTEX-13X6J
SRR1478228	SRS648777	SRP012682	RNA-Seq	GRCh37	SAMN02790640	PRJNA75899	BI	150	ILLUMINA	PAIRED	Solexa-212872	4-Oct-14	27-Jun-14	5979	2781	Adipose - Subcutaneous	Adipose Tissue	No	RNA_Seq (NGS)	male	GRU	Homo sapiens	1267718	984953	phs000424	1	RNA:Total RNA	Cross-Sectional	Genotype-Tissue Expression (GTEx)	GTEx	GTEX-11GS4-2626-SM-5A5LD	GTEX-11GS4
SRR1086959	SRS524990	SRP012682	RNA-Seq	GRCh37	SAMN02464906	PRJNA75899	BI	150	ILLUMINA	PAIRED	Solexa-150584	4-Oct-14	5-Jan-14	5165	2296	Artery - Tibial	Blood Vessel	No	RNA Expression (NGS)	male	GRU	Homo sapiens	1109045	590979	phs000424	1	RNA:Total RNA	Cross-Sectional	Genotype-Tissue Expression (GTEx)	GTEx	GTEX-R55E-0326-SM-48FD2	GTEX-R55E
SRR1350069	SRS629416	SRP012682	RNA-Seq	GRCh37	SAMN02791508	PRJNA75899	BI	150	ILLUMINA	PAIRED	Solexa-232789	3-Oct-14	8-Jun-14	4945	2160	Adipose - Visceral (Omentum)	Adipose Tissue	No	RNA Expression (NGS)	female	GRU	Homo sapiens	1271253	985151	phs000424	1	RNA:Total RNA	Cross-Sectional	Genotype-Tissue Expression (GTEx)	GTEx	GTEX-14AS3-0426-SM-5QGQK	GTEX-14AS3
SRR1347500	SRS629256	SRP012682	RNA-Seq	GRCh37	SAMN02792108	PRJNA75899	BI	150	ILLUMINA	PAIRED	Solexa-226916	3-Oct-14	7-Jun-14	7121	3827	Heart - Left Ventricle	Heart	No	RNA Expression (NGS)	female	GRU	Homo sapiens	1269541	985051	phs000424	1	RNA:Total RNA	Cross-Sectional	Genotype-Tissue Expression (GTEx)	GTEx	GTEX-13FH7-0926-SM-5J2MR	GTEX-13FH7
SRR1102656	SRS526699	SRP012682	RNA-Seq	GRCh37	SAMN02464812	PRJNA75899	BI	150	ILLUMINA	PAIRED	Solexa-151352	4-Oct-14	6-Jan-14	5106	2119	Esophagus - Muscularis	Esophagus	No	RNA Expression (NGS)	male	GRU	Homo sapiens	1108893	590963	phs000424	1	RNA:Total RNA	Cross-Sectional	Genotype-Tissue Expression (GTEx)	GTEx	GTEX-Q2AH-1026-SM-48TZI	GTEX-Q2AH
SRR811261	SRS408322	SRP012682	RNA-Seq	GRCh37	SAMN01994208	PRJNA75899	BI	220	ILLUMINA	PAIRED	Solexa-130109	3-Oct-14	4-Apr-13	11646	6286	Cells - Transformed fibroblasts	Skin	No	RNA Expression (NGS)	female	GRU	Homo sapiens	931697	678170	phs000424	1	RNA:Total RNA	Cross-Sectional	Genotype-Tissue Expression (GTEx)	GTEx	GTEX-S4UY-0008-SM-3NM8H	GTEX-S4UY
SRR821410	SRS408913	SRP012682	RNA-Seq	GRCh37	SAMN01993919	PRJNA75899	BI	310	ILLUMINA	PAIRED	Solexa-129787	9-Apr-15	6-Apr-13	8819	4936	Whole Blood	Blood	No	RNA_Seq (NGS)	female	GRU	Homo sapiens	931925	720998	phs000424	1	RNA:Total RNA	Cross-Sectional	Genotype-Tissue Expression (GTEx)	GTEx	GTEX-WWYW-0005-SM-3NB3K	GTEX-WWYW
SRR658730	SRS389605	SRP012682	RNA-Seq	GRCh37	SAMN01887476	PRJNA75899	BI	271	ILLUMINA	PAIRED	Solexa-119199	2-Oct-14	2-Feb-13	11188	5889	Artery - Tibial	Blood Vessel	No	RNA_Seq (NGS)	male	GRU	Homo sapiens	914609	678163	phs000424	1	RNA:Total RNA	Cross-Sectional	Genotype-Tissue Expression (GTEx)	GTEx	GTEX-RWSA-0526-SM-2XCBC	GTEX-RWSA
SRR663076	SRS389897	SRP012682	RNA-Seq	GRCh37	SAMN01887347	PRJNA75899	BI	245	ILLUMINA	PAIRED	Solexa-119230	3-Oct-14	3-Feb-13	6873	3798	Adipose - Subcutaneous	Adipose Tissue	No	RNA_Seq (NGS)	male	GRU	Homo sapiens	914732	678178	phs000424	1	RNA:Total RNA	Cross-Sectional	Genotype-Tissue Expression (GTEx)	GTEx	GTEX-SJXC-0226-SM-2XCDU	GTEX-SJXC
SRR1079830	SRS524681	SRP012682	RNA-Seq	GRCh37	SAMN02464922	PRJNA75899	BI	150	ILLUMINA	PAIRED	Solexa-159821	3-Oct-14	5-Jan-14	5855	2715	Bladder	Bladder	No	RNA Expression (NGS)	male	GRU	Homo sapiens	1109469	706567	phs000424	1	RNA:Total RNA	Cross-Sectional	Genotype-Tissue Expression (GTEx)	GTEx	GTEX-U4B1-1226-SM-4DXT7	GTEX-U4B1
SRR821498	SRS408917	SRP012682	RNA-Seq	GRCh37	SAMN01994192	PRJNA75899	BI	245	ILLUMINA	PAIRED	Solexa-127456	3-Oct-14	6-Apr-13	7514	3574	Breast - Mammary Tissue	Breast	No	RNA Expression (NGS)	female	GRU	Homo sapiens	931837	720989	phs000424	1	RNA:Total RNA	Cross-Sectional	Genotype-Tissue Expression (GTEx)	GTEx	GTEX-WI4N-1426-SM-3LK7H	GTEX-WI4N
SRR661877	SRS389920	SRP012682	RNA-Seq	GRCh37	SAMN01886963	PRJNA75899	BI	337	ILLUMINA	PAIRED	Solexa-115836	3-Oct-14	3-Feb-13	9838	5195	Artery - Tibial	Blood Vessel	No	RNA Expression (NGS)	male	GRU	Homo sapiens	914734	678178	phs000424	1	RNA:Total RNA	Cross-Sectional	Genotype-Tissue Expression (GTEx)	GTEx	GTEX-SJXC-0426-SM-2XCFH	GTEX-SJXC
SRR608574	SRS333621	SRP012682	RNA-Seq	GRCh37	SAMN00993109	PRJNA75899	BI	177	ILLUMINA	PAIRED	Solexa-85388	2-Oct-14	24-Oct-12	6559	3512	Brain - Hypothalamus	Brain	No	RNA_Seq (NGS)	female	GRU	Homo sapiens	735927	590925	phs000424	1	RNA:Total RNA	Cross-Sectional	Genotype-Tissue Expression (GTEx)	GTEx	GTEX-NPJ7-0011-R8a-SM-2I3G2	GTEX-NPJ7
SRR1344253	SRS628426	SRP012682	RNA-Seq	GRCh37	SAMN02792073	PRJNA75899	BI	150	ILLUMINA	PAIRED	Solexa-230445	3-Oct-14	6-Jun-14	6493	3148	Skin - Sun Exposed (Lower leg)	Skin	No	RNA_Seq (NGS)	male	GRU	Homo sapiens	1269919	985070	phs000424	1	RNA:Total RNA	Cross-Sectional	Genotype-Tissue Expression (GTEx)	GTEx	GTEX-13NYS-0126-SM-5MR3W	GTEX-13NYS
SRR1328666	SRS626824	SRP012682	RNA-Seq	GRCh37	SAMN02790080	PRJNA75899	BI	302	ILLUMINA	PAIRED	Solexa-167369	3-Oct-14	3-Jun-14	516	245	Skin - Sun Exposed (Lower leg)	Skin	No	RNA Expression (NGS)	male	GRU	Homo sapiens	1271765	706574	phs000424	1	RNA:Total RNA	Cross-Sectional	Genotype-Tissue Expression (GTEx)	GTEx	GTEX-UPK5-0726-SM-4IHL7	GTEX-UPK5
SRR1079480	SRS524666	SRP012682	RNA-Seq	GRCh37	SAMN02465899	PRJNA75899	BI	400	ILLUMINA	PAIRED	Solexa-150784	3-Oct-14	5-Jan-14	6604	3009	Esophagus - Muscularis	Esophagus	No	RNA Expression (NGS)	male	GRU	Homo sapiens	1109126	678159	phs000424	1	RNA:Total RNA	Cross-Sectional	Genotype-Tissue Expression (GTEx)	GTEx	GTEX-RUSQ-0926-SM-47JWU	GTEX-RUSQ
SRR1393470	SRS637041	SRP012682	RNA-Seq	GRCh37	SAMN02792797	PRJNA75899	BI	150	ILLUMINA	PAIRED	Solexa-230421	4-Oct-14	13-Jun-14	7207	3506	Thyroid	Thyroid	No	RNA Expression (NGS)	male	GRU	Homo sapiens	1269861	985067	phs000424	1	RNA:Total RNA	Cross-Sectional	Genotype-Tissue Expression (GTEx)	GTEx	GTEX-13N2G-0726-SM-5MR38	GTEX-13N2G
SRR655111	SRS389035	SRP012682	RNA-Seq	GRCh37	SAMN01886929	PRJNA75899	BI	289	ILLUMINA	PAIRED	Solexa-115771	2-Oct-14	1-Feb-13	13087	6779	Brain - Substantia nigra	Brain	No	RNA_Seq (NGS)	male	GRU	Homo sapiens	914536	678145	phs000424	1	RNA:Total RNA	Cross-Sectional	Genotype-Tissue Expression (GTEx)	GTEx	GTEX-QMR6-0011-R2A-SM-32PKV	GTEX-QMR6
SRR1080366	SRS524705	SRP012682	RNA-Seq	GRCh37	SAMN02464930	PRJNA75899	BI	150	ILLUMINA	PAIRED	Solexa-156040	3-Oct-14	5-Jan-14	7820	3654	Kidney - Cortex	Kidney	No	RNA_Seq (NGS)	male	GRU	Homo sapiens	1109975	847765	phs000424	1	RNA:Total RNA	Cross-Sectional	Genotype-Tissue Expression (GTEx)	GTEx	GTEX-XPVG-0526-SM-4B65N	GTEX-XPVG
SRR1105154	SRS527987	SRP012682	RNA-Seq	GRCh37	SAMN02465459	PRJNA75899	BI	150	ILLUMINA	PAIRED	Solexa-159828	3-Oct-14	9-Jan-14	5376	2480	Cells - Transformed fibroblasts	Skin	No	RNA_Seq (NGS)	male	GRU	Homo sapiens	1109458	706566	phs000424	1	RNA:Total RNA	Cross-Sectional	Genotype-Tissue Expression (GTEx)	GTEx	GTEX-U412-0008-SM-4DXTE	GTEX-U412
SRR1075150	SRS524466	SRP012682	RNA-Seq	GRCh37	SAMN02466002	PRJNA75899	BI	150	ILLUMINA	PAIRED	Solexa-151011	3-Oct-14	5-Jan-14	4229	1766	Vagina	Vagina	No	RNA_Seq (NGS)	female	GRU	Homo sapiens	1108844	590957	phs000424	1	RNA:Total RNA	Cross-Sectional	Genotype-Tissue Expression (GTEx)	GTEx	GTEX-PWCY-1726-SM-48TD3	GTEX-PWCY
SRR1076823	SRS524550	SRP012682	RNA-Seq	GRCh37	SAMN02465314	PRJNA75899	BI	150	ILLUMINA	PAIRED	Solexa-157657	3-Oct-14	5-Jan-14	5075	2322	Adrenal Gland	Adrenal Gland	No	RNA_Seq (NGS)	female	GRU	Homo sapiens	1110109	847772	phs000424	1	RNA:Total RNA	Cross-Sectional	Genotype-Tissue Expression (GTEx)	GTEx	GTEX-XV7Q-0226-SM-4BRVL	GTEX-XV7Q
SRR663249	SRS389985	SRP012682	RNA-Seq	GRCh37	SAMN01887449	PRJNA75899	BI	331	ILLUMINA	PAIRED	Solexa-119232	3-Oct-14	3-Feb-13	6030	3535	Whole Blood	Blood	No	RNA_Seq (NGS)	male	GRU	Homo sapiens	914730	678178	phs000424	1	RNA:Total RNA	Cross-Sectional	Genotype-Tissue Expression (GTEx)	GTEx	GTEX-SJXC-0005-SM-2XCE7	GTEX-SJXC
SRR1466927	SRS648236	SRP012682	RNA-Seq	GRCh37	SAMN02792532	PRJNA75899	BI	150	ILLUMINA	PAIRED	Solexa-232552	4-Oct-14	27-Jun-14	6619	3186	Esophagus - Muscularis	Esophagus	No	RNA_Seq (NGS)	male	GRU	Homo sapiens	1271277	985153	phs000424	1	RNA:Total RNA	Cross-Sectional	Genotype-Tissue Expression (GTEx)	GTEx	GTEX-14B4R-0426-SM-5Q5EI	GTEX-14B4R
SRR1329971	SRS626976	SRP012682	RNA-Seq	GRCh37	SAMN02793230	PRJNA75899	BI	150	ILLUMINA	PAIRED	Solexa-223570	3-Oct-14	3-Jun-14	5248	2551	Skin - Not Sun Exposed (Suprapubic)	Skin	No	RNA_Seq (NGS)	male	GRU	Homo sapiens	1267339	984932	phs000424	1	RNA:Total RNA	Cross-Sectional	Genotype-Tissue Expression (GTEx)	GTEx	GTEX-111YS-1526-SM-5GZYW	GTEX-111YS
SRR1314113	SRS624914	SRP012682	RNA-Seq	GRCh37	SAMN02793395	PRJNA75899	BI	150	ILLUMINA	PAIRED	Solexa-231231	3-Oct-14	2-Jun-14	7552	3732	Whole Blood	Blood	No	RNA Expression (NGS)	female	GRU	Homo sapiens	1271249	985151	phs000424	1	RNA:Total RNA	Cross-Sectional	Genotype-Tissue Expression (GTEx)	GTEx	GTEX-14AS3-0006-SM-5NQC2	GTEX-14AS3
SRR1315081	SRS624994	SRP012682	RNA-Seq	GRCh37	SAMN02791237	PRJNA75899	BI	150	ILLUMINA	PAIRED	Solexa-223654	3-Oct-14	2-Jun-14	6007	2845	Adipose - Subcutaneous	Adipose Tissue	No	RNA_Seq (NGS)	female	GRU	Homo sapiens	1267638	984949	phs000424	1	RNA:Total RNA	Cross-Sectional	Genotype-Tissue Expression (GTEx)	GTEx	GTEX-11EM3-2326-SM-5H12B	GTEX-11EM3
SRR1387222	SRS636076	SRP012682	RNA-Seq	GRCh37	SAMN02792948	PRJNA75899	BI	150	ILLUMINA	PAIRED	Solexa-230469	4-Oct-14	12-Jun-14	6839	3294	Muscle - Skeletal	Muscle	No	RNA_Seq (NGS)	male	GRU	Homo sapiens	1269921	985070	phs000424	1	RNA:Total RNA	Cross-Sectional	Genotype-Tissue Expression (GTEx)	GTEx	GTEX-13NYS-0326-SM-5MR4L	GTEX-13NYS
SRR1434934	SRS644090	SRP012682	RNA-Seq	GRCh37	SAMN02788687	PRJNA75899	BI	150	ILLUMINA	PAIRED	Solexa-232010	4-Oct-14	21-Jun-14	7058	3578	Brain - Putamen (basal ganglia)	Brain	No	RNA Expression (NGS)	male	GRU	Homo sapiens	1270504	985101	phs000424	1	RNA:Total RNA	Cross-Sectional	Genotype-Tissue Expression (GTEx)	GTEx	GTEX-13RTJ-0011-R7b-SM-5P9JS	GTEX-13RTJ
SRR1068905	SRS524201	SRP012682	RNA-Seq	GRCh37	SAMN02465883	PRJNA75899	BI	150	ILLUMINA	PAIRED	Solexa-150582	3-Oct-14	4-Jan-14	5703	2565	Testis	Testis	No	RNA Expression (NGS)	male	GRU	Homo sapiens	1109046	590979	phs000424	1	RNA:Total RNA	Cross-Sectional	Genotype-Tissue Expression (GTEx)	GTEx	GTEX-R55E-0726-SM-48FCZ	GTEX-R55E
SRR657845	SRS389548	SRP012682	RNA-Seq	GRCh37	SAMN01887556	PRJNA75899	BI	233	ILLUMINA	PAIRED	Solexa-121572	2-Oct-14	1-Feb-13	5251	3088	Thyroid	Thyroid	No	RNA Expression (NGS)	female	GRU	Homo sapiens	914646	678168	phs000424	1	RNA:Total RNA	Cross-Sectional	Genotype-Tissue Expression (GTEx)	GTEx	GTEX-S4P3-0226-SM-3K2BD	GTEX-S4P3
SRR1100824	SRS526581	SRP012682	RNA-Seq	GRCh37	SAMN02464903	PRJNA75899	BI	150	ILLUMINA	PAIRED	Solexa-150980	4-Oct-14	6-Jan-14	5418	2274	Adrenal Gland	Adrenal Gland	No	RNA_Seq (NGS)	male	GRU	Homo sapiens	1108830	590956	phs000424	1	RNA:Total RNA	Cross-Sectional	Genotype-Tissue Expression (GTEx)	GTEx	GTEX-PW2O-0226-SM-48TC7	GTEX-PW2O
SRR1367128	SRS631348	SRP012682	RNA-Seq	GRCh37	SAMN02793313	PRJNA75899	BI	150	ILLUMINA	PAIRED	Solexa-231538	4-Oct-14	9-Jun-14	9498	4879	Brain - Amygdala	Brain	No	RNA Expression (NGS)	female	GRU	Homo sapiens	1270585	985107	phs000424	1	RNA:Total RNA	Cross-Sectional	Genotype-Tissue Expression (GTEx)	GTEx	GTEX-13SLX-0011-R4a-SM-5O9BJ	GTEX-13SLX
SRR1102198	SRS526680	SRP012682	RNA-Seq	GRCh37	SAMN02464997	PRJNA75899	BI	150	ILLUMINA	PAIRED	Solexa-172670	3-Oct-14	6-Jan-14	4936	2139	Colon - Sigmoid	Colon	No	RNA_Seq (NGS)	male	GRU	Homo sapiens	1109652	706587	phs000424	1	RNA:Total RNA	Cross-Sectional	Genotype-Tissue Expression (GTEx)	GTEx	GTEX-WFON-1326-SM-4LVMN	GTEX-WFON
SRR1382956	SRS635175	SRP012682	RNA-Seq	GRCh37	SAMN02789843	PRJNA75899	BI	150	ILLUMINA	PAIRED	Solexa-231618	4-Oct-14	12-Jun-14	8862	4567	Brain - Anterior cingulate cortex (BA24)	Brain	No	RNA_Seq (NGS)	female	GRU	Homo sapiens	1270385	985094	phs000424	1	RNA:Total RNA	Cross-Sectional	Genotype-Tissue Expression (GTEx)	GTEx	GTEX-13PLJ-0011-R3a-SM-5O9DT	GTEX-13PLJ
SRR604174	SRS333342	SRP012682	RNA-Seq	GRCh37	SAMN00992830	PRJNA75899	BI	185	ILLUMINA	PAIRED	Solexa-86355	2-Oct-14	22-Oct-12	12353	7114	Heart - Left Ventricle	Heart	No	RNA_Seq (NGS)	female	GRU	Homo sapiens	735970	590927	phs000424	1	RNA:Total RNA	Cross-Sectional	Genotype-Tissue Expression (GTEx)	GTEx	GTEX-O5YV-0326-SM-2I5H2	GTEX-O5YV
SRR1318208	SRS625405	SRP012682	RNA-Seq	GRCh37	SAMN02788868	PRJNA75899	BI	150	ILLUMINA	PAIRED	Solexa-174444	3-Oct-14	2-Jun-14	7609	3458	Colon - Transverse	Colon	No	RNA_Seq (NGS)	male	GRU	Homo sapiens	1271880	720993	phs000424	1	RNA:Total RNA	Cross-Sectional	Genotype-Tissue Expression (GTEx)	GTEx	GTEX-WOFM-2026-SM-4OOSQ	GTEX-WOFM
SRR1329994	SRS626977	SRP012682	RNA-Seq	GRCh37	SAMN02788091	PRJNA75899	BI	150	ILLUMINA	PAIRED	Solexa-231449	3-Oct-14	3-Jun-14	6458	3069	Esophagus - Mucosa	Esophagus	No	RNA_Seq (NGS)	male	GRU	Homo sapiens	1270801	985119	phs000424	1	RNA:Total RNA	Cross-Sectional	Genotype-Tissue Expression (GTEx)	GTEx	GTEX-144FL-2726-SM-5O98Z	GTEX-144FL
SRR1069638	SRS524233	SRP012682	RNA-Seq	GRCh37	SAMN02465749	PRJNA75899	BI	150	ILLUMINA	PAIRED	Solexa-156775	3-Oct-14	4-Jan-14	5369	2297	Adipose - Visceral (Omentum)	Adipose Tissue	No	RNA Expression (NGS)	female	GRU	Homo sapiens	1110096	847771	phs000424	1	RNA:Total RNA	Cross-Sectional	Genotype-Tissue Expression (GTEx)	GTEx	GTEX-XUZC-1126-SM-4BOPZ	GTEX-XUZC
SRR663609	SRS389826	SRP012682	RNA-Seq	GRCh37	SAMN01887406	PRJNA75899	BI	285	ILLUMINA	PAIRED	Solexa-119284	3-Oct-14	3-Feb-13	5644	3182	Whole Blood	Blood	No	RNA Expression (NGS)	female	GRU	Homo sapiens	915105	706583	phs000424	1	RNA:Total RNA	Cross-Sectional	Genotype-Tissue Expression (GTEx)	GTEx	GTEX-WEY5-0006-SM-3GIKG	GTEX-WEY5
SRR1416889	SRS639345	SRP012682	RNA-Seq	GRCh37	SAMN02791941	PRJNA75899	BI	150	ILLUMINA	PAIRED	Solexa-232206	4-Oct-14	17-Jun-14	4861	2231	Brain - Substantia nigra	Brain	No	RNA Expression (NGS)	male	GRU	Homo sapiens	1270717	985114	phs000424	1	RNA:Total RNA	Cross-Sectional	Genotype-Tissue Expression (GTEx)	GTEx	GTEX-13X6I-0011-R2b-SM-5PNWQ	GTEX-13X6I
SRR1098737	SRS526151	SRP012682	RNA-Seq	GRCh37	SAMN02464963	PRJNA75899	BI	150	ILLUMINA	PAIRED	Solexa-151308	3-Oct-14	6-Jan-14	5063	2129	Liver	Liver	No	RNA_Seq (NGS)	female	GRU	Homo sapiens	1108882	590962	phs000424	1	RNA:Total RNA	Cross-Sectional	Genotype-Tissue Expression (GTEx)	GTEx	GTEX-Q2AG-1126-SM-48U1P	GTEX-Q2AG
SRR1392835	SRS636708	SRP012682	RNA-Seq	GRCh37	SAMN02788758	PRJNA75899	BI	150	ILLUMINA	PAIRED	Solexa-172886	3-Oct-14	13-Jun-14	4038	1655	Artery - Coronary	Blood Vessel	No	RNA Expression (NGS)	male	GRU	Homo sapiens	1271802	720987	phs000424	1	RNA:Total RNA	Cross-Sectional	Genotype-Tissue Expression (GTEx)	GTEx	GTEX-WHPG-0726-SM-4M1XX	GTEX-WHPG
SRR1406283	SRS638189	SRP012682	RNA-Seq	GRCh37	SAMN02792303	PRJNA75899	BI	150	ILLUMINA	PAIRED	Solexa-234712	4-Oct-14	15-Jun-14	5817	2654	Skin - Not Sun Exposed (Suprapubic)	Skin	No	RNA Expression (NGS)	female	GRU	Homo sapiens	1270706	985113	phs000424	1	RNA:Total RNA	Cross-Sectional	Genotype-Tissue Expression (GTEx)	GTEx	GTEX-13X6H-0926-SM-5SIB2	GTEX-13X6H
SRR1098098	SRS526125	SRP012682	RNA-Seq	GRCh37	SAMN02465563	PRJNA75899	BI	150	ILLUMINA	PAIRED	Solexa-172420	3-Oct-14	6-Jan-14	5922	2717	Colon - Transverse	Colon	No	RNA Expression (NGS)	female	GRU	Homo sapiens	1109613	706583	phs000424	1	RNA:Total RNA	Cross-Sectional	Genotype-Tissue Expression (GTEx)	GTEx	GTEX-WEY5-1426-SM-4LMJ3	GTEX-WEY5
SRR1070641	SRS524275	SRP012682	RNA-Seq	GRCh37	SAMN02465614	PRJNA75899	BI	150	ILLUMINA	PAIRED	Solexa-159531	3-Oct-14	4-Jan-14	5788	2497	Artery - Aorta	Blood Vessel	No	RNA Expression (NGS)	male	GRU	Homo sapiens	1109351	706553	phs000424	1	RNA:Total RNA	Cross-Sectional	Genotype-Tissue Expression (GTEx)	GTEx	GTEX-T6MN-1126-SM-4DM71	GTEX-T6MN
SRR604074	SRS333162	SRP012682	RNA-Seq	GRCh37	SAMN00992650	PRJNA75899	BI	178	ILLUMINA	PAIRED	Solexa-85086	2-Oct-14	22-Oct-12	8781	4785	Brain - Substantia nigra	Brain	No	RNA_Seq (NGS)	female	GRU	Homo sapiens	736373	590962	phs000424	1	RNA:Total RNA	Cross-Sectional	Genotype-Tissue Expression (GTEx)	GTEx	GTEX-Q2AG-0011-R2A-SM-2HMIT	GTEX-Q2AG
SRR808299	SRS408149	SRP012682	RNA-Seq	GRCh37	SAMN01994403	PRJNA75899	BI	258	ILLUMINA	PAIRED	Solexa-130155	3-Oct-14	4-Apr-13	9056	4899	Esophagus - Muscularis	Esophagus	No	RNA_Seq (NGS)	female	GRU	Homo sapiens	931610	590945	phs000424	1	RNA:Total RNA	Cross-Sectional	Genotype-Tissue Expression (GTEx)	GTEx	GTEX-P4PP-0726-SM-3NM9S	GTEX-P4PP
SRR1437412	SRS644211	SRP012682	RNA-Seq	GRCh37	SAMN02793649	PRJNA75899	BI	150	ILLUMINA	PAIRED	Solexa-229865	4-Oct-14	21-Jun-14	5992	2793	Nerve - Tibial	Nerve	No	RNA_Seq (NGS)	female	GRU	Homo sapiens	1268921	985015	phs000424	1	RNA:Total RNA	Cross-Sectional	Genotype-Tissue Expression (GTEx)	GTEx	GTEX-13113-2026-SM-5LZU3	GTEX-13113
SRR1083286	SRS524835	SRP012682	RNA-Seq	GRCh37	SAMN02465860	PRJNA75899	BI	150	ILLUMINA	PAIRED	Solexa-156023	3-Oct-14	5-Jan-14	5140	2379	Artery - Aorta	Blood Vessel	No	RNA Expression (NGS)	male	GRU	Homo sapiens	1109249	678174	phs000424	1	RNA:Total RNA	Cross-Sectional	Genotype-Tissue Expression (GTEx)	GTEx	GTEX-S95S-0226-SM-4B656	GTEX-S95S
SRR1345974	SRS628816	SRP012682	RNA-Seq	GRCh37	SAMN02793263	PRJNA75899	BI	150	ILLUMINA	PAIRED	Solexa-232791	3-Oct-14	6-Jun-14	4519	1993	Esophagus - Gastroesophageal Junction	Esophagus	No	RNA_Seq (NGS)	male	GRU	Homo sapiens	1270482	985099	phs000424	1	RNA:Total RNA	Cross-Sectional	Genotype-Tissue Expression (GTEx)	GTEx	GTEX-13QJ3-1926-SM-5QGQM	GTEX-13QJ3
SRR1099905	SRS526546	SRP012682	RNA-Seq	GRCh37	SAMN02465225	PRJNA75899	BI	150	ILLUMINA	PAIRED	Solexa-172647	3-Oct-14	6-Jan-14	5594	2394	Stomach	Stomach	No	RNA Expression (NGS)	male	GRU	Homo sapiens	1109643	706586	phs000424	1	RNA:Total RNA	Cross-Sectional	Genotype-Tissue Expression (GTEx)	GTEx	GTEX-WFJO-1126-SM-4LVLZ	GTEX-WFJO
SRR1480221	SRS648870	SRP012682	RNA-Seq	GRCh37	SAMN02793462	PRJNA75899	BI	150	ILLUMINA	PAIRED	Solexa-226802	4-Oct-14	27-Jun-14	7807	4082	Nerve - Tibial	Nerve	No	RNA_Seq (NGS)	female	GRU	Homo sapiens	1270374	985093	phs000424	1	RNA:Total RNA	Cross-Sectional	Genotype-Tissue Expression (GTEx)	GTEx	GTEX-13PL7-1926-SM-5J1MM	GTEX-13PL7
SRR1485652	SRS649539	SRP012682	RNA-Seq	GRCh37	SAMN02792790	PRJNA75899	BI	150	ILLUMINA	PAIRED	Solexa-178991	4-Oct-14	28-Jun-14	7513	3514	Brain - Amygdala	Brain	No	RNA Expression (NGS)	female	GRU	Homo sapiens	1272539	985193	phs000424	1	RNA:Total RNA	Cross-Sectional	Genotype-Tissue Expression (GTEx)	GTEx	GTEX-YFC4-0011-R4a-SM-4RGLQ	GTEX-YFC4
SRR1327994	SRS626626	SRP012682	RNA-Seq	GRCh37	SAMN02787494	PRJNA75899	BI	150	ILLUMINA	PAIRED	Solexa-172950	3-Oct-14	3-Jun-14	6250	2603	Cells - EBV-transformed lymphocytes	Blood	No	RNA Expression (NGS)	male	GRU	Homo sapiens	1271810	706588	phs000424	1	RNA:Total RNA	Cross-Sectional	Genotype-Tissue Expression (GTEx)	GTEx	GTEX-WHSB-0002-SM-4M1ZR	GTEX-WHSB
SRR660812	SRS389721	SRP012682	RNA-Seq	GRCh37	SAMN01886995	PRJNA75899	BI	283	ILLUMINA	PAIRED	Solexa-113987	3-Oct-14	2-Feb-13	9003	4958	Brain - Cerebellar Hemisphere	Brain	No	RNA_Seq (NGS)	male	GRU	Homo sapiens	914829	706553	phs000424	1	RNA:Total RNA	Cross-Sectional	Genotype-Tissue Expression (GTEx)	GTEx	GTEX-T6MN-0011-R11A-SM-32QOX	GTEX-T6MN
SRR813915	SRS408422	SRP012682	RNA-Seq	GRCh37	SAMN01994059	PRJNA75899	BI	234	ILLUMINA	PAIRED	Solexa-127425	3-Oct-14	5-Apr-13	8278	3919	Heart - Atrial Appendage	Heart	No	RNA_Seq (NGS)	male	GRU	Homo sapiens	931823	706589	phs000424	1	RNA:Total RNA	Cross-Sectional	Genotype-Tissue Expression (GTEx)	GTEx	GTEX-WHWD-0326-SM-3LK6L	GTEX-WHWD
SRR1451988	SRS645700	SRP012682	RNA-Seq	GRCh37	SAMN02791665	PRJNA75899	BI	150	ILLUMINA	PAIRED	Solexa-232156	4-Oct-14	24-Jun-14	4548	2084	Lung	Lung	No	RNA Expression (NGS)	male	GRU	Homo sapiens	1272720	985203	phs000424	1	RNA:Total RNA	Cross-Sectional	Genotype-Tissue Expression (GTEx)	GTEx	GTEX-ZAB5-0626-SM-5PNVB	GTEX-ZAB5
SRR1488307	SRS649663	SRP012682	RNA-Seq	GRCh37	SAMN02789156	PRJNA75899	BI	150	ILLUMINA	PAIRED	Solexa-232468	4-Oct-14	28-Jun-14	4231	1892	Colon - Transverse	Colon	No	RNA Expression (NGS)	male	GRU	Homo sapiens	1270561	985105	phs000424	1	RNA:Total RNA	Cross-Sectional	Genotype-Tissue Expression (GTEx)	GTEx	GTEX-13S86-1626-SM-5Q5C5	GTEX-13S86
SRR602704	SRS333170	SRP012682	RNA-Seq	GRCh37	SAMN00992658	PRJNA75899	BI	175	ILLUMINA	PAIRED	Solexa-85109	2-Oct-14	22-Oct-12	9167	5090	Brain - Frontal Cortex (BA9)	Brain	No	RNA Expression (NGS)	female	GRU	Homo sapiens	736367	590962	phs000424	1	RNA:Total RNA	Cross-Sectional	Genotype-Tissue Expression (GTEx)	GTEx	GTEX-Q2AG-0011-R10A-SM-2HMLA	GTEX-Q2AG
SRR1488041	SRS649651	SRP012682	RNA-Seq	GRCh37	SAMN02790051	PRJNA75899	BI	150	ILLUMINA	PAIRED	Solexa-172941	4-Oct-14	28-Jun-14	4443	1814	Esophagus - Muscularis	Esophagus	No	RNA_Seq (NGS)	male	GRU	Homo sapiens	1271805	720987	phs000424	1	RNA:Total RNA	Cross-Sectional	Genotype-Tissue Expression (GTEx)	GTEx	GTEX-WHPG-1226-SM-4M1ZI	GTEX-WHPG
SRR1474396	SRS648595	SRP012682	RNA-Seq	GRCh37	SAMN02788220	PRJNA75899	BI	150	ILLUMINA	PAIRED	Solexa-232173	4-Oct-14	27-Jun-14	5325	2460	Stomach	Stomach	No	RNA Expression (NGS)	male	GRU	Homo sapiens	1267610	984948	phs000424	1	RNA:Total RNA	Cross-Sectional	Genotype-Tissue Expression (GTEx)	GTEx	GTEX-11EI6-2426-SM-5PNVS	GTEX-11EI6
SRR1345936	SRS628814	SRP012682	RNA-Seq	GRCh37	SAMN02793815	PRJNA75899	BI	150	ILLUMINA	PAIRED	Solexa-229836	3-Oct-14	6-Jun-14	4798	2323	Lung	Lung	No	RNA_Seq (NGS)	male	GRU	Homo sapiens	1271061	985136	phs000424	1	RNA:Total RNA	Cross-Sectional	Genotype-Tissue Expression (GTEx)	GTEx	GTEX-146FQ-0926-SM-5LUAV	GTEX-146FQ
SRR1477149	SRS648725	SRP012682	RNA-Seq	GRCh37	SAMN02790685	PRJNA75899	BI	150	ILLUMINA	PAIRED	Solexa-231490	4-Oct-14	27-Jun-14	6771	3430	Whole Blood	Blood	No	RNA Expression (NGS)	female	GRU	Homo sapiens	1271168	985144	phs000424	1	RNA:Total RNA	Cross-Sectional	Genotype-Tissue Expression (GTEx)	GTEx	GTEX-148VI-0006-SM-5O9A6	GTEX-148VI
SRR1370405	SRS631769	SRP012682	RNA-Seq	GRCh37	SAMN02791635	PRJNA75899	BI	150	ILLUMINA	PAIRED	Solexa-230509	4-Oct-14	10-Jun-14	6866	3354	Brain - Caudate (basal ganglia)	Brain	No	RNA_Seq (NGS)	male	GRU	Homo sapiens	1269827	985066	phs000424	1	RNA:Total RNA	Cross-Sectional	Genotype-Tissue Expression (GTEx)	GTEx	GTEX-13N1W-0011-R5b-SM-5MR5Q	GTEX-13N1W
SRR1321307	SRS625583	SRP012682	RNA-Seq	GRCh37	SAMN02793642	PRJNA75899	BI	150	ILLUMINA	PAIRED	Solexa-179007	3-Oct-14	3-Jun-14	8609	4042	Cells - EBV-transformed lymphocytes	Blood	No	RNA_Seq (NGS)	male	GRU	Homo sapiens	1272294	985182	phs000424	1	RNA:Total RNA	Cross-Sectional	Genotype-Tissue Expression (GTEx)	GTEx	GTEX-Y8DK-0004-SM-4RGM7	GTEX-Y8DK
SRR662282	SRS389881	SRP012682	RNA-Seq	GRCh37	SAMN01887081	PRJNA75899	BI	220	ILLUMINA	PAIRED	Solexa-121538	3-Oct-14	3-Feb-13	6794	3823	Whole Blood	Blood	No	RNA Expression (NGS)	female	GRU	Homo sapiens	914645	678168	phs000424	1	RNA:Total RNA	Cross-Sectional	Genotype-Tissue Expression (GTEx)	GTEx	GTEX-S4P3-0006-SM-3K2AW	GTEX-S4P3
SRR1477861	SRS648759	SRP012682	RNA-Seq	GRCh37	SAMN02793284	PRJNA75899	BI	150	ILLUMINA	PAIRED	Solexa-231540	4-Oct-14	27-Jun-14	10921	5713	Whole Blood	Blood	No	RNA Expression (NGS)	female	GRU	Homo sapiens	1270151	985083	phs000424	1	RNA:Total RNA	Cross-Sectional	Genotype-Tissue Expression (GTEx)	GTEx	GTEX-13OVI-0001-SM-5O9BL	GTEX-13OVI
SRR1315145	SRS624997	SRP012682	RNA-Seq	GRCh37	SAMN02793640	PRJNA75899	BI	150	ILLUMINA	PAIRED	Solexa-233086	3-Oct-14	2-Jun-14	4836	2076	Brain - Substantia nigra	Brain	No	RNA_Seq (NGS)	female	GRU	Homo sapiens	1271309	985156	phs000424	1	RNA:Total RNA	Cross-Sectional	Genotype-Tissue Expression (GTEx)	GTEx	GTEX-14BIN-0011-R2a-SM-5S2RJ	GTEX-14BIN
SRR1101643	SRS526649	SRP012682	RNA-Seq	GRCh37	SAMN02464919	PRJNA75899	BI	150	ILLUMINA	PAIRED	Solexa-163870	3-Oct-14	6-Jan-14	7541	3716	Adipose - Subcutaneous	Adipose Tissue	No	RNA Expression (NGS)	male	GRU	Homo sapiens	1109757	721015	phs000424	1	RNA:Total RNA	Cross-Sectional	Genotype-Tissue Expression (GTEx)	GTEx	GTEX-X62O-0226-SM-4E3JB	GTEX-X62O
SRR1322840	SRS625655	SRP012682	RNA-Seq	GRCh37	SAMN02788567	PRJNA75899	BI	150	ILLUMINA	PAIRED	Solexa-234703	3-Oct-14	3-Jun-14	6746	3072	Adipose - Visceral (Omentum)	Adipose Tissue	No	RNA_Seq (NGS)	male	GRU	Homo sapiens	1270698	985112	phs000424	1	RNA:Total RNA	Cross-Sectional	Genotype-Tissue Expression (GTEx)	GTEx	GTEX-13W46-1226-SM-5SIAS	GTEX-13W46
SRR1399051	SRS637808	SRP012682	RNA-Seq	GRCh37	SAMN02790361	PRJNA75899	BI	150	ILLUMINA	PAIRED	Solexa-230449	4-Oct-14	14-Jun-14	6669	3263	Brain - Anterior cingulate cortex (BA24)	Brain	No	RNA Expression (NGS)	male	GRU	Homo sapiens	1269913	985070	phs000424	1	RNA:Total RNA	Cross-Sectional	Genotype-Tissue Expression (GTEx)	GTEx	GTEX-13NYS-0011-R3b-SM-5MR41	GTEX-13NYS
SRR1315060	SRS624993	SRP012682	RNA-Seq	GRCh37	SAMN02790204	PRJNA75899	BI	150	ILLUMINA	PAIRED	Solexa-232424	3-Oct-14	2-Jun-14	5823	2561	Artery - Aorta	Blood Vessel	No	RNA_Seq (NGS)	male	GRU	Homo sapiens	1268072	984971	phs000424	1	RNA:Total RNA	Cross-Sectional	Genotype-Tissue Expression (GTEx)	GTEx	GTEX-11TT1-1226-SM-5Q5AV	GTEX-11TT1
SRR1346861	SRS629227	SRP012682	RNA-Seq	GRCh37	SAMN02791364	PRJNA75899	BI	150	ILLUMINA	PAIRED	Solexa-216111	3-Oct-14	7-Jun-14	5609	2524	Breast - Mammary Tissue	Breast	No	RNA Expression (NGS)	female	GRU	Homo sapiens	1269083	985023	phs000424	1	RNA:Total RNA	Cross-Sectional	Genotype-Tissue Expression (GTEx)	GTEx	GTEX-131YS-0626-SM-5EGKL	GTEX-131YS
SRR1073069	SRS524382	SRP012682	RNA-Seq	GRCh37	SAMN02464879	PRJNA75899	BI	350	ILLUMINA	PAIRED	Solexa-156721	3-Oct-14	4-Jan-14	4309	1830	Prostate	Prostate	No	RNA Expression (NGS)	male	GRU	Homo sapiens	1110009	847766	phs000424	1	RNA:Total RNA	Cross-Sectional	Genotype-Tissue Expression (GTEx)	GTEx	GTEX-XQ3S-2526-SM-4BOOG	GTEX-XQ3S
SRR1310476	SRS623954	SRP012682	RNA-Seq	GRCh37	SAMN02792774	PRJNA75899	BI	150	ILLUMINA	PAIRED	Solexa-232407	3-Oct-14	1-Jun-14	6639	2919	Muscle - Skeletal	Muscle	No	RNA_Seq (NGS)	male	GRU	Homo sapiens	1267433	984938	phs000424	1	RNA:Total RNA	Cross-Sectional	Genotype-Tissue Expression (GTEx)	GTEx	GTEX-117YW-2426-SM-5Q5AE	GTEX-117YW
SRR818348	SRS408710	SRP012682	RNA-Seq	GRCh37	SAMN01994112	PRJNA75899	BI	223	ILLUMINA	PAIRED	Solexa-130273	3-Oct-14	5-Apr-13	9157	4750	Brain - Hypothalamus	Brain	No	RNA Expression (NGS)	male	GRU	Homo sapiens	931813	720988	phs000424	1	RNA:Total RNA	Cross-Sectional	Genotype-Tissue Expression (GTEx)	GTEx	GTEX-WHSE-0011-R8A-SM-3P5Z1	GTEX-WHSE
SRR1498973	SRS650101	SRP012682	RNA-Seq	GRCh37	SAMN02790478	PRJNA75899	BI	150	ILLUMINA	PAIRED	Solexa-231475	4-Oct-14	30-Jun-14	6367	3020	Esophagus - Muscularis	Esophagus	No	RNA Expression (NGS)	female	GRU	Homo sapiens	1270923	985128	phs000424	1	RNA:Total RNA	Cross-Sectional	Genotype-Tissue Expression (GTEx)	GTEx	GTEX-145ME-0626-SM-5O99Q	GTEX-145ME
SRR1086702	SRS524979	SRP012682	RNA-Seq	GRCh37	SAMN02466110	PRJNA75899	BI	150	ILLUMINA	PAIRED	Solexa-156713	4-Oct-14	5-Jan-14	4834	2046	Esophagus - Muscularis	Esophagus	No	RNA_Seq (NGS)	female	GRU	Homo sapiens	1110089	847771	phs000424	1	RNA:Total RNA	Cross-Sectional	Genotype-Tissue Expression (GTEx)	GTEx	GTEX-XUZC-0326-SM-4BOO8	GTEX-XUZC
SRR1396616	SRS637653	SRP012682	RNA-Seq	GRCh37	SAMN02788601	PRJNA75899	BI	150	ILLUMINA	PAIRED	Solexa-231214	4-Oct-14	14-Jun-14	5409	2670	Adipose - Subcutaneous	Adipose Tissue	No	RNA Expression (NGS)	male	GRU	Homo sapiens	1271200	985146	phs000424	1	RNA:Total RNA	Cross-Sectional	Genotype-Tissue Expression (GTEx)	GTEx	GTEX-1497J-2326-SM-5NQBK	GTEX-1497J
SRR661687	SRS389891	SRP012682	RNA-Seq	GRCh37	SAMN01887411	PRJNA75899	BI	267	ILLUMINA	PAIRED	Solexa-119311	3-Oct-14	3-Feb-13	7369	4024	Nerve - Tibial	Nerve	No	RNA Expression (NGS)	male	GRU	Homo sapiens	915126	706584	phs000424	1	RNA:Total RNA	Cross-Sectional	Genotype-Tissue Expression (GTEx)	GTEx	GTEX-WFG7-2426-SM-3GIL2	GTEX-WFG7
SRR1430703	SRS643889	SRP012682	RNA-Seq	GRCh37	SAMN02790427	PRJNA75899	BI	150	ILLUMINA	PAIRED	Solexa-181293	4-Oct-14	21-Jun-14	5413	2486	Colon - Sigmoid	Colon	No	RNA_Seq (NGS)	male	GRU	Homo sapiens	1272106	847756	phs000424	1	RNA:Total RNA	Cross-Sectional	Genotype-Tissue Expression (GTEx)	GTEx	GTEX-XGQ4-1726-SM-4RH4G	GTEX-XGQ4
SRR1396765	SRS637660	SRP012682	RNA-Seq	GRCh37	SAMN02791081	PRJNA75899	BI	150	ILLUMINA	PAIRED	Solexa-159869	4-Oct-14	14-Jun-14	5562	2481	Spleen	Spleen	No	RNA_Seq (NGS)	male	GRU	Homo sapiens	1271742	706563	phs000424	1	RNA:Total RNA	Cross-Sectional	Genotype-Tissue Expression (GTEx)	GTEx	GTEX-U3ZH-0126-SM-4DXUK	GTEX-U3ZH
SRR660295	SRS389735	SRP012682	RNA-Seq	GRCh37	SAMN01886912	PRJNA75899	BI	216	ILLUMINA	PAIRED	Solexa-121534	3-Oct-14	2-Feb-13	7176	4239	Cells - EBV-transformed lymphocytes	Blood	No	RNA Expression (NGS)	female	GRU	Homo sapiens	914586	678157	phs000424	1	RNA:Total RNA	Cross-Sectional	Genotype-Tissue Expression (GTEx)	GTEx	GTEX-RU1J-0003-SM-3K2A8	GTEX-RU1J
SRR1079782	SRS524679	SRP012682	RNA-Seq	GRCh37	SAMN02466026	PRJNA75899	BI	150	ILLUMINA	PAIRED	Solexa-171571	3-Oct-14	5-Jan-14	5312	2547	Spleen	Spleen	No	RNA Expression (NGS)	male	GRU	Homo sapiens	1109557	706579	phs000424	1	RNA:Total RNA	Cross-Sectional	Genotype-Tissue Expression (GTEx)	GTEx	GTEX-VJYA-0126-SM-4KL1P	GTEX-VJYA
SRR1082104	SRS524780	SRP012682	RNA-Seq	GRCh37	SAMN02465448	PRJNA75899	BI	150	ILLUMINA	PAIRED	Solexa-150567	3-Oct-14	5-Jan-14	4957	2220	Skin - Sun Exposed (Lower leg)	Skin	No	RNA Expression (NGS)	male	GRU	Homo sapiens	1109051	678152	phs000424	1	RNA:Total RNA	Cross-Sectional	Genotype-Tissue Expression (GTEx)	GTEx	GTEX-R55F-0126-SM-48FCK	GTEX-R55F
SRR1347322	SRS629248	SRP012682	RNA-Seq	GRCh37	SAMN02788806	PRJNA75899	BI	150	ILLUMINA	PAIRED	Solexa-232268	3-Oct-14	7-Jun-14	6594	3300	Skin - Not Sun Exposed (Suprapubic)	Skin	No	RNA_Seq (NGS)	female	GRU	Homo sapiens	1268019	984968	phs000424	1	RNA:Total RNA	Cross-Sectional	Genotype-Tissue Expression (GTEx)	GTEx	GTEX-11P81-2226-SM-5PNYI	GTEX-11P81
SRR1387724	SRS636104	SRP012682	RNA-Seq	GRCh37	SAMN02791153	PRJNA75899	BI	150	ILLUMINA	PAIRED	Solexa-232895	4-Oct-14	12-Jun-14	5013	2215	Thyroid	Thyroid	No	RNA_Seq (NGS)	male	GRU	Homo sapiens	1271404	985165	phs000424	1	RNA:Total RNA	Cross-Sectional	Genotype-Tissue Expression (GTEx)	GTEx	GTEX-14E6C-2626-SM-5RQJP	GTEX-14E6C
SRR1416386	SRS639319	SRP012682	RNA-Seq	GRCh37	SAMN02793816	PRJNA75899	BI	150	ILLUMINA	PAIRED	Solexa-233603	4-Oct-14	17-Jun-14	7111	3231	Cells - Transformed fibroblasts	Skin	No	RNA Expression (NGS)	male	GRU	Homo sapiens	1268653	985002	phs000424	1	RNA:Total RNA	Cross-Sectional	Genotype-Tissue Expression (GTEx)	GTEx	GTEX-12WSH-0008-SM-5S2V1	GTEX-12WSH
SRR1388007	SRS636117	SRP012682	RNA-Seq	GRCh37	SAMN02787515	PRJNA75899	BI	150	ILLUMINA	PAIRED	Solexa-227185	4-Oct-14	12-Jun-14	7657	4147	Brain - Spinal cord (cervical c-1)	Brain	No	RNA Expression (NGS)	male	GRU	Homo sapiens	1269413	985042	phs000424	1	RNA:Total RNA	Cross-Sectional	Genotype-Tissue Expression (GTEx)	GTEx	GTEX-139UC-0011-R9a-SM-5K7W7	GTEX-139UC
SRR1475824	SRS648662	SRP012682	RNA-Seq	GRCh37	SAMN02790071	PRJNA75899	BI	150	ILLUMINA	PAIRED	Solexa-224802	4-Oct-14	27-Jun-14	6352	3194	Breast - Mammary Tissue	Breast	No	RNA Expression (NGS)	female	GRU	Homo sapiens	1272355	985184	phs000424	1	RNA:Total RNA	Cross-Sectional	Genotype-Tissue Expression (GTEx)	GTEx	GTEX-Y8LW-1626-SM-5IFHX	GTEX-Y8LW
SRR1330944	SRS627076	SRP012682	RNA-Seq	GRCh37	SAMN02793197	PRJNA75899	BI	150	ILLUMINA	PAIRED	Solexa-232748	3-Oct-14	4-Jun-14	6577	2870	Heart - Atrial Appendage	Heart	No	RNA Expression (NGS)	female	GRU	Homo sapiens	1271075	985137	phs000424	1	RNA:Total RNA	Cross-Sectional	Genotype-Tissue Expression (GTEx)	GTEx	GTEX-146FR-0926-SM-5QGPE	GTEX-146FR
SRR1071905	SRS524334	SRP012682	RNA-Seq	GRCh37	SAMN02466052	PRJNA75899	BI	150	ILLUMINA	PAIRED	Solexa-156766	3-Oct-14	4-Jan-14	4309	1838	Breast - Mammary Tissue	Breast	No	RNA Expression (NGS)	male	GRU	Homo sapiens	1110005	847766	phs000424	1	RNA:Total RNA	Cross-Sectional	Genotype-Tissue Expression (GTEx)	GTEx	GTEX-XQ3S-1326-SM-4BOPQ	GTEX-XQ3S
SRR1478032	SRS648767	SRP012682	RNA-Seq	GRCh37	SAMN02789901	PRJNA75899	BI	150	ILLUMINA	PAIRED	Solexa-231944	4-Oct-14	27-Jun-14	6638	3404	Brain - Nucleus accumbens (basal ganglia)	Brain	No	RNA Expression (NGS)	male	GRU	Homo sapiens	1270808	985120	phs000424	1	RNA:Total RNA	Cross-Sectional	Genotype-Tissue Expression (GTEx)	GTEx	GTEX-144GL-0011-R6a-SM-5P9HW	GTEX-144GL
SRR1475653	SRS648654	SRP012682	RNA-Seq	GRCh37	SAMN02789399	PRJNA75899	BI	150	ILLUMINA	PAIRED	Solexa-218894	4-Oct-14	27-Jun-14	6201	3002	Skin - Not Sun Exposed (Suprapubic)	Skin	No	RNA_Seq (NGS)	male	GRU	Homo sapiens	1268305	984983	phs000424	1	RNA:Total RNA	Cross-Sectional	Genotype-Tissue Expression (GTEx)	GTEx	GTEX-11ZUS-2626-SM-5FQUR	GTEX-11ZUS
SRR1068953	SRS524203	SRP012682	RNA-Seq	GRCh37	SAMN02466031	PRJNA75899	BI	150	ILLUMINA	PAIRED	Solexa-151018	3-Oct-14	4-Jan-14	5062	2223	Stomach	Stomach	No	RNA Expression (NGS)	female	GRU	Homo sapiens	1108850	590958	phs000424	1	RNA:Total RNA	Cross-Sectional	Genotype-Tissue Expression (GTEx)	GTEx	GTEX-PWN1-1526-SM-48TDA	GTEX-PWN1
SRR1445532	SRS644653	SRP012682	RNA-Seq	GRCh37	SAMN02787617	PRJNA75899	BI	150	ILLUMINA	PAIRED	Solexa-230438	4-Oct-14	23-Jun-14	6498	3181	Brain - Nucleus accumbens (basal ganglia)	Brain	No	RNA_Seq (NGS)	male	GRU	Homo sapiens	1269855	985067	phs000424	1	RNA:Total RNA	Cross-Sectional	Genotype-Tissue Expression (GTEx)	GTEx	GTEX-13N2G-0011-R6b-SM-5MR3P	GTEX-13N2G
SRR1318140	SRS625402	SRP012682	RNA-Seq	GRCh37	SAMN02791093	PRJNA75899	BI	150	ILLUMINA	PAIRED	Solexa-231901	3-Oct-14	2-Jun-14	11212	5603	Esophagus - Mucosa	Esophagus	No	RNA_Seq (NGS)	female	GRU	Homo sapiens	1268008	984968	phs000424	1	RNA:Total RNA	Cross-Sectional	Genotype-Tissue Expression (GTEx)	GTEx	GTEX-11P81-0826-SM-5P9GR	GTEX-11P81
SRR1318026	SRS625397	SRP012682	RNA-Seq	GRCh37	SAMN02793645	PRJNA75899	BI	150	ILLUMINA	PAIRED	Solexa-232858	3-Oct-14	2-Jun-14	4222	1874	Pituitary	Pituitary	No	RNA Expression (NGS)	male	GRU	Homo sapiens	1271156	985142	phs000424	1	RNA:Total RNA	Cross-Sectional	Genotype-Tissue Expression (GTEx)	GTEx	GTEX-147GR-2926-SM-5RQIN	GTEX-147GR
SRR1419869	SRS639492	SRP012682	RNA-Seq	GRCh37	SAMN02787430	PRJNA75899	BI	150	ILLUMINA	PAIRED	Solexa-176054	4-Oct-14	17-Jun-14	5013	2184	Lung	Lung	No	RNA Expression (NGS)	male	GRU	Homo sapiens	1272092	847754	phs000424	1	RNA:Total RNA	Cross-Sectional	Genotype-Tissue Expression (GTEx)	GTEx	GTEX-XBEC-1026-SM-4QASM	GTEX-XBEC
SRR814293	SRS408450	SRP012682	RNA-Seq	GRCh37	SAMN01994053	PRJNA75899	BI	223	ILLUMINA	PAIRED	Solexa-130314	3-Oct-14	5-Apr-13	8479	4388	Ovary	Ovary	No	RNA_Seq (NGS)	female	GRU	Homo sapiens	931656	590951	phs000424	1	RNA:Total RNA	Cross-Sectional	Genotype-Tissue Expression (GTEx)	GTEx	GTEX-PLZ4-2826-SM-3P617	GTEX-PLZ4
SRR814028	SRS408429	SRP012682	RNA-Seq	GRCh37	SAMN01994093	PRJNA75899	BI	256	ILLUMINA	PAIRED	Solexa-129991	3-Oct-14	5-Apr-13	17815	9036	Esophagus - Muscularis	Esophagus	No	RNA_Seq (NGS)	female	GRU	Homo sapiens	931638	590949	phs000424	1	RNA:Total RNA	Cross-Sectional	Genotype-Tissue Expression (GTEx)	GTEx	GTEX-P4QT-0726-SM-3NMCM	GTEX-P4QT
SRR1446695	SRS644707	SRP012682	RNA-Seq	GRCh37	SAMN02792966	PRJNA75899	BI	150	ILLUMINA	PAIRED	Solexa-232258	4-Oct-14	23-Jun-14	7098	3536	Skin - Not Sun Exposed (Suprapubic)	Skin	No	RNA Expression (NGS)	male	GRU	Homo sapiens	1267693	984952	phs000424	1	RNA:Total RNA	Cross-Sectional	Genotype-Tissue Expression (GTEx)	GTEx	GTEX-11EQ9-1626-SM-5PNY8	GTEX-11EQ9
SRR1099475	SRS526183	SRP012682	RNA-Seq	GRCh37	SAMN02465361	PRJNA75899	BI	150	ILLUMINA	PAIRED	Solexa-172394	3-Oct-14	6-Jan-14	5993	2737	Esophagus - Gastroesophageal Junction	Esophagus	No	RNA Expression (NGS)	female	GRU	Homo sapiens	1109599	706581	phs000424	1	RNA:Total RNA	Cross-Sectional	Genotype-Tissue Expression (GTEx)	GTEx	GTEX-W5WG-2726-SM-4LMIC	GTEX-W5WG
SRR602082	SRS333509	SRP012682	RNA-Seq	GRCh37	SAMN00992997	PRJNA75899	BI	195	ILLUMINA	PAIRED	Solexa-85078	2-Oct-14	22-Oct-12	7427	4085	Skin - Sun Exposed (Lower leg)	Skin	No	RNA Expression (NGS)	male	GRU	Homo sapiens	736085	590936	phs000424	1	RNA:Total RNA	Cross-Sectional	Genotype-Tissue Expression (GTEx)	GTEx	GTEX-OIZH-0126-SM-2HMIS	GTEX-OIZH
SRR1416596	SRS639331	SRP012682	RNA-Seq	GRCh37	SAMN02790904	PRJNA75899	BI	150	ILLUMINA	PAIRED	Solexa-232755	3-Oct-14	17-Jun-14	4159	1805	Artery - Tibial	Blood Vessel	No	RNA_Seq (NGS)	male	GRU	Homo sapiens	1271235	985149	phs000424	1	RNA:Total RNA	Cross-Sectional	Genotype-Tissue Expression (GTEx)	GTEx	GTEX-14A6H-2726-SM-5QGPL	GTEX-14A6H
SRR1419962	SRS639496	SRP012682	RNA-Seq	GRCh37	SAMN02790434	PRJNA75899	BI	150	ILLUMINA	PAIRED	Solexa-212877	4-Oct-14	17-Jun-14	5396	2511	Esophagus - Muscularis	Esophagus	No	RNA Expression (NGS)	female	GRU	Homo sapiens	1267757	984955	phs000424	1	RNA:Total RNA	Cross-Sectional	Genotype-Tissue Expression (GTEx)	GTEx	GTEX-11GSP-1726-SM-5A5LI	GTEX-11GSP
SRR1084505	SRS524886	SRP012682	RNA-Seq	GRCh37	SAMN02464770	PRJNA75899	BI	150	ILLUMINA	PAIRED	Solexa-172393	3-Oct-14	5-Jan-14	4928	2272	Colon - Sigmoid	Colon	No	RNA Expression (NGS)	female	GRU	Homo sapiens	1109596	706581	phs000424	1	RNA:Total RNA	Cross-Sectional	Genotype-Tissue Expression (GTEx)	GTEx	GTEX-W5WG-2026-SM-4LMIB	GTEX-W5WG
SRR1486062	SRS649558	SRP012682	RNA-Seq	GRCh37	SAMN02790684	PRJNA75899	BI	150	ILLUMINA	PAIRED	Solexa-229929	4-Oct-14	28-Jun-14	5635	2649	Esophagus - Muscularis	Esophagus	No	RNA Expression (NGS)	male	GRU	Homo sapiens	1268725	985006	phs000424	1	RNA:Total RNA	Cross-Sectional	Genotype-Tissue Expression (GTEx)	GTEx	GTEX-12WSL-1326-SM-5LZVW	GTEX-12WSL
SRR1419258	SRS639464	SRP012682	RNA-Seq	GRCh37	SAMN02790940	PRJNA75899	BI	150	ILLUMINA	PAIRED	Solexa-232742	4-Oct-14	17-Jun-14	4818	2090	Muscle - Skeletal	Muscle	No	RNA_Seq (NGS)	male	GRU	Homo sapiens	1270724	985114	phs000424	1	RNA:Total RNA	Cross-Sectional	Genotype-Tissue Expression (GTEx)	GTEx	GTEX-13X6I-0526-SM-5QGP8	GTEX-13X6I
SRR823991	SRS410270	SRP012682	RNA-Seq	GRCh37	SAMN01994316	PRJNA75899	BI	266	ILLUMINA	PAIRED	Solexa-130187	3-Oct-14	9-Apr-13	9497	5134	Cells - Leukemia cell line (CML)	Bone Marrow	Yes	RNA_Seq (NGS)	female	GRU	Homo sapiens	932097	590982	phs000424	1	RNA:Total RNA	Cross-Sectional	Genotype-Tissue Expression (GTEx)	GTEx	K-562-SM-3NMAP	K-562
SRR665429	SRS389736	SRP012682	RNA-Seq	GRCh37	SAMN01887298	PRJNA75899	BI	298	ILLUMINA	PAIRED	Solexa-119300	3-Oct-14	3-Feb-13	5484	3033	Lung	Lung	No	RNA Expression (NGS)	male	GRU	Homo sapiens	915119	706584	phs000424	1	RNA:Total RNA	Cross-Sectional	Genotype-Tissue Expression (GTEx)	GTEx	GTEX-WFG7-0526-SM-3GIKI	GTEX-WFG7
SRR660330	SRS389737	SRP012682	RNA-Seq	GRCh37	SAMN01886849	PRJNA75899	BI	285	ILLUMINA	PAIRED	Solexa-118220	3-Oct-14	2-Feb-13	10567	5757	Brain - Amygdala	Brain	No	RNA Expression (NGS)	female	GRU	Homo sapiens	914919	706562	phs000424	1	RNA:Total RNA	Cross-Sectional	Genotype-Tissue Expression (GTEx)	GTEx	GTEX-TSE9-0011-R4A-SM-3DB7H	GTEX-TSE9
SRR1361156	SRS629995	SRP012682	RNA-Seq	GRCh37	SAMN02792591	PRJNA75899	BI	150	ILLUMINA	PAIRED	Solexa-224875	4-Oct-14	9-Jun-14	7970	3991	Heart - Atrial Appendage	Heart	No	RNA Expression (NGS)	male	GRU	Homo sapiens	1272435	985189	phs000424	1	RNA:Total RNA	Cross-Sectional	Genotype-Tissue Expression (GTEx)	GTEx	GTEX-YEC3-0426-SM-5IFK1	GTEX-YEC3
SRR1402307	SRS637978	SRP012682	RNA-Seq	GRCh37	SAMN02792630	PRJNA75899	BI	150	ILLUMINA	PAIRED	Solexa-232445	4-Oct-14	14-Jun-14	5513	2412	Cells - Transformed fibroblasts	Skin	No	RNA_Seq (NGS)	male	GRU	Homo sapiens	1267325	984932	phs000424	1	RNA:Total RNA	Cross-Sectional	Genotype-Tissue Expression (GTEx)	GTEx	GTEX-111YS-0008-SM-5Q5BH	GTEX-111YS
SRR1099427	SRS526181	SRP012682	RNA-Seq	GRCh37	SAMN02465565	PRJNA75899	BI	150	ILLUMINA	PAIRED	Solexa-171573	3-Oct-14	6-Jan-14	5494	2637	Adrenal Gland	Adrenal Gland	No	RNA_Seq (NGS)	male	GRU	Homo sapiens	1109559	706579	phs000424	1	RNA:Total RNA	Cross-Sectional	Genotype-Tissue Expression (GTEx)	GTEx	GTEX-VJYA-0526-SM-4KL1R	GTEX-VJYA
SRR614179	SRS374934	SRP012682	RNA-Seq	GRCh37	SAMN01772863	PRJNA75899	BI	215	ILLUMINA	PAIRED	Solexa-93046	2-Oct-14	8-Nov-12	7836	4654	Whole Blood	Blood	No	RNA Expression (NGS)	female	GRU	Homo sapiens	860478	590980	phs000424	1	RNA:Total RNA	Cross-Sectional	Genotype-Tissue Expression (GTEx)	GTEx	GTEX-R55G-0006-SM-2TC6O	GTEX-R55G
SRR820733	SRS408868	SRP012682	RNA-Seq	GRCh37	SAMN01994290	PRJNA75899	BI	240	ILLUMINA	PAIRED	Solexa-125927	3-Oct-14	6-Apr-13	8171	4368	Whole Blood	Blood	No	RNA_Seq (NGS)	male	GRU	Homo sapiens	931887	720994	phs000424	1	RNA:Total RNA	Cross-Sectional	Genotype-Tissue Expression (GTEx)	GTEx	GTEX-WQUQ-0006-SM-3MJF4	GTEX-WQUQ
SRR1453166	SRS645754	SRP012682	RNA-Seq	GRCh37	SAMN02793549	PRJNA75899	BI	150	ILLUMINA	PAIRED	Solexa-179005	4-Oct-14	24-Jun-14	8709	4043	Cells - Transformed fibroblasts	Skin	No	RNA_Seq (NGS)	male	GRU	Homo sapiens	1272625	985198	phs000424	1	RNA:Total RNA	Cross-Sectional	Genotype-Tissue Expression (GTEx)	GTEx	GTEX-Z93S-0008-SM-4RGM5	GTEX-Z93S
SRR1464880	SRS648139	SRP012682	RNA-Seq	GRCh37	SAMN02789783	PRJNA75899	BI	150	ILLUMINA	PAIRED	Solexa-229762	4-Oct-14	27-Jun-14	5661	2724	Esophagus - Muscularis	Esophagus	No	RNA_Seq (NGS)	female	GRU	Homo sapiens	1272413	985187	phs000424	1	RNA:Total RNA	Cross-Sectional	Genotype-Tissue Expression (GTEx)	GTEx	GTEX-YB5K-0726-SM-5LU8R	GTEX-YB5K
SRR1435833	SRS644134	SRP012682	RNA-Seq	GRCh37	SAMN02790634	PRJNA75899	BI	150	ILLUMINA	PAIRED	Solexa-234644	4-Oct-14	21-Jun-14	6169	2899	Whole Blood	Blood	No	RNA Expression (NGS)	male	GRU	Homo sapiens	1268490	984993	phs000424	1	RNA:Total RNA	Cross-Sectional	Genotype-Tissue Expression (GTEx)	GTEx	GTEX-12KS4-0005-SM-5SI94	GTEX-12KS4
SRR1387475	SRS636088	SRP012682	RNA-Seq	GRCh37	SAMN02792313	PRJNA75899	BI	150	ILLUMINA	PAIRED	Solexa-230586	4-Oct-14	12-Jun-14	6965	3434	Heart - Atrial Appendage	Heart	No	RNA Expression (NGS)	female	GRU	Homo sapiens	1273817	985265	phs000424	1	RNA:Total RNA	Cross-Sectional	Genotype-Tissue Expression (GTEx)	GTEx	GTEX-ZZPU-1126-SM-5N9CW	GTEX-ZZPU
SRR817464	SRS408650	SRP012682	RNA-Seq	GRCh37	SAMN01886975	PRJNA75899	BI	349	ILLUMINA	PAIRED	Solexa-115806	3-Oct-14	5-Apr-13	8586	4550	Whole Blood	Blood	No	RNA_Seq (NGS)	male	GRU	Homo sapiens	914429	678139	phs000424	1	RNA:Total RNA	Cross-Sectional	Genotype-Tissue Expression (GTEx)	GTEx	GTEX-OIZI-0005-SM-2XCED	GTEX-OIZI
SRR657869	SRS389006	SRP012682	RNA-Seq	GRCh37	SAMN01887006	PRJNA75899	BI	279	ILLUMINA	PAIRED	Solexa-119264	2-Oct-14	2-Feb-13	7338	3957	Cells - EBV-transformed lymphocytes	Blood	No	RNA Expression (NGS)	male	GRU	Homo sapiens	914587	678159	phs000424	1	RNA:Total RNA	Cross-Sectional	Genotype-Tissue Expression (GTEx)	GTEx	GTEX-RUSQ-0003-SM-2XCEB	GTEX-RUSQ
SRR1470665	SRS648410	SRP012682	RNA-Seq	GRCh37	SAMN02789801	PRJNA75899	BI	150	ILLUMINA	PAIRED	Solexa-176199	4-Oct-14	27-Jun-14	4520	2183	Stomach	Stomach	No	RNA_Seq (NGS)	male	GRU	Homo sapiens	1271647	590976	phs000424	1	RNA:Total RNA	Cross-Sectional	Genotype-Tissue Expression (GTEx)	GTEx	GTEX-QV44-1226-SM-4R1KE	GTEX-QV44
SRR1351880	SRS629499	SRP012682	RNA-Seq	GRCh37	SAMN02791877	PRJNA75899	BI	150	ILLUMINA	PAIRED	Solexa-233620	3-Oct-14	8-Jun-14	7103	3282	Brain - Nucleus accumbens (basal ganglia)	Brain	No	RNA_Seq (NGS)	female	GRU	Homo sapiens	1270487	985100	phs000424	1	RNA:Total RNA	Cross-Sectional	Genotype-Tissue Expression (GTEx)	GTEx	GTEX-13QJC-0011-R6a-SM-5S2VI	GTEX-13QJC
SRR1454971	SRS645838	SRP012682	RNA-Seq	GRCh37	SAMN02787317	PRJNA75899	BI	150	ILLUMINA	PAIRED	Solexa-173472	4-Oct-14	24-Jun-14	7301	3419	Cells - Transformed fibroblasts	Skin	No	RNA_Seq (NGS)	female	GRU	Homo sapiens	1271903	720996	phs000424	1	RNA:Total RNA	Cross-Sectional	Genotype-Tissue Expression (GTEx)	GTEx	GTEX-WRHU-0008-SM-4MVPB	GTEX-WRHU
SRR1311553	SRS624009	SRP012682	RNA-Seq	GRCh37	SAMN02793062	PRJNA75899	BI	150	ILLUMINA	PAIRED	Solexa-223574	3-Oct-14	1-Jun-14	6531	3178	Muscle - Skeletal	Muscle	No	RNA_Seq (NGS)	male	GRU	Homo sapiens	1267297	984930	phs000424	1	RNA:Total RNA	Cross-Sectional	Genotype-Tissue Expression (GTEx)	GTEx	GTEX-111FC-0326-SM-5GZZ1	GTEX-111FC
SRR1414771	SRS639238	SRP012682	RNA-Seq	GRCh37	SAMN02788966	PRJNA75899	BI	150	ILLUMINA	PAIRED	Solexa-232831	4-Oct-14	17-Jun-14	5137	2276	Pituitary	Pituitary	No	RNA_Seq (NGS)	male	GRU	Homo sapiens	1271211	985147	phs000424	1	RNA:Total RNA	Cross-Sectional	Genotype-Tissue Expression (GTEx)	GTEx	GTEX-14A5H-3026-SM-5RQHV	GTEX-14A5H
SRR1335422	SRS627443	SRP012682	RNA-Seq	GRCh37	SAMN02789664	PRJNA75899	BI	150	ILLUMINA	PAIRED	Solexa-231513	3-Oct-14	4-Jun-14	5039	2399	Lung	Lung	No	RNA Expression (NGS)	male	GRU	Homo sapiens	1270902	985126	phs000424	1	RNA:Total RNA	Cross-Sectional	Genotype-Tissue Expression (GTEx)	GTEx	GTEX-145LU-0526-SM-5O9AT	GTEX-145LU
SRR818999	SRS408758	SRP012682	RNA-Seq	GRCh37	SAMN01994045	PRJNA75899	BI	238	ILLUMINA	PAIRED	Solexa-129928	3-Oct-14	5-Apr-13	9041	4603	Artery - Aorta	Blood Vessel	No	RNA_Seq (NGS)	male	GRU	Homo sapiens	931627	590948	phs000424	1	RNA:Total RNA	Cross-Sectional	Genotype-Tissue Expression (GTEx)	GTEx	GTEX-P4QS-0426-SM-3NMCQ	GTEX-P4QS
SRR1353948	SRS629598	SRP012682	RNA-Seq	GRCh37	SAMN02792483	PRJNA75899	BI	150	ILLUMINA	PAIRED	Solexa-231017	3-Oct-14	8-Jun-14	5734	2625	Colon - Transverse	Colon	No	RNA_Seq (NGS)	male	GRU	Homo sapiens	1273417	985240	phs000424	1	RNA:Total RNA	Cross-Sectional	Genotype-Tissue Expression (GTEx)	GTEx	GTEX-ZV7C-1526-SM-5NQ72	GTEX-ZV7C
SRR1352111	SRS629509	SRP012682	RNA-Seq	GRCh37	SAMN02787242	PRJNA75899	BI	150	ILLUMINA	PAIRED	Solexa-227261	3-Oct-14	8-Jun-14	6624	3366	Heart - Left Ventricle	Heart	No	RNA Expression (NGS)	male	GRU	Homo sapiens	1270120	985081	phs000424	1	RNA:Total RNA	Cross-Sectional	Genotype-Tissue Expression (GTEx)	GTEx	GTEX-13OVG-0526-SM-5K7YD	GTEX-13OVG
SRR820492	SRS408852	SRP012682	RNA-Seq	GRCh37	SAMN01994180	PRJNA75899	BI	213	ILLUMINA	PAIRED	Solexa-127415	3-Oct-14	6-Apr-13	6108	2897	Artery - Coronary	Blood Vessel	No	RNA_Seq (NGS)	male	GRU	Homo sapiens	931485	590926	phs000424	1	RNA:Total RNA	Cross-Sectional	Genotype-Tissue Expression (GTEx)	GTEx	GTEX-NPJ8-1326-SM-3LK6B	GTEX-NPJ8
SRR1395682	SRS637610	SRP012682	RNA-Seq	GRCh37	SAMN02793820	PRJNA75899	BI	150	ILLUMINA	PAIRED	Solexa-224753	4-Oct-14	14-Jun-14	8063	4320	Colon - Sigmoid	Colon	No	RNA Expression (NGS)	female	GRU	Homo sapiens	1269124	985024	phs000424	1	RNA:Total RNA	Cross-Sectional	Genotype-Tissue Expression (GTEx)	GTEx	GTEX-132AR-2826-SM-5IJFV	GTEX-132AR
SRR1440032	SRS644394	SRP012682	RNA-Seq	GRCh37	SAMN02789935	PRJNA75899	BI	150	ILLUMINA	PAIRED	Solexa-175528	4-Oct-14	23-Jun-14	5657	2580	Pancreas	Pancreas	No	RNA Expression (NGS)	female	GRU	Homo sapiens	1272010	721005	phs000424	1	RNA:Total RNA	Cross-Sectional	Genotype-Tissue Expression (GTEx)	GTEx	GTEX-X15G-0726-SM-4PQZ5	GTEX-X15G
SRR1470703	SRS648412	SRP012682	RNA-Seq	GRCh37	SAMN02791524	PRJNA75899	BI	350	ILLUMINA	PAIRED	Solexa-185121	4-Oct-14	27-Jun-14	9027	4200	Brain - Anterior cingulate cortex (BA24)	Brain	No	RNA_Seq (NGS)	male	GRU	Homo sapiens	1272586	985195	phs000424	1	RNA:Total RNA	Cross-Sectional	Genotype-Tissue Expression (GTEx)	GTEx	GTEX-YJ89-0011-R3b-SM-4V6EF	GTEX-YJ89
SRR1341945	SRS627948	SRP012682	RNA-Seq	GRCh37	SAMN02793271	PRJNA75899	BI	150	ILLUMINA	PAIRED	Solexa-233073	3-Oct-14	5-Jun-14	4764	2026	Colon - Sigmoid	Colon	No	RNA Expression (NGS)	male	GRU	Homo sapiens	1271415	985167	phs000424	1	RNA:Total RNA	Cross-Sectional	Genotype-Tissue Expression (GTEx)	GTEx	GTEX-14E6E-1726-SM-5S2R6	GTEX-14E6E
SRR614395	SRS374842	SRP012682	RNA-Seq	GRCh37	SAMN01772539	PRJNA75899	BI	222	ILLUMINA	PAIRED	Solexa-94953	2-Oct-14	8-Nov-12	7097	3551	Adipose - Subcutaneous	Adipose Tissue	No	RNA Expression (NGS)	female	GRU	Homo sapiens	860023	590939	phs000424	1	RNA:Total RNA	Cross-Sectional	Genotype-Tissue Expression (GTEx)	GTEx	GTEX-OXRK-0326-SM-2YUMQ	GTEX-OXRK
SRR1077920	SRS524599	SRP012682	RNA-Seq	GRCh37	SAMN02464721	PRJNA75899	BI	150	ILLUMINA	PAIRED	Solexa-151198	3-Oct-14	5-Jan-14	5611	2496	Breast - Mammary Tissue	Breast	No	RNA_Seq (NGS)	female	GRU	Homo sapiens	1109113	678158	phs000424	1	RNA:Total RNA	Cross-Sectional	Genotype-Tissue Expression (GTEx)	GTEx	GTEX-RU72-0626-SM-46MUI	GTEX-RU72
SRR1466222	SRS648202	SRP012682	RNA-Seq	GRCh37	SAMN02789796	PRJNA75899	BI	150	ILLUMINA	PAIRED	Solexa-229808	4-Oct-14	27-Jun-14	5076	2460	Lung	Lung	No	RNA_Seq (NGS)	female	GRU	Homo sapiens	1269803	985065	phs000424	1	RNA:Total RNA	Cross-Sectional	Genotype-Tissue Expression (GTEx)	GTEx	GTEX-13N11-0326-SM-5LUA3	GTEX-13N11
SRR1403366	SRS638023	SRP012682	RNA-Seq	GRCh37	SAMN02791974	PRJNA75899	BI	150	ILLUMINA	PAIRED	Solexa-187556	4-Oct-14	14-Jun-14	9890	4891	Muscle - Skeletal	Muscle	No	RNA Expression (NGS)	female	GRU	Homo sapiens	1272266	985180	phs000424	1	RNA:Total RNA	Cross-Sectional	Genotype-Tissue Expression (GTEx)	GTEx	GTEX-Y5V5-2526-SM-4VBQ4	GTEX-Y5V5
SRR1490160	SRS649750	SRP012682	RNA-Seq	GRCh37	SAMN02792327	PRJNA75899	BI	150	ILLUMINA	PAIRED	Solexa-224790	4-Oct-14	28-Jun-14	6186	3131	Skin - Not Sun Exposed (Suprapubic)	Skin	No	RNA Expression (NGS)	female	GRU	Homo sapiens	1272354	985184	phs000424	1	RNA:Total RNA	Cross-Sectional	Genotype-Tissue Expression (GTEx)	GTEx	GTEX-Y8LW-1526-SM-5IFHL	GTEX-Y8LW
SRR598509	SRS333025	SRP012682	RNA-Seq	GRCh37	SAMN00992513	PRJNA75899	BI	179	ILLUMINA	PAIRED	Solexa-85435	2-Oct-14	19-Oct-12	6436	3508	Heart - Left Ventricle	Heart	No	RNA Expression (NGS)	female	GRU	Homo sapiens	735859	590921	phs000424	1	RNA:Total RNA	Cross-Sectional	Genotype-Tissue Expression (GTEx)	GTEx	GTEX-N7MT-1326-SM-2I3FV	GTEX-N7MT
SRR612839	SRS374769	SRP012682	RNA-Seq	GRCh37	SAMN01772359	PRJNA75899	BI	221	ILLUMINA	PAIRED	Solexa-94932	2-Oct-14	8-Nov-12	7540	3799	Muscle - Skeletal	Muscle	No	RNA Expression (NGS)	male	GRU	Homo sapiens	859931	590920	phs000424	1	RNA:Total RNA	Cross-Sectional	Genotype-Tissue Expression (GTEx)	GTEx	GTEX-N7MS-0426-SM-2YUN6	GTEX-N7MS
SRR602540	SRS332997	SRP012682	RNA-Seq	GRCh37	SAMN00992485	PRJNA75899	BI	177	ILLUMINA	PAIRED	Solexa-85144	2-Oct-14	22-Oct-12	8683	4824	Brain - Putamen (basal ganglia)	Brain	No	RNA_Seq (NGS)	female	GRU	Homo sapiens	736383	590962	phs000424	1	RNA:Total RNA	Cross-Sectional	Genotype-Tissue Expression (GTEx)	GTEx	GTEX-Q2AG-0011-R7A-SM-2HMJP	GTEX-Q2AG
SRR1352706	SRS629536	SRP012682	RNA-Seq	GRCh37	SAMN02789474	PRJNA75899	BI	150	ILLUMINA	PAIRED	Solexa-230460	3-Oct-14	8-Jun-14	5716	2804	Brain - Amygdala	Brain	No	RNA Expression (NGS)	male	GRU	Homo sapiens	1269782	985064	phs000424	1	RNA:Total RNA	Cross-Sectional	Genotype-Tissue Expression (GTEx)	GTEx	GTEX-13JVG-0011-R4a-SM-5MR4C	GTEX-13JVG
SRR1081567	SRS524756	SRP012682	RNA-Seq	GRCh37	SAMN02464779	PRJNA75899	BI	400	ILLUMINA	PAIRED	Solexa-150844	3-Oct-14	5-Jan-14	5567	2533	Adipose - Subcutaneous	Adipose Tissue	No	RNA Expression (NGS)	male	GRU	Homo sapiens	1109832	721018	phs000424	1	RNA:Total RNA	Cross-Sectional	Genotype-Tissue Expression (GTEx)	GTEx	GTEX-XBED-2326-SM-47JYR	GTEX-XBED
SRR662055	SRS389932	SRP012682	RNA-Seq	GRCh37	SAMN01887354	PRJNA75899	BI	225	ILLUMINA	PAIRED	Solexa-121602	3-Oct-14	3-Feb-13	8166	4218	Nerve - Tibial	Nerve	No	RNA Expression (NGS)	male	GRU	Homo sapiens	914653	678169	phs000424	1	RNA:Total RNA	Cross-Sectional	Genotype-Tissue Expression (GTEx)	GTEx	GTEX-S4Q7-1426-SM-3K2B9	GTEX-S4Q7
SRR1356164	SRS629750	SRP012682	RNA-Seq	GRCh37	SAMN02788630	PRJNA75899	BI	150	ILLUMINA	PAIRED	Solexa-232860	3-Oct-14	8-Jun-14	5194	2295	Skin - Sun Exposed (Lower leg)	Skin	No	RNA_Seq (NGS)	male	GRU	Homo sapiens	1271397	985165	phs000424	1	RNA:Total RNA	Cross-Sectional	Genotype-Tissue Expression (GTEx)	GTEx	GTEX-14E6C-0126-SM-5RQIP	GTEX-14E6C
SRR1409305	SRS638374	SRP012682	RNA-Seq	GRCh37	SAMN02790687	PRJNA75899	BI	150	ILLUMINA	PAIRED	Solexa-230276	4-Oct-14	16-Jun-14	5505	2607	Brain - Anterior cingulate cortex (BA24)	Brain	No	RNA Expression (NGS)	male	GRU	Homo sapiens	1269605	985054	phs000424	1	RNA:Total RNA	Cross-Sectional	Genotype-Tissue Expression (GTEx)	GTEx	GTEX-13FLV-0011-R3b-SM-5LZYP	GTEX-13FLV
SRR1478571	SRS648792	SRP012682	RNA-Seq	GRCh37	SAMN02789353	PRJNA75899	BI	150	ILLUMINA	PAIRED	Solexa-231052	4-Oct-14	27-Jun-14	5767	2657	Colon - Transverse	Colon	No	RNA_Seq (NGS)	male	GRU	Homo sapiens	1273452	985243	phs000424	1	RNA:Total RNA	Cross-Sectional	Genotype-Tissue Expression (GTEx)	GTEx	GTEX-ZVP2-1526-SM-5NQ82	GTEX-ZVP2
SRR1096525	SRS526036	SRP012682	RNA-Seq	GRCh37	SAMN02465213	PRJNA75899	BI	400	ILLUMINA	PAIRED	Solexa-150786	4-Oct-14	6-Jan-14	6020	2739	Esophagus - Mucosa	Esophagus	No	RNA Expression (NGS)	male	GRU	Homo sapiens	1109125	678159	phs000424	1	RNA:Total RNA	Cross-Sectional	Genotype-Tissue Expression (GTEx)	GTEx	GTEX-RUSQ-0826-SM-47JWW	GTEX-RUSQ
SRR1468336	SRS648301	SRP012682	RNA-Seq	GRCh37	SAMN02788372	PRJNA75899	BI	150	ILLUMINA	PAIRED	Solexa-233638	4-Oct-14	27-Jun-14	5017	2291	Cells - Transformed fibroblasts	Skin	No	RNA_Seq (NGS)	female	GRU	Homo sapiens	1268330	984985	phs000424	1	RNA:Total RNA	Cross-Sectional	Genotype-Tissue Expression (GTEx)	GTEx	GTEX-1211K-0008-SM-5S2W1	GTEX-1211K
SRR1098855	SRS526157	SRP012682	RNA-Seq	GRCh37	SAMN02465393	PRJNA75899	BI	150	ILLUMINA	PAIRED	Solexa-150576	4-Oct-14	6-Jan-14	5737	2709	Stomach	Stomach	No	RNA Expression (NGS)	female	GRU	Homo sapiens	1109024	678149	phs000424	1	RNA:Total RNA	Cross-Sectional	Genotype-Tissue Expression (GTEx)	GTEx	GTEX-R53T-1226-SM-48FCT	GTEX-R53T
SRR1093124	SRS525344	SRP012682	RNA-Seq	GRCh37	SAMN02465840	PRJNA75899	BI	150	ILLUMINA	PAIRED	Solexa-151321	3-Oct-14	6-Jan-14	5537	2301	Vagina	Vagina	No	RNA Expression (NGS)	female	GRU	Homo sapiens	1108914	590965	phs000424	1	RNA:Total RNA	Cross-Sectional	Genotype-Tissue Expression (GTEx)	GTEx	GTEX-Q734-1426-SM-48TZQ	GTEX-Q734
SRR1391879	SRS636573	SRP012682	RNA-Seq	GRCh37	SAMN02791276	PRJNA75899	BI	150	ILLUMINA	PAIRED	Solexa-231611	4-Oct-14	13-Jun-14	11245	5705	Brain - Caudate (basal ganglia)	Brain	No	RNA Expression (NGS)	male	GRU	Homo sapiens	1270295	985089	phs000424	1	RNA:Total RNA	Cross-Sectional	Genotype-Tissue Expression (GTEx)	GTEx	GTEX-13OW7-0011-R5b-SM-5O9DM	GTEX-13OW7
SRR1360563	SRS629961	SRP012682	RNA-Seq	GRCh37	SAMN02791888	PRJNA75899	BI	150	ILLUMINA	PAIRED	Solexa-233577	4-Oct-14	9-Jun-14	7446	3415	Brain - Frontal Cortex (BA9)	Brain	No	RNA Expression (NGS)	female	GRU	Homo sapiens	1271307	985156	phs000424	1	RNA:Total RNA	Cross-Sectional	Genotype-Tissue Expression (GTEx)	GTEx	GTEX-14BIN-0011-R10a-SM-5S2UA	GTEX-14BIN
SRR1387449	SRS636087	SRP012682	RNA-Seq	GRCh37	SAMN02788489	PRJNA75899	BI	150	ILLUMINA	PAIRED	Solexa-172871	3-Oct-14	12-Jun-14	4331	1785	Esophagus - Mucosa	Esophagus	No	RNA Expression (NGS)	male	GRU	Homo sapiens	1271816	706588	phs000424	1	RNA:Total RNA	Cross-Sectional	Genotype-Tissue Expression (GTEx)	GTEx	GTEX-WHSB-0426-SM-4M1XI	GTEX-WHSB
SRR1440356	SRS644409	SRP012682	RNA-Seq	GRCh37	SAMN02789109	PRJNA75899	BI	150	ILLUMINA	PAIRED	Solexa-230488	4-Oct-14	23-Jun-14	5605	2752	Brain - Hippocampus	Brain	No	RNA_Seq (NGS)	male	GRU	Homo sapiens	1269911	985070	phs000424	1	RNA:Total RNA	Cross-Sectional	Genotype-Tissue Expression (GTEx)	GTEx	GTEX-13NYS-0011-R1b-SM-5MR55	GTEX-13NYS
SRR1419279	SRS639465	SRP012682	RNA-Seq	GRCh37	SAMN02793176	PRJNA75899	BI	150	ILLUMINA	PAIRED	Solexa-224792	4-Oct-14	17-Jun-14	6796	3415	Artery - Aorta	Blood Vessel	No	RNA Expression (NGS)	male	GRU	Homo sapiens	1272437	985189	phs000424	1	RNA:Total RNA	Cross-Sectional	Genotype-Tissue Expression (GTEx)	GTEx	GTEX-YEC3-0526-SM-5IFHN	GTEX-YEC3
SRR808638	SRS408174	SRP012682	RNA-Seq	GRCh37	SAMN01994197	PRJNA75899	BI	213	ILLUMINA	PAIRED	Solexa-127389	3-Oct-14	4-Apr-13	7358	3520	Colon - Transverse	Colon	No	RNA_Seq (NGS)	male	GRU	Homo sapiens	931479	590922	phs000424	1	RNA:Total RNA	Cross-Sectional	Genotype-Tissue Expression (GTEx)	GTEx	GTEX-NFK9-2026-SM-3LK5K	GTEX-NFK9
SRR1385171	SRS635397	SRP012682	RNA-Seq	GRCh37	SAMN02793749	PRJNA75899	BI	150	ILLUMINA	PAIRED	Solexa-230612	4-Oct-14	12-Jun-14	5997	2975	Skin - Not Sun Exposed (Suprapubic)	Skin	No	RNA Expression (NGS)	male	GRU	Homo sapiens	1267482	984941	phs000424	1	RNA:Total RNA	Cross-Sectional	Genotype-Tissue Expression (GTEx)	GTEx	GTEX-1192X-2726-SM-5N9DN	GTEX-1192X
SRR1096432	SRS526028	SRP012682	RNA-Seq	GRCh37	SAMN02464782	PRJNA75899	BI	150	ILLUMINA	PAIRED	Solexa-172660	3-Oct-14	6-Jan-14	11598	4982	Esophagus - Gastroesophageal Junction	Esophagus	No	RNA_Seq (NGS)	male	GRU	Homo sapiens	1109650	706587	phs000424	1	RNA:Total RNA	Cross-Sectional	Genotype-Tissue Expression (GTEx)	GTEx	GTEX-WFON-1026-SM-4LVMD	GTEX-WFON
SRR815326	SRS408507	SRP012682	RNA-Seq	GRCh37	SAMN01994109	PRJNA75899	BI	290	ILLUMINA	PAIRED	Solexa-129716	3-Oct-14	5-Apr-13	7468	4067	Stomach	Stomach	No	RNA Expression (NGS)	male	GRU	Homo sapiens	931552	590936	phs000424	1	RNA:Total RNA	Cross-Sectional	Genotype-Tissue Expression (GTEx)	GTEx	GTEX-OIZH-1526-SM-3NB1J	GTEX-OIZH
SRR1352954	SRS629550	SRP012682	RNA-Seq	GRCh37	SAMN02790418	PRJNA75899	BI	150	ILLUMINA	PAIRED	Solexa-232275	3-Oct-14	8-Jun-14	7292	3710	Brain - Cortex	Brain	No	RNA_Seq (NGS)	female	GRU	Homo sapiens	1268099	984972	phs000424	1	RNA:Total RNA	Cross-Sectional	Genotype-Tissue Expression (GTEx)	GTEx	GTEX-11TTK-2926-SM-5PNYP	GTEX-11TTK
SRR1459739	SRS646055	SRP012682	RNA-Seq	GRCh37	SAMN02792478	PRJNA75899	BI	150	ILLUMINA	PAIRED	Solexa-231541	4-Oct-14	24-Jun-14	6891	3661	Whole Blood	Blood	No	RNA_Seq (NGS)	male	GRU	Homo sapiens	1268525	984995	phs000424	1	RNA:Total RNA	Cross-Sectional	Genotype-Tissue Expression (GTEx)	GTEx	GTEX-12WSA-0005-SM-5O9BM	GTEX-12WSA
SRR1073899	SRS524413	SRP012682	RNA-Seq	GRCh37	SAMN02465109	PRJNA75899	BI	150	ILLUMINA	PAIRED	Solexa-159477	3-Oct-14	5-Jan-14	4844	2117	Colon - Transverse	Colon	No	RNA_Seq (NGS)	male	GRU	Homo sapiens	1109305	706546	phs000424	1	RNA:Total RNA	Cross-Sectional	Genotype-Tissue Expression (GTEx)	GTEx	GTEX-SNOS-1226-SM-4DM5H	GTEX-SNOS
SRR807775	SRS408118	SRP012682	RNA-Seq	GRCh37	SAMN01994434	PRJNA75899	BI	236	ILLUMINA	PAIRED	Solexa-130011	3-Oct-14	4-Apr-13	6630	3412	Skin - Sun Exposed (Lower leg)	Skin	No	RNA_Seq (NGS)	male	GRU	Homo sapiens	931783	720986	phs000424	1	RNA:Total RNA	Cross-Sectional	Genotype-Tissue Expression (GTEx)	GTEx	GTEX-WH7G-2326-SM-3NMBC	GTEX-WH7G
SRR1480059	SRS648863	SRP012682	RNA-Seq	GRCh37	SAMN02792508	PRJNA75899	BI	150	ILLUMINA	PAIRED	Solexa-182816	4-Oct-14	27-Jun-14	7687	3649	Brain - Cortex	Brain	No	RNA_Seq (NGS)	male	GRU	Homo sapiens	1272309	985182	phs000424	1	RNA:Total RNA	Cross-Sectional	Genotype-Tissue Expression (GTEx)	GTEx	GTEX-Y8DK-0826-SM-4TT3T	GTEX-Y8DK
SRR662653	SRS389969	SRP012682	RNA-Seq	GRCh37	SAMN01886858	PRJNA75899	BI	258	ILLUMINA	PAIRED	Solexa-121558	3-Oct-14	3-Feb-13	5285	3092	Muscle - Skeletal	Muscle	No	RNA Expression (NGS)	female	GRU	Homo sapiens	914635	678166	phs000424	1	RNA:Total RNA	Cross-Sectional	Genotype-Tissue Expression (GTEx)	GTEx	GTEX-S341-1826-SM-3K2AB	GTEX-S341
SRR1365512	SRS631257	SRP012682	RNA-Seq	GRCh37	SAMN02788833	PRJNA75899	BI	150	ILLUMINA	PAIRED	Solexa-231557	4-Oct-14	9-Jun-14	7712	3948	Thyroid	Thyroid	No	RNA Expression (NGS)	male	GRU	Homo sapiens	1270775	985117	phs000424	1	RNA:Total RNA	Cross-Sectional	Genotype-Tissue Expression (GTEx)	GTEx	GTEX-13YAN-0926-SM-5O9C3	GTEX-13YAN
SRR1092281	SRS525308	SRP012682	RNA-Seq	GRCh37	SAMN02465019	PRJNA75899	BI	150	ILLUMINA	PAIRED	Solexa-159468	3-Oct-14	6-Jan-14	5226	2385	Stomach	Stomach	No	RNA Expression (NGS)	female	GRU	Homo sapiens	1109359	706554	phs000424	1	RNA:Total RNA	Cross-Sectional	Genotype-Tissue Expression (GTEx)	GTEx	GTEX-T6MO-0726-SM-4DM58	GTEX-T6MO
SRR1071568	SRS524320	SRP012682	RNA-Seq	GRCh37	SAMN02464882	PRJNA75899	BI	150	ILLUMINA	PAIRED	Solexa-164994	3-Oct-14	4-Jan-14	7977	3919	Lung	Lung	No	RNA_Seq (NGS)	female	GRU	Homo sapiens	1109393	706559	phs000424	1	RNA:Total RNA	Cross-Sectional	Genotype-Tissue Expression (GTEx)	GTEx	GTEX-TML8-0326-SM-4GICN	GTEX-TML8
SRR1095575	SRS525990	SRP012682	RNA-Seq	GRCh37	SAMN02465484	PRJNA75899	BI	150	ILLUMINA	PAIRED	Solexa-157629	4-Oct-14	6-Jan-14	5057	2333	Adipose - Subcutaneous	Adipose Tissue	No	RNA_Seq (NGS)	male	GRU	Homo sapiens	1110155	847773	phs000424	1	RNA:Total RNA	Cross-Sectional	Genotype-Tissue Expression (GTEx)	GTEx	GTEX-XXEK-2426-SM-4BRUS	GTEX-XXEK
SRR1342088	SRS627955	SRP012682	RNA-Seq	GRCh37	SAMN02790888	PRJNA75899	BI	150	ILLUMINA	PAIRED	Solexa-222974	3-Oct-14	5-Jun-14	5241	2396	Thyroid	Thyroid	No	RNA Expression (NGS)	female	GRU	Homo sapiens	1272741	985204	phs000424	1	RNA:Total RNA	Cross-Sectional	Genotype-Tissue Expression (GTEx)	GTEx	GTEX-ZAJG-0726-SM-5HL9A	GTEX-ZAJG
SRR1105417	SRS528007	SRP012682	RNA-Seq	GRCh37	SAMN02465188	PRJNA75899	BI	150	ILLUMINA	PAIRED	Solexa-159475	4-Oct-14	9-Jan-14	4883	2125	Esophagus - Mucosa	Esophagus	No	RNA_Seq (NGS)	male	GRU	Homo sapiens	1109299	706546	phs000424	1	RNA:Total RNA	Cross-Sectional	Genotype-Tissue Expression (GTEx)	GTEx	GTEX-SNOS-0626-SM-4DM5F	GTEX-SNOS
SRR1418707	SRS639439	SRP012682	RNA-Seq	GRCh37	SAMN02793051	PRJNA75899	BI	150	ILLUMINA	PAIRED	Solexa-231576	4-Oct-14	17-Jun-14	10452	5594	Whole Blood	Blood	No	RNA Expression (NGS)	male	GRU	Homo sapiens	1267929	984965	phs000424	1	RNA:Total RNA	Cross-Sectional	Genotype-Tissue Expression (GTEx)	GTEx	GTEX-11OF3-0006-SM-5O9CM	GTEX-11OF3
SRR1468271	SRS648297	SRP012682	RNA-Seq	GRCh37	SAMN02792584	PRJNA75899	BI	150	ILLUMINA	PAIRED	Solexa-232418	4-Oct-14	27-Jun-14	5039	2225	Adipose - Subcutaneous	Adipose Tissue	No	RNA_Seq (NGS)	male	GRU	Homo sapiens	1268359	984986	phs000424	1	RNA:Total RNA	Cross-Sectional	Genotype-Tissue Expression (GTEx)	GTEx	GTEX-12126-0426-SM-5Q5AP	GTEX-12126
SRR1443161	SRS644540	SRP012682	RNA-Seq	GRCh37	SAMN02789069	PRJNA75899	BI	150	ILLUMINA	PAIRED	Solexa-230624	4-Oct-14	23-Jun-14	7857	3899	Artery - Tibial	Blood Vessel	No	RNA_Seq (NGS)	male	GRU	Homo sapiens	1267972	984966	phs000424	1	RNA:Total RNA	Cross-Sectional	Genotype-Tissue Expression (GTEx)	GTEx	GTEX-11ONC-2726-SM-5N9DZ	GTEX-11ONC
SRR1325353	SRS626184	SRP012682	RNA-Seq	GRCh37	SAMN02790957	PRJNA75899	BI	150	ILLUMINA	PAIRED	Solexa-187618	3-Oct-14	3-Jun-14	7472	3738	Thyroid	Thyroid	No	RNA_Seq (NGS)	male	GRU	Homo sapiens	1272275	985181	phs000424	1	RNA:Total RNA	Cross-Sectional	Genotype-Tissue Expression (GTEx)	GTEx	GTEX-Y5V6-0526-SM-4VBRV	GTEX-Y5V6
SRR1440119	SRS644398	SRP012682	RNA-Seq	GRCh37	SAMN02787575	PRJNA75899	BI	150	ILLUMINA	PAIRED	Solexa-229868	4-Oct-14	23-Jun-14	6314	2978	Brain - Cerebellum	Brain	No	RNA_Seq (NGS)	male	GRU	Homo sapiens	1268862	985012	phs000424	1	RNA:Total RNA	Cross-Sectional	Genotype-Tissue Expression (GTEx)	GTEx	GTEX-12ZZZ-3126-SM-5LZU6	GTEX-12ZZZ
SRR1439873	SRS644386	SRP012682	RNA-Seq	GRCh37	SAMN02787381	PRJNA75899	BI	150	ILLUMINA	PAIRED	Solexa-231921	4-Oct-14	23-Jun-14	8853	4447	Brain - Frontal Cortex (BA9)	Brain	No	RNA_Seq (NGS)	male	GRU	Homo sapiens	1268844	985012	phs000424	1	RNA:Total RNA	Cross-Sectional	Genotype-Tissue Expression (GTEx)	GTEx	GTEX-12ZZZ-0011-R10a-SM-5P9HC	GTEX-12ZZZ
SRR1073605	SRS524404	SRP012682	RNA-Seq	GRCh37	SAMN02464846	PRJNA75899	BI	150	ILLUMINA	PAIRED	Solexa-156720	3-Oct-14	4-Jan-14	4914	2091	Skin - Not Sun Exposed (Suprapubic)	Skin	No	RNA_Seq (NGS)	male	GRU	Homo sapiens	1110020	847767	phs000424	1	RNA:Total RNA	Cross-Sectional	Genotype-Tissue Expression (GTEx)	GTEx	GTEX-XQ8I-0926-SM-4BOOF	GTEX-XQ8I
SRR660685	SRS389710	SRP012682	RNA-Seq	GRCh37	SAMN01887287	PRJNA75899	BI	310	ILLUMINA	PAIRED	Solexa-112691	3-Oct-14	2-Feb-13	7816	4397	Whole Blood	Blood	No	RNA Expression (NGS)	male	GRU	Homo sapiens	914827	706553	phs000424	1	RNA:Total RNA	Cross-Sectional	Genotype-Tissue Expression (GTEx)	GTEx	GTEX-T6MN-0005-SM-32PLJ	GTEX-T6MN
SRR815588	SRS408519	SRP012682	RNA-Seq	GRCh37	SAMN01994230	PRJNA75899	BI	255	ILLUMINA	PAIRED	Solexa-129720	3-Oct-14	5-Apr-13	8714	4810	Testis	Testis	No	RNA_Seq (NGS)	male	GRU	Homo sapiens	931568	590937	phs000424	1	RNA:Total RNA	Cross-Sectional	Genotype-Tissue Expression (GTEx)	GTEx	GTEX-OOBJ-2126-SM-3NB1N	GTEX-OOBJ
SRR1388214	SRS636128	SRP012682	RNA-Seq	GRCh37	SAMN02792503	PRJNA75899	BI	150	ILLUMINA	PAIRED	Solexa-233038	3-Oct-14	12-Jun-14	4164	1786	Liver	Liver	No	RNA_Seq (NGS)	female	GRU	Homo sapiens	1270595	985107	phs000424	1	RNA:Total RNA	Cross-Sectional	Genotype-Tissue Expression (GTEx)	GTEx	GTEX-13SLX-1226-SM-5S2Q6	GTEX-13SLX
SRR660626	SRS389758	SRP012682	RNA-Seq	GRCh37	SAMN01887289	PRJNA75899	BI	294	ILLUMINA	PAIRED	Solexa-113991	3-Oct-14	2-Feb-13	8764	4829	Brain - Cortex	Brain	No	RNA Expression (NGS)	female	GRU	Homo sapiens	914792	706549	phs000424	1	RNA:Total RNA	Cross-Sectional	Genotype-Tissue Expression (GTEx)	GTEx	GTEX-T2IS-3026-SM-32QPM	GTEX-T2IS
SRR1429621	SRS643840	SRP012682	RNA-Seq	GRCh37	SAMN02790156	PRJNA75899	BI	150	ILLUMINA	PAIRED	Solexa-233076	3-Oct-14	21-Jun-14	4035	1735	Esophagus - Gastroesophageal Junction	Esophagus	No	RNA_Seq (NGS)	male	GRU	Homo sapiens	1271423	985168	phs000424	1	RNA:Total RNA	Cross-Sectional	Genotype-Tissue Expression (GTEx)	GTEx	GTEX-14E7W-1926-SM-5S2R9	GTEX-14E7W
SRR1315517	SRS625015	SRP012682	RNA-Seq	GRCh37	SAMN02790491	PRJNA75899	BI	150	ILLUMINA	PAIRED	Solexa-231552	3-Oct-14	2-Jun-14	10662	5740	Whole Blood	Blood	No	RNA Expression (NGS)	female	GRU	Homo sapiens	1268088	984972	phs000424	1	RNA:Total RNA	Cross-Sectional	Genotype-Tissue Expression (GTEx)	GTEx	GTEX-11TTK-0005-SM-5O9BX	GTEX-11TTK
SRR812436	SRS408373	SRP012682	RNA-Seq	GRCh37	SAMN01994345	PRJNA75899	BI	220	ILLUMINA	PAIRED	Solexa-127476	3-Oct-14	5-Apr-13	8363	3965	Brain - Cortex	Brain	No	RNA Expression (NGS)	male	GRU	Homo sapiens	931868	720991	phs000424	1	RNA:Total RNA	Cross-Sectional	Genotype-Tissue Expression (GTEx)	GTEx	GTEX-WL46-2926-SM-3LK82	GTEX-WL46
SRR1401146	SRS637916	SRP012682	RNA-Seq	GRCh37	SAMN02787318	PRJNA75899	BI	150	ILLUMINA	PAIRED	Solexa-224786	4-Oct-14	14-Jun-14	7488	3745	Esophagus - Muscularis	Esophagus	No	RNA Expression (NGS)	male	GRU	Homo sapiens	1272605	985196	phs000424	1	RNA:Total RNA	Cross-Sectional	Genotype-Tissue Expression (GTEx)	GTEx	GTEX-YJ8A-1226-SM-5IFHH	GTEX-YJ8A
SRR660236	SRS389731	SRP012682	RNA-Seq	GRCh37	SAMN01887506	PRJNA75899	BI	224	ILLUMINA	PAIRED	Solexa-121568	3-Oct-14	2-Feb-13	5741	3414	Thyroid	Thyroid	No	RNA_Seq (NGS)	female	GRU	Homo sapiens	914661	678170	phs000424	1	RNA:Total RNA	Cross-Sectional	Genotype-Tissue Expression (GTEx)	GTEx	GTEX-S4UY-0626-SM-3K2AO	GTEX-S4UY
SRR614707	SRS374839	SRP012682	RNA-Seq	GRCh37	SAMN01772969	PRJNA75899	BI	205	ILLUMINA	PAIRED	Solexa-93796	2-Oct-14	9-Nov-12	5692	3217	Artery - Tibial	Blood Vessel	No	RNA Expression (NGS)	male	GRU	Homo sapiens	860242	590968	phs000424	1	RNA:Total RNA	Cross-Sectional	Genotype-Tissue Expression (GTEx)	GTEx	GTEX-QDVN-2326-SM-2S1PF	GTEX-QDVN
SRR1098567	SRS526145	SRP012682	RNA-Seq	GRCh37	SAMN02466010	PRJNA75899	BI	150	ILLUMINA	PAIRED	Solexa-155331	3-Oct-14	6-Jan-14	5319	2392	Adipose - Visceral (Omentum)	Adipose Tissue	No	RNA_Seq (NGS)	male	GRU	Homo sapiens	1109824	721018	phs000424	1	RNA:Total RNA	Cross-Sectional	Genotype-Tissue Expression (GTEx)	GTEx	GTEX-XBED-1326-SM-4AT4F	GTEX-XBED
SRR808968	SRS408198	SRP012682	RNA-Seq	GRCh37	SAMN01994091	PRJNA75899	BI	254	ILLUMINA	PAIRED	Solexa-129970	3-Oct-14	4-Apr-13	8473	4333	Cells - EBV-transformed lymphocytes	Blood	No	RNA Expression (NGS)	male	GRU	Homo sapiens	931749	706580	phs000424	1	RNA:Total RNA	Cross-Sectional	Genotype-Tissue Expression (GTEx)	GTEx	GTEX-VUSG-0003-SM-3NMDK	GTEX-VUSG
SRR1314873	SRS624984	SRP012682	RNA-Seq	GRCh37	SAMN02788985	PRJNA75899	BI	150	ILLUMINA	PAIRED	Solexa-224579	3-Oct-14	2-Jun-14	6804	3267	Adipose - Subcutaneous	Adipose Tissue	No	RNA_Seq (NGS)	female	GRU	Homo sapiens	1269308	985035	phs000424	1	RNA:Total RNA	Cross-Sectional	Genotype-Tissue Expression (GTEx)	GTEx	GTEX-139D8-0326-SM-5IJCJ	GTEX-139D8
SRR1092112	SRS525301	SRP012682	RNA-Seq	GRCh37	SAMN02465886	PRJNA75899	BI	150	ILLUMINA	PAIRED	Solexa-150620	3-Oct-14	6-Jan-14	5423	2409	Artery - Aorta	Blood Vessel	No	RNA_Seq (NGS)	female	GRU	Homo sapiens	1109004	678146	phs000424	1	RNA:Total RNA	Cross-Sectional	Genotype-Tissue Expression (GTEx)	GTEx	GTEX-QVUS-0426-SM-48FE3	GTEX-QVUS
SRR655637	SRS389043	SRP012682	RNA-Seq	GRCh37	SAMN01887394	PRJNA75899	BI	346	ILLUMINA	PAIRED	Solexa-119117	2-Oct-14	1-Feb-13	7807	3873	Adipose - Subcutaneous	Adipose Tissue	No	RNA_Seq (NGS)	female	GRU	Homo sapiens	914569	678149	phs000424	1	RNA:Total RNA	Cross-Sectional	Genotype-Tissue Expression (GTEx)	GTEx	GTEX-R53T-1626-SM-3GAEW	GTEX-R53T
SRR1478946	SRS648809	SRP012682	RNA-Seq	GRCh37	SAMN02792839	PRJNA75899	BI	150	ILLUMINA	PAIRED	Solexa-231563	4-Oct-14	27-Jun-14	9058	4619	Brain - Putamen (basal ganglia)	Brain	No	RNA Expression (NGS)	male	GRU	Homo sapiens	1270239	985087	phs000424	1	RNA:Total RNA	Cross-Sectional	Genotype-Tissue Expression (GTEx)	GTEx	GTEX-13OW5-0011-R7a-SM-5O9C9	GTEX-13OW5
SRR1476102	SRS648675	SRP012682	RNA-Seq	GRCh37	SAMN02791602	PRJNA75899	BI	150	ILLUMINA	PAIRED	Solexa-220323	4-Oct-14	27-Jun-14	4386	1946	Adipose - Subcutaneous	Adipose Tissue	No	RNA Expression (NGS)	female	GRU	Homo sapiens	1268548	984996	phs000424	1	RNA:Total RNA	Cross-Sectional	Genotype-Tissue Expression (GTEx)	GTEx	GTEX-12WSB-0226-SM-5GCOR	GTEX-12WSB
SRR1479489	SRS648834	SRP012682	RNA-Seq	GRCh37	SAMN02791453	PRJNA75899	BI	150	ILLUMINA	PAIRED	Solexa-232779	4-Oct-14	27-Jun-14	4305	1875	Liver	Liver	No	RNA Expression (NGS)	male	GRU	Homo sapiens	1270944	985129	phs000424	1	RNA:Total RNA	Cross-Sectional	Genotype-Tissue Expression (GTEx)	GTEx	GTEX-145MF-0826-SM-5QGQA	GTEX-145MF
SRR1455607	SRS645867	SRP012682	RNA-Seq	GRCh37	SAMN02791061	PRJNA75899	BI	150	ILLUMINA	PAIRED	Solexa-191553	4-Oct-14	24-Jun-14	6191	2928	Heart - Atrial Appendage	Heart	No	RNA_Seq (NGS)	female	GRU	Homo sapiens	1272974	985216	phs000424	1	RNA:Total RNA	Cross-Sectional	Genotype-Tissue Expression (GTEx)	GTEx	GTEX-ZF29-0426-SM-4WKFN	GTEX-ZF29
SRR1432207	SRS643961	SRP012682	RNA-Seq	GRCh37	SAMN02791292	PRJNA75899	BI	150	ILLUMINA	PAIRED	Solexa-231521	4-Oct-14	21-Jun-14	6666	3152	Esophagus - Mucosa	Esophagus	No	RNA_Seq (NGS)	male	GRU	Homo sapiens	1270838	985122	phs000424	1	RNA:Total RNA	Cross-Sectional	Genotype-Tissue Expression (GTEx)	GTEx	GTEX-144GN-0626-SM-5O9B2	GTEX-144GN
SRR1096966	SRS526069	SRP012682	RNA-Seq	GRCh37	SAMN02465754	PRJNA75899	BI	150	ILLUMINA	PAIRED	Solexa-155327	4-Oct-14	6-Jan-14	6480	2922	Brain - Nucleus accumbens (basal ganglia)	Brain	No	RNA_Seq (NGS)	male	GRU	Homo sapiens	1109880	847758	phs000424	1	RNA:Total RNA	Cross-Sectional	Genotype-Tissue Expression (GTEx)	GTEx	GTEX-XLM4-0011-R6A-SM-4AT4B	GTEX-XLM4
SRR1082423	SRS524798	SRP012682	RNA-Seq	GRCh37	SAMN02465003	PRJNA75899	BI	150	ILLUMINA	PAIRED	Solexa-154185	3-Oct-14	5-Jan-14	6784	2958	Vagina	Vagina	No	RNA_Seq (NGS)	female	GRU	Homo sapiens	1109225	678170	phs000424	1	RNA:Total RNA	Cross-Sectional	Genotype-Tissue Expression (GTEx)	GTEx	GTEX-S4UY-1326-SM-4AD4X	GTEX-S4UY
SRR1460320	SRS646081	SRP012682	RNA-Seq	GRCh37	SAMN02792603	PRJNA75899	BI	150	ILLUMINA	PAIRED	Solexa-229811	4-Oct-14	24-Jun-14	5453	2624	Adipose - Subcutaneous	Adipose Tissue	No	RNA_Seq (NGS)	male	GRU	Homo sapiens	1270941	985129	phs000424	1	RNA:Total RNA	Cross-Sectional	Genotype-Tissue Expression (GTEx)	GTEx	GTEX-145MF-0526-SM-5LUA6	GTEX-145MF
SRR1474863	SRS648616	SRP012682	RNA-Seq	GRCh37	SAMN02793432	PRJNA75899	BI	150	ILLUMINA	PAIRED	Solexa-231920	4-Oct-14	27-Jun-14	9237	4867	Whole Blood	Blood	No	RNA_Seq (NGS)	male	GRU	Homo sapiens	1270133	985082	phs000424	1	RNA:Total RNA	Cross-Sectional	Genotype-Tissue Expression (GTEx)	GTEx	GTEX-13OVH-0005-SM-5P9HB	GTEX-13OVH
SRR1471773	SRS648462	SRP012682	RNA-Seq	GRCh37	SAMN02790950	PRJNA75899	BI	150	ILLUMINA	PAIRED	Solexa-232131	4-Oct-14	27-Jun-14	4902	2257	Brain - Hypothalamus	Brain	No	RNA Expression (NGS)	male	GRU	Homo sapiens	1270967	985131	phs000424	1	RNA:Total RNA	Cross-Sectional	Genotype-Tissue Expression (GTEx)	GTEx	GTEX-145MH-0011-R8a-SM-5PNUL	GTEX-145MH
SRR1333395	SRS627190	SRP012682	RNA-Seq	GRCh37	SAMN02789537	PRJNA75899	BI	150	ILLUMINA	PAIRED	Solexa-226806	3-Oct-14	4-Jun-14	6436	3385	Adipose - Visceral (Omentum)	Adipose Tissue	No	RNA_Seq (NGS)	female	GRU	Homo sapiens	1269768	985063	phs000424	1	RNA:Total RNA	Cross-Sectional	Genotype-Tissue Expression (GTEx)	GTEx	GTEX-13JUV-0626-SM-5J1MQ	GTEX-13JUV
SRR813108	SRS408393	SRP012682	RNA-Seq	GRCh37	SAMN01993921	PRJNA75899	BI	231	ILLUMINA	PAIRED	Solexa-129943	3-Oct-14	5-Apr-13	7124	3653	Prostate	Prostate	No	RNA Expression (NGS)	male	GRU	Homo sapiens	931634	590948	phs000424	1	RNA:Total RNA	Cross-Sectional	Genotype-Tissue Expression (GTEx)	GTEx	GTEX-P4QS-2026-SM-3NMCG	GTEX-P4QS
SRR1096687	SRS526048	SRP012682	RNA-Seq	GRCh37	SAMN02465674	PRJNA75899	BI	150	ILLUMINA	PAIRED	Solexa-156043	3-Oct-14	6-Jan-14	7424	3460	Esophagus - Mucosa	Esophagus	No	RNA Expression (NGS)	male	GRU	Homo sapiens	1109921	847761	phs000424	1	RNA:Total RNA	Cross-Sectional	Genotype-Tissue Expression (GTEx)	GTEx	GTEX-XMK1-1326-SM-4B65Q	GTEX-XMK1
SRR818057	SRS408688	SRP012682	RNA-Seq	GRCh37	SAMN01994003	PRJNA75899	BI	231	ILLUMINA	PAIRED	Solexa-129947	3-Oct-14	5-Apr-13	7927	4101	Brain - Caudate (basal ganglia)	Brain	No	RNA_Seq (NGS)	male	GRU	Homo sapiens	932021	721006	phs000424	1	RNA:Total RNA	Cross-Sectional	Genotype-Tissue Expression (GTEx)	GTEx	GTEX-X261-0011-R5A-SM-3NMB4	GTEX-X261
SRR1474041	SRS648569	SRP012682	RNA-Seq	GRCh37	SAMN02787925	PRJNA75899	BI	150	ILLUMINA	PAIRED	Solexa-191542	4-Oct-14	27-Jun-14	7394	3494	Pituitary	Pituitary	No	RNA Expression (NGS)	male	GRU	Homo sapiens	1272968	985215	phs000424	1	RNA:Total RNA	Cross-Sectional	Genotype-Tissue Expression (GTEx)	GTEx	GTEX-ZF28-3126-SM-4WKFC	GTEX-ZF28
SRR1465734	SRS648180	SRP012682	RNA-Seq	GRCh37	SAMN02789779	PRJNA75899	BI	150	ILLUMINA	PAIRED	Solexa-233526	4-Oct-14	27-Jun-14	5273	2492	Whole Blood	Blood	No	RNA_Seq (NGS)	male	GRU	Homo sapiens	1271732	706558	phs000424	1	RNA:Total RNA	Cross-Sectional	Genotype-Tissue Expression (GTEx)	GTEx	GTEX-TMKS-0005-SM-5SI7W	GTEX-TMKS
SRR1085475	SRS524926	SRP012682	RNA-Seq	GRCh37	SAMN02465476	PRJNA75899	BI	150	ILLUMINA	PAIRED	Solexa-159852	3-Oct-14	5-Jan-14	5947	2737	Cells - Transformed fibroblasts	Skin	No	RNA Expression (NGS)	female	GRU	Homo sapiens	1109399	706560	phs000424	1	RNA:Total RNA	Cross-Sectional	Genotype-Tissue Expression (GTEx)	GTEx	GTEX-TMMY-0008-SM-4DXU3	GTEX-TMMY
SRR1369129	SRS631482	SRP012682	RNA-Seq	GRCh37	SAMN02792247	PRJNA75899	BI	150	ILLUMINA	PAIRED	Solexa-215830	4-Oct-14	10-Jun-14	5999	2910	Adipose - Visceral (Omentum)	Adipose Tissue	No	RNA_Seq (NGS)	male	GRU	Homo sapiens	1267584	984946	phs000424	1	RNA:Total RNA	Cross-Sectional	Genotype-Tissue Expression (GTEx)	GTEx	GTEX-11DYG-2026-SM-5EGGX	GTEX-11DYG
SRR1401084	SRS637913	SRP012682	RNA-Seq	GRCh37	SAMN02791483	PRJNA75899	BI	150	ILLUMINA	PAIRED	Solexa-224727	4-Oct-14	14-Jun-14	7760	4176	Esophagus - Mucosa	Esophagus	No	RNA_Seq (NGS)	male	GRU	Homo sapiens	1269992	985075	phs000424	1	RNA:Total RNA	Cross-Sectional	Genotype-Tissue Expression (GTEx)	GTEx	GTEX-13O1R-1326-SM-5IJF5	GTEX-13O1R
SRR1465804	SRS648183	SRP012682	RNA-Seq	GRCh37	SAMN02792817	PRJNA75899	BI	150	ILLUMINA	PAIRED	Solexa-233009	4-Oct-14	27-Jun-14	4769	2028	Cells - EBV-transformed lymphocytes	Blood	No	RNA_Seq (NGS)	male	GRU	Homo sapiens	1268473	984992	phs000424	1	RNA:Total RNA	Cross-Sectional	Genotype-Tissue Expression (GTEx)	GTEx	GTEX-12C56-0002-SM-5S2PC	GTEX-12C56
SRR1319262	SRS625470	SRP012682	RNA-Seq	GRCh37	SAMN02792089	PRJNA75899	BI	150	ILLUMINA	PAIRED	Solexa-224560	3-Oct-14	3-Jun-14	5311	2560	Esophagus - Muscularis	Esophagus	No	RNA_Seq (NGS)	male	GRU	Homo sapiens	1269619	985054	phs000424	1	RNA:Total RNA	Cross-Sectional	Genotype-Tissue Expression (GTEx)	GTEx	GTEX-13FLV-1226-SM-5IJBZ	GTEX-13FLV
SRR1331422	SRS627097	SRP012682	RNA-Seq	GRCh37	SAMN02791269	PRJNA75899	BI	150	ILLUMINA	PAIRED	Solexa-233147	3-Oct-14	4-Jun-14	4957	2125	Cells - EBV-transformed lymphocytes	Blood	No	RNA_Seq (NGS)	male	GRU	Homo sapiens	1268059	984971	phs000424	1	RNA:Total RNA	Cross-Sectional	Genotype-Tissue Expression (GTEx)	GTEx	GTEX-11TT1-0004-SM-5S2NT	GTEX-11TT1
SRR1079404	SRS524662	SRP012682	RNA-Seq	GRCh37	SAMN02464927	PRJNA75899	BI	150	ILLUMINA	PAIRED	Solexa-158629	3-Oct-14	5-Jan-14	10353	4618	Artery - Coronary	Blood Vessel	No	RNA_Seq (NGS)	female	GRU	Homo sapiens	1109057	590980	phs000424	1	RNA:Total RNA	Cross-Sectional	Genotype-Tissue Expression (GTEx)	GTEx	GTEX-R55G-0426-SM-48FDH	GTEX-R55G
SRR1120318	SRS534675	SRP012682	RNA-Seq	GRCh37	SAMN02464872	PRJNA75899	BI	150	ILLUMINA	PAIRED	Solexa-159868	3-Oct-14	16-Jan-14	5590	2582	Artery - Aorta	Blood Vessel	No	RNA Expression (NGS)	male	GRU	Homo sapiens	1109435	706564	phs000424	1	RNA:Total RNA	Cross-Sectional	Genotype-Tissue Expression (GTEx)	GTEx	GTEX-U3ZM-0326-SM-4DXUJ	GTEX-U3ZM
SRR1383571	SRS635276	SRP012682	RNA-Seq	GRCh37	SAMN02791126	PRJNA75899	BI	150	ILLUMINA	PAIRED	Solexa-224552	4-Oct-14	12-Jun-14	6055	2920	Skin - Sun Exposed (Lower leg)	Skin	No	RNA_Seq (NGS)	male	GRU	Homo sapiens	1270084	985079	phs000424	1	RNA:Total RNA	Cross-Sectional	Genotype-Tissue Expression (GTEx)	GTEx	GTEX-13O3Q-2426-SM-5IJBR	GTEX-13O3Q
SRR820256	SRS408837	SRP012682	RNA-Seq	GRCh37	SAMN01993922	PRJNA75899	BI	242	ILLUMINA	PAIRED	Solexa-129795	3-Oct-14	6-Apr-13	9731	5281	Brain - Hypothalamus	Brain	No	RNA Expression (NGS)	female	GRU	Homo sapiens	931932	720998	phs000424	1	RNA:Total RNA	Cross-Sectional	Genotype-Tissue Expression (GTEx)	GTEx	GTEX-WWYW-0011-R8A-SM-3NB3S	GTEX-WWYW
SRR608198	SRS333447	SRP012682	RNA-Seq	GRCh37	SAMN00992935	PRJNA75899	BI	184	ILLUMINA	PAIRED	Solexa-86316	2-Oct-14	24-Oct-12	10484	6021	Adipose - Subcutaneous	Adipose Tissue	No	RNA Expression (NGS)	male	GRU	Homo sapiens	736148	590941	phs000424	1	RNA:Total RNA	Cross-Sectional	Genotype-Tissue Expression (GTEx)	GTEx	GTEX-OXRN-0226-SM-2I5EJ	GTEX-OXRN
SRR1416654	SRS639334	SRP012682	RNA-Seq	GRCh37	SAMN02792298	PRJNA75899	BI	150	ILLUMINA	PAIRED	Solexa-229936	4-Oct-14	17-Jun-14	4819	2250	Adipose - Subcutaneous	Adipose Tissue	No	RNA_Seq (NGS)	female	GRU	Homo sapiens	1268919	985015	phs000424	1	RNA:Total RNA	Cross-Sectional	Genotype-Tissue Expression (GTEx)	GTEx	GTEX-13113-1826-SM-5LZW4	GTEX-13113
SRR1075971	SRS524513	SRP012682	RNA-Seq	GRCh37	SAMN02465312	PRJNA75899	BI	150	ILLUMINA	PAIRED	Solexa-155338	3-Oct-14	5-Jan-14	4304	1782	Adipose - Subcutaneous	Adipose Tissue	No	RNA_Seq (NGS)	male	GRU	Homo sapiens	1109808	847754	phs000424	1	RNA:Total RNA	Cross-Sectional	Genotype-Tissue Expression (GTEx)	GTEx	GTEX-XBEC-0326-SM-4AT4M	GTEX-XBEC
SRR1434502	SRS644068	SRP012682	RNA-Seq	GRCh37	SAMN02788189	PRJNA75899	BI	150	ILLUMINA	PAIRED	Solexa-231143	4-Oct-14	21-Jun-14	8259	4047	Muscle - Skeletal	Muscle	No	RNA_Seq (NGS)	female	GRU	Homo sapiens	1271213	985148	phs000424	1	RNA:Total RNA	Cross-Sectional	Genotype-Tissue Expression (GTEx)	GTEx	GTEX-14A5I-0326-SM-5NQ9J	GTEX-14A5I
SRR1389278	SRS636268	SRP012682	RNA-Seq	GRCh37	SAMN02787985	PRJNA75899	BI	150	ILLUMINA	PAIRED	Solexa-211545	4-Oct-14	13-Jun-14	5349	2758	Artery - Tibial	Blood Vessel	No	RNA_Seq (NGS)	male	GRU	Homo sapiens	1268960	985017	phs000424	1	RNA:Total RNA	Cross-Sectional	Genotype-Tissue Expression (GTEx)	GTEx	GTEX-1314G-1926-SM-5BC6F	GTEX-1314G
SRR1071289	SRS524308	SRP012682	RNA-Seq	GRCh37	SAMN02465296	PRJNA75899	BI	150	ILLUMINA	PAIRED	Solexa-151227	3-Oct-14	4-Jan-14	4604	2074	Brain - Hypothalamus	Brain	No	RNA Expression (NGS)	male	GRU	Homo sapiens	1109703	721012	phs000424	1	RNA:Total RNA	Cross-Sectional	Genotype-Tissue Expression (GTEx)	GTEx	GTEX-X4XY-0011-R8A-SM-46MVC	GTEX-X4XY
SRR1370192	SRS631759	SRP012682	RNA-Seq	GRCh37	SAMN02792743	PRJNA75899	BI	150	ILLUMINA	PAIRED	Solexa-232526	4-Oct-14	10-Jun-14	6765	3222	Cells - Transformed fibroblasts	Skin	No	RNA_Seq (NGS)	female	GRU	Homo sapiens	1267642	984950	phs000424	1	RNA:Total RNA	Cross-Sectional	Genotype-Tissue Expression (GTEx)	GTEx	GTEX-11EMC-0008-SM-5Q5DR	GTEX-11EMC
SRR603004	SRS333252	SRP012682	RNA-Seq	GRCh37	SAMN00992740	PRJNA75899	BI	193	ILLUMINA	PAIRED	Solexa-86334	2-Oct-14	22-Oct-12	9241	5350	Lung	Lung	No	RNA_Seq (NGS)	female	GRU	Homo sapiens	736268	590950	phs000424	1	RNA:Total RNA	Cross-Sectional	Genotype-Tissue Expression (GTEx)	GTEx	GTEX-P78B-0926-SM-2I5FA	GTEX-P78B
SRR820186	SRS408833	SRP012682	RNA-Seq	GRCh37	SAMN01994273	PRJNA75899	BI	220	ILLUMINA	PAIRED	Solexa-127423	3-Oct-14	6-Apr-13	7984	3794	Thyroid	Thyroid	No	RNA_Seq (NGS)	male	GRU	Homo sapiens	931801	706588	phs000424	1	RNA:Total RNA	Cross-Sectional	Genotype-Tissue Expression (GTEx)	GTEx	GTEX-WHSB-1626-SM-3LK6J	GTEX-WHSB
SRR1430525	SRS643881	SRP012682	RNA-Seq	GRCh37	SAMN02792499	PRJNA75899	BI	150	ILLUMINA	PAIRED	Solexa-173419	4-Oct-14	21-Jun-14	5631	2651	Muscle - Skeletal	Muscle	No	RNA_Seq (NGS)	male	GRU	Homo sapiens	1271918	985173	phs000424	1	RNA:Total RNA	Cross-Sectional	Genotype-Tissue Expression (GTEx)	GTEx	GTEX-WWTW-0626-SM-4MVNS	GTEX-WWTW
SRR1447172	SRS644729	SRP012682	RNA-Seq	GRCh37	SAMN02791105	PRJNA75899	BI	150	ILLUMINA	PAIRED	Solexa-232901	4-Oct-14	23-Jun-14	4694	2070	Vagina	Vagina	No	RNA_Seq (NGS)	female	GRU	Homo sapiens	1271261	985151	phs000424	1	RNA:Total RNA	Cross-Sectional	Genotype-Tissue Expression (GTEx)	GTEx	GTEX-14AS3-1726-SM-5RQJV	GTEX-14AS3
SRR1487043	SRS649604	SRP012682	RNA-Seq	GRCh37	SAMN02791723	PRJNA75899	BI	150	ILLUMINA	PAIRED	Solexa-176032	4-Oct-14	28-Jun-14	4723	2075	Skin - Not Sun Exposed (Suprapubic)	Skin	No	RNA_Seq (NGS)	male	GRU	Homo sapiens	1272091	847754	phs000424	1	RNA:Total RNA	Cross-Sectional	Genotype-Tissue Expression (GTEx)	GTEx	GTEX-XBEC-0726-SM-4QARZ	GTEX-XBEC
SRR1315970	SRS625201	SRP012682	RNA-Seq	GRCh37	SAMN02790409	PRJNA75899	BI	150	ILLUMINA	PAIRED	Solexa-233637	3-Oct-14	2-Jun-14	5974	2764	Brain - Frontal Cortex (BA9)	Brain	No	RNA Expression (NGS)	male	GRU	Homo sapiens	1271265	985152	phs000424	1	RNA:Total RNA	Cross-Sectional	Genotype-Tissue Expression (GTEx)	GTEx	GTEX-14ASI-0011-R10b-SM-5S2VZ	GTEX-14ASI
SRR1318390	SRS625414	SRP012682	RNA-Seq	GRCh37	SAMN02791086	PRJNA75899	BI	150	ILLUMINA	PAIRED	Solexa-176196	3-Oct-14	2-Jun-14	4474	1992	Vagina	Vagina	No	RNA Expression (NGS)	female	GRU	Homo sapiens	1271655	590977	phs000424	1	RNA:Total RNA	Cross-Sectional	Genotype-Tissue Expression (GTEx)	GTEx	GTEX-QVJO-2526-SM-4R1KB	GTEX-QVJO
SRR1091328	SRS525266	SRP012682	RNA-Seq	GRCh37	SAMN02465165	PRJNA75899	BI	350	ILLUMINA	PAIRED	Solexa-156760	4-Oct-14	6-Jan-14	5697	2487	Esophagus - Mucosa	Esophagus	No	RNA Expression (NGS)	male	GRU	Homo sapiens	1110003	847766	phs000424	1	RNA:Total RNA	Cross-Sectional	Genotype-Tissue Expression (GTEx)	GTEx	GTEX-XQ3S-1126-SM-4BOPK	GTEX-XQ3S
SRR1358689	SRS629864	SRP012682	RNA-Seq	GRCh37	SAMN02788763	PRJNA75899	BI	150	ILLUMINA	PAIRED	Solexa-233549	3-Oct-14	8-Jun-14	5880	2720	Brain - Amygdala	Brain	No	RNA_Seq (NGS)	male	GRU	Homo sapiens	1271687	678160	phs000424	1	RNA:Total RNA	Cross-Sectional	Genotype-Tissue Expression (GTEx)	GTEx	GTEX-RVPU-0011-R4A-SM-5SI8K	GTEX-RVPU
SRR1075360	SRS524475	SRP012682	RNA-Seq	GRCh37	SAMN02465516	PRJNA75899	BI	150	ILLUMINA	PAIRED	Solexa-151021	3-Oct-14	5-Jan-14	5850	2435	Ovary	Ovary	No	RNA_Seq (NGS)	female	GRU	Homo sapiens	1108852	590958	phs000424	1	RNA:Total RNA	Cross-Sectional	Genotype-Tissue Expression (GTEx)	GTEx	GTEX-PWN1-2426-SM-48TDD	GTEX-PWN1
SRR1325527	SRS626192	SRP012682	RNA-Seq	GRCh37	SAMN02788551	PRJNA75899	BI	150	ILLUMINA	PAIRED	Solexa-174455	3-Oct-14	3-Jun-14	7024	3172	Cells - EBV-transformed lymphocytes	Blood	No	RNA_Seq (NGS)	male	GRU	Homo sapiens	1271871	720993	phs000424	1	RNA:Total RNA	Cross-Sectional	Genotype-Tissue Expression (GTEx)	GTEx	GTEX-WOFM-0001-SM-4OOT2	GTEX-WOFM
SRR1455969	SRS645884	SRP012682	RNA-Seq	GRCh37	SAMN02788883	PRJNA75899	BI	150	ILLUMINA	PAIRED	Solexa-232889	4-Oct-14	24-Jun-14	4938	2196	Vagina	Vagina	No	RNA Expression (NGS)	female	GRU	Homo sapiens	1272353	985184	phs000424	1	RNA:Total RNA	Cross-Sectional	Genotype-Tissue Expression (GTEx)	GTEx	GTEX-Y8LW-1426-SM-5RQJJ	GTEX-Y8LW
SRR818670	SRS408735	SRP012682	RNA-Seq	GRCh37	SAMN01993925	PRJNA75899	BI	299	ILLUMINA	PAIRED	Solexa-129793	3-Oct-14	5-Apr-13	8468	4597	Artery - Tibial	Blood Vessel	No	RNA Expression (NGS)	male	GRU	Homo sapiens	931962	721000	phs000424	1	RNA:Total RNA	Cross-Sectional	Genotype-Tissue Expression (GTEx)	GTEx	GTEX-WY7C-2826-SM-3NB3Q	GTEX-WY7C
SRR1092797	SRS525330	SRP012682	RNA-Seq	GRCh37	SAMN02465538	PRJNA75899	BI	150	ILLUMINA	PAIRED	Solexa-155322	3-Oct-14	6-Jan-14	4241	1909	Brain - Cerebellar Hemisphere	Brain	No	RNA Expression (NGS)	male	GRU	Homo sapiens	1109876	847758	phs000424	1	RNA:Total RNA	Cross-Sectional	Genotype-Tissue Expression (GTEx)	GTEx	GTEX-XLM4-0011-R11A-SM-4AT46	GTEX-XLM4
SRR655555	SRS389095	SRP012682	RNA-Seq	GRCh37	SAMN01887544	PRJNA75899	BI	304	ILLUMINA	PAIRED	Solexa-115765	2-Oct-14	1-Feb-13	12451	6448	Brain - Caudate (basal ganglia)	Brain	No	RNA_Seq (NGS)	male	GRU	Homo sapiens	914477	678142	phs000424	1	RNA:Total RNA	Cross-Sectional	Genotype-Tissue Expression (GTEx)	GTEx	GTEX-PVOW-0011-R5A-SM-32PL7	GTEX-PVOW
SRR1324004	SRS625728	SRP012682	RNA-Seq	GRCh37	SAMN02791458	PRJNA75899	BI	150	ILLUMINA	PAIRED	Solexa-230226	3-Oct-14	3-Jun-14	5686	2677	Esophagus - Gastroesophageal Junction	Esophagus	No	RNA Expression (NGS)	male	GRU	Homo sapiens	1269444	985044	phs000424	1	RNA:Total RNA	Cross-Sectional	Genotype-Tissue Expression (GTEx)	GTEx	GTEX-139YR-1826-SM-5LZXA	GTEX-139YR
SRR1072821	SRS524372	SRP012682	RNA-Seq	GRCh37	SAMN02465910	PRJNA75899	BI	400	ILLUMINA	PAIRED	Solexa-150472	3-Oct-14	4-Jan-14	4805	2089	Stomach	Stomach	No	RNA_Seq (NGS)	male	GRU	Homo sapiens	1108986	590974	phs000424	1	RNA:Total RNA	Cross-Sectional	Genotype-Tissue Expression (GTEx)	GTEx	GTEX-QMRM-1126-SM-447BN	GTEX-QMRM
SRR1418747	SRS639441	SRP012682	RNA-Seq	GRCh37	SAMN02788230	PRJNA75899	BI	150	ILLUMINA	PAIRED	Solexa-231452	4-Oct-14	17-Jun-14	7078	3396	Minor Salivary Gland	Salivary Gland	No	RNA Expression (NGS)	male	GRU	Homo sapiens	1270793	985118	phs000424	1	RNA:Total RNA	Cross-Sectional	Genotype-Tissue Expression (GTEx)	GTEx	GTEX-1445S-2926-SM-5O993	GTEX-1445S
SRR1072650	SRS524365	SRP012682	RNA-Seq	GRCh37	SAMN02465217	PRJNA75899	BI	150	ILLUMINA	PAIRED	Solexa-165070	3-Oct-14	4-Jan-14	5258	2591	Heart - Left Ventricle	Heart	No	RNA Expression (NGS)	male	GRU	Homo sapiens	1109849	847756	phs000424	1	RNA:Total RNA	Cross-Sectional	Genotype-Tissue Expression (GTEx)	GTEx	GTEX-XGQ4-0326-SM-4GIEE	GTEX-XGQ4
SRR613951	SRS374863	SRP012682	RNA-Seq	GRCh37	SAMN01772343	PRJNA75899	BI	278	ILLUMINA	PAIRED	Solexa-93752	2-Oct-14	8-Nov-12	6249	3116	Muscle - Skeletal	Muscle	No	RNA_Seq (NGS)	male	GRU	Homo sapiens	860474	678152	phs000424	1	RNA:Total RNA	Cross-Sectional	Genotype-Tissue Expression (GTEx)	GTEx	GTEX-R55F-1526-SM-2TF4X	GTEX-R55F
SRR1488538	SRS649674	SRP012682	RNA-Seq	GRCh37	SAMN02787945	PRJNA75899	BI	150	ILLUMINA	PAIRED	Solexa-233492	4-Oct-14	28-Jun-14	6895	3168	Brain - Spinal cord (cervical c-1)	Brain	No	RNA Expression (NGS)	female	GRU	Homo sapiens	1270589	985107	phs000424	1	RNA:Total RNA	Cross-Sectional	Genotype-Tissue Expression (GTEx)	GTEx	GTEX-13SLX-0011-R9b-SM-5SI6X	GTEX-13SLX
SRR1457375	SRS645949	SRP012682	RNA-Seq	GRCh37	SAMN02791492	PRJNA75899	BI	150	ILLUMINA	PAIRED	Solexa-231600	4-Oct-14	24-Jun-14	8904	4728	Whole Blood	Blood	No	RNA_Seq (NGS)	male	GRU	Homo sapiens	1267899	984963	phs000424	1	RNA:Total RNA	Cross-Sectional	Genotype-Tissue Expression (GTEx)	GTEx	GTEX-11O72-0006-SM-5O9DB	GTEX-11O72
SRR1086256	SRS524960	SRP012682	RNA-Seq	GRCh37	SAMN02465542	PRJNA75899	BI	150	ILLUMINA	PAIRED	Solexa-150609	4-Oct-14	5-Jan-14	5760	2569	Liver	Liver	No	RNA_Seq (NGS)	male	GRU	Homo sapiens	1109068	678153	phs000424	1	RNA:Total RNA	Cross-Sectional	Genotype-Tissue Expression (GTEx)	GTEx	GTEX-REY6-1226-SM-48FDR	GTEX-REY6
SRR1390391	SRS636358	SRP012682	RNA-Seq	GRCh37	SAMN02790112	PRJNA75899	BI	150	ILLUMINA	PAIRED	Solexa-211538	4-Oct-14	13-Jun-14	6120	3224	Pancreas	Pancreas	No	RNA_Seq (NGS)	male	GRU	Homo sapiens	1268998	985019	phs000424	1	RNA:Total RNA	Cross-Sectional	Genotype-Tissue Expression (GTEx)	GTEx	GTEX-131XF-1426-SM-5BC68	GTEX-131XF
SRR1453787	SRS645782	SRP012682	RNA-Seq	GRCh37	SAMN02790506	PRJNA75899	BI	150	ILLUMINA	PAIRED	Solexa-233512	4-Oct-14	24-Jun-14	4187	1907	Thyroid	Thyroid	No	RNA_Seq (NGS)	male	GRU	Homo sapiens	1271461	590932	phs000424	1	RNA:Total RNA	Cross-Sectional	Genotype-Tissue Expression (GTEx)	GTEx	GTEX-OHPM-2626-SM-5SI7I	GTEX-OHPM
SRR1413160	SRS639154	SRP012682	RNA-Seq	GRCh37	SAMN02789272	PRJNA75899	BI	150	ILLUMINA	PAIRED	Solexa-218725	4-Oct-14	16-Jun-14	6040	2807	Artery - Aorta	Blood Vessel	No	RNA_Seq (NGS)	female	GRU	Homo sapiens	1273771	985262	phs000424	1	RNA:Total RNA	Cross-Sectional	Genotype-Tissue Expression (GTEx)	GTEx	GTEX-ZYY3-1226-SM-5EQKM	GTEX-ZYY3
SRR807679	SRS408115	SRP012682	RNA-Seq	GRCh37	SAMN01993923	PRJNA75899	BI	224	ILLUMINA	PAIRED	Solexa-130138	3-Oct-14	4-Apr-13	9831	5318	Esophagus - Mucosa	Esophagus	No	RNA_Seq (NGS)	male	GRU	Homo sapiens	931597	590941	phs000424	1	RNA:Total RNA	Cross-Sectional	Genotype-Tissue Expression (GTEx)	GTEx	GTEX-OXRN-1726-SM-3NM9B	GTEX-OXRN
SRR654993	SRS389022	SRP012682	RNA-Seq	GRCh37	SAMN01887142	PRJNA75899	BI	301	ILLUMINA	PAIRED	Solexa-117730	2-Oct-14	1-Feb-13	10522	5633	Nerve - Tibial	Nerve	No	RNA Expression (NGS)	female	GRU	Homo sapiens	914858	706554	phs000424	1	RNA:Total RNA	Cross-Sectional	Genotype-Tissue Expression (GTEx)	GTEx	GTEX-T6MO-2026-SM-33HB4	GTEX-T6MO
SRR1375907	SRS634107	SRP012682	RNA-Seq	GRCh37	SAMN02793294	PRJNA75899	BI	150	ILLUMINA	PAIRED	Solexa-232879	4-Oct-14	10-Jun-14	5401	2401	Brain - Cerebellum	Brain	No	RNA_Seq (NGS)	male	GRU	Homo sapiens	1268623	984999	phs000424	1	RNA:Total RNA	Cross-Sectional	Genotype-Tissue Expression (GTEx)	GTEx	GTEX-12WSE-2926-SM-5RQJ9	GTEX-12WSE
SRR663705	SRS389987	SRP012682	RNA-Seq	GRCh37	SAMN01886952	PRJNA75899	BI	199	ILLUMINA	PAIRED	Solexa-119279	3-Oct-14	3-Feb-13	7785	3969	Heart - Left Ventricle	Heart	No	RNA_Seq (NGS)	male	GRU	Homo sapiens	914994	706569	phs000424	1	RNA:Total RNA	Cross-Sectional	Genotype-Tissue Expression (GTEx)	GTEx	GTEX-U8XE-1126-SM-3DB8W	GTEX-U8XE
SRR1340010	SRS627840	SRP012682	RNA-Seq	GRCh37	SAMN02790677	PRJNA75899	BI	150	ILLUMINA	PAIRED	Solexa-176210	3-Oct-14	5-Jun-14	5859	2701	Artery - Coronary	Blood Vessel	No	RNA_Seq (NGS)	male	GRU	Homo sapiens	1271643	590976	phs000424	1	RNA:Total RNA	Cross-Sectional	Genotype-Tissue Expression (GTEx)	GTEx	GTEX-QV44-0726-SM-4R1KP	GTEX-QV44
SRR1409534	SRS638384	SRP012682	RNA-Seq	GRCh37	SAMN02790650	PRJNA75899	BI	150	ILLUMINA	PAIRED	Solexa-233092	3-Oct-14	16-Jun-14	4479	1966	Brain - Putamen (basal ganglia)	Brain	No	RNA Expression (NGS)	male	GRU	Homo sapiens	1271150	985142	phs000424	1	RNA:Total RNA	Cross-Sectional	Genotype-Tissue Expression (GTEx)	GTEx	GTEX-147GR-0011-R7a-SM-5S2RP	GTEX-147GR
SRR1458828	SRS646015	SRP012682	RNA-Seq	GRCh37	SAMN02788702	PRJNA75899	BI	150	ILLUMINA	PAIRED	Solexa-231440	4-Oct-14	24-Jun-14	6433	3037	Uterus	Uterus	No	RNA_Seq (NGS)	female	GRU	Homo sapiens	1270930	985128	phs000424	1	RNA:Total RNA	Cross-Sectional	Genotype-Tissue Expression (GTEx)	GTEx	GTEX-145ME-1326-SM-5O98Q	GTEX-145ME
SRR657973	SRS389539	SRP012682	RNA-Seq	GRCh37	SAMN01886805	PRJNA75899	BI	311	ILLUMINA	PAIRED	Solexa-113979	2-Oct-14	1-Feb-13	8787	4860	Brain - Substantia nigra	Brain	No	RNA Expression (NGS)	male	GRU	Homo sapiens	914831	706553	phs000424	1	RNA:Total RNA	Cross-Sectional	Genotype-Tissue Expression (GTEx)	GTEx	GTEX-T6MN-0011-R2A-SM-32QOW	GTEX-T6MN
SRR1414833	SRS639242	SRP012682	RNA-Seq	GRCh37	SAMN02788180	PRJNA75899	BI	150	ILLUMINA	PAIRED	Solexa-216135	4-Oct-14	17-Jun-14	6820	3090	Brain - Nucleus accumbens (basal ganglia)	Brain	No	RNA_Seq (NGS)	male	GRU	Homo sapiens	1268824	985011	phs000424	1	RNA:Total RNA	Cross-Sectional	Genotype-Tissue Expression (GTEx)	GTEx	GTEX-12ZZY-0011-R6b-SM-5EGLA	GTEX-12ZZY
SRR1095431	SRS525984	SRP012682	RNA-Seq	GRCh37	SAMN02465161	PRJNA75899	BI	400	ILLUMINA	PAIRED	Solexa-150443	3-Oct-14	6-Jan-14	5854	2412	Cells - Transformed fibroblasts	Skin	No	RNA_Seq (NGS)	male	GRU	Homo sapiens	1108988	590975	phs000424	1	RNA:Total RNA	Cross-Sectional	Genotype-Tissue Expression (GTEx)	GTEx	GTEX-QV31-0008-SM-447AT	GTEX-QV31
SRR817306	SRS408643	SRP012682	RNA-Seq	GRCh37	SAMN01994155	PRJNA75899	BI	225	ILLUMINA	PAIRED	Solexa-125969	3-Oct-14	5-Apr-13	9017	4718	Esophagus - Mucosa	Esophagus	No	RNA_Seq (NGS)	male	GRU	Homo sapiens	931487	590926	phs000424	1	RNA:Total RNA	Cross-Sectional	Genotype-Tissue Expression (GTEx)	GTEx	GTEX-NPJ8-1926-SM-3MJGB	GTEX-NPJ8
SRR1469815	SRS648368	SRP012682	RNA-Seq	GRCh37	SAMN02789511	PRJNA75899	BI	150	ILLUMINA	PAIRED	Solexa-187548	4-Oct-14	27-Jun-14	7229	3624	Esophagus - Muscularis	Esophagus	No	RNA Expression (NGS)	male	GRU	Homo sapiens	1272328	985183	phs000424	1	RNA:Total RNA	Cross-Sectional	Genotype-Tissue Expression (GTEx)	GTEx	GTEX-Y8E4-1826-SM-4VBPV	GTEX-Y8E4
SRR1416362	SRS639318	SRP012682	RNA-Seq	GRCh37	SAMN02789448	PRJNA75899	BI	150	ILLUMINA	PAIRED	Solexa-232572	4-Oct-14	17-Jun-14	6343	3097	Pancreas	Pancreas	No	RNA Expression (NGS)	female	GRU	Homo sapiens	1271069	985137	phs000424	1	RNA:Total RNA	Cross-Sectional	Genotype-Tissue Expression (GTEx)	GTEx	GTEX-146FR-0126-SM-5Q5F3	GTEX-146FR
SRR1441701	SRS644471	SRP012682	RNA-Seq	GRCh37	SAMN02789193	PRJNA75899	BI	150	ILLUMINA	PAIRED	Solexa-233640	4-Oct-14	23-Jun-14	6629	3085	Brain - Spinal cord (cervical c-1)	Brain	No	RNA Expression (NGS)	female	GRU	Homo sapiens	1271477	590942	phs000424	1	RNA:Total RNA	Cross-Sectional	Genotype-Tissue Expression (GTEx)	GTEx	GTEX-OXRO-0011-R9A-SM-5S2W3	GTEX-OXRO
SRR1096616	SRS526041	SRP012682	RNA-Seq	GRCh37	SAMN02465748	PRJNA75899	BI	400	ILLUMINA	PAIRED	Solexa-150775	4-Oct-14	6-Jan-14	5519	2500	Cells - Transformed fibroblasts	Skin	No	RNA Expression (NGS)	male	GRU	Homo sapiens	1109422	847751	phs000424	1	RNA:Total RNA	Cross-Sectional	Genotype-Tissue Expression (GTEx)	GTEx	GTEX-U3ZG-0008-SM-47JWL	GTEX-U3ZG
SRR1076559	SRS524539	SRP012682	RNA-Seq	GRCh37	SAMN02465231	PRJNA75899	BI	150	ILLUMINA	PAIRED	Solexa-163872	3-Oct-14	5-Jan-14	5888	2890	Nerve - Tibial	Nerve	No	RNA Expression (NGS)	male	GRU	Homo sapiens	1109725	721013	phs000424	1	RNA:Total RNA	Cross-Sectional	Genotype-Tissue Expression (GTEx)	GTEx	GTEX-X585-0426-SM-4E3JZ	GTEX-X585
SRR1071105	SRS524295	SRP012682	RNA-Seq	GRCh37	SAMN02465659	PRJNA75899	BI	150	ILLUMINA	PAIRED	Solexa-172650	3-Oct-14	4-Jan-14	5411	2342	Minor Salivary Gland	Salivary Gland	No	RNA_Seq (NGS)	male	GRU	Homo sapiens	1109644	706586	phs000424	1	RNA:Total RNA	Cross-Sectional	Genotype-Tissue Expression (GTEx)	GTEx	GTEX-WFJO-2026-SM-4LVM3	GTEX-WFJO
SRR1071337	SRS524310	SRP012682	RNA-Seq	GRCh37	SAMN02464841	PRJNA75899	BI	400	ILLUMINA	PAIRED	Solexa-150849	3-Oct-14	4-Jan-14	5922	2649	Cells - Transformed fibroblasts	Skin	No	RNA Expression (NGS)	male	GRU	Homo sapiens	1109145	678163	phs000424	1	RNA:Total RNA	Cross-Sectional	Genotype-Tissue Expression (GTEx)	GTEx	GTEX-RWSA-0008-SM-47JYX	GTEX-RWSA
SRR1335400	SRS627442	SRP012682	RNA-Seq	GRCh37	SAMN02790483	PRJNA75899	BI	150	ILLUMINA	PAIRED	Solexa-218818	3-Oct-14	4-Jun-14	6163	2976	Brain - Cortex	Brain	No	RNA Expression (NGS)	male	GRU	Homo sapiens	1268308	984983	phs000424	1	RNA:Total RNA	Cross-Sectional	Genotype-Tissue Expression (GTEx)	GTEx	GTEX-11ZUS-2926-SM-5FQSL	GTEX-11ZUS
SRR1088537	SRS525092	SRP012682	RNA-Seq	GRCh37	SAMN02465433	PRJNA75899	BI	150	ILLUMINA	PAIRED	Solexa-159858	3-Oct-14	6-Jan-14	5573	2684	Pancreas	Pancreas	No	RNA Expression (NGS)	female	GRU	Homo sapiens	1109404	706560	phs000424	1	RNA:Total RNA	Cross-Sectional	Genotype-Tissue Expression (GTEx)	GTEx	GTEX-TMMY-1326-SM-4DXU9	GTEX-TMMY
SRR1445895	SRS644670	SRP012682	RNA-Seq	GRCh37	SAMN02790722	PRJNA75899	BI	150	ILLUMINA	PAIRED	Solexa-176053	4-Oct-14	23-Jun-14	5937	2722	Brain - Hypothalamus	Brain	No	RNA_Seq (NGS)	female	GRU	Homo sapiens	1272059	721009	phs000424	1	RNA:Total RNA	Cross-Sectional	Genotype-Tissue Expression (GTEx)	GTEx	GTEX-X4EP-0011-R8B-SM-4QASL	GTEX-X4EP
SRR615886	SRS374961	SRP012682	RNA-Seq	GRCh37	SAMN01773045	PRJNA75899	BI	235	ILLUMINA	PAIRED	Solexa-93743	2-Oct-14	9-Nov-12	7067	3746	Thyroid	Thyroid	No	RNA Expression (NGS)	male	GRU	Homo sapiens	860417	678150	phs000424	1	RNA:Total RNA	Cross-Sectional	Genotype-Tissue Expression (GTEx)	GTEx	GTEX-R55C-0626-SM-2TF4Q	GTEX-R55C
SRR661818	SRS389786	SRP012682	RNA-Seq	GRCh37	SAMN01886991	PRJNA75899	BI	255	ILLUMINA	PAIRED	Solexa-115817	3-Oct-14	3-Feb-13	7440	4081	Brain - Amygdala	Brain	No	RNA_Seq (NGS)	male	GRU	Homo sapiens	914449	678140	phs000424	1	RNA:Total RNA	Cross-Sectional	Genotype-Tissue Expression (GTEx)	GTEx	GTEX-P44H-0011-R4A-SM-2XCEW	GTEX-P44H
SRR1074934	SRS524457	SRP012682	RNA-Seq	GRCh37	SAMN02465443	PRJNA75899	BI	400	ILLUMINA	PAIRED	Solexa-150837	3-Oct-14	5-Jan-14	5952	2741	Small Intestine - Terminal Ileum	Small Intestine	No	RNA Expression (NGS)	male	GRU	Homo sapiens	1109795	721017	phs000424	1	RNA:Total RNA	Cross-Sectional	Genotype-Tissue Expression (GTEx)	GTEx	GTEX-XAJ8-0526-SM-47JYK	GTEX-XAJ8
SRR1330609	SRS627061	SRP012682	RNA-Seq	GRCh37	SAMN02793441	PRJNA75899	BI	150	ILLUMINA	PAIRED	Solexa-174676	3-Oct-14	4-Jun-14	6825	3202	Stomach	Stomach	No	RNA Expression (NGS)	male	GRU	Homo sapiens	1271949	721000	phs000424	1	RNA:Total RNA	Cross-Sectional	Genotype-Tissue Expression (GTEx)	GTEx	GTEX-WY7C-1726-SM-4ONCC	GTEX-WY7C
SRR1102128	SRS526677	SRP012682	RNA-Seq	GRCh37	SAMN02465015	PRJNA75899	BI	150	ILLUMINA	PAIRED	Solexa-172455	4-Oct-14	6-Jan-14	5445	2491	Esophagus - Mucosa	Esophagus	No	RNA Expression (NGS)	male	GRU	Homo sapiens	1109620	706584	phs000424	1	RNA:Total RNA	Cross-Sectional	Genotype-Tissue Expression (GTEx)	GTEx	GTEX-WFG7-1126-SM-4LMK3	GTEX-WFG7
SRR1478768	SRS648801	SRP012682	RNA-Seq	GRCh37	SAMN02788975	PRJNA75899	BI	150	ILLUMINA	PAIRED	Solexa-224533	4-Oct-14	27-Jun-14	6750	3260	Brain - Cortex	Brain	No	RNA_Seq (NGS)	male	GRU	Homo sapiens	1269740	985061	phs000424	1	RNA:Total RNA	Cross-Sectional	Genotype-Tissue Expression (GTEx)	GTEx	GTEX-13G51-3026-SM-5IJB8	GTEX-13G51
SRR1340828	SRS627883	SRP012682	RNA-Seq	GRCh37	SAMN02789835	PRJNA75899	BI	150	ILLUMINA	PAIRED	Solexa-232169	3-Oct-14	5-Jun-14	5999	2718	Esophagus - Mucosa	Esophagus	No	RNA Expression (NGS)	male	GRU	Homo sapiens	1269180	985028	phs000424	1	RNA:Total RNA	Cross-Sectional	Genotype-Tissue Expression (GTEx)	GTEx	GTEX-1339X-1226-SM-5PNVO	GTEX-1339X
SRR1421327	SRS639561	SRP012682	RNA-Seq	GRCh37	SAMN02791342	PRJNA75899	BI	150	ILLUMINA	PAIRED	Solexa-234687	4-Oct-14	17-Jun-14	7553	3413	Adipose - Visceral (Omentum)	Adipose Tissue	No	RNA_Seq (NGS)	male	GRU	Homo sapiens	1270729	985114	phs000424	1	RNA:Total RNA	Cross-Sectional	Genotype-Tissue Expression (GTEx)	GTEx	GTEX-13X6I-1526-SM-5SIAC	GTEX-13X6I
SRR1414637	SRS639232	SRP012682	RNA-Seq	GRCh37	SAMN02791494	PRJNA75899	BI	150	ILLUMINA	PAIRED	Solexa-176037	4-Oct-14	17-Jun-14	5702	2490	Liver	Liver	No	RNA_Seq (NGS)	female	GRU	Homo sapiens	1272061	721009	phs000424	1	RNA:Total RNA	Cross-Sectional	Genotype-Tissue Expression (GTEx)	GTEx	GTEX-X4EP-1026-SM-4QAS5	GTEX-X4EP
SRR1416434	SRS639323	SRP012682	RNA-Seq	GRCh37	SAMN02792052	PRJNA75899	BI	150	ILLUMINA	PAIRED	Solexa-233020	4-Oct-14	17-Jun-14	5187	2242	Brain - Cortex	Brain	No	RNA_Seq (NGS)	male	GRU	Homo sapiens	1271275	985152	phs000424	1	RNA:Total RNA	Cross-Sectional	Genotype-Tissue Expression (GTEx)	GTEx	GTEX-14ASI-3026-SM-5S2PN	GTEX-14ASI
SRR1317853	SRS625389	SRP012682	RNA-Seq	GRCh37	SAMN02792346	PRJNA75899	BI	150	ILLUMINA	PAIRED	Solexa-233596	3-Oct-14	2-Jun-14	6421	2995	Brain - Amygdala	Brain	No	RNA_Seq (NGS)	female	GRU	Homo sapiens	1270861	985124	phs000424	1	RNA:Total RNA	Cross-Sectional	Genotype-Tissue Expression (GTEx)	GTEx	GTEX-145LS-0011-R4b-SM-5S2UT	GTEX-145LS
SRR1089078	SRS525119	SRP012682	RNA-Seq	GRCh37	SAMN02464889	PRJNA75899	BI	150	ILLUMINA	PAIRED	Solexa-156765	3-Oct-14	6-Jan-14	5810	2531	Esophagus - Muscularis	Esophagus	No	RNA_Seq (NGS)	male	GRU	Homo sapiens	1110004	847766	phs000424	1	RNA:Total RNA	Cross-Sectional	Genotype-Tissue Expression (GTEx)	GTEx	GTEX-XQ3S-1226-SM-4BOPP	GTEX-XQ3S
SRR1319204	SRS625467	SRP012682	RNA-Seq	GRCh37	SAMN02792795	PRJNA75899	BI	150	ILLUMINA	PAIRED	Solexa-229828	3-Oct-14	3-Jun-14	4353	2097	Adipose - Subcutaneous	Adipose Tissue	No	RNA_Seq (NGS)	male	GRU	Homo sapiens	1270832	985121	phs000424	1	RNA:Total RNA	Cross-Sectional	Genotype-Tissue Expression (GTEx)	GTEx	GTEX-144GM-1926-SM-5LUAN	GTEX-144GM
SRR658742	SRS389607	SRP012682	RNA-Seq	GRCh37	SAMN01887102	PRJNA75899	BI	316	ILLUMINA	PAIRED	Solexa-121601	2-Oct-14	2-Feb-13	4333	2357	Whole Blood	Blood	No	RNA_Seq (NGS)	female	GRU	Homo sapiens	914656	678170	phs000424	1	RNA:Total RNA	Cross-Sectional	Genotype-Tissue Expression (GTEx)	GTEx	GTEX-S4UY-0006-SM-3K2A7	GTEX-S4UY
SRR1348424	SRS629306	SRP012682	RNA-Seq	GRCh37	SAMN02793740	PRJNA75899	BI	150	ILLUMINA	PAIRED	Solexa-231573	3-Oct-14	7-Jun-14	7459	3790	Brain - Hippocampus	Brain	No	RNA_Seq (NGS)	female	GRU	Homo sapiens	1270462	985098	phs000424	1	RNA:Total RNA	Cross-Sectional	Genotype-Tissue Expression (GTEx)	GTEx	GTEX-13QIC-0011-R1a-SM-5O9CJ	GTEX-13QIC
SRR604122	SRS333619	SRP012682	RNA-Seq	GRCh37	SAMN00993107	PRJNA75899	BI	190	ILLUMINA	PAIRED	Solexa-85411	2-Oct-14	22-Oct-12	7074	3741	Heart - Left Ventricle	Heart	No	RNA_Seq (NGS)	male	GRU	Homo sapiens	736441	590968	phs000424	1	RNA:Total RNA	Cross-Sectional	Genotype-Tissue Expression (GTEx)	GTEx	GTEX-QDVN-0326-SM-2I3FS	GTEX-QDVN
SRR1459609	SRS646049	SRP012682	RNA-Seq	GRCh37	SAMN02791152	PRJNA75899	BI	150	ILLUMINA	PAIRED	Solexa-221230	4-Oct-14	24-Jun-14	4854	2052	Esophagus - Muscularis	Esophagus	No	RNA Expression (NGS)	female	GRU	Homo sapiens	1273471	985244	phs000424	1	RNA:Total RNA	Cross-Sectional	Genotype-Tissue Expression (GTEx)	GTEx	GTEX-ZVT2-1226-SM-5GU5H	GTEX-ZVT2
SRR1445002	SRS644627	SRP012682	RNA-Seq	GRCh37	SAMN02793743	PRJNA75899	BI	150	ILLUMINA	PAIRED	Solexa-232734	4-Oct-14	23-Jun-14	6051	2637	Nerve - Tibial	Nerve	No	RNA Expression (NGS)	male	GRU	Homo sapiens	1270813	985120	phs000424	1	RNA:Total RNA	Cross-Sectional	Genotype-Tissue Expression (GTEx)	GTEx	GTEX-144GL-0426-SM-5QGOZ	GTEX-144GL
SRR1403434	SRS638026	SRP012682	RNA-Seq	GRCh37	SAMN02787479	PRJNA75899	BI	150	ILLUMINA	PAIRED	Solexa-174675	4-Oct-14	14-Jun-14	5735	2602	Liver	Liver	No	RNA_Seq (NGS)	male	GRU	Homo sapiens	1271942	721000	phs000424	1	RNA:Total RNA	Cross-Sectional	Genotype-Tissue Expression (GTEx)	GTEx	GTEX-WY7C-0726-SM-4ONCB	GTEX-WY7C
SRR1401815	SRS637953	SRP012682	RNA-Seq	GRCh37	SAMN02790329	PRJNA75899	BI	150	ILLUMINA	PAIRED	Solexa-188451	4-Oct-14	14-Jun-14	8029	3652	Skin - Not Sun Exposed (Suprapubic)	Skin	No	RNA_Seq (NGS)	female	GRU	Homo sapiens	1272419	985187	phs000424	1	RNA:Total RNA	Cross-Sectional	Genotype-Tissue Expression (GTEx)	GTEx	GTEX-YB5K-2026-SM-4VDT3	GTEX-YB5K
SRR1405078	SRS638121	SRP012682	RNA-Seq	GRCh37	SAMN02791623	PRJNA75899	BI	150	ILLUMINA	PAIRED	Solexa-232399	4-Oct-14	15-Jun-14	6026	2654	Nerve - Tibial	Nerve	No	RNA Expression (NGS)	male	GRU	Homo sapiens	1272602	985196	phs000424	1	RNA:Total RNA	Cross-Sectional	Genotype-Tissue Expression (GTEx)	GTEx	GTEX-YJ8A-0726-SM-5Q5A6	GTEX-YJ8A
SRR1436207	SRS644154	SRP012682	RNA-Seq	GRCh37	SAMN02788288	PRJNA75899	BI	150	ILLUMINA	PAIRED	Solexa-216230	4-Oct-14	21-Jun-14	5664	2624	Artery - Tibial	Blood Vessel	No	RNA_Seq (NGS)	male	GRU	Homo sapiens	1269006	985019	phs000424	1	RNA:Total RNA	Cross-Sectional	Genotype-Tissue Expression (GTEx)	GTEx	GTEX-131XF-2526-SM-5EQ68	GTEX-131XF
SRR1340907	SRS627894	SRP012682	RNA-Seq	GRCh37	SAMN02788371	PRJNA75899	BI	150	ILLUMINA	PAIRED	Solexa-229779	3-Oct-14	5-Jun-14	5163	2507	Brain - Nucleus accumbens (basal ganglia)	Brain	No	RNA Expression (NGS)	male	GRU	Homo sapiens	1268563	984997	phs000424	1	RNA:Total RNA	Cross-Sectional	Genotype-Tissue Expression (GTEx)	GTEx	GTEX-12WSC-0011-R6b-SM-5LU99	GTEX-12WSC
SRR1071955	SRS524336	SRP012682	RNA-Seq	GRCh37	SAMN02465801	PRJNA75899	BI	350	ILLUMINA	PAIRED	Solexa-156715	3-Oct-14	4-Jan-14	5977	2554	Muscle - Skeletal	Muscle	No	RNA Expression (NGS)	male	GRU	Homo sapiens	1109998	847766	phs000424	1	RNA:Total RNA	Cross-Sectional	Genotype-Tissue Expression (GTEx)	GTEx	GTEX-XQ3S-0426-SM-4BOOA	GTEX-XQ3S
SRR1345847	SRS628810	SRP012682	RNA-Seq	GRCh37	SAMN02789192	PRJNA75899	BI	150	ILLUMINA	PAIRED	Solexa-231496	3-Oct-14	6-Jun-14	6294	3074	Whole Blood	Blood	No	RNA Expression (NGS)	male	GRU	Homo sapiens	1269125	985025	phs000424	1	RNA:Total RNA	Cross-Sectional	Genotype-Tissue Expression (GTEx)	GTEx	GTEX-132NY-0005-SM-5O9AC	GTEX-132NY
SRR1079455	SRS524665	SRP012682	RNA-Seq	GRCh37	SAMN02464983	PRJNA75899	BI	150	ILLUMINA	PAIRED	Solexa-156022	3-Oct-14	5-Jan-14	9308	4379	Testis	Testis	No	RNA Expression (NGS)	male	GRU	Homo sapiens	1109968	847764	phs000424	1	RNA:Total RNA	Cross-Sectional	Genotype-Tissue Expression (GTEx)	GTEx	GTEX-XPT6-1626-SM-4B655	GTEX-XPT6
SRR1319502	SRS625481	SRP012682	RNA-Seq	GRCh37	SAMN02790555	PRJNA75899	BI	150	ILLUMINA	PAIRED	Solexa-228495	3-Oct-14	3-Jun-14	6189	3195	Colon - Transverse	Colon	No	RNA_Seq (NGS)	female	GRU	Homo sapiens	1269514	985050	phs000424	1	RNA:Total RNA	Cross-Sectional	Genotype-Tissue Expression (GTEx)	GTEx	GTEX-13D11-0826-SM-5KLZJ	GTEX-13D11
SRR810689	SRS408297	SRP012682	RNA-Seq	GRCh37	SAMN01994181	PRJNA75899	BI	371	ILLUMINA	PAIRED	Solexa-129704	3-Oct-14	4-Apr-13	7296	4203	Stomach	Stomach	No	RNA Expression (NGS)	female	GRU	Homo sapiens	931585	590939	phs000424	1	RNA:Total RNA	Cross-Sectional	Genotype-Tissue Expression (GTEx)	GTEx	GTEX-OXRK-1626-SM-3NB17	GTEX-OXRK
SRR1342701	SRS628338	SRP012682	RNA-Seq	GRCh37	SAMN02789983	PRJNA75899	BI	150	ILLUMINA	PAIRED	Solexa-232855	3-Oct-14	5-Jun-14	5828	2587	Heart - Atrial Appendage	Heart	No	RNA Expression (NGS)	male	GRU	Homo sapiens	1271355	985160	phs000424	1	RNA:Total RNA	Cross-Sectional	Genotype-Tissue Expression (GTEx)	GTEx	GTEX-14C39-0726-SM-5RQIK	GTEX-14C39
SRR655052	SRS389026	SRP012682	RNA-Seq	GRCh37	SAMN01887332	PRJNA75899	BI	255	ILLUMINA	PAIRED	Solexa-121553	2-Oct-14	1-Feb-13	6747	3955	Muscle - Skeletal	Muscle	No	RNA_Seq (NGS)	female	GRU	Homo sapiens	914697	678173	phs000424	1	RNA:Total RNA	Cross-Sectional	Genotype-Tissue Expression (GTEx)	GTEx	GTEX-S7SF-2026-SM-3K2AS	GTEX-S7SF
SRR1075923	SRS524511	SRP012682	RNA-Seq	GRCh37	SAMN02465410	PRJNA75899	BI	150	ILLUMINA	PAIRED	Solexa-151053	3-Oct-14	5-Jan-14	4088	1684	Cells - Transformed fibroblasts	Skin	No	RNA_Seq (NGS)	female	GRU	Homo sapiens	1108846	590958	phs000424	1	RNA:Total RNA	Cross-Sectional	Genotype-Tissue Expression (GTEx)	GTEx	GTEX-PWN1-0008-SM-48TEA	GTEX-PWN1
SRR655613	SRS389071	SRP012682	RNA-Seq	GRCh37	SAMN01886902	PRJNA75899	BI	242	ILLUMINA	PAIRED	Solexa-121554	2-Oct-14	1-Feb-13	6310	3703	Skin - Sun Exposed (Lower leg)	Skin	No	RNA_Seq (NGS)	female	GRU	Homo sapiens	914695	678173	phs000424	1	RNA:Total RNA	Cross-Sectional	Genotype-Tissue Expression (GTEx)	GTEx	GTEX-S7SF-1626-SM-3K2AY	GTEX-S7SF
SRR808886	SRS408193	SRP012682	RNA-Seq	GRCh37	SAMN01993843	PRJNA75899	BI	253	ILLUMINA	PAIRED	Solexa-129765	3-Oct-14	4-Apr-13	7252	3942	Thyroid	Thyroid	No	RNA_Seq (NGS)	female	GRU	Homo sapiens	931935	720998	phs000424	1	RNA:Total RNA	Cross-Sectional	Genotype-Tissue Expression (GTEx)	GTEx	GTEX-WWYW-0826-SM-3NB2X	GTEX-WWYW
SRR1091144	SRS525257	SRP012682	RNA-Seq	GRCh37	SAMN02464752	PRJNA75899	BI	150	ILLUMINA	PAIRED	Solexa-159873	4-Oct-14	6-Jan-14	4399	2106	Pancreas	Pancreas	No	RNA Expression (NGS)	male	GRU	Homo sapiens	1109386	706557	phs000424	1	RNA:Total RNA	Cross-Sectional	Genotype-Tissue Expression (GTEx)	GTEx	GTEX-TKQ2-0426-SM-4DXUO	GTEX-TKQ2
SRR1077996	SRS524603	SRP012682	RNA-Seq	GRCh37	SAMN02465363	PRJNA75899	BI	150	ILLUMINA	PAIRED	Solexa-172395	3-Oct-14	5-Jan-14	5768	2641	Uterus	Uterus	No	RNA_Seq (NGS)	female	GRU	Homo sapiens	1109607	706583	phs000424	1	RNA:Total RNA	Cross-Sectional	Genotype-Tissue Expression (GTEx)	GTEx	GTEX-WEY5-0726-SM-4LMID	GTEX-WEY5
SRR1408471	SRS638311	SRP012682	RNA-Seq	GRCh37	SAMN02787744	PRJNA75899	BI	150	ILLUMINA	PAIRED	Solexa-212836	4-Oct-14	16-Jun-14	7803	3629	Adipose - Subcutaneous	Adipose Tissue	No	RNA_Seq (NGS)	male	GRU	Homo sapiens	1267828	984959	phs000424	1	RNA:Total RNA	Cross-Sectional	Genotype-Tissue Expression (GTEx)	GTEx	GTEX-11LCK-1126-SM-5A5KC	GTEX-11LCK
SRR1098336	SRS526135	SRP012682	RNA-Seq	GRCh37	SAMN02465353	PRJNA75899	BI	150	ILLUMINA	PAIRED	Solexa-151277	3-Oct-14	6-Jan-14	4653	1900	Brain - Putamen (basal ganglia)	Brain	No	RNA_Seq (NGS)	male	GRU	Homo sapiens	1109696	721011	phs000424	1	RNA:Total RNA	Cross-Sectional	Genotype-Tissue Expression (GTEx)	GTEx	GTEX-X4XX-0011-R7A-SM-46MWR	GTEX-X4XX
SRR1075631	SRS524499	SRP012682	RNA-Seq	GRCh37	SAMN02465658	PRJNA75899	BI	300	ILLUMINA	PAIRED	Solexa-156762	3-Oct-14	5-Jan-14	5748	2474	Heart - Atrial Appendage	Heart	No	RNA_Seq (NGS)	male	GRU	Homo sapiens	1110013	847767	phs000424	1	RNA:Total RNA	Cross-Sectional	Genotype-Tissue Expression (GTEx)	GTEx	GTEX-XQ8I-0226-SM-4BOPM	GTEX-XQ8I
SRR1311153	SRS623986	SRP012682	RNA-Seq	GRCh37	SAMN02787923	PRJNA75899	BI	150	ILLUMINA	PAIRED	Solexa-232277	3-Oct-14	1-Jun-14	7213	3603	Skin - Not Sun Exposed (Suprapubic)	Skin	No	RNA Expression (NGS)	female	GRU	Homo sapiens	1267521	984943	phs000424	1	RNA:Total RNA	Cross-Sectional	Genotype-Tissue Expression (GTEx)	GTEx	GTEX-11DXX-2126-SM-5PNYR	GTEX-11DXX
SRR1090193	SRS525196	SRP012682	RNA-Seq	GRCh37	SAMN02465623	PRJNA75899	BI	150	ILLUMINA	PAIRED	Solexa-150654	3-Oct-14	6-Jan-14	5279	2344	Cells - Transformed fibroblasts	Skin	No	RNA_Seq (NGS)	female	GRU	Homo sapiens	1109014	678148	phs000424	1	RNA:Total RNA	Cross-Sectional	Genotype-Tissue Expression (GTEx)	GTEx	GTEX-R45C-0008-SM-48FF2	GTEX-R45C
SRR657396	SRS389522	SRP012682	RNA-Seq	GRCh37	SAMN01886834	PRJNA75899	BI	374	ILLUMINA	PAIRED	Solexa-117720	2-Oct-14	1-Feb-13	11948	6240	Lung	Lung	No	RNA_Seq (NGS)	male	GRU	Homo sapiens	914522	590970	phs000424	1	RNA:Total RNA	Cross-Sectional	Genotype-Tissue Expression (GTEx)	GTEx	GTEX-QEG5-1126-SM-33HC2	GTEX-QEG5
SRR598768	SRS333535	SRP012682	RNA-Seq	GRCh37	SAMN00993023	PRJNA75899	BI	167	ILLUMINA	PAIRED	Solexa-85394	2-Oct-14	19-Oct-12	6872	3566	Brain - Hippocampus	Brain	No	RNA Expression (NGS)	male	GRU	Homo sapiens	736184	590944	phs000424	1	RNA:Total RNA	Cross-Sectional	Genotype-Tissue Expression (GTEx)	GTEx	GTEX-P44G-0011-R1A-SM-2I3FE	GTEX-P44G
SRR820571	SRS408857	SRP012682	RNA-Seq	GRCh37	SAMN01994105	PRJNA75899	BI	232	ILLUMINA	PAIRED	Solexa-129977	3-Oct-14	6-Apr-13	7560	3853	Breast - Mammary Tissue	Breast	No	RNA_Seq (NGS)	male	GRU	Homo sapiens	932025	721006	phs000424	1	RNA:Total RNA	Cross-Sectional	Genotype-Tissue Expression (GTEx)	GTEx	GTEX-X261-0626-SM-3NMD9	GTEX-X261
SRR1402840	SRS637998	SRP012682	RNA-Seq	GRCh37	SAMN02791230	PRJNA75899	BI	150	ILLUMINA	PAIRED	Solexa-229878	4-Oct-14	14-Jun-14	5403	2545	Brain - Spinal cord (cervical c-1)	Brain	No	RNA Expression (NGS)	male	GRU	Homo sapiens	1268661	985002	phs000424	1	RNA:Total RNA	Cross-Sectional	Genotype-Tissue Expression (GTEx)	GTEx	GTEX-12WSH-0011-R9b-SM-5LZUG	GTEX-12WSH
SRR612911	SRS374778	SRP012682	RNA-Seq	GRCh37	SAMN01772841	PRJNA75899	BI	180	ILLUMINA	PAIRED	Solexa-93804	2-Oct-14	8-Nov-12	7042	4279	Nerve - Tibial	Nerve	No	RNA Expression (NGS)	female	GRU	Homo sapiens	860171	590960	phs000424	1	RNA:Total RNA	Cross-Sectional	Genotype-Tissue Expression (GTEx)	GTEx	GTEX-PWOO-2526-SM-2S1PG	GTEX-PWOO
SRR1499418	SRS650120	SRP012682	RNA-Seq	GRCh37	SAMN02791917	PRJNA75899	BI	150	ILLUMINA	PAIRED	Solexa-231138	4-Oct-14	30-Jun-14	8834	4370	Skin - Not Sun Exposed (Suprapubic)	Skin	No	RNA Expression (NGS)	male	GRU	Homo sapiens	1273344	985236	phs000424	1	RNA:Total RNA	Cross-Sectional	Genotype-Tissue Expression (GTEx)	GTEx	GTEX-ZU9S-1826-SM-5NQ9E	GTEX-ZU9S
SRR1440058	SRS644395	SRP012682	RNA-Seq	GRCh37	SAMN02791671	PRJNA75899	BI	150	ILLUMINA	PAIRED	Solexa-233539	4-Oct-14	23-Jun-14	6474	2967	Brain - Anterior cingulate cortex (BA24)	Brain	No	RNA_Seq (NGS)	male	GRU	Homo sapiens	1271480	678140	phs000424	1	RNA:Total RNA	Cross-Sectional	Genotype-Tissue Expression (GTEx)	GTEx	GTEX-P44H-0011-R3A-SM-5SI8A	GTEX-P44H
SRR614936	SRS374816	SRP012682	RNA-Seq	GRCh37	SAMN01772265	PRJNA75899	BI	233	ILLUMINA	PAIRED	Solexa-94944	2-Oct-14	9-Nov-12	6353	3145	Lung	Lung	No	RNA_Seq (NGS)	male	GRU	Homo sapiens	859985	590932	phs000424	1	RNA:Total RNA	Cross-Sectional	Genotype-Tissue Expression (GTEx)	GTEx	GTEX-OHPM-0526-SM-2YUMJ	GTEX-OHPM
SRR1478410	SRS648785	SRP012682	RNA-Seq	GRCh37	SAMN02789453	PRJNA75899	BI	150	ILLUMINA	PAIRED	Solexa-216118	4-Oct-14	27-Jun-14	6154	2773	Thyroid	Thyroid	No	RNA_Seq (NGS)	female	GRU	Homo sapiens	1268434	984990	phs000424	1	RNA:Total RNA	Cross-Sectional	Genotype-Tissue Expression (GTEx)	GTEx	GTEX-1269C-0226-SM-5EGKS	GTEX-1269C
SRR1336263	SRS627535	SRP012682	RNA-Seq	GRCh37	SAMN02793729	PRJNA75899	BI	150	ILLUMINA	PAIRED	Solexa-189235	3-Oct-14	4-Jun-14	5357	2602	Whole Blood	Blood	No	RNA Expression (NGS)	male	GRU	Homo sapiens	1272795	985208	phs000424	1	RNA:Total RNA	Cross-Sectional	Genotype-Tissue Expression (GTEx)	GTEx	GTEX-ZDTS-0006-SM-4WAYZ	GTEX-ZDTS
SRR808808	SRS408190	SRP012682	RNA-Seq	GRCh37	SAMN01993829	PRJNA75899	BI	222	ILLUMINA	PAIRED	Solexa-127468	3-Oct-14	4-Apr-13	8037	3872	Heart - Left Ventricle	Heart	No	RNA_Seq (NGS)	male	GRU	Homo sapiens	931865	720991	phs000424	1	RNA:Total RNA	Cross-Sectional	Genotype-Tissue Expression (GTEx)	GTEx	GTEX-WL46-0926-SM-3LK7T	GTEX-WL46
SRR821302	SRS408903	SRP012682	RNA-Seq	GRCh37	SAMN01994052	PRJNA75899	BI	223	ILLUMINA	PAIRED	Solexa-130274	3-Oct-14	6-Apr-13	8842	4603	Lung	Lung	No	RNA Expression (NGS)	female	GRU	Homo sapiens	932045	721008	phs000424	1	RNA:Total RNA	Cross-Sectional	Genotype-Tissue Expression (GTEx)	GTEx	GTEX-X4EO-0926-SM-3P5Z2	GTEX-X4EO
SRR1353418	SRS629571	SRP012682	RNA-Seq	GRCh37	SAMN02791021	PRJNA75899	BI	150	ILLUMINA	PAIRED	Solexa-230530	3-Oct-14	8-Jun-14	6823	3386	Prostate	Prostate	No	RNA Expression (NGS)	male	GRU	Homo sapiens	1267585	984946	phs000424	1	RNA:Total RNA	Cross-Sectional	Genotype-Tissue Expression (GTEx)	GTEx	GTEX-11DYG-2526-SM-5N9BB	GTEX-11DYG
SRR1434070	SRS644048	SRP012682	RNA-Seq	GRCh37	SAMN02789780	PRJNA75899	BI	150	ILLUMINA	PAIRED	Solexa-220266	4-Oct-14	21-Jun-14	6150	2713	Uterus	Uterus	No	RNA Expression (NGS)	female	GRU	Homo sapiens	1269026	985020	phs000424	1	RNA:Total RNA	Cross-Sectional	Genotype-Tissue Expression (GTEx)	GTEx	GTEX-131XG-2026-SM-5GCN5	GTEX-131XG
SRR1396682	SRS637656	SRP012682	RNA-Seq	GRCh37	SAMN02789687	PRJNA75899	BI	150	ILLUMINA	PAIRED	Solexa-224809	4-Oct-14	14-Jun-14	5805	2923	Breast - Mammary Tissue	Breast	No	RNA Expression (NGS)	male	GRU	Homo sapiens	1272445	985189	phs000424	1	RNA:Total RNA	Cross-Sectional	Genotype-Tissue Expression (GTEx)	GTEx	GTEX-YEC3-1026-SM-5IFI5	GTEX-YEC3
SRR810981	SRS408310	SRP012682	RNA-Seq	GRCh37	SAMN01994171	PRJNA75899	BI	210	ILLUMINA	PAIRED	Solexa-129946	3-Oct-14	4-Apr-13	9406	4797	Cells - EBV-transformed lymphocytes	Blood	No	RNA Expression (NGS)	male	GRU	Homo sapiens	931742	706577	phs000424	1	RNA:Total RNA	Cross-Sectional	Genotype-Tissue Expression (GTEx)	GTEx	GTEX-V955-0004-SM-3NMDH	GTEX-V955
SRR1357297	SRS629801	SRP012682	RNA-Seq	GRCh37	SAMN02788177	PRJNA75899	BI	150	ILLUMINA	PAIRED	Solexa-175536	3-Oct-14	8-Jun-14	5629	2500	Esophagus - Mucosa	Esophagus	No	RNA Expression (NGS)	female	GRU	Homo sapiens	1272011	721005	phs000424	1	RNA:Total RNA	Cross-Sectional	Genotype-Tissue Expression (GTEx)	GTEx	GTEX-X15G-0826-SM-4PQZD	GTEX-X15G
SRR1445365	SRS644645	SRP012682	RNA-Seq	GRCh37	SAMN02787913	PRJNA75899	BI	150	ILLUMINA	PAIRED	Solexa-231612	4-Oct-14	23-Jun-14	9778	5244	Whole Blood	Blood	No	RNA_Seq (NGS)	female	GRU	Homo sapiens	1267641	984950	phs000424	1	RNA:Total RNA	Cross-Sectional	Genotype-Tissue Expression (GTEx)	GTEx	GTEX-11EMC-0006-SM-5O9DN	GTEX-11EMC
SRR1074164	SRS524424	SRP012682	RNA-Seq	GRCh37	SAMN02465769	PRJNA75899	BI	150	ILLUMINA	PAIRED	Solexa-156007	3-Oct-14	5-Jan-14	7400	3457	Brain - Cerebellar Hemisphere	Brain	No	RNA_Seq (NGS)	male	GRU	Homo sapiens	1109942	847763	phs000424	1	RNA:Total RNA	Cross-Sectional	Genotype-Tissue Expression (GTEx)	GTEx	GTEX-XOTO-0011-R11B-SM-4B64O	GTEX-XOTO
SRR665670	SRS389773	SRP012682	RNA-Seq	GRCh37	SAMN01887137	PRJNA75899	BI	290	ILLUMINA	PAIRED	Solexa-113982	3-Oct-14	3-Feb-13	9091	5010	Brain - Substantia nigra	Brain	No	RNA_Seq (NGS)	female	GRU	Homo sapiens	914780	706549	phs000424	1	RNA:Total RNA	Cross-Sectional	Genotype-Tissue Expression (GTEx)	GTEx	GTEX-T2IS-0011-R2A-SM-32QPF	GTEX-T2IS
SRR1434821	SRS644084	SRP012682	RNA-Seq	GRCh37	SAMN02791323	PRJNA75899	BI	150	ILLUMINA	PAIRED	Solexa-188430	4-Oct-14	21-Jun-14	7999	3674	Lung	Lung	No	RNA_Seq (NGS)	male	GRU	Homo sapiens	1272390	985186	phs000424	1	RNA:Total RNA	Cross-Sectional	Genotype-Tissue Expression (GTEx)	GTEx	GTEX-YB5E-0726-SM-4VDSH	GTEX-YB5E
SRR1310542	SRS623957	SRP012682	RNA-Seq	GRCh37	SAMN02793407	PRJNA75899	BI	150	ILLUMINA	PAIRED	Solexa-232395	3-Oct-14	1-Jun-14	6568	2888	Adipose - Subcutaneous	Adipose Tissue	No	RNA Expression (NGS)	female	GRU	Homo sapiens	1267522	984943	phs000424	1	RNA:Total RNA	Cross-Sectional	Genotype-Tissue Expression (GTEx)	GTEx	GTEX-11DXX-2326-SM-5Q5A2	GTEX-11DXX
SRR1491293	SRS649782	SRP012682	RNA-Seq	GRCh37	SAMN02791556	PRJNA75899	BI	150	ILLUMINA	PAIRED	Solexa-230439	4-Oct-14	29-Jun-14	7145	3520	Brain - Putamen (basal ganglia)	Brain	No	RNA_Seq (NGS)	male	GRU	Homo sapiens	1269785	985064	phs000424	1	RNA:Total RNA	Cross-Sectional	Genotype-Tissue Expression (GTEx)	GTEx	GTEX-13JVG-0011-R7b-SM-5MR3Q	GTEX-13JVG
SRR659768	SRS389598	SRP012682	RNA-Seq	GRCh37	SAMN01773002	PRJNA75899	BI	195	ILLUMINA	PAIRED	Solexa-92920	2-Oct-14	2-Feb-13	4400	2470	Whole Blood	Blood	No	RNA_Seq (NGS)	male	GRU	Homo sapiens	860316	590976	phs000424	1	RNA:Total RNA	Cross-Sectional	Genotype-Tissue Expression (GTEx)	GTEx	GTEX-QV44-0006-SM-2S1Q7	GTEX-QV44
SRR660788	SRS389739	SRP012682	RNA-Seq	GRCh37	SAMN01886861	PRJNA75899	BI	254	ILLUMINA	PAIRED	Solexa-118861	3-Oct-14	2-Feb-13	5771	3019	Whole Blood	Blood	No	RNA_Seq (NGS)	female	GRU	Homo sapiens	915000	706570	phs000424	1	RNA:Total RNA	Cross-Sectional	Genotype-Tissue Expression (GTEx)	GTEx	GTEX-UJHI-0006-SM-3DB8H	GTEX-UJHI
SRR1431670	SRS643935	SRP012682	RNA-Seq	GRCh37	SAMN02792910	PRJNA75899	BI	150	ILLUMINA	PAIRED	Solexa-233626	4-Oct-14	21-Jun-14	6565	3002	Cells - Transformed fibroblasts	Skin	No	RNA Expression (NGS)	male	GRU	Homo sapiens	1268275	984982	phs000424	1	RNA:Total RNA	Cross-Sectional	Genotype-Tissue Expression (GTEx)	GTEx	GTEX-11ZU8-0008-SM-5S2VO	GTEX-11ZU8
SRR1407179	SRS638245	SRP012682	RNA-Seq	GRCh37	SAMN02789328	PRJNA75899	BI	150	ILLUMINA	PAIRED	Solexa-231877	4-Oct-14	15-Jun-14	10444	5193	Liver	Liver	No	RNA Expression (NGS)	male	GRU	Homo sapiens	1269131	985025	phs000424	1	RNA:Total RNA	Cross-Sectional	Genotype-Tissue Expression (GTEx)	GTEx	GTEX-132NY-0926-SM-5P9G3	GTEX-132NY
SRR615994	SRS374976	SRP012682	RNA-Seq	GRCh37	SAMN01772799	PRJNA75899	BI	190	ILLUMINA	PAIRED	Solexa-93828	2-Oct-14	9-Nov-12	3165	1835	Nerve - Tibial	Nerve	No	RNA_Seq (NGS)	male	GRU	Homo sapiens	860258	590970	phs000424	1	RNA:Total RNA	Cross-Sectional	Genotype-Tissue Expression (GTEx)	GTEx	GTEX-QEG5-0526-SM-2S1PC	GTEX-QEG5
SRR615129	SRS374941	SRP012682	RNA-Seq	GRCh37	SAMN01772360	PRJNA75899	BI	174	ILLUMINA	PAIRED	Solexa-93020	2-Oct-14	9-Nov-12	7642	4449	Lung	Lung	No	RNA_Seq (NGS)	male	GRU	Homo sapiens	860384	590978	phs000424	1	RNA:Total RNA	Cross-Sectional	Genotype-Tissue Expression (GTEx)	GTEx	GTEX-QXCU-0626-SM-2TC69	GTEX-QXCU
SRR1471331	SRS648441	SRP012682	RNA-Seq	GRCh37	SAMN02788139	PRJNA75899	BI	150	ILLUMINA	PAIRED	Solexa-230609	4-Oct-14	27-Jun-14	6585	3314	Whole Blood	Blood	No	RNA Expression (NGS)	female	GRU	Homo sapiens	1267617	984949	phs000424	1	RNA:Total RNA	Cross-Sectional	Genotype-Tissue Expression (GTEx)	GTEx	GTEX-11EM3-0005-SM-5N9DK	GTEX-11EM3
SRR1406621	SRS638205	SRP012682	RNA-Seq	GRCh37	SAMN02790505	PRJNA75899	BI	150	ILLUMINA	PAIRED	Solexa-221247	4-Oct-14	15-Jun-14	4884	2077	Breast - Mammary Tissue	Breast	No	RNA_Seq (NGS)	male	GRU	Homo sapiens	1268081	984971	phs000424	1	RNA:Total RNA	Cross-Sectional	Genotype-Tissue Expression (GTEx)	GTEx	GTEX-11TT1-2126-SM-5GU5Y	GTEX-11TT1
SRR1397292	SRS637686	SRP012682	RNA-Seq	GRCh37	SAMN02791868	PRJNA75899	BI	150	ILLUMINA	PAIRED	Solexa-232839	4-Oct-14	14-Jun-14	4832	2143	Colon - Transverse	Colon	No	RNA Expression (NGS)	male	GRU	Homo sapiens	1271353	985159	phs000424	1	RNA:Total RNA	Cross-Sectional	Genotype-Tissue Expression (GTEx)	GTEx	GTEX-14C38-2626-SM-5RQI4	GTEX-14C38
SRR817927	SRS408682	SRP012682	RNA-Seq	GRCh37	SAMN01994226	PRJNA75899	BI	219	ILLUMINA	PAIRED	Solexa-129781	3-Oct-14	5-Apr-13	9965	5430	Brain - Caudate (basal ganglia)	Brain	No	RNA Expression (NGS)	female	GRU	Homo sapiens	931929	720998	phs000424	1	RNA:Total RNA	Cross-Sectional	Genotype-Tissue Expression (GTEx)	GTEx	GTEX-WWYW-0011-R5A-SM-3NB3E	GTEX-WWYW
SRR1354977	SRS629657	SRP012682	RNA-Seq	GRCh37	SAMN02793646	PRJNA75899	BI	150	ILLUMINA	PAIRED	Solexa-222943	3-Oct-14	8-Jun-14	5808	2660	Skin - Not Sun Exposed (Suprapubic)	Skin	No	RNA Expression (NGS)	female	GRU	Homo sapiens	1272758	985205	phs000424	1	RNA:Total RNA	Cross-Sectional	Genotype-Tissue Expression (GTEx)	GTEx	GTEX-ZAK1-0626-SM-5HL8E	GTEX-ZAK1
SRR1498951	SRS650100	SRP012682	RNA-Seq	GRCh37	SAMN02788803	PRJNA75899	BI	150	ILLUMINA	PAIRED	Solexa-231019	4-Oct-14	30-Jun-14	5155	2331	Breast - Mammary Tissue	Breast	No	RNA Expression (NGS)	male	GRU	Homo sapiens	1273581	985251	phs000424	1	RNA:Total RNA	Cross-Sectional	Genotype-Tissue Expression (GTEx)	GTEx	GTEX-ZWKS-2826-SM-5NQ74	GTEX-ZWKS
SRR1397781	SRS637712	SRP012682	RNA-Seq	GRCh37	SAMN02791642	PRJNA75899	BI	150	ILLUMINA	PAIRED	Solexa-174443	4-Oct-14	14-Jun-14	7352	3327	Colon - Sigmoid	Colon	No	RNA Expression (NGS)	male	GRU	Homo sapiens	1271879	720993	phs000424	1	RNA:Total RNA	Cross-Sectional	Genotype-Tissue Expression (GTEx)	GTEx	GTEX-WOFM-1926-SM-4OOSP	GTEX-WOFM
SRR1081639	SRS524759	SRP012682	RNA-Seq	GRCh37	SAMN02464971	PRJNA75899	BI	150	ILLUMINA	PAIRED	Solexa-150976	3-Oct-14	5-Jan-14	4491	1880	Esophagus - Muscularis	Esophagus	No	RNA Expression (NGS)	female	GRU	Homo sapiens	1108758	590921	phs000424	1	RNA:Total RNA	Cross-Sectional	Genotype-Tissue Expression (GTEx)	GTEx	GTEX-N7MT-0226-SM-48TC3	GTEX-N7MT
SRR1105106	SRS527984	SRP012682	RNA-Seq	GRCh37	SAMN02465699	PRJNA75899	BI	150	ILLUMINA	PAIRED	Solexa-150993	3-Oct-14	9-Jan-14	5435	2260	Uterus	Uterus	No	RNA Expression (NGS)	female	GRU	Homo sapiens	1108863	590960	phs000424	1	RNA:Total RNA	Cross-Sectional	Genotype-Tissue Expression (GTEx)	GTEx	GTEX-PWOO-1526-SM-48TCK	GTEX-PWOO
SRR1375842	SRS634104	SRP012682	RNA-Seq	GRCh37	SAMN02791906	PRJNA75899	BI	150	ILLUMINA	PAIRED	Solexa-233519	4-Oct-14	10-Jun-14	6315	2891	Skin - Not Sun Exposed (Suprapubic)	Skin	No	RNA_Seq (NGS)	male	GRU	Homo sapiens	1271786	706584	phs000424	1	RNA:Total RNA	Cross-Sectional	Genotype-Tissue Expression (GTEx)	GTEx	GTEX-WFG7-2026-SM-5SI7P	GTEX-WFG7
SRR1412969	SRS639143	SRP012682	RNA-Seq	GRCh37	SAMN02791357	PRJNA75899	BI	150	ILLUMINA	PAIRED	Solexa-226955	4-Oct-14	16-Jun-14	7069	3785	Liver	Liver	No	RNA Expression (NGS)	male	GRU	Homo sapiens	1269648	985056	phs000424	1	RNA:Total RNA	Cross-Sectional	Genotype-Tissue Expression (GTEx)	GTEx	GTEX-13FTW-1126-SM-5J2NV	GTEX-13FTW
SRR1479306	SRS648825	SRP012682	RNA-Seq	GRCh37	SAMN02790157	PRJNA75899	BI	150	ILLUMINA	PAIRED	Solexa-223563	4-Oct-14	27-Jun-14	6572	3173	Colon - Transverse	Colon	No	RNA Expression (NGS)	male	GRU	Homo sapiens	1267288	984929	phs000424	1	RNA:Total RNA	Cross-Sectional	Genotype-Tissue Expression (GTEx)	GTEx	GTEX-111CU-1426-SM-5GZYP	GTEX-111CU
SRR807637	SRS408113	SRP012682	RNA-Seq	GRCh37	SAMN01994375	PRJNA75899	BI	285	ILLUMINA	PAIRED	Solexa-127453	3-Oct-14	4-Apr-13	6528	3324	Whole Blood	Blood	No	RNA Expression (NGS)	female	GRU	Homo sapiens	931829	720989	phs000424	1	RNA:Total RNA	Cross-Sectional	Genotype-Tissue Expression (GTEx)	GTEx	GTEX-WI4N-0005-SM-3LK7E	GTEX-WI4N
SRR1394936	SRS637305	SRP012682	RNA-Seq	GRCh37	SAMN02792549	PRJNA75899	BI	150	ILLUMINA	PAIRED	Solexa-230448	4-Oct-14	13-Jun-14	6695	3287	Brain - Cerebellum	Brain	No	RNA Expression (NGS)	male	GRU	Homo sapiens	1270308	985089	phs000424	1	RNA:Total RNA	Cross-Sectional	Genotype-Tissue Expression (GTEx)	GTEx	GTEX-13OW7-2926-SM-5MR3Z	GTEX-13OW7
SRR1073095	SRS524383	SRP012682	RNA-Seq	GRCh37	SAMN02466000	PRJNA75899	BI	150	ILLUMINA	PAIRED	Solexa-154215	3-Oct-14	4-Jan-14	6863	2987	Vagina	Vagina	No	RNA Expression (NGS)	female	GRU	Homo sapiens	1109184	678166	phs000424	1	RNA:Total RNA	Cross-Sectional	Genotype-Tissue Expression (GTEx)	GTEx	GTEX-S341-1226-SM-4AD5S	GTEX-S341
SRR1094482	SRS525968	SRP012682	RNA-Seq	GRCh37	SAMN02466049	PRJNA75899	BI	150	ILLUMINA	PAIRED	Solexa-151188	3-Oct-14	6-Jan-14	5628	2458	Cells - Transformed fibroblasts	Skin	No	RNA_Seq (NGS)	male	GRU	Homo sapiens	1109790	721017	phs000424	1	RNA:Total RNA	Cross-Sectional	Genotype-Tissue Expression (GTEx)	GTEx	GTEX-XAJ8-0008-SM-46MU7	GTEX-XAJ8
SRR658081	SRS389047	SRP012682	RNA-Seq	GRCh37	SAMN01887163	PRJNA75899	BI	298	ILLUMINA	PAIRED	Solexa-119261	2-Oct-14	1-Feb-13	8085	4397	Adipose - Subcutaneous	Adipose Tissue	No	RNA_Seq (NGS)	male	GRU	Homo sapiens	914722	678177	phs000424	1	RNA:Total RNA	Cross-Sectional	Genotype-Tissue Expression (GTEx)	GTEx	GTEX-SIU8-0226-SM-2XCDS	GTEX-SIU8
SRR614984	SRS374828	SRP012682	RNA-Seq	GRCh37	SAMN01772299	PRJNA75899	BI	238	ILLUMINA	PAIRED	Solexa-94840	2-Oct-14	9-Nov-12	7086	4265	Artery - Tibial	Blood Vessel	No	RNA_Seq (NGS)	male	GRU	Homo sapiens	860073	590948	phs000424	1	RNA:Total RNA	Cross-Sectional	Genotype-Tissue Expression (GTEx)	GTEx	GTEX-P4QS-1826-SM-2S1NI	GTEX-P4QS
SRR1323002	SRS625663	SRP012682	RNA-Seq	GRCh37	SAMN02793457	PRJNA75899	BI	150	ILLUMINA	PAIRED	Solexa-218773	3-Oct-14	3-Jun-14	7413	3419	Colon - Sigmoid	Colon	No	RNA_Seq (NGS)	female	GRU	Homo sapiens	1268648	985001	phs000424	1	RNA:Total RNA	Cross-Sectional	Genotype-Tissue Expression (GTEx)	GTEx	GTEX-12WSG-2426-SM-5EQLZ	GTEX-12WSG
SRR614059	SRS374925	SRP012682	RNA-Seq	GRCh37	SAMN01772804	PRJNA75899	BI	216	ILLUMINA	PAIRED	Solexa-94824	2-Oct-14	8-Nov-12	7548	4472	Whole Blood	Blood	No	RNA Expression (NGS)	female	GRU	Homo sapiens	860151	590958	phs000424	1	RNA:Total RNA	Cross-Sectional	Genotype-Tissue Expression (GTEx)	GTEx	GTEX-PWN1-0006-SM-2S1NG	GTEX-PWN1
SRR812773	SRS408385	SRP012682	RNA-Seq	GRCh37	SAMN01993847	PRJNA75899	BI	241	ILLUMINA	PAIRED	Solexa-130180	3-Oct-14	5-Apr-13	10341	5599	Muscle - Skeletal	Muscle	No	RNA_Seq (NGS)	female	GRU	Homo sapiens	931994	721003	phs000424	1	RNA:Total RNA	Cross-Sectional	Genotype-Tissue Expression (GTEx)	GTEx	GTEX-WYVS-2326-SM-3NMAI	GTEX-WYVS
SRR660534	SRS389752	SRP012682	RNA-Seq	GRCh37	SAMN01887146	PRJNA75899	BI	216	ILLUMINA	PAIRED	Solexa-121549	3-Oct-14	2-Feb-13	7331	4269	Artery - Tibial	Blood Vessel	No	RNA_Seq (NGS)	female	GRU	Homo sapiens	914699	678173	phs000424	1	RNA:Total RNA	Cross-Sectional	Genotype-Tissue Expression (GTEx)	GTEx	GTEX-S7SF-2226-SM-3K2BG	GTEX-S7SF
SRR1404577	SRS638097	SRP012682	RNA-Seq	GRCh37	SAMN02789383	PRJNA75899	BI	150	ILLUMINA	PAIRED	Solexa-234647	4-Oct-14	15-Jun-14	6797	3109	Esophagus - Mucosa	Esophagus	No	RNA_Seq (NGS)	female	GRU	Homo sapiens	1271072	985137	phs000424	1	RNA:Total RNA	Cross-Sectional	Genotype-Tissue Expression (GTEx)	GTEx	GTEX-146FR-0426-SM-5SI97	GTEX-146FR
SRR1079189	SRS524653	SRP012682	RNA-Seq	GRCh37	SAMN02466155	PRJNA75899	BI	150	ILLUMINA	PAIRED	Solexa-157619	3-Oct-14	5-Jan-14	5919	2720	Artery - Coronary	Blood Vessel	No	RNA Expression (NGS)	female	GRU	Homo sapiens	1109260	678175	phs000424	1	RNA:Total RNA	Cross-Sectional	Genotype-Tissue Expression (GTEx)	GTEx	GTEX-SE5C-0426-SM-4BRUI	GTEX-SE5C
SRR1361860	SRS630027	SRP012682	RNA-Seq	GRCh37	SAMN02788721	PRJNA75899	BI	150	ILLUMINA	PAIRED	Solexa-212883	4-Oct-14	9-Jun-14	5675	2646	Skin - Not Sun Exposed (Suprapubic)	Skin	No	RNA_Seq (NGS)	female	GRU	Homo sapiens	1267810	984958	phs000424	1	RNA:Total RNA	Cross-Sectional	Genotype-Tissue Expression (GTEx)	GTEx	GTEX-11ILO-0626-SM-5A5LO	GTEX-11ILO
SRR1123775	SRS536447	SRP012682	RNA-Seq	GRCh37	SAMN02466132	PRJNA75899	BI	150	ILLUMINA	PAIRED	Solexa-164978	5-Oct-14	17-Jan-14	8682	4222	Cells - Leukemia cell line (CML)	Bone Marrow	Yes	RNA Expression (NGS)	female	GRU	Homo sapiens	1110193	590982	phs000424	1	RNA:Total RNA	Cross-Sectional	Genotype-Tissue Expression (GTEx)	GTEx	K-562-SM-4GICD	K-562
SRR821666	SRS408929	SRP012682	RNA-Seq	GRCh37	SAMN01994222	PRJNA75899	BI	382	ILLUMINA	PAIRED	Solexa-130151	3-Oct-14	6-Apr-13	8658	4777	Pancreas	Pancreas	No	RNA Expression (NGS)	female	GRU	Homo sapiens	931611	590945	phs000424	1	RNA:Total RNA	Cross-Sectional	Genotype-Tissue Expression (GTEx)	GTEx	GTEX-P4PP-1026-SM-3NM9O	GTEX-P4PP
SRR1082759	SRS524813	SRP012682	RNA-Seq	GRCh37	SAMN02464827	PRJNA75899	BI	150	ILLUMINA	PAIRED	Solexa-163941	3-Oct-14	5-Jan-14	7614	3799	Brain - Nucleus accumbens (basal ganglia)	Brain	No	RNA_Seq (NGS)	male	GRU	Homo sapiens	1109684	721006	phs000424	1	RNA:Total RNA	Cross-Sectional	Genotype-Tissue Expression (GTEx)	GTEx	GTEX-X261-0011-R6B-SM-4E3J8	GTEX-X261
SRR1092773	SRS525329	SRP012682	RNA-Seq	GRCh37	SAMN02465553	PRJNA75899	BI	150	ILLUMINA	PAIRED	Solexa-172464	4-Oct-14	6-Jan-14	4568	2093	Cells - Transformed fibroblasts	Skin	No	RNA Expression (NGS)	female	GRU	Homo sapiens	1109604	706583	phs000424	1	RNA:Total RNA	Cross-Sectional	Genotype-Tissue Expression (GTEx)	GTEx	GTEX-WEY5-0008-SM-4LMKC	GTEX-WEY5
SRR1333891	SRS627266	SRP012682	RNA-Seq	GRCh37	SAMN02788401	PRJNA75899	BI	150	ILLUMINA	PAIRED	Solexa-211551	3-Oct-14	4-Jun-14	4999	2596	Esophagus - Mucosa	Esophagus	No	RNA Expression (NGS)	male	GRU	Homo sapiens	1268953	985017	phs000424	1	RNA:Total RNA	Cross-Sectional	Genotype-Tissue Expression (GTEx)	GTEx	GTEX-1314G-0826-SM-5BC6L	GTEX-1314G
SRR1488918	SRS649692	SRP012682	RNA-Seq	GRCh37	SAMN02791003	PRJNA75899	BI	150	ILLUMINA	PAIRED	Solexa-232401	4-Oct-14	28-Jun-14	5579	2448	Nerve - Tibial	Nerve	No	RNA_Seq (NGS)	male	GRU	Homo sapiens	1272679	985201	phs000424	1	RNA:Total RNA	Cross-Sectional	Genotype-Tissue Expression (GTEx)	GTEx	GTEX-ZA64-2126-SM-5Q5A8	GTEX-ZA64
SRR1500574	SRS650174	SRP012682	RNA-Seq	GRCh37	SAMN02789089	PRJNA75899	BI	150	ILLUMINA	PAIRED	Solexa-189903	4-Oct-14	30-Jun-14	9334	4775	Cells - Transformed fibroblasts	Skin	No	RNA_Seq (NGS)	male	GRU	Homo sapiens	1272566	985194	phs000424	1	RNA:Total RNA	Cross-Sectional	Genotype-Tissue Expression (GTEx)	GTEx	GTEX-YFCO-0008-SM-4W1Z4	GTEX-YFCO
SRR1458243	SRS645988	SRP012682	RNA-Seq	GRCh37	SAMN02791090	PRJNA75899	BI	150	ILLUMINA	PAIRED	Solexa-176046	4-Oct-14	24-Jun-14	4214	1859	Artery - Aorta	Blood Vessel	No	RNA_Seq (NGS)	male	GRU	Homo sapiens	1272076	721012	phs000424	1	RNA:Total RNA	Cross-Sectional	Genotype-Tissue Expression (GTEx)	GTEx	GTEX-X4XY-1526-SM-4QASE	GTEX-X4XY
SRR1335940	SRS627519	SRP012682	RNA-Seq	GRCh37	SAMN02787781	PRJNA75899	BI	350	ILLUMINA	PAIRED	Solexa-185180	3-Oct-14	4-Jun-14	7252	3344	Thyroid	Thyroid	No	RNA_Seq (NGS)	female	GRU	Homo sapiens	1272232	985179	phs000424	1	RNA:Total RNA	Cross-Sectional	Genotype-Tissue Expression (GTEx)	GTEx	GTEX-Y5LM-0626-SM-4V6G4	GTEX-Y5LM
SRR1104987	SRS527974	SRP012682	RNA-Seq	GRCh37	SAMN02465422	PRJNA75899	BI	400	ILLUMINA	PAIRED	Solexa-150803	3-Oct-14	9-Jan-14	5419	2494	Esophagus - Mucosa	Esophagus	No	RNA Expression (NGS)	female	GRU	Homo sapiens	1109137	678162	phs000424	1	RNA:Total RNA	Cross-Sectional	Genotype-Tissue Expression (GTEx)	GTEx	GTEX-RWS6-0826-SM-47JXF	GTEX-RWS6
SRR1343741	SRS628403	SRP012682	RNA-Seq	GRCh37	SAMN02788358	PRJNA75899	BI	150	ILLUMINA	PAIRED	Solexa-231983	3-Oct-14	6-Jun-14	7118	3573	Adipose - Visceral (Omentum)	Adipose Tissue	No	RNA_Seq (NGS)	female	GRU	Homo sapiens	1269194	985029	phs000424	1	RNA:Total RNA	Cross-Sectional	Genotype-Tissue Expression (GTEx)	GTEx	GTEX-133LE-0926-SM-5P9J1	GTEX-133LE
SRR1081116	SRS524737	SRP012682	RNA-Seq	GRCh37	SAMN02465894	PRJNA75899	BI	150	ILLUMINA	PAIRED	Solexa-155383	3-Oct-14	5-Jan-14	4878	2237	Colon - Transverse	Colon	No	RNA_Seq (NGS)	male	GRU	Homo sapiens	1109826	721018	phs000424	1	RNA:Total RNA	Cross-Sectional	Genotype-Tissue Expression (GTEx)	GTEx	GTEX-XBED-1526-SM-4AT5W	GTEX-XBED
SRR1471594	SRS648453	SRP012682	RNA-Seq	GRCh37	SAMN02787475	PRJNA75899	BI	150	ILLUMINA	PAIRED	Solexa-230466	4-Oct-14	27-Jun-14	5871	2863	Muscle - Skeletal	Muscle	No	RNA_Seq (NGS)	male	GRU	Homo sapiens	1269836	985066	phs000424	1	RNA:Total RNA	Cross-Sectional	Genotype-Tissue Expression (GTEx)	GTEx	GTEX-13N1W-0526-SM-5MR4I	GTEX-13N1W
SRR1082328	SRS524793	SRP012682	RNA-Seq	GRCh37	SAMN02464869	PRJNA75899	BI	150	ILLUMINA	PAIRED	Solexa-151233	3-Oct-14	5-Jan-14	4616	2052	Brain - Caudate (basal ganglia)	Brain	No	RNA_Seq (NGS)	male	GRU	Homo sapiens	1109722	721013	phs000424	1	RNA:Total RNA	Cross-Sectional	Genotype-Tissue Expression (GTEx)	GTEx	GTEX-X585-0011-R5A-SM-46MVI	GTEX-X585
SRR665478	SRS389759	SRP012682	RNA-Seq	GRCh37	SAMN01887539	PRJNA75899	BI	340	ILLUMINA	PAIRED	Solexa-119322	3-Oct-14	3-Feb-13	7104	3888	Muscle - Skeletal	Muscle	No	RNA Expression (NGS)	male	GRU	Homo sapiens	915137	706585	phs000424	1	RNA:Total RNA	Cross-Sectional	Genotype-Tissue Expression (GTEx)	GTEx	GTEX-WFG8-2426-SM-3GILL	GTEX-WFG8
SRR1455989	SRS645885	SRP012682	RNA-Seq	GRCh37	SAMN02787424	PRJNA75899	BI	150	ILLUMINA	PAIRED	Solexa-232781	4-Oct-14	24-Jun-14	5116	2219	Esophagus - Muscularis	Esophagus	No	RNA Expression (NGS)	male	GRU	Homo sapiens	1271024	985134	phs000424	1	RNA:Total RNA	Cross-Sectional	Genotype-Tissue Expression (GTEx)	GTEx	GTEX-145MO-1526-SM-5QGQC	GTEX-145MO
SRR600361	SRS333043	SRP012682	RNA-Seq	GRCh37	SAMN00992531	PRJNA75899	BI	170	ILLUMINA	PAIRED	Solexa-85390	2-Oct-14	22-Oct-12	6480	3372	Brain - Frontal Cortex (BA9)	Brain	No	RNA_Seq (NGS)	female	GRU	Homo sapiens	735835	590921	phs000424	1	RNA:Total RNA	Cross-Sectional	Genotype-Tissue Expression (GTEx)	GTEx	GTEX-N7MT-0011-R10A-SM-2I3E1	GTEX-N7MT
SRR1439807	SRS644383	SRP012682	RNA-Seq	GRCh37	SAMN02787663	PRJNA75899	BI	150	ILLUMINA	PAIRED	Solexa-182810	4-Oct-14	23-Jun-14	12345	5922	Brain - Cortex	Brain	No	RNA_Seq (NGS)	male	GRU	Homo sapiens	1272142	985175	phs000424	1	RNA:Total RNA	Cross-Sectional	Genotype-Tissue Expression (GTEx)	GTEx	GTEX-Y111-2726-SM-4TT3N	GTEX-Y111
SRR1381161	SRS634842	SRP012682	RNA-Seq	GRCh37	SAMN02789513	PRJNA75899	BI	150	ILLUMINA	PAIRED	Solexa-231509	4-Oct-14	12-Jun-14	5652	2690	Lung	Lung	No	RNA Expression (NGS)	male	GRU	Homo sapiens	1270837	985122	phs000424	1	RNA:Total RNA	Cross-Sectional	Genotype-Tissue Expression (GTEx)	GTEx	GTEX-144GN-0426-SM-5O9AP	GTEX-144GN
SRR1471612	SRS648454	SRP012682	RNA-Seq	GRCh37	SAMN02793125	PRJNA75899	BI	150	ILLUMINA	PAIRED	Solexa-232210	4-Oct-14	27-Jun-14	6956	3449	Cells - Leukemia cell line (CML)	Bone Marrow	Yes	RNA_Seq (NGS)	female	GRU	Homo sapiens	1273888	590982	phs000424	1	RNA:Total RNA	Cross-Sectional	Genotype-Tissue Expression (GTEx)	GTEx	K-562-SM-5PNWU	K-562
SRR809043	SRS408203	SRP012682	RNA-Seq	GRCh37	SAMN01994067	PRJNA75899	BI	220	ILLUMINA	PAIRED	Solexa-125962	3-Oct-14	4-Apr-13	7674	4024	Thyroid	Thyroid	No	RNA Expression (NGS)	male	GRU	Homo sapiens	931875	720992	phs000424	1	RNA:Total RNA	Cross-Sectional	Genotype-Tissue Expression (GTEx)	GTEx	GTEX-WOFL-0726-SM-3MJG4	GTEX-WOFL
SRR1322249	SRS625627	SRP012682	RNA-Seq	GRCh37	SAMN02789613	PRJNA75899	BI	150	ILLUMINA	PAIRED	Solexa-232412	3-Oct-14	3-Jun-14	6159	2724	Breast - Mammary Tissue	Breast	No	RNA Expression (NGS)	male	GRU	Homo sapiens	1267695	984952	phs000424	1	RNA:Total RNA	Cross-Sectional	Genotype-Tissue Expression (GTEx)	GTEx	GTEX-11EQ9-1826-SM-5Q5AJ	GTEX-11EQ9
SRR615503	SRS374977	SRP012682	RNA-Seq	GRCh37	SAMN01772931	PRJNA75899	BI	191	ILLUMINA	PAIRED	Solexa-93842	2-Oct-14	9-Nov-12	6049	3342	Nerve - Tibial	Nerve	No	RNA_Seq (NGS)	female	GRU	Homo sapiens	860578	678156	phs000424	1	RNA:Total RNA	Cross-Sectional	Genotype-Tissue Expression (GTEx)	GTEx	GTEX-RTLS-0326-SM-2TF6A	GTEX-RTLS
SRR1092889	SRS525334	SRP012682	RNA-Seq	GRCh37	SAMN02465237	PRJNA75899	BI	150	ILLUMINA	PAIRED	Solexa-151267	4-Oct-14	6-Jan-14	5204	2305	Heart - Atrial Appendage	Heart	No	RNA_Seq (NGS)	female	GRU	Homo sapiens	1109782	721016	phs000424	1	RNA:Total RNA	Cross-Sectional	Genotype-Tissue Expression (GTEx)	GTEx	GTEX-X8HC-1026-SM-46MWH	GTEX-X8HC
SRR1485764	SRS649544	SRP012682	RNA-Seq	GRCh37	SAMN02789900	PRJNA75899	BI	150	ILLUMINA	PAIRED	Solexa-163949	4-Oct-14	28-Jun-14	7941	3897	Cells - Transformed fibroblasts	Skin	No	RNA Expression (NGS)	female	GRU	Homo sapiens	1273194	985228	phs000424	1	RNA:Total RNA	Cross-Sectional	Genotype-Tissue Expression (GTEx)	GTEx	GTEX-ZQG8-0008-SM-4E3J9	GTEX-ZQG8
SRR1075850	SRS524508	SRP012682	RNA-Seq	GRCh37	SAMN02465396	PRJNA75899	BI	150	ILLUMINA	PAIRED	Solexa-159500	3-Oct-14	5-Jan-14	4547	1951	Uterus	Uterus	No	RNA Expression (NGS)	female	GRU	Homo sapiens	1109323	706549	phs000424	1	RNA:Total RNA	Cross-Sectional	Genotype-Tissue Expression (GTEx)	GTEx	GTEX-T2IS-2226-SM-4DM65	GTEX-T2IS
SRR1456841	SRS645925	SRP012682	RNA-Seq	GRCh37	SAMN02792727	PRJNA75899	BI	150	ILLUMINA	PAIRED	Solexa-230240	4-Oct-14	24-Jun-14	5567	2626	Brain - Cerebellar Hemisphere	Brain	No	RNA Expression (NGS)	male	GRU	Homo sapiens	1269453	985045	phs000424	1	RNA:Total RNA	Cross-Sectional	Genotype-Tissue Expression (GTEx)	GTEx	GTEX-13CF2-0011-R11b-SM-5LZXO	GTEX-13CF2
SRR1469345	SRS648347	SRP012682	RNA-Seq	GRCh37	SAMN02787815	PRJNA75899	BI	150	ILLUMINA	PAIRED	Solexa-232577	4-Oct-14	27-Jun-14	6428	3074	Lung	Lung	No	RNA_Seq (NGS)	male	GRU	Homo sapiens	1271247	985150	phs000424	1	RNA:Total RNA	Cross-Sectional	Genotype-Tissue Expression (GTEx)	GTEx	GTEX-14ABY-1126-SM-5Q5F8	GTEX-14ABY
SRR1331922	SRS627120	SRP012682	RNA-Seq	GRCh37	SAMN02788714	PRJNA75899	BI	150	ILLUMINA	PAIRED	Solexa-211522	3-Oct-14	4-Jun-14	6954	3563	Muscle - Skeletal	Muscle	No	RNA Expression (NGS)	male	GRU	Homo sapiens	1268496	984993	phs000424	1	RNA:Total RNA	Cross-Sectional	Genotype-Tissue Expression (GTEx)	GTEx	GTEX-12KS4-0826-SM-5BC5R	GTEX-12KS4
SRR1465871	SRS648186	SRP012682	RNA-Seq	GRCh37	SAMN02792240	PRJNA75899	BI	150	ILLUMINA	PAIRED	Solexa-232188	4-Oct-14	27-Jun-14	6375	2901	Kidney - Cortex	Kidney	No	RNA_Seq (NGS)	female	GRU	Homo sapiens	1268095	984972	phs000424	1	RNA:Total RNA	Cross-Sectional	Genotype-Tissue Expression (GTEx)	GTEx	GTEX-11TTK-1926-SM-5PNW8	GTEX-11TTK
SRR1397094	SRS637677	SRP012682	RNA-Seq	GRCh37	SAMN02791963	PRJNA75899	BI	150	ILLUMINA	PAIRED	Solexa-232023	4-Oct-14	14-Jun-14	9022	4552	Brain - Nucleus accumbens (basal ganglia)	Brain	No	RNA_Seq (NGS)	female	GRU	Homo sapiens	1270755	985116	phs000424	1	RNA:Total RNA	Cross-Sectional	Genotype-Tissue Expression (GTEx)	GTEx	GTEX-13X6K-0011-R6a-SM-5P9K6	GTEX-13X6K
SRR1095455	SRS525985	SRP012682	RNA-Seq	GRCh37	SAMN02465765	PRJNA75899	BI	150	ILLUMINA	PAIRED	Solexa-151250	3-Oct-14	6-Jan-14	4480	1992	Adipose - Subcutaneous	Adipose Tissue	No	RNA_Seq (NGS)	male	GRU	Homo sapiens	1109705	721012	phs000424	1	RNA:Total RNA	Cross-Sectional	Genotype-Tissue Expression (GTEx)	GTEx	GTEX-X4XY-0326-SM-46MVZ	GTEX-X4XY
SRR1413768	SRS639185	SRP012682	RNA-Seq	GRCh37	SAMN02790865	PRJNA75899	BI	150	ILLUMINA	PAIRED	Solexa-230462	4-Oct-14	16-Jun-14	6840	3305	Brain - Spinal cord (cervical c-1)	Brain	No	RNA Expression (NGS)	male	GRU	Homo sapiens	1269857	985067	phs000424	1	RNA:Total RNA	Cross-Sectional	Genotype-Tissue Expression (GTEx)	GTEx	GTEX-13N2G-0011-R9b-SM-5MR4E	GTEX-13N2G
SRR1391700	SRS636565	SRP012682	RNA-Seq	GRCh37	SAMN02791728	PRJNA75899	BI	150	ILLUMINA	PAIRED	Solexa-188427	4-Oct-14	13-Jun-14	7167	3271	Thyroid	Thyroid	No	RNA_Seq (NGS)	male	GRU	Homo sapiens	1272389	985186	phs000424	1	RNA:Total RNA	Cross-Sectional	Genotype-Tissue Expression (GTEx)	GTEx	GTEX-YB5E-0626-SM-4VDSE	GTEX-YB5E
SRR1369088	SRS631480	SRP012682	RNA-Seq	GRCh37	SAMN02788512	PRJNA75899	BI	150	ILLUMINA	PAIRED	Solexa-228614	4-Oct-14	10-Jun-14	4886	2421	Breast - Mammary Tissue	Breast	No	RNA_Seq (NGS)	male	GRU	Homo sapiens	1269397	985041	phs000424	1	RNA:Total RNA	Cross-Sectional	Genotype-Tissue Expression (GTEx)	GTEx	GTEX-139TU-0626-SM-5KM3X	GTEX-139TU
SRR1417483	SRS639382	SRP012682	RNA-Seq	GRCh37	SAMN02793717	PRJNA75899	BI	150	ILLUMINA	PAIRED	Solexa-232184	4-Oct-14	17-Jun-14	5914	2700	Muscle - Skeletal	Muscle	No	RNA_Seq (NGS)	male	GRU	Homo sapiens	1268360	984986	phs000424	1	RNA:Total RNA	Cross-Sectional	Genotype-Tissue Expression (GTEx)	GTEx	GTEX-12126-0526-SM-5PNW4	GTEX-12126
SRR1313406	SRS624490	SRP012682	RNA-Seq	GRCh37	SAMN02789937	PRJNA75899	BI	150	ILLUMINA	PAIRED	Solexa-233005	3-Oct-14	2-Jun-14	4811	2037	Cells - Transformed fibroblasts	Skin	No	RNA Expression (NGS)	male	GRU	Homo sapiens	1268061	984971	phs000424	1	RNA:Total RNA	Cross-Sectional	Genotype-Tissue Expression (GTEx)	GTEx	GTEX-11TT1-0008-SM-5S2P8	GTEX-11TT1
SRR808130	SRS408134	SRP012682	RNA-Seq	GRCh37	SAMN01994461	PRJNA75899	BI	201	ILLUMINA	PAIRED	Solexa-125984	3-Oct-14	4-Apr-13	10513	5556	Pituitary	Pituitary	No	RNA Expression (NGS)	female	GRU	Homo sapiens	931482	590925	phs000424	1	RNA:Total RNA	Cross-Sectional	Genotype-Tissue Expression (GTEx)	GTEx	GTEX-NPJ7-2926-SM-3MJGQ	GTEX-NPJ7
SRR1074744	SRS524449	SRP012682	RNA-Seq	GRCh37	SAMN02465642	PRJNA75899	BI	150	ILLUMINA	PAIRED	Solexa-156008	3-Oct-14	5-Jan-14	8605	3982	Cells - Transformed fibroblasts	Skin	No	RNA Expression (NGS)	male	GRU	Homo sapiens	1109963	847764	phs000424	1	RNA:Total RNA	Cross-Sectional	Genotype-Tissue Expression (GTEx)	GTEx	GTEX-XPT6-0008-SM-4B64Q	GTEX-XPT6
SRR1314187	SRS624917	SRP012682	RNA-Seq	GRCh37	SAMN02789789	PRJNA75899	BI	150	ILLUMINA	PAIRED	Solexa-231477	3-Oct-14	2-Jun-14	5476	2625	Brain - Cerebellum	Brain	No	RNA Expression (NGS)	female	GRU	Homo sapiens	1270876	985124	phs000424	1	RNA:Total RNA	Cross-Sectional	Genotype-Tissue Expression (GTEx)	GTEx	GTEX-145LS-3026-SM-5O99S	GTEX-145LS
SRR656167	SRS389135	SRP012682	RNA-Seq	GRCh37	SAMN01886863	PRJNA75899	BI	227	ILLUMINA	PAIRED	Solexa-118287	2-Oct-14	1-Feb-13	5372	3041	Brain - Nucleus accumbens (basal ganglia)	Brain	No	RNA Expression (NGS)	female	GRU	Homo sapiens	914553	678146	phs000424	1	RNA:Total RNA	Cross-Sectional	Genotype-Tissue Expression (GTEx)	GTEx	GTEX-QVUS-0011-R6A-SM-3GACX	GTEX-QVUS
SRR1432106	SRS643956	SRP012682	RNA-Seq	GRCh37	SAMN02793194	PRJNA75899	BI	150	ILLUMINA	PAIRED	Solexa-229799	4-Oct-14	21-Jun-14	5538	2658	Artery - Tibial	Blood Vessel	No	RNA Expression (NGS)	male	GRU	Homo sapiens	1270940	985129	phs000424	1	RNA:Total RNA	Cross-Sectional	Genotype-Tissue Expression (GTEx)	GTEx	GTEX-145MF-0426-SM-5LU9T	GTEX-145MF
SRR1414356	SRS639215	SRP012682	RNA-Seq	GRCh37	SAMN02790057	PRJNA75899	BI	150	ILLUMINA	PAIRED	Solexa-231878	4-Oct-14	17-Jun-14	10597	5298	Thyroid	Thyroid	No	RNA_Seq (NGS)	female	GRU	Homo sapiens	1269190	985029	phs000424	1	RNA:Total RNA	Cross-Sectional	Genotype-Tissue Expression (GTEx)	GTEx	GTEX-133LE-0326-SM-5P9G4	GTEX-133LE
SRR1310645	SRS623962	SRP012682	RNA-Seq	GRCh37	SAMN02787712	PRJNA75899	BI	150	ILLUMINA	PAIRED	Solexa-223592	3-Oct-14	1-Jun-14	6197	2921	Nerve - Tibial	Nerve	No	RNA Expression (NGS)	male	GRU	Homo sapiens	1267459	984939	phs000424	1	RNA:Total RNA	Cross-Sectional	Genotype-Tissue Expression (GTEx)	GTEx	GTEX-117YX-2426-SM-5GZZJ	GTEX-117YX
SRR1383699	SRS635291	SRP012682	RNA-Seq	GRCh37	SAMN02788906	PRJNA75899	BI	150	ILLUMINA	PAIRED	Solexa-234654	4-Oct-14	12-Jun-14	8388	3827	Adipose - Subcutaneous	Adipose Tissue	No	RNA Expression (NGS)	male	GRU	Homo sapiens	1271286	985154	phs000424	1	RNA:Total RNA	Cross-Sectional	Genotype-Tissue Expression (GTEx)	GTEx	GTEX-14BIL-0226-SM-5SI9E	GTEX-14BIL
SRR1385036	SRS635380	SRP012682	RNA-Seq	GRCh37	SAMN02792698	PRJNA75899	BI	150	ILLUMINA	PAIRED	Solexa-231617	4-Oct-14	12-Jun-14	9030	4584	Brain - Cerebellum	Brain	No	RNA_Seq (NGS)	female	GRU	Homo sapiens	1270768	985116	phs000424	1	RNA:Total RNA	Cross-Sectional	Genotype-Tissue Expression (GTEx)	GTEx	GTEX-13X6K-2826-SM-5O9DS	GTEX-13X6K
SRR1090626	SRS525214	SRP012682	RNA-Seq	GRCh37	SAMN02465005	PRJNA75899	BI	150	ILLUMINA	PAIRED	Solexa-151201	3-Oct-14	6-Jan-14	5488	2462	Colon - Transverse	Colon	No	RNA_Seq (NGS)	female	GRU	Homo sapiens	1109109	678157	phs000424	1	RNA:Total RNA	Cross-Sectional	Genotype-Tissue Expression (GTEx)	GTEx	GTEX-RU1J-1326-SM-46MUL	GTEX-RU1J
SRR1320827	SRS625551	SRP012682	RNA-Seq	GRCh37	SAMN02788277	PRJNA75899	BI	150	ILLUMINA	PAIRED	Solexa-187609	3-Oct-14	3-Jun-14	8338	4132	Artery - Aorta	Blood Vessel	No	RNA_Seq (NGS)	female	GRU	Homo sapiens	1272228	985179	phs000424	1	RNA:Total RNA	Cross-Sectional	Genotype-Tissue Expression (GTEx)	GTEx	GTEX-Y5LM-0226-SM-4VBRM	GTEX-Y5LM
SRR813802	SRS408418	SRP012682	RNA-Seq	GRCh37	SAMN01994049	PRJNA75899	BI	246	ILLUMINA	PAIRED	Solexa-125946	3-Oct-14	5-Apr-13	10328	5403	Muscle - Skeletal	Muscle	No	RNA_Seq (NGS)	female	GRU	Homo sapiens	931905	720996	phs000424	1	RNA:Total RNA	Cross-Sectional	Genotype-Tissue Expression (GTEx)	GTEx	GTEX-WRHU-0826-SM-3MJFN	GTEX-WRHU
SRR663124	SRS389847	SRP012682	RNA-Seq	GRCh37	SAMN01887119	PRJNA75899	BI	279	ILLUMINA	PAIRED	Solexa-117708	3-Oct-14	3-Feb-13	10886	5813	Artery - Tibial	Blood Vessel	No	RNA_Seq (NGS)	female	GRU	Homo sapiens	914904	706560	phs000424	1	RNA:Total RNA	Cross-Sectional	Genotype-Tissue Expression (GTEx)	GTEx	GTEX-TMMY-0626-SM-33HBD	GTEX-TMMY
SRR1084626	SRS524891	SRP012682	RNA-Seq	GRCh37	SAMN02465847	PRJNA75899	BI	302	ILLUMINA	PAIRED	Solexa-167306	3-Oct-14	5-Jan-14	4896	2252	Artery - Coronary	Blood Vessel	No	RNA Expression (NGS)	female	GRU	Homo sapiens	1109490	706570	phs000424	1	RNA:Total RNA	Cross-Sectional	Genotype-Tissue Expression (GTEx)	GTEx	GTEX-UJHI-0326-SM-4IHJE	GTEX-UJHI
SRR821525	SRS408919	SRP012682	RNA-Seq	GRCh37	SAMN01887427	PRJNA75899	BI	313	ILLUMINA	PAIRED	Solexa-115775	3-Oct-14	6-Apr-13	8154	4299	Lung	Lung	No	RNA Expression (NGS)	male	GRU	Homo sapiens	914420	706544	phs000424	1	RNA:Total RNA	Cross-Sectional	Genotype-Tissue Expression (GTEx)	GTEx	GTEX-O5YT-0526-SM-32PK8	GTEX-O5YT
SRR1100656	SRS526574	SRP012682	RNA-Seq	GRCh37	SAMN02465545	PRJNA75899	BI	150	ILLUMINA	PAIRED	Solexa-155373	3-Oct-14	6-Jan-14	5899	2650	Cells - Transformed fibroblasts	Skin	No	RNA Expression (NGS)	male	GRU	Homo sapiens	1109248	678174	phs000424	1	RNA:Total RNA	Cross-Sectional	Genotype-Tissue Expression (GTEx)	GTEx	GTEX-S95S-0008-SM-4AT5M	GTEX-S95S
SRR663898	SRS390003	SRP012682	RNA-Seq	GRCh37	SAMN01887140	PRJNA75899	BI	369	ILLUMINA	PAIRED	Solexa-117741	3-Oct-14	3-Feb-13	13237	7019	Whole Blood	Blood	No	RNA_Seq (NGS)	female	GRU	Homo sapiens	914899	706560	phs000424	1	RNA:Total RNA	Cross-Sectional	Genotype-Tissue Expression (GTEx)	GTEx	GTEX-TMMY-0005-SM-33HBN	GTEX-TMMY
SRR1335377	SRS627441	SRP012682	RNA-Seq	GRCh37	SAMN02791958	PRJNA75899	BI	150	ILLUMINA	PAIRED	Solexa-212880	3-Oct-14	4-Jun-14	6811	3211	Brain - Cerebellum	Brain	No	RNA Expression (NGS)	female	GRU	Homo sapiens	1267768	984955	phs000424	1	RNA:Total RNA	Cross-Sectional	Genotype-Tissue Expression (GTEx)	GTEx	GTEX-11GSP-3126-SM-5A5LL	GTEX-11GSP
SRR1487928	SRS649646	SRP012682	RNA-Seq	GRCh37	SAMN02791045	PRJNA75899	BI	150	ILLUMINA	PAIRED	Solexa-230559	4-Oct-14	28-Jun-14	6393	3167	Esophagus - Mucosa	Esophagus	No	RNA Expression (NGS)	male	GRU	Homo sapiens	1273804	985264	phs000424	1	RNA:Total RNA	Cross-Sectional	Genotype-Tissue Expression (GTEx)	GTEx	GTEX-ZZPT-1426-SM-5N9C5	GTEX-ZZPT
SRR1380716	SRS634794	SRP012682	RNA-Seq	GRCh37	SAMN02793421	PRJNA75899	BI	150	ILLUMINA	PAIRED	Solexa-231451	4-Oct-14	11-Jun-14	9745	4608	Muscle - Skeletal	Muscle	No	RNA_Seq (NGS)	male	GRU	Homo sapiens	1270890	985125	phs000424	1	RNA:Total RNA	Cross-Sectional	Genotype-Tissue Expression (GTEx)	GTEx	GTEX-145LT-1626-SM-5O992	GTEX-145LT
SRR1460363	SRS646083	SRP012682	RNA-Seq	GRCh37	SAMN02792156	PRJNA75899	BI	150	ILLUMINA	PAIRED	Solexa-189904	4-Oct-14	24-Jun-14	10794	5552	Nerve - Tibial	Nerve	No	RNA Expression (NGS)	male	GRU	Homo sapiens	1272496	985191	phs000424	1	RNA:Total RNA	Cross-Sectional	Genotype-Tissue Expression (GTEx)	GTEx	GTEX-YECK-0426-SM-4W1Z5	GTEX-YECK
SRR818418	SRS408713	SRP012682	RNA-Seq	GRCh37	SAMN01994038	PRJNA75899	BI	216	ILLUMINA	PAIRED	Solexa-125951	3-Oct-14	5-Apr-13	15686	8213	Brain - Amygdala	Brain	No	RNA Expression (NGS)	male	GRU	Homo sapiens	931913	720997	phs000424	1	RNA:Total RNA	Cross-Sectional	Genotype-Tissue Expression (GTEx)	GTEx	GTEX-WVLH-0011-R4A-SM-3MJFS	GTEX-WVLH
[truncated: 4,926 more rows]
