# Supplementary material for: Profiling immunoglobulin repertoires across multiple human tissues using RNA sequencing
Source: Nat Commun. 2020 Jun 19;11:3126. doi: 10.1038/s41467-020-16857-7 (PMC7305308; doi:10.1038/s41467-020-16857-7)
Supplement: Supplementary file 9 — Source Data [file 41467_2020_16857_MOESM9_ESM.zip]

Archive with 25 entries (25 files):
- Figure2a_data.csv
- Figure2b_data.csv
- Figure2c_data.csv
- Figure2d_data.csv
- Figure2e_data.csv
- Figure2f_data.csv
- Figure3_data.csv
- Figure4a_data.csv
- Figure4c_data.csv
- Figure5a_data.csv
- Figure5b_data.csv
- Figure6a_data.csv
- Figure6b_data.csv
- FigureS10_data.csv
- FigureS11_data.csv
- FigureS12_data.csv
- FigureS13_data.csv
- FigureS14_data.csv
- FigureS4_data.csv
- FigureS5_data.csv
- FigureS6d_and_S7_data.csv
- FigureS8_data.csv
- FigureS9a_data.csv
- FigureS9b_data.csv
- FigureS9c_data.csv
