# Supplementary material for: Profiling immunoglobulin repertoires across multiple human tissues using RNA sequencing
Source: Nat Commun. 2020 Jun 19;11:3126. doi: 10.1038/s41467-020-16857-7 (PMC7305308; doi:10.1038/s41467-020-16857-7)
Supplement: Supplementary file 9 — Source Data [file 41467_2020_16857_MOESM9_ESM.zip › Figure2a_data.csv]

	tool	1	2	4	8	16	32	64	128	Measure	Read Length
0	imrep	0.13	0.17	0.2	0.25	0.2	0.27	0.2	0.17	Recall	50
1	mixcr	0.01	0.01	0.01	0.01	0.01	0.0	0.02	0.0	Recall	50
2	imseq	0.0	0.0	0.0	0.0	0.0	0.0	0.0	0.0	Recall	50
3	igblast	0.0	0.0	0.0	0.0	0.0	0.01	0.01	0.0	Recall	50
4	imrep	0.54	0.64	0.64	0.62	0.61	0.64	0.64	0.61	Recall	75
5	mixcr	0.4	0.49	0.53	0.58	0.68	0.73	0.75	0.84	Recall	75
6	imseq	0.13	0.14	0.21	0.21	0.25	0.26	0.31	0.33	Recall	75
7	igblast	0.01	0.01	0.03	0.02	0.03	0.03	0.03	0.03	Recall	75
8	imrep	0.7	0.78	0.85	0.85	0.88	0.91	0.91	0.93	Recall	100
9	mixcr	0.8	0.93	0.95	0.96	0.98	0.97	0.97	0.97	Recall	100
10	imseq	0.57	0.7	0.74	0.77	0.84	0.9	0.94	0.95	Recall	100
11	igblast	0.42	0.51	0.53	0.6	0.63	0.66	0.64	0.65	Recall	100
12	imrep	0.86	0.8	0.83	0.76	0.66	0.7	0.48	0.35	Precision	50
13	mixcr	1.0	1.0	0.5	0.5	0.2	1.0	0.4	0.25	Precision	50
14	imseq	0.0	0.0	0.0	0.0	0.0	0.0	0.0	0.0	Precision	50
15	igblast	0.0	0.0	0.0	0.0	0.0	1.0	0.5	0.5	Precision	50
16	imrep	0.84	0.86	0.78	0.67	0.65	0.56	0.5	0.41	Precision	75
17	mixcr	0.48	0.43	0.35	0.31	0.24	0.19	0.15	0.1	Precision	75
18	imseq	0.59	0.58	0.35	0.26	0.19	0.1	0.08	0.05	Precision	75
19	igblast	0.5	1.0	0.75	0.28	0.43	0.3	0.11	0.08	Precision	75
20	imrep	0.88	0.88	0.85	0.84	0.82	0.67	0.56	0.34	Precision	100
21	mixcr	0.32	0.26	0.18	0.11	0.08	0.06	0.04	0.02	Precision	100
22	imseq	0.41	0.28	0.19	0.11	0.07	0.04	0.03	0.02	Precision	100
23	igblast	0.45	0.37	0.26	0.16	0.1	0.06	0.04	0.02	Precision	100
24	imrep	0.22585858585858584	0.2804123711340206	0.32233009708737864	0.37623762376237624	0.3069767441860465	0.38969072164948454	0.28235294117647064	0.22884615384615384	F1-Score	50
25	mixcr	0.019801980198019802	0.019801980198019802	0.0196078431372549	0.0196078431372549	0.019047619047619046	0.0	0.03809523809523809	0.0	F1-Score	50
26	imseq	0.0	0.0	0.0	0.0	0.0	0.0	0.0	0.0	F1-Score	50
27	igblast	0.0	0.0	0.0	0.0	0.0	0.019801980198019802	0.0196078431372549	0.0	F1-Score	50
28	imrep	0.6573913043478261	0.7338666666666667	0.7030985915492959	0.644031007751938	0.6293650793650793	0.5973333333333334	0.5614035087719298	0.49039215686274507	F1-Score	75
29	mixcr	0.4363636363636364	0.4580434782608696	0.42159090909090907	0.4040449438202247	0.3547826086956522	0.3015217391304348	0.24999999999999997	0.17872340425531916	F1-Score	75
30	imseq	0.21305555555555558	0.2255555555555556	0.2625	0.23234042553191492	0.2159090909090909	0.14444444444444446	0.12717948717948718	0.0868421052631579	F1-Score	75
31	igblast	0.0196078431372549	0.019801980198019802	0.05769230769230769	0.037333333333333336	0.05608695652173913	0.05454545454545455	0.04714285714285714	0.04363636363636363	F1-Score	75
32	imrep	0.7797468354430379	0.8269879518072288	0.85	0.8449704142011835	0.8489411764705882	0.7717721518987342	0.6933333333333334	0.49795275590551186	F1-Score	100
33	mixcr	0.45714285714285713	0.4063865546218488	0.30265486725663715	0.19738317757009344	0.1479245283018868	0.11300970873786406	0.07683168316831683	0.039191919191919194	F1-Score	100
34	imseq	0.476938775510204	0.4	0.30236559139784946	0.1925	0.12923076923076926	0.07659574468085106	0.05814432989690721	0.03917525773195876	F1-Score	100
35	igblast	0.43448275862068964	0.4288636363636364	0.3488607594936709	0.25263157894736843	0.1726027397260274	0.11000000000000001	0.07529411764705882	0.03880597014925373	F1-Score	100
