# Supplementary material for: Profiling immunoglobulin repertoires across multiple human tissues using RNA sequencing
Source: Nat Commun. 2020 Jun 19;11:3126. doi: 10.1038/s41467-020-16857-7 (PMC7305308; doi:10.1038/s41467-020-16857-7)
Supplement: Supplementary file 9 — Source Data [file 41467_2020_16857_MOESM9_ESM.zip › Figure2c_data.csv]

CDR3	nReads	FREQ	count	FREQ.imrep
CARDRTPWRYYDTAFDLW	1	0.0015923566879	233	0.030111139829413287
CARRMTSPKNWFDSW	3	0.00477707006369	89	0.011501680020677177
CARDGVVGDYFWYFDLW	2	0.0031847133758	35	0.004523132592401137
CAGRFGSGSYLDYW	1	0.0015923566879	5	0.0006461617989144483
CARVNLVLTPGRSSRGWFDPW	1	0.0015923566879	27	0.0034892737141380198
CATVPIVATIYYFDYW	2	0.0031847133758	19	0.002455414835874903
CARAGDTMNTTERNYYYDGLDVW	1	0.0015923566879	27	0.0034892737141380198
CVRGGGLSGEYYFDFW	1	0.0015923566879	21	0.0027138795554406824
CAKDEEVGELRLGFDYW	1	0.0015923566879	23	0.002972344275006461
CARGLSMVRGVIIAGVWAFDIW	2	0.0031847133758	84	0.01085551822176273
CAKEGLNYYESSGYYYGAFDIW	2	0.0031847133758	25	0.003230808994572241
CSRNLRPPYSNWPYYFDSW	1	0.0015923566879	4	0.0005169294391315585
CARRYPGYSNTWYSFDYW	1	0.0015923566879	42	0.005427759110881365
CAKDFDEFVLLGDFDYW	1	0.0015923566879	26	0.0033600413543551306
CARDRRHSLDYW	4	0.0063694267515899995	191	0.02468338071853192
CARQRGIAVPTGRDGFDFW	1	0.0015923566879	40	0.005169294391315586
CAKNGDFDYW	1	0.0015923566879	93	0.012018609459808736
CARVRGTIRNNWFDPW	1	0.0015923566879	13	0.0016800206771775653
CAHRHGAPGYFDYW	1	0.0015923566879	9	0.0011630912380460067
CARTDRFSRLFDIW	1	0.0015923566879	10	0.0012923235978288966
CEREGFGESIQDDYW	1	0.0015923566879	25	0.003230808994572241
CARSSLDDSGSYYFESW	1	0.0015923566879	4	0.0005169294391315585
CVKPPDGYNYYFHYW	1	0.0015923566879	5	0.0006461617989144483
CAKDMTGSHYEGGGCFDSW	1	0.0015923566879	8	0.001033858878263117
CARDRGHNYDSSGYYQPFDYW	1	0.0015923566879	61	0.007883173946756267
CARAYFDWFVGAFDIW	3	0.00477707006369	46	0.005944688550012922
CARGGVTTLIQLWVGYSDYW	1	0.0015923566879	6	0.0007753941586973378
CARRAPVEYYFDYW	1	0.0015923566879	5	0.0006461617989144483
CATDYDYW	1	0.0015923566879	195	0.02520031015766348
CARAPTLERGYSPHDYW	2	0.0031847133758	58	0.007495476867407598
CARRNSVTENYHSYGMDVW	2	0.0031847133758	6	0.0007753941586973378
CAQMIHTGSTAEYFQHW	1	0.0015923566879	2	0.0002584647195657793
CARDYSNGENWFDPW	1	0.0015923566879	60	0.007753941586973378
CVRASNLDYW	1	0.0015923566879	11	0.001421555957611786
CARGYWVVGATDAFDIW	1	0.011111111111099999	2	0.2222222222222222
CARDPVEIGVRAFDYW	2	0.0294117647059	2	0.0014005602240896359
CARGRRTVVVPAAIYYFDYW	1	0.00666666666667	8	0.004711425206124852
CTTELDSSGFYIDDAFDMW	1	0.00666666666667	10	0.005889281507656065
CARERAIILEPATIGCLDYW	1	0.00666666666667	8	0.004711425206124852
CTRFELHQDWYFDIW	1	0.00666666666667	7	0.004122497055359246
CARERVAYNVRTFDIW	2	0.013333333333299998	62	0.03651354534746761
CARGGRGAFDIW	1	0.00666666666667	11	0.006478209658421673
CARDAPNSGSYHGFDYW	1	0.00666666666667	9	0.00530035335689046
CARRNHMIDYW	25	0.166666666667	1163	0.6849234393404005
CARSRSATYPGSWFDPW	2	0.013333333333299998	3	0.00176678445229682
CVKNQFRENGDYDGFYFDHW	2	0.013333333333299998	27	0.015901060070671377
CVRDPAGFDSW	1	0.00666666666667	3	0.00176678445229682
CAKIGRDGYVDYW	1	0.00666666666667	4	0.002355712603062426
CVRVGPYGDYIRFDPW	1	0.00666666666667	2	0.001177856301531213
CARESRVSFRSDFDLW	1	0.00666666666667	2	0.001177856301531213
CARAMTTVLKGAFDTW	2	0.013333333333299998	14	0.008244994110718492
CGRGTHYSDYIDFW	182	0.6254295532649999	168	0.7636363636363637
CVRGGPESRFLEWSGVSGFDVW	12371	0.9666354117829999	1350	0.9453781512605042
CARDRRDGYNEGPIFGEYSFDSW	2	0.00015627441787799997	7	0.004901960784313725
CVRGHFGGNAIGLDYW	2	0.00015627441787799997	5	0.0035014005602240893
CARVVVVDGRKILNAFDLW	1	7.81372089389e-05	4	0.0028011204481792717
CVGRSGCNGDRCYAEDYW	31762	0.976751337721	4393	0.9610588492671188
CARIGNSPDVWIDYW	53535	0.977486853637	893	0.9856512141280354
CARDRGPYSGRSYYYYMDVW	1	3.26957658983e-05	3	0.0037641154328732743
CARGSGWELLGGVGYFDFW	1	3.26957658983e-05	3	0.0037641154328732743
CGKNRDYNILTAYIDYW	30022	0.981592283799	776	0.973651191969887
CAKLSPPDYW	36785	0.9971537001899999	769	0.9948253557567918
CARGSGQRDPLDYW	3534	0.9974597798479999	377	1.0
