# Supplementary material for: Profiling immunoglobulin repertoires across multiple human tissues using RNA sequencing
Source: Nat Commun. 2020 Jun 19;11:3126. doi: 10.1038/s41467-020-16857-7 (PMC7305308; doi:10.1038/s41467-020-16857-7)
Supplement: Supplementary file 9 — Source Data [file 41467_2020_16857_MOESM9_ESM.zip › Figure2d_data.csv]

CDR3	nReads_x	FREQ	nReads_y	FREQ.mixcr
CARRMTSPKNWFDSW	3	0.00477707006369	10	0.011037527593799999
CARDGVVGDYFWYFDLW	2	0.0031847133758	2	0.00220750551876
CARNDWGIDYW	1	0.0015923566879	16	0.017660044150099998
CARDRRHSLDSW	2	0.0031847133758	28	0.0309050772627
CTRNNWGIDYW	2	0.0031847133758	3	0.00331125827815
CVVQQLMGHW	3	0.00477707006369	4	0.00441501103753
CARKSFLKDW	2	0.0031847133758	50	0.0551876379691
CVRDSQNSIDFW	1	0.0015923566879	2	0.00220750551876
CVVHQLMGHW	1	0.0015923566879	1	0.00110375275938
CVRDSHNSIDFW	1	0.0015923566879	1	0.00110375275938
CTRGILYW	2	0.0031847133758	1	0.00110375275938
CAKDFDEFVLLGDFDYW	1	0.0015923566879	1	0.00110375275938
CARDRRHSLDYW	4	0.0063694267515899995	15	0.0165562913907
CAIDRSTRW	2	0.0031847133758	9	0.00993377483444
CARRRGSRRSFDHW	1	0.0015923566879	1	0.00110375275938
CAKNGDFDYW	1	0.0015923566879	46	0.0507726269316
CARRNSVTANYHSYGMDVW	1	0.0015923566879	1	0.00110375275938
CAHRHGAPGYFDYW	1	0.0015923566879	1	0.00110375275938
CARTDRFSRLFDIW	1	0.0015923566879	3	0.00331125827815
CVRAWGPGSW	1	0.0015923566879	2	0.00220750551876
CARDFSGGSYVHW	1	0.0015923566879	2	0.00220750551876
CTTSGGNWWAYW	2	0.0031847133758	3	0.00331125827815
CARASDTVADKYW	1	0.0015923566879	11	0.0121412803532
CTTDWGSGNNYW	1	0.0015923566879	6	0.00662251655629
CARDSENSIDFW	2	0.0031847133758	10	0.011037527593799999
CATDYDYW	1	0.0015923566879	49	0.0540838852097
CARRAGSLNYFDYW	1	0.0015923566879	9	0.00993377483444
CAKDSAPYFGNFDYW	1	0.0015923566879	24	0.0264900662252
CARGYSNYGPLDYW	1	0.0015923566879	3	0.00331125827815
CVIQQLMGHW	4	0.0063694267515899995	4	0.00441501103753
CARDYSNGENWFDPW	1	0.0015923566879	4	0.00441501103753
CVRASNLDYW	1	0.0015923566879	1	0.00110375275938
CARERVAYNVRTFDIW	2	0.013333333333299998	1	0.0015873015873
CARRNHMIDYW	25	0.166666666667	610	0.9682539682539999
CVRDPAGFDSW	1	0.00666666666667	1	0.0015873015873
CKMGLSTFDYW	1	0.00666666666667	1	0.0015873015873
CAKIGRDGYVDYW	1	0.00666666666667	2	0.0031746031746
CARDESGKTGYFDYW	1	7.81372089389e-05	1	0.5
CVGRSGCNGDRCYAEDYW	31762	0.976751337721	3	1.0
CARIGNSPDVWIDYW	53535	0.977486853637	97	0.9897959183670001
CALSSGWFEYFQHW	1	3.26957658983e-05	1	0.125
CGKNRDYNILTAYIDYW	30022	0.981592283799	4	0.5
CAKLSAPDYW	11	0.000298183789645	1	0.00210526315789
CAKLSPPDYW	36785	0.9971537001899999	473	0.995789473684
CARGSGQRDPLDYW	3534	0.9974597798479999	1	1.0
