# Supplementary material for: Profiling immunoglobulin repertoires across multiple human tissues using RNA sequencing
Source: Nat Commun. 2020 Jun 19;11:3126. doi: 10.1038/s41467-020-16857-7 (PMC7305308; doi:10.1038/s41467-020-16857-7)
Supplement: Supplementary file 9 — Source Data [file 41467_2020_16857_MOESM9_ESM.zip › Figure2e_data.csv]

	tool	clonotype	proportion
0	ImReP	Major clonotype	0.8461538461538461
1	MiXCR	Major clonotype	0.5384615384615384
2	ImReP	Minor clonotype	0.38461538461538464
3	MiXCR	Minor clonotype	0.3076923076923077
