# Supplementary material for: Profiling immunoglobulin repertoires across multiple human tissues using RNA sequencing
Source: Nat Commun. 2020 Jun 19;11:3126. doi: 10.1038/s41467-020-16857-7 (PMC7305308; doi:10.1038/s41467-020-16857-7)
Supplement: Supplementary file 9 — Source Data [file 41467_2020_16857_MOESM9_ESM.zip › Figure2f_data.csv]

Body site	Histological type	B cell signature	T cell signature	ALLIG	ALLTCR	EXCLUDE
Spleen	Spleen	1.849334583	1.672736746	3904.093129	11.97492534	X
Whole Blood	Blood	1.41928396	1.462742178	242.1756966	21.44439535	X
Cells - EBV-transformed lymphocytes	Blood	1.894224708	1.42480512	1088.633552	0.287601349	X
Small Intestine - Terminal Ileum	Small Intestine	1.202331558	1.082388515	1031.075806	7.9280389	X
Lung	Lung	0.927354684	0.911518927	336.9436564	2.622623185	X
Colon - Transverse	Colon	0.697490222	0.619751972	1449.861454	1.641656065
Adipose - Visceral (Omentum)	Adipose Tissue	0.558218319	0.546624903	79.80910174	1.587450749
Minor Salivary Gland	Salivary Gland	0.625458656	0.514316463	1662.476059	0.914948423
Stomach	Stomach	0.55030691	0.504752327	488.4524276	1.350634469
Fallopian Tube	Fallopian Tube	0.503219932	0.476377343	173.974885	0.880821557
Adipose - Subcutaneous	Adipose Tissue	0.504099535	0.462335752	15.67385505	0.667484094
Prostate	Prostate	0.455842897	0.450998808	53.90169968	1.036014847
Breast - Mammary Tissue	Breast	0.50155922	0.450960715	241.2337453	0.708786816
Esophagus - Mucosa	Esophagus	0.482495395	0.4426537	154.9120695	0.958714463
Thyroid	Thyroid	0.446193908	0.437133783	286.0597827	1.412799265
Bladder	Bladder	0.402275414	0.422139005	246.0447119	1.125531564
Artery - Coronary	Blood Vessel	0.462354687	0.414976346	144.5158218	1.035731556
Nerve - Tibial	Nerve	0.49122406	0.414604345	17.48190369	0.398223252
Brain - Spinal cord (cervical c-1)	Brain	0.459193547	0.399718764	4.072382938	0.473864841
Vagina	Vagina	0.40312464	0.398542486	112.175901	1.214867639
Pituitary	Pituitary	0.451026133	0.397595306	9.292481146	0.305412206
Cervix - Endocervix	Cervix Uteri	0.430109367	0.390849812	172.2897901	0.670405501
Kidney - Cortex	Kidney	0.421279098	0.382708156	136.604455	0.632251621
Cervix - Ectocervix	Cervix Uteri	0.394089505	0.369623847	80.65846488	0.508549503
Adrenal Gland	Adrenal Gland	0.397923638	0.357326774	34.88047664	0.275487861
Artery - Aorta	Blood Vessel	0.391639022	0.348104675	58.94191233	0.705855262
Liver	Liver	0.335939527	0.347865985	59.65106886	0.434484519
Uterus	Uterus	0.345482202	0.321886121	24.16583602	0.539078096
Testis	Testis	0.362918414	0.316651644	5.439421837	0.11817325
Skin - Not Sun Exposed (Suprapubic)	Skin	0.365333783	0.316244502	12.32858785	0.441229324
Brain - Substantia nigra	Brain	0.359079322	0.306261843	1.213929362	0.16153195
Skin - Sun Exposed (Lower leg)	Skin	0.355305504	0.300812892	7.549206976	0.363614551
Brain - Hypothalamus	Brain	0.334959343	0.283539267	1.518537281	0.117636512
Heart - Atrial Appendage	Heart	0.312940268	0.267589811	16.06514983	0.291849538
Esophagus - Muscularis	Esophagus	0.29672306	0.261349255	7.962495266	0.286757283
Colon - Sigmoid	Colon	0.295673652	0.252301766	305.5492433	0.590048514
Brain - Caudate (basal ganglia)	Brain	0.287789926	0.249198723	1.294123064	0.081003179
Brain - Hippocampus	Brain	0.284905898	0.248813624	1.088401818	0.079327259
Esophagus - Gastroesophageal Junction	Esophagus	0.286646635	0.247818259	63.71880372	0.47445816
Brain - Amygdala	Brain	0.268903382	0.238457075	2.075947112	0.080529027
Artery - Tibial	Blood Vessel	0.289639871	0.234871119	16.44894623	0.258789647
Brain - Putamen (basal ganglia)	Brain	0.260461339	0.231381671	0.971344531	0.058613588
Ovary	Ovary	0.260042853	0.226542147	36.07486618	0.327143764
Brain - Nucleus accumbens (basal ganglia)	Brain	0.256094971	0.221199929	0.879831131	0.063640126
Brain - Cortex	Brain	0.222171601	0.209249146	1.369389482	0.052171797
Brain - Frontal Cortex (BA9)	Brain	0.215818461	0.203993772	0.745140738	0.050328588
Brain - Anterior cingulate cortex	Brain	0.216402621	0.200813273	0.746334746	0.044358223
Heart - Left Ventricle	Heart	0.250661487	0.198459813	3.156022975	0.090897045
Pancreas	Pancreas	0.214660845	0.192049082	15.82404484	0.232302839
Brain - Cerebellum	Brain	0.176037479	0.170025833	0.790554109	0.04702226
Brain - Cerebellar Hemisphere	Brain	0.172955612	0.164164083	0.518609373	0.035763925
Muscle - Skeletal	Muscle	0.197166653	0.148202221	2.618474895	0.075045944
Cells - Transformed fibroblasts	Skin	0.097824317	0.10452073	0.924964902	0.02179685
