# Supplementary material for: Profiling immunoglobulin repertoires across multiple human tissues using RNA sequencing
Source: Nat Commun. 2020 Jun 19;11:3126. doi: 10.1038/s41467-020-16857-7 (PMC7305308; doi:10.1038/s41467-020-16857-7)
Supplement: Supplementary file 9 — Source Data [file 41467_2020_16857_MOESM9_ESM.zip › Figure3_data.csv]

Body site	Tissue type	Histological type	Reads (millions)	Number of samples	CD19+ B cells	Number of CDR3s (IGH)	Number of CDR3s (IGK)	Number of CDR3s (IGL)	CPM, IGH	CPM, IGK	CPM, IGL	Number of IGH-derived reads	Number of IGK-derived reads	Number of IGL-derived reads	Diversity, IGH	Diversity, IGK	Diversity, IGL
Spleen	Secondary lymphoid organs	Spleen	18	118	1.84	5390	7505	5437	301	420	304	726	2049	1130	7.7	7.6	7.4
Small Intestine - Terminal Ileum	Secondary lymphoid organs	Small Intestine	20	104	1.20	2017	3174	2125	101	159	106	196	564	271	6.5	6.8	6.5
Whole Blood	Blood associated sites	Blood	27	544	1.38	515	898	670	19	33	25	46	119	77	5.2	5.8	5.5
Artery - Coronary	Blood associated sites	Blood Vessel	19	140	0.52	112	171	118	6	9	6	22	81	42	3.3	3.7	3.3
Artery - Aorta	Blood associated sites	Blood Vessel	19	247	0.43	82	112	80	4	6	4	11	30	18	3.2	3.6	3.2
Artery - Tibial	Blood associated sites	Blood Vessel	23	363	0.27	18	32	21	1	1	1	3	8	6	1.5	2.2	1.6
Minor Salivary Gland	Mucosal, exocrine and endocrine organs	Salivary Gland	19	70	0.71	3557	4833	3480	182	248	179	313	898	451	7.1	7.1	7.0
Colon - Transverse	Mucosal, exocrine and endocrine organs	Colon	19	203	0.78	2872	3798	2582	151	199	136	296	780	374	6.6	6.8	6.5
Stomach	Mucosal, exocrine and endocrine organs	Stomach	19	204	0.61	843	1364	1003	44	72	53	88	237	163	5.3	5.7	5.4
Colon - Sigmoid	Mucosal, exocrine and endocrine organs	Colon	20	173	0.31	691	763	589	35	39	30	67	157	82	2.9	3.6	3.2
Lung	Mucosal, exocrine and endocrine organs	Lung	25	136	0.96	621	1016	753	25	41	30	57	174	105	5.4	5.7	5.4
Breast - Mammary Tissue	Mucosal, exocrine and endocrine organs	Breast	20	218	0.55	436	695	435	21	34	21	42	135	65	4.1	4.5	4.0
Esophagus - Mucosa	Mucosal, exocrine and endocrine organs	Esophagus	19	329	0.49	303	571	373	16	30	20	27	84	44	4.4	5.0	4.6
Thyroid	Mucosal, exocrine and endocrine organs	Thyroid	26	203	0.47	301	468	273	12	18	11	46	168	72	3.1	3.8	3.2
Kidney - Cortex	Mucosal, exocrine and endocrine organs	Kidney	21	271	0.45	280	562	316	13	26	15	19	86	32	3.1	3.9	3.5
Bladder	Mucosal, exocrine and endocrine organs	Bladder	15	11	0.44	239	343	247	16	23	16	43	114	88	3.1	3.8	3.2
Fallopian Tube	Mucosal, exocrine and endocrine organs	Fallopian Tube	17	285	0.60	226	450	258	13	26	15	25	111	39	4.3	4.7	4.3
Vagina	Mucosal, exocrine and endocrine organs	Vagina	18	90	0.44	168	259	161	9	14	9	22	61	29	3.6	4.1	3.7
Cervix - Endocervix	Mucosal, exocrine and endocrine organs	Cervix Uteri	15	5	0.51	160	333	161	11	22	11	32	109	31	3.7	4.3	4.0
Liver	Mucosal, exocrine and endocrine organs	Liver	20	136	0.43	143	365	218	7	18	11	10	32	17	4.2	5.2	4.7
Cervix - Ectocervix	Mucosal, exocrine and endocrine organs	Cervix Uteri	16	6	0.47	135	314	132	8	20	8	13	49	19	3.8	4.6	3.4
Prostate	Mucosal, exocrine and endocrine organs	Prostate	19	124	0.48	76	190	113	4	10	6	7	31	16	3.2	4.0	3.5
Uterus	Mucosal, exocrine and endocrine organs	Uterus	19	361	0.38	57	124	72	3	6	4	4	13	7	2.9	3.8	3.4
Ovary	Mucosal, exocrine and endocrine organs	Ovary	19	335	0.29	49	109	64	3	6	3	4	25	7	2.7	3.5	3.1
Pancreas	Mucosal, exocrine and endocrine organs	Pancreas	20	108	0.24	42	93	62	2	5	3	3	8	5	2.7	3.6	3.2
Pituitary	Mucosal, exocrine and endocrine organs	Pituitary	21	197	0.43	21	55	35	1	3	2	1	5	3	2.3	3.2	2.8
Skin - Not Sun Exposed (Suprapubic)	Mucosal, exocrine and endocrine organs	Skin	21	119	0.35	20	40	28	1	2	1	2	7	4	2.1	2.8	2.3
Skin - Sun Exposed (Lower leg)	Mucosal, exocrine and endocrine organs	Skin	23	271	0.33	11	23	15	0	1	1	1	4	2	1.5	2.3	1.8
Adrenal Gland	Mucosal, exocrine and endocrine organs	Adrenal Gland	20	159	0.42	32	62	37	2	3	2	6	16	13	2.4	3.3	2.7
Testis	Mucosal, exocrine and endocrine organs	Testis	20	203	0.36	9	22	14	0	1	1	1	3	2	1.4	2.3	1.8
Cells - EBV-transformed lymphocytes	Cell lines	Blood	25	139	1.62	49	54	31	2	2	1	236	572	281	1.0	1.0	1.1
Cells - Transformed fibroblasts	Cell lines	Skin	20	306	0.10	3	9	4	0	0	0	0	0	0	0.8	1.8	1.1
Adipose - Visceral (Omentum)	Adipose and muscle organs	Adipose Tissue	20	234	0.64	106	158	100	5	8	5	14	44	22	3.6	3.9	3.5
Esophagus - Gastroesophageal Junction	Adipose and muscle organs	Esophagus	19	176	0.31	70	129	84	4	7	4	11	36	17	1.8	2.7	2.2
Adipose - Subcutaneous	Adipose and muscle organs	Adipose Tissue	23	386	0.54	23	41	25	1	2	1	2	8	5	2.3	2.9	2.4
Heart - Atrial Appendage	Adipose and muscle organs	Heart	23	7	0.30	18	34	21	1	2	1	3	9	4	1.8	2.6	2.1
Esophagus - Muscularis	Adipose and muscle organs	Esophagus	19	2	0.31	15	32	20	1	2	1	2	4	2	1.7	2.5	2.1
Heart - Left Ventricle	Adipose and muscle organs	Heart	26	218	0.25	9	22	13	0	1	0	1	2	1	1.4	2.4	1.8
Muscle - Skeletal	Adipose and muscle organs	Muscle	24	70	0.16	6	17	9	0	1	0	0	1	1	1.2	2.1	1.6
Nerve - Tibial	Organs of central nervous system	Nerve	23	475	0.48	20	40	25	1	2	1	3	10	5	2.0	2.7	2.2
Brain - Spinal cord (cervical c-1)	Organs of central nervous system	Brain	23	76	0.38	5	15	8	0	1	0	0	3	1	1.0	1.7	1.3
Brain - Amygdala	Organs of central nervous system	Brain	26	81	0.25	5	12	8	0	0	0	0	1	1	0.6	1.5	1.1
Brain - Cortex	Organs of central nervous system	Brain	24	132	0.22	4	10	6	0	0	0	0	1	0	0.8	1.7	1.1
Brain - Hypothalamus	Organs of central nervous system	Brain	24	104	0.28	4	10	7	0	0	0	0	1	1	0.7	1.4	0.9
Brain - Caudate (basal ganglia)	Organs of central nervous system	Brain	28	134	0.26	4	10	5	0	0	0	0	1	0	0.6	1.5	1.0
Brain - Substantia nigra	Organs of central nervous system	Brain	25	71	0.32	4	11	7	0	0	0	0	1	0	0.7	1.6	1.0
Brain - Hippocampus	Organs of central nervous system	Brain	25	103	0.26	3	9	5	0	0	0	0	1	0	0.7	1.6	1.1
Brain - Putamen (basal ganglia)	Organs of central nervous system	Brain	24	103	0.24	3	8	5	0	0	0	0	1	0	0.6	1.3	0.8
Brain - Anterior cingulate cortex	Organs of central nervous system	Brain	26	99	0.21	3	7	4	0	0	0	0	0	0	0.6	1.3	0.8
Brain - Nucleus accumbens (basal ganglia)	Organs of central nervous system	Brain	25	123	0.23	3	9	5	0	0	0	0	0	0	0.7	1.5	1.0
Brain - Cerebellum	Organs of central nervous system	Brain	23	145	0.17	3	8	4	0	0	0	0	0	0	0.7	1.5	1.1
Brain - Frontal Cortex (BA9)	Organs of central nervous system	Brain	24	120	0.21	3	7	4	0	0	0	0	0	0	0.6	1.4	0.9
Brain - Cerebellar Hemisphere	Organs of central nervous system	Brain	26	118	0.16	2	5	3	0	0	0	0	0	0	0.5	1.2	0.7
