# Supplementary material for: Profiling immunoglobulin repertoires across multiple human tissues using RNA sequencing
Source: Nat Commun. 2020 Jun 19;11:3126. doi: 10.1038/s41467-020-16857-7 (PMC7305308; doi:10.1038/s41467-020-16857-7)
Supplement: Supplementary file 9 — Source Data [file 41467_2020_16857_MOESM9_ESM.zip › Figure4a_data.csv]

IG	ind_sharing	num_cdr3
IGH	1	1723240
IGH	2	18177
IGH	3	3052
IGH	4	1089
IGH	5	591
IGH	6	313
IGH	7	183
IGH	8	119
IGH	9	98
IGH	10	57
IGH	11	46
IGH	12	39
IGH	13	36
IGH	14	23
IGH	15	104
IGK	1	640723
IGK	2	90579
IGK	3	35726
IGK	4	19529
IGK	5	12381
IGK	6	8631
IGK	7	6364
IGK	8	4800
IGK	9	3800
IGK	10	3092
IGK	11	2616
IGK	12	2098
IGK	13	1892
IGK	14	1536
IGK	15	21054
IGL	1	838946
IGL	2	76199
IGL	3	26338
IGL	4	13320
IGL	5	8044
IGL	6	5401
IGL	7	3809
IGL	8	2898
IGL	9	2331
IGL	10	1797
IGL	11	1462
IGL	12	1150
IGL	13	1043
IGL	14	852
IGL	15	9841
