# Supplementary material for: Profiling immunoglobulin repertoires across multiple human tissues using RNA sequencing
Source: Nat Commun. 2020 Jun 19;11:3126. doi: 10.1038/s41467-020-16857-7 (PMC7305308; doi:10.1038/s41467-020-16857-7)
Supplement: Supplementary file 9 — Source Data [file 41467_2020_16857_MOESM9_ESM.zip › Figure5b_data.csv]

tissue1_ID	tissue1_name	tissue1_nCDR3	tissue2_ID	tissue2_name	tissue2_nCDR3	edge_weight
3	Lung	621	1	Esophagus - Mucosa	303	0.00559750200999998
3	Lung	621	2	Liver	143	0.00599290780200001
4	Minor Salivary Gland	3557	1	Esophagus - Mucosa	303	0.0191084188790001
4	Minor Salivary Gland	3557	3	Lung	621	0.010629251701
5	Pancreas	42	4	Minor Salivary Gland	3557	0.00101342792000003
6	Prostate	76	3	Lung	621	0.00191084895000004
7	Small Intestine - Terminal Ileum	2017	1	Esophagus - Mucosa	303	0.00505816894300004
7	Small Intestine - Terminal Ileum	2017	3	Lung	621	0.00303693661899995
8	Spleen	5390	1	Esophagus - Mucosa	303	0.00747745766399999
8	Spleen	5390	2	Liver	143	0.015610023278
8	Spleen	5390	7	Small Intestine - Terminal Ileum	2017	0.013405867496
8	Spleen	5390	3	Lung	621	0.021711002636
8	Spleen	5390	6	Prostate	76	0.00128741551300005
9	Stomach	843	7	Small Intestine - Terminal Ileum	2017	0.00606366851899998
9	Stomach	843	1	Esophagus - Mucosa	303	0.00720164609100005
9	Stomach	843	8	Spleen	5390	0.00809551104399997
9	Stomach	843	2	Liver	143	0.00423280423299999
9	Stomach	843	3	Lung	621	0.014940151285
10	Thyroid	301	3	Lung	621	0.00198807157100001
10	Thyroid	301	8	Spleen	5390	0.00279700732599997
11	Uterus	57	8	Spleen	5390	0.00109569028500001
12	Vagina	168	3	Lung	621	0.00204826518300005
12	Vagina	168	8	Spleen	5390	0.00158197146600003
13	Whole Blood	515	7	Small Intestine - Terminal Ileum	2017	0.00259403372199996
13	Whole Blood	515	2	Liver	143	0.00709932854299999
13	Whole Blood	515	3	Lung	621	0.00750469043199997
13	Whole Blood	515	8	Spleen	5390	0.00589334483299997
13	Whole Blood	515	4	Minor Salivary Gland	3557	0.00323773354000001
14	Colon - Transverse	2872	2	Liver	143	0.00253244697699995
14	Colon - Transverse	2872	1	Esophagus - Mucosa	303	0.00471869833600003
14	Colon - Transverse	2872	9	Stomach	843	0.00698269157200004
14	Colon - Transverse	2872	8	Spleen	5390	0.00706455541999995
14	Colon - Transverse	2872	7	Small Intestine - Terminal Ileum	2017	0.0158550396379999
14	Colon - Transverse	2872	3	Lung	621	0.00319262149699995
14	Colon - Transverse	2872	13	Whole Blood	515	0.00163216192399995
14	Colon - Transverse	2872	4	Minor Salivary Gland	3557	0.00471526746999995
15	Artery - Coronary	112	8	Spleen	5390	0.00447227191400001
15	Artery - Coronary	112	2	Liver	143	0.00790513833999995
15	Artery - Coronary	112	3	Lung	621	0.00351283381900003
15	Artery - Coronary	112	7	Small Intestine - Terminal Ileum	2017	0.00133422281499995
16	Adipose - Visceral (Omentum)	106	3	Lung	621	0.00647249190900001
16	Adipose - Visceral (Omentum)	106	4	Minor Salivary Gland	3557	0.00135363790200005
16	Adipose - Visceral (Omentum)	106	13	Whole Blood	515	0.00294670846400003
16	Adipose - Visceral (Omentum)	106	8	Spleen	5390	0.00276816608999997
17	Artery - Aorta	82	3	Lung	621	0.00680272108799995
17	Artery - Aorta	82	9	Stomach	843	0.00186741363200005
17	Artery - Aorta	82	4	Minor Salivary Gland	3557	0.00219802119699997
17	Artery - Aorta	82	8	Spleen	5390	0.00215409756399998
18	Breast - Mammary Tissue	436	4	Minor Salivary Gland	3557	0.00148975791399997
18	Breast - Mammary Tissue	436	9	Stomach	843	0.00154380915300001
18	Breast - Mammary Tissue	436	8	Spleen	5390	0.00212253297300002
18	Breast - Mammary Tissue	436	3	Lung	621	0.00210268862600005
19	Colon - Sigmoid	691	9	Stomach	843	0.00140252454400003
19	Colon - Sigmoid	691	3	Lung	621	0.00104374057300005
20	Adrenal Gland	32	8	Spleen	5390	0.00222551928799997
21	Ovary	49	8	Spleen	5390	0.00145825738200001
