# Supplementary material for: Profiling immunoglobulin repertoires across multiple human tissues using RNA sequencing
Source: Nat Commun. 2020 Jun 19;11:3126. doi: 10.1038/s41467-020-16857-7 (PMC7305308; doi:10.1038/s41467-020-16857-7)
Supplement: Supplementary file 9 — Source Data [file 41467_2020_16857_MOESM9_ESM.zip › Figure6a_data.csv]

	submitted_subject_id_s	n_cdr3_IGH	flag	note	type	total_reads	n_cdr3_IGH_per_M
0	GTEX-YFC4	5621	1	late stage hashimotos	hashimotos	2154.0000000000005	2.6095636025998137
1	GTEX-14BMU	5260	1	diff hashimotos	hashimotos	928.9736842105264	5.662162544970397
2	GTEX-11XUK	4435	1	mod degree of hashimotos	hashimotos	757.3815789473684	5.855700908601309
3	GTEX-S4UY	3581	1	diff hashimotos	hashimotos	1269.828947368421	2.820064865761033
4	GTEX-144FL	3540	1	? autolysis	hashimotos	580.9605263157895	6.093357189771929
5	GTEX-OHPL	3453	1	hashimotos	hashimotos	1803.3421052631581	1.914778116654749
6	GTEX-13NYB	2872	0	na	None	1132.3289473684213	2.5363654322135325
7	GTEX-W5WG	2589	1	early hashimotos	early	1580.9999999999998	1.6375711574952565
8	GTEX-139UW	1949	1	possible early hashimotos	early	451.64473684210526	4.315338674435543
9	GTEX-S4Q7	1462	1	diff hashimotos	hashimotos	1645.1052631578948	0.8886969318872572
10	GTEX-WI4N	1426	1	prominent hashimotos	hashimotos	1335.6973684210527	1.067607104508782
11	GTEX-13NZ9	1390	1	early hashimotos	early	436.53947368421046	3.1841335865207827
12	GTEX-YB5K	1383	0	na	None	1242.3289473684208	1.1132317273372383
13	GTEX-11GSP	1358	1	hashimotos	hashimotos	936.421052631579	1.4502023381294964
14	GTEX-14AS3	1345	1	hashimotos	hashimotos	1130.6315789473683	1.1896005958476865
15	GTEX-131XF	1315	1	could represent hashimotos	early	489.0	2.689161554192229
16	GTEX-13QJC	1024	1	moderate hashimotos	hashimotos	971.1052631578948	1.054468592488212
17	GTEX-131YS	1023	1	likely hashimotos	early	1111.5131578947369	0.9203669724770642
18	GTEX-QLQ7	1014	0	patchy areas of regression/fibrosis	patchy	1228.7236842105265	0.8252465652206503
19	GTEX-WYVS	954	1	patchy hashimotos	patchy	2510.605263157895	0.37998805069022984
20	GTEX-WXYG	952	0	na	None	1654.605263157895	0.5753638170974154
21	GTEX-WHSB	886	0	na	None	1564.9868421052636	0.5661389451735762
22	GTEX-YJ89	684	1	patchy hashimotos or lymphocitic thryoiditis	patchy	1553.052631578947	0.4404229361529078
23	GTEX-V955	648	0	na	None	1960.1052631578948	0.3305944900918318
24	GTEX-14ABY	606	1	early hashimotos	early	998.7894736842104	0.6067344680402593
25	GTEX-WL46	587	0	na	None	2439.447368421053	0.24062826999212503
26	GTEX-OHPJ	586	0	na	None	911.2368421052632	0.6430819880440118
27	GTEX-132AR	565	0	na	None	576.5131578947368	0.9800296702042681
28	GTEX-OXRK	556	0	na	None	1810.2631578947369	0.307137665358337
29	GTEX-W5X1	472	0	na	None	990.9605263157895	0.4763055514984133
30	GTEX-U3ZH	431	1	patch hashimotos	patchy	1265.1184210526317	0.34067957025034057
31	GTEX-111VG	374	1	patch hashimotos	patchy	543.921052631579	0.6875997871208089
32	GTEX-R55G	371	0	patchy diffuse hashimotos	patchy	1470.118421052632	0.25236062257784453
33	GTEX-ZZPU	368	0	na	None	676.0526315789474	0.5443363176333204
34	GTEX-X4LF	359	0	na	None	917.1447368421053	0.3914322195601337
35	GTEX-145ME	326	0	na	None	1674.1578947368416	0.1947247634317332
36	GTEX-XMK1	325	0	na	None	1704.4868421052631	0.1906732231494276
37	GTEX-YF7O	302	0	na	None	2041.8947368421052	0.14790184555108774
38	GTEX-11DXZ	286	0	na	None	623.1184210526317	0.4589817767172751
39	GTEX-S341	262	0	na	None	1444.1973684210527	0.18141564700844576
40	GTEX-11ZTS	253	0	na	None	1016.0131578947368	0.2490125231490475
41	GTEX-OOBK	243	0	na	None	1343.8552631578946	0.1808230444616334
42	GTEX-P78B	232	0	na	None	2069.144736842105	0.11212362087056058
43	GTEX-OXRL	223	0	na	None	1620.25	0.13763308131461194
44	GTEX-SIU8	214	0	na	None	849.4868421052631	0.25191679187125354
45	GTEX-ZY6K	201	0	na	None	776.4078947368422	0.25888453912247694
46	GTEX-T2IS	187	0	na	None	1825.6973684210525	0.10242661419933263
47	GTEX-13O1R	162	0	na	None	539.7763157894736	0.3001243205031324
48	GTEX-13FXS	161	0	occasional lymphoid aggregates	early	652.7368421052631	0.24665376552169008
49	GTEX-146FR	141	0	na	None	1623.6710526315792	0.086840249920988
50	GTEX-13CF3	116	0	na	None	971.6184210526316	0.11938843221429249
51	GTEX-WY7C	103	0	na	None	2846.473684210526	0.03618512286670489
52	GTEX-WRHU	96	0	na	None	1524.1842105263158	0.06298451285415839
53	GTEX-WFJO	93	0	na	None	1143.3947368421054	0.08133673962576814
54	GTEX-R55C	93	0	na	None	1199.75	0.07751614919774953
55	GTEX-145LU	91	0	na	None	1266.1052631578948	0.0718739607582308
56	GTEX-13N2G	88	0	na	None	1396.0657894736842	0.06303427865901358
57	GTEX-WFG8	87	0	na	None	1849.1052631578948	0.04704978225599863
58	GTEX-Y9LG	87	0	na	None	2077.8026315789475	0.041871156902851564
59	GTEX-13OVG	83	0	na	None	452.3684210526316	0.18347876672484
60	GTEX-13111	78	0	na	None	719.2105263157894	0.10845225027442372
61	GTEX-WYBS	77	0	unusually bad autolyzed	None	1305.4868421052633	0.05898182771097694
62	GTEX-VUSG	76	0	na	None	1910.4210526315787	0.03978180616011902
63	GTEX-1497J	75	0	na	None	1062.9342105263158	0.0705593998737358
64	GTEX-PWCY	75	0	na	None	1731.8157894736842	0.043307146438936926
65	GTEX-1269C	67	0	na	None	612.8552631578947	0.10932434463361745
66	GTEX-XV7Q	67	0	na	None	656.5263157894738	0.10205226871893537
67	GTEX-WYJK	64	0	na	None	2497.368421052632	0.02562697576396206
68	GTEX-13S86	61	0	na	None	1135.9736842105265	0.053698427039173435
69	GTEX-13NYC	47	0	patchy lymphocitic infiltrate	None	193.21052631578948	0.24325796785616996
70	GTEX-Y5V5	36	0	na	None	1961.8815789473683	0.018349731393734532
71	GTEX-Q2AI	0	0	na	None	982.7631578947368	0.0
72	GTEX-OOBJ	0	0	na	None	1650.6578947368425	0.0
73	GTEX-P44G	0	0	na	None	1474.421052631579	0.0
74	GTEX-SUCS	0	0	na	None	1034.4605263157896	0.0
75	GTEX-TKQ1	0	0	na	None	1486.1315789473686	0.0
76	GTEX-OXRP	0	0	na	None	1028.9605263157894	0.0
77	GTEX-QEL4	0	0	na	None	1002.1973684210527	0.0
78	GTEX-QEG5	1	0	na	None	1555.1842105263158	0.0006430106435182834
79	GTEX-SIU7	1	0	na	None	1037.5263157894738	0.0009638309744838431
80	GTEX-11DYG	1	0	na	None	931.8947368421052	0.0010730825708799277
81	GTEX-RTLS	1	0	na	None	1279.5131578947369	0.0007815472579003115
82	GTEX-WHSE	1	0	na	None	2388.8026315789475	0.00041861976656439856
83	GTEX-WFG7	1	0	na	None	1943.7236842105267	0.0005144764187025716
84	GTEX-PWOO	2	0	na	None	1344.8289473684213	0.0014871779819386145
85	GTEX-QXCU	2	0	na	None	922.4605263157895	0.002168114453620894
86	GTEX-12ZZZ	2	0	na	None	860.2105263157894	0.0023250122369065105
87	GTEX-12WS9	2	0	na	None	920.0526315789474	0.0021737886848578456
88	GTEX-S4P3	2	0	na	None	1306.2368421052633	0.0015311159014444868
89	GTEX-WK11	2	0	na	None	1454.7499999999998	0.0013748066678123392
90	GTEX-R3RS	2	0	na	None	568.7763157894738	0.0035163208180072634
91	GTEX-11GSO	2	0	na	None	686.671052631579	0.0029126027554755014
92	GTEX-14753	2	0	na	None	1389.0263157894738	0.0014398575298865165
93	GTEX-13NZA	2	0	na	None	614.8552631578947	0.003252798048321171
94	GTEX-SE5C	2	0	na	None	1295.9605263157894	0.0015432568811996792
95	GTEX-11TT1	3	0	na	None	1484.5657894736842	0.0020207928953176104
96	GTEX-132NY	3	0	na	None	650.2105263157895	0.004613890237979602
97	GTEX-YB5E	3	0	na	None	1203.5263157894738	0.002492675033891634
98	GTEX-13VXT	3	0	na	None	518.25	0.005788712011577424
99	GTEX-13OVI	3	0	na	None	470.76315789473676	0.0063726312258930076
100	GTEX-13112	3	0	na	None	448.75	0.006685236768802228
101	GTEX-XBEW	3	0	na	None	1316.6184210526314	0.002278564504362252
102	GTEX-RWSA	3	0	na	None	1186.3684210526317	0.00252872543365423
103	GTEX-OHPM	3	0	na	None	1312.0	0.0022865853658536584
104	GTEX-14A5H	3	0	na	None	663.4868421052631	0.004521566683192861
105	GTEX-RU1J	4	0	na	None	1130.5394736842106	0.0035381338671570395
106	GTEX-145MI	4	0	na	None	1294.6052631578948	0.0030897448927736555
107	GTEX-ZDTS	4	0	na	None	934.5131578947369	0.0042803035636343155
108	GTEX-11DZ1	4	0	na	None	536.7105263157895	0.007452807060554057
109	GTEX-147F4	4	0	na	None	1339.815789473684	0.0029854850431127616
110	GTEX-QV31	4	0	na	None	833.9605263157894	0.004796390085356811
111	GTEX-V1D1	4	0	na	None	1856.4605263157896	0.0021546377869601885
112	GTEX-XBED	4	0	na	None	1741.671052631579	0.002296644934160327
113	GTEX-144GM	4	0	na	None	698.0526315789473	0.005730226947146197
114	GTEX-S4Z8	5	0	na	None	1403.1842105263156	0.00356332401867932
115	GTEX-WH7G	5	0	na	None	1955.5657894736842	0.00255680480141028
116	GTEX-RVPV	5	0	na	None	487.47368421052636	0.010256963938674151
117	GTEX-ZYFC	5	0	na	None	299.3421052631579	0.0167032967032967
118	GTEX-XLM4	5	0	na	None	1627.5394736842104	0.003072122108769292
119	GTEX-14ICL	5	0	na	None	627.1052631578947	0.007973143096936636
120	GTEX-XUZC	5	0	na	None	900.9210526315788	0.0055498758580400185
121	GTEX-12WSH	5	0	na	None	1063.6842105263158	0.0047006432459178625
122	GTEX-VJYA	5	0	na	None	2002.2236842105262	0.0024972234817866976
123	GTEX-UPIC	6	0	na	None	1307.3421052631581	0.004589464361198896
124	GTEX-R53T	6	0	na	None	1327.6447368421052	0.00451928127570589
125	GTEX-ZAK1	6	0	na	None	593.8157894736843	0.010104143585198315
126	GTEX-12WSC	6	0	na	None	900.4473684210526	0.006663354472922816
127	GTEX-144GO	6	0	na	None	673.1973684210526	0.008912690811719408
128	GTEX-NPJ8	7	0	na	None	2581.9736842105262	0.0027111043163634513
129	GTEX-ZYW4	7	0	na	None	396.4605263157895	0.017656234442932527
130	GTEX-131XE	7	0	na	None	839.2763157894736	0.0083405189307831
131	GTEX-132QS	8	0	na	None	618.5394736842105	0.012933693548043992
132	GTEX-145MH	8	0	na	None	1849.2894736842109	0.00432598579824399
133	GTEX-14E6C	8	0	na	None	693.8157894736842	0.011530438080788925
134	GTEX-X15G	10	0	na	None	1307.0526315789473	0.007650801320769913
135	GTEX-WWYW	10	0	na	None	2422.1052631578946	0.004128639721860061
136	GTEX-S7SE	10	0	na	None	1532.1973684210523	0.006526574321365086
137	GTEX-WHPG	11	0	na	None	1927.4078947368425	0.005707146904418941
138	GTEX-11DXX	11	0	na	None	1321.592105263158	0.008323294272259337
139	GTEX-14A6H	11	0	na	None	981.5921052631579	0.01120628409806839
140	GTEX-PLZ4	12	0	na	None	1192.1315789473686	0.010066002957992096
141	GTEX-12696	12	0	na	None	979.1052631578949	0.012256087727785839
142	GTEX-ZC5H	12	0	na	None	956.2763157894736	0.012548674271089891
143	GTEX-13FLV	12	0	na	None	736.25	0.01629881154499151
144	GTEX-146FQ	12	0	na	None	1240.8815789473686	0.009670544074140837
145	GTEX-147GR	12	0	na	None	910.578947368421	0.013178428992543784
146	GTEX-PX3G	13	0	na	None	1603.2631578947369	0.008108463003085811
147	GTEX-N7MS	13	0	na	None	1958.881578947368	0.006636439966414779
148	GTEX-Q2AG	13	0	na	None	2097.184210526316	0.006198787848368113
149	GTEX-13O21	13	0	na	None	597.7894736842105	0.021746786406057404
150	GTEX-11TUW	13	0	na	None	1026.5394736842106	0.01266390658446236
151	GTEX-13RTK	13	0	na	None	746.8421052631579	0.01740662438336857
152	GTEX-X4XX	13	0	na	None	1727.1052631578946	0.0075270455584336435
153	GTEX-QDVJ	15	0	na	None	1570.7236842105262	0.009549738219895288
154	GTEX-Y8E4	15	0	na	None	1751.065789473684	0.008566211555368537
155	GTEX-YEC3	15	0	na	None	1764.776315789474	0.008499660759153909
156	GTEX-X4XY	15	0	na	None	1131.684210526316	0.013254580969212164
157	GTEX-WOFL	15	0	na	None	872.9736842105264	0.017182648539474873
158	GTEX-11NUK	15	0	na	None	1438.4078947368423	0.010428196379403397
159	GTEX-13FHO	15	0	na	None	896.0657894736842	0.016739842293064713
160	GTEX-Y3I4	16	0	na	None	2593.2236842105262	0.00616992668138113
161	GTEX-1122O	16	0	na	None	681.4999999999999	0.023477622890682323
162	GTEX-113JC	16	0	na	None	581.2763157894738	0.027525635511691602
163	GTEX-13YAN	16	0	na	None	884.5526315789473	0.018088239669175617
164	GTEX-S7SF	17	0	na	None	1623.4078947368423	0.010471798280096287
165	GTEX-REY6	17	0	na	None	1293.1447368421054	0.01314624690930921
166	GTEX-OXRO	17	0	na	None	1184.3947368421052	0.014353322816450775
167	GTEX-ZF28	17	0	na	None	1211.1315789473683	0.01403646003085414
168	GTEX-X5EB	18	0	na	None	1850.3157894736837	0.009728069177380819
169	GTEX-XUW1	18	0	na	None	1216.2631578947369	0.014799428793976372
170	GTEX-P4PQ	18	0	na	None	1550.5394736842104	0.011608862789691195
171	GTEX-SN8G	19	0	na	None	546.2631578947369	0.034781770883514786
172	GTEX-ZAJG	19	0	na	None	461.99999999999994	0.04112554112554113
173	GTEX-13FTY	20	0	na	None	355.4210526315789	0.056271286835480536
174	GTEX-14ASI	20	0	na	None	912.8947368421052	0.021908330931104066
175	GTEX-11TTK	21	0	na	None	777.4473684210525	0.027011474799444882
176	GTEX-X8HC	22	0	na	None	1125.657894736842	0.019544126241963763
177	GTEX-YFCO	24	0	na	None	1821.6710526315792	0.013174716678584582
178	GTEX-U3ZN	25	0	na	None	2207.46052631579	0.011325230826086176
179	GTEX-WVLH	25	0	na	None	2274.1578947368416	0.010993080145340093
180	GTEX-UJMC	25	0	na	None	1336.5394736842109	0.018705021806117522
181	GTEX-144GL	25	0	na	None	1306.3684210526314	0.019137021070867413
182	GTEX-XGQ4	27	0	na	None	1685.5394736842104	0.016018610315298085
183	GTEX-Y5LM	28	0	na	None	2167.8421052631584	0.012916069824467694
184	GTEX-13N1W	28	0	na	None	1372.4868421052631	0.02040092417720427
185	GTEX-RNOR	29	0	na	None	1638.0263157894735	0.017704233271748738
186	GTEX-P4QS	31	0	na	None	1675.2631578947367	0.01850455545083255
187	GTEX-RN64	35	0	na	None	1045.671052631579	0.0334713291640976
188	GTEX-133LE	38	0	na	None	610.0394736842106	0.062291051053641903
189	GTEX-148VJ	38	0	na	None	1210.631578947368	0.031388574906529874
190	GTEX-145MG	39	0	na	None	569.8815789473684	0.06843527048555793
191	GTEX-11EQ9	40	0	na	None	1509.828947368421	0.02649306735688079
192	GTEX-13113	41	0	na	None	591.5921052631578	0.06930450835168259
193	GTEX-11LCK	42	0	na	None	1421.4210526315787	0.029547894990187732
194	GTEX-XUJ4	43	0	na	None	1621.3026315789475	0.026521883800387926
195	GTEX-RM2N	45	0	na	None	1283.0394736842104	0.03507296612689851
196	GTEX-13QBU	46	0	na	None	543.671052631579	0.0846099857208548
197	GTEX-1399U	46	0	na	None	700.921052631579	0.06562793317064014
198	GTEX-WEY5	49	0	na	None	1868.9342105263156	0.026218151352797474
199	GTEX-ZAB5	55	0	na	None	599.4736842105264	0.09174714661984196
200	GTEX-OIZH	56	0	na	None	1454.3421052631577	0.03850538315389487
201	GTEX-OIZI	56	0	na	None	1358.7763157894738	0.04121355321641957
202	GTEX-Y5V6	61	0	na	None	2190.1052631578946	0.02785254253580698
203	GTEX-PWN1	64	0	na	None	1229.7894736842106	0.052041427715484034
