# Supplementary material for: Profiling immunoglobulin repertoires across multiple human tissues using RNA sequencing
Source: Nat Commun. 2020 Jun 19;11:3126. doi: 10.1038/s41467-020-16857-7 (PMC7305308; doi:10.1038/s41467-020-16857-7)
Supplement: Supplementary file 9 — Source Data [file 41467_2020_16857_MOESM9_ESM.zip › Figure6b_data.csv]

	File_Name	histological site	nCDR3_IGH	sex_s	submitted_subject_id_s	MBases_l	total_reads	nCDR3_IGH_per_Mreads
0	G32434.GTEX-QVJO-1826-SM-447C9.2	Breast	22	female	GTEX-QVJO	4283	56.35526315789474	0.3903805743637637
1	G34301.GTEX-XMD1-0826-SM-4AT52.2	Breast	42	male	GTEX-XMD1	6016	79.15789473684211	0.5305851063829787
2	G26618.GTEX-WYVS-1726-SM-3NMAY.1	Breast	3285	female	GTEX-WYVS	8817	116.01315789473684	28.315753657706704
3	G61187.GTEX-YJ8O-2226.3	Breast	12	female	GTEX-YJ8O	6730	88.55263157894737	0.13551263001485883
4	G33697.GTEX-REY6-2426-SM-48FF5.4	Breast	6	male	GTEX-REY6	6837	89.96052631578948	0.06669591926283457
5	G39678.GTEX-XMK1-1126-SM-4IHJ8.2	Breast	6	male	GTEX-XMK1	4807	63.25	0.09486166007905138
6	G34002.GTEX-S4UY-0726-SM-4AD6X.3	Breast	812	female	GTEX-S4UY	5208	68.52631578947368	11.849462365591398
7	G62091.GTEX-13NZB-2126.2	Breast	153	male	GTEX-13NZB	6257	82.32894736842105	1.8583985935751957
8	G23480.GTEX-W5X1-2326-SM-3GIL6.1	Breast	106	female	GTEX-W5X1	7657	100.75	1.0521091811414391
9	G58521.GTEX-1313W-0826.2	Breast	163	female	GTEX-1313W	5537	72.85526315789474	2.23731262416471
10	G42476.GTEX-QEG5-0726.2	Breast	89	male	GTEX-QEG5	5073	66.75	1.3333333333333333
11	G65720.GTEX-145LT-0726.2	Breast	39	male	GTEX-145LT	5644	74.26315789473684	0.5251594613749114
12	G65068.GTEX-ZDTT-2126.2	Breast	5	male	GTEX-ZDTT	5084	66.89473684210526	0.07474429583005508
13	G62193.GTEX-145MN-1926.2	Breast	17	male	GTEX-145MN	5825	76.64473684210526	0.22180257510729615
14	G21086.GTEX-TKQ1-0226-SM-33HB5.1	Breast	32	male	GTEX-TKQ1	10088	132.73684210526315	0.24107850911974624
15	G35573.GTEX-WXYG-2226-SM-4E3IM.4	Breast	1865	female	GTEX-WXYG	7544	99.26315789473684	18.78844114528102
16	G33973.GTEX-S32W-2026-SM-4AD6E.3	Breast	155	female	GTEX-S32W	6083	80.03947368421052	1.936544468190038
17	G33897.GTEX-PSDG-1626-SM-48TCQ.1	Breast	18	male	GTEX-PSDG	4680	61.578947368421055	0.2923076923076923
18	G25171.GTEX-WI4N-1426-SM-3LK7H.1	Breast	991	female	GTEX-WI4N	7514	98.86842105263158	10.023422943838169
19	G58439.GTEX-131YS-0626.2	Breast	2122	female	GTEX-131YS	5609	73.80263157894737	28.752362274915313
20	G61168.GTEX-Y8LW-1626.3	Breast	372	female	GTEX-Y8LW	6352	83.57894736842105	4.45088161209068
21	G34456.GTEX-XQ3S-1326-SM-4BOPQ.7	Breast	3	male	GTEX-XQ3S	4309	56.69736842105263	0.05291250870271525
22	G32752.GTEX-RU72-0626-SM-46MUI.2	Breast	883	female	GTEX-RU72	5611	73.82894736842105	11.960078417394403
23	G26697.GTEX-X261-0626-SM-3NMD9.1	Breast	56	male	GTEX-X261	7560	99.47368421052632	0.562962962962963
24	G61207.GTEX-YEC3-1026.3	Breast	9	male	GTEX-YEC3	5805	76.38157894736842	0.11782945736434108
25	G59531.GTEX-11TT1-2126.2	Breast	45	male	GTEX-11TT1	4884	64.26315789473684	0.7002457002457003
26	G62510.GTEX-ZWKS-2826.2	Breast	11	male	GTEX-ZWKS	5155	67.82894736842105	0.16217264791464597
27	G63891.GTEX-11EQ9-1826.2	Breast	7	male	GTEX-11EQ9	6159	81.03947368421052	0.08637765871082968
28	G60744.GTEX-139TU-0626.2	Breast	23	male	GTEX-139TU	4886	64.28947368421052	0.3577568563241916
29	G65072.GTEX-ZDXO-0126.2	Breast	4	male	GTEX-ZDXO	5329	70.11842105263158	0.0570463501595046
30	G34519.GTEX-XUW1-2326-SM-4BOO5.7	Breast	540	female	GTEX-XUW1	4286	56.39473684210526	9.575361642557164
31	G25960.GTEX-WY7C-2726-SM-3NB3P.2	Breast	4	male	GTEX-WY7C	8360	110.0	0.03636363636363636
32	G32977.GTEX-XBED-1626-SM-47JYN.3	Breast	404	male	GTEX-XBED	6395	84.14473684210526	4.801250977326037
33	G59160.GTEX-1211K-1926.6	Breast	1291	female	GTEX-1211K	6068	79.84210526315789	16.16941331575478
34	G61219.GTEX-13CF3-2126.3	Breast	174	female	GTEX-13CF3	6842	90.02631578947368	1.9327681964337913
35	G62295.GTEX-11DZ1-0326.2	Breast	12	male	GTEX-11DZ1	6585	86.64473684210526	0.138496583143508
36	G26739.GTEX-UPK5-2326-SM-3P5Z8.2	Breast	52	male	GTEX-UPK5	10269	135.1184210526316	0.3848475995715259
37	G62697.GTEX-144GM-0926.2	Breast	3	male	GTEX-144GM	7597	99.96052631578948	0.030011846781624323
38	G63165.GTEX-139T6-1626.2	Breast	19	male	GTEX-139T6	7414	97.55263157894737	0.19476665767466955
39	G62439.GTEX-13FTX-1126.2	Breast	31	female	GTEX-13FTX	7500	98.6842105263158	0.3141333333333333
40	G34509.GTEX-XUJ4-1926-SM-4BOOV.7	Breast	449	female	GTEX-XUJ4	4315	56.776315789473685	7.908227114716106
41	G65083.GTEX-ZF3C-2326.2	Breast	267	female	GTEX-ZF3C	5583	73.46052631578948	3.6346050510478234
42	G35287.GTEX-U3ZH-1426-SM-4DXSR.7	Breast	228	male	GTEX-U3ZH	5216	68.63157894736842	3.322085889570552
43	G63887.GTEX-12KS4-0126.2	Breast	6	male	GTEX-12KS4	5767	75.88157894736842	0.0790705739552627
44	G53059.GTEX-11EMC-2026.3	Breast	457	female	GTEX-11EMC	7234	95.1842105263158	4.801216477743987
45	G62599.GTEX-147F4-2826.2	Breast	53	male	GTEX-147F4	5996	78.89473684210526	0.6717811874583056
46	G21079.GTEX-T2YK-2226-SM-32QPT.1	Breast	12	male	GTEX-T2YK	8955	117.82894736842105	0.10184254606365159
47	G62333.GTEX-11EM3-1326.2	Breast	1629	female	GTEX-11EM3	6058	79.71052631578948	20.436447672499174
48	G65148.GTEX-14E6E-1326.2	Breast	8	male	GTEX-14E6E	5585	73.48684210526316	0.10886302596239927
49	G34672.GTEX-SE5C-2126-SM-4BRUJ.1	Breast	554	female	GTEX-SE5C	4403	57.93421052631579	9.56257097433568
50	G34041.GTEX-S4Q7-1126-SM-4AD6R.3	Breast	2	male	GTEX-S4Q7	5611	73.82894736842105	0.02708964533951167
51	G33980.GTEX-S341-1526-SM-4AD6K.3	Breast	1436	female	GTEX-S341	5314	69.92105263157895	20.53744824990591
52	G35328.GTEX-U412-1826.8	Breast	26	male	GTEX-U412	4739	62.35526315789474	0.4169656045579236
53	G58420.GTEX-131XW-0726.2	Breast	1852	female	GTEX-131XW	9130	120.13157894736842	15.416429353778751
54	G34022.GTEX-S4P3-1326-SM-4AD6V.3	Breast	342	female	GTEX-S4P3	4986	65.60526315789474	5.212996389891696
55	G62840.GTEX-ZQG8-0726.3	Breast	5	female	GTEX-ZQG8	8616	113.36842105263158	0.04410399257195915
56	G61195.GTEX-Y9LG-1426.3	Breast	23	male	GTEX-Y9LG	6569	86.4342105263158	0.266098340691125
57	G23391.GTEX-UTHO-1026-SM-3GAF7.1	Breast	19	male	GTEX-UTHO	11241	147.9078947368421	0.1284583222133262
58	G63139.GTEX-11I78-2226.2	Breast	148	female	GTEX-11I78	6202	81.60526315789474	1.8136085133827797
59	G32368.GTEX-QEL4-2126-SM-447AE.2	Breast	170	male	GTEX-QEL4	4118	54.18421052631579	3.137445361826129
60	G65130.GTEX-13S86-1226.2	Breast	16	male	GTEX-13S86	5034	66.23684210526316	0.24155740961462055
61	G59592.GTEX-1117F-2826.3	Breast	484	female	GTEX-1117F	5556	73.10526315789474	6.620590352771778
62	G35239.GTEX-T5JW-2026-SM-4DM63.1	Breast	541	female	GTEX-T5JW	4151	54.61842105263158	9.90508311250301
63	G53827.GTEX-1314G-1226.2	Breast	11	male	GTEX-1314G	6045	79.53947368421052	0.1382961124896609
64	G62095.GTEX-13NZ9-1026.2	Breast	95	male	GTEX-13NZ9	6317	83.11842105263158	1.1429476017096725
65	G25666.GTEX-WOFL-0826-SM-3MJG1.1	Breast	26	male	GTEX-WOFL	10192	134.10526315789474	0.19387755102040816
66	G26554.GTEX-WYBS-0926-SM-3NM94.1	Breast	289	female	GTEX-WYBS	9224	121.36842105263158	2.381179531656548
67	G53048.GTEX-11GS4-2126.3	Breast	134	male	GTEX-11GS4	6230	81.97368421052632	1.6346709470304976
68	G62523.GTEX-ZVE2-1226.2	Breast	1697	male	GTEX-ZVE2	4974	65.44736842105263	25.929232006433455
69	G46568.GTEX-Y3I4-1526.2	Breast	130	male	GTEX-Y3I4	6716	88.36842105263158	1.4711137581893985
70	G62006.GTEX-13FTW-1426.2	Breast	28	male	GTEX-13FTW	6040	79.47368421052632	0.352317880794702
71	G61173.GTEX-YB5K-1626.3	Breast	63	female	GTEX-YB5K	6376	83.89473684210526	0.7509410288582183
72	G65091.GTEX-ZF29-1926.2	Breast	1119	female	GTEX-ZF29	4664	61.36842105263158	18.234133790737562
73	G26722.GTEX-X4EP-2926-SM-3P5YQ.2	Breast	1480	female	GTEX-X4EP	9605	126.38157894736842	11.71056741280583
74	G65067.GTEX-ZDTT-2126.2	Breast	3	male	GTEX-ZDTT	4467	58.776315789473685	0.05104096709200806
75	G62305.GTEX-11NSD-0926.2	Breast	6	male	GTEX-11NSD	5765	75.85526315789474	0.07909800520381613
76	G62373.GTEX-11DXW-0626.2	Breast	10	male	GTEX-11DXW	6956	91.52631578947368	0.10925819436457734
77	G64025.GTEX-145ME-1526.1	Breast	40	female	GTEX-145ME	6501	85.53947368421052	0.4676203660975235
78	G65127.GTEX-Y8E4-1626.2	Breast	8	male	GTEX-Y8E4	4701	61.85526315789474	0.12933418421612422
79	G53823.GTEX-12WSM-1726.2	Breast	20	male	GTEX-12WSM	5441	71.59210526315789	0.27936041168902775
80	G53785.GTEX-ZPIC-1126.2	Breast	1235	female	GTEX-ZPIC	6908	90.89473684210526	13.587145338737695
81	G63164.GTEX-1399U-1826.2	Breast	2442	female	GTEX-1399U	7383	97.14473684210526	25.13774888256806
82	G33766.GTEX-QDT8-0626-SM-48TYW.3	Breast	3733	female	GTEX-QDT8	4447	58.51315789473684	63.797616370586915
83	G34372.GTEX-XOT4-0726-SM-4GIAW.2	Breast	250	female	GTEX-XOT4	7063	92.9342105263158	2.6900750389352965
84	G34246.GTEX-S7SE-0826-SM-4AT4D.2	Breast	10	male	GTEX-S7SE	5235	68.88157894736842	0.1451766953199618
85	G60750.GTEX-13PVQ-1026.2	Breast	10	male	GTEX-13PVQ	6000	78.94736842105263	0.12666666666666668
86	G38941.GTEX-RUSQ-2026-SM-4GIAK.2	Breast	5	male	GTEX-RUSQ	7691	101.19736842105263	0.04940839942790275
87	G53061.GTEX-11GSO-1926.3	Breast	123	male	GTEX-11GSO	5858	77.07894736842105	1.595766473199044
88	G48582.GTEX-RU1J-0626.2	Breast	3495	female	GTEX-RU1J	6169	81.17105263157895	43.05722159183012
89	G61150.GTEX-YFC4-1426.3	Breast	254	female	GTEX-YFC4	7375	97.03947368421052	2.6174915254237288
90	G35580.GTEX-X4XY-0926-SM-4E3JD.4	Breast	5	male	GTEX-X4XY	7087	93.25	0.05361930294906166
91	G46554.GTEX-Y114-2026.2	Breast	2309	female	GTEX-Y114	8799	115.77631578947368	19.943629957949767
92	G35550.GTEX-U8XE-0826-SM-4E3J1.4	Breast	6	male	GTEX-U8XE	7020	92.36842105263158	0.06495726495726496
93	G33667.GTEX-R55D-0826-SM-48FEA.4	Breast	10	male	GTEX-R55D	5166	67.97368421052632	0.14711575687185444
94	G18595.GTEX-R55F-1726-SM-2TF4R.1	Breast	157	male	GTEX-R55F	7369	96.96052631578948	1.6192156330574026
95	G23490.GTEX-WFON-1826-SM-3GILG.1	Breast	3	male	GTEX-WFON	7716	101.52631578947368	0.029548989113530325
96	G33677.GTEX-R53T-1526-SM-48FEK.4	Breast	348	female	GTEX-R53T	5207	68.51315789473684	5.079316304974074
97	G33826.GTEX-Q2AG-0326-SM-48U1O.3	Breast	312	female	GTEX-Q2AG	5030	66.1842105263158	4.714115308151093
98	G62480.GTEX-ZVT2-1826.2	Breast	460	female	GTEX-ZVT2	4963	65.30263157894737	7.044126536369132
99	G62209.GTEX-146FH-0826.2	Breast	938	female	GTEX-146FH	5623	73.98684210526316	12.677929930642005
100	G48585.GTEX-XQ8I-2426.1	Breast	20	male	GTEX-XQ8I	5351	70.40789473684211	0.2840590543823584
101	G62622.GTEX-145MO-0826.2	Breast	163	male	GTEX-145MO	6480	85.26315789473684	1.9117283950617285
102	G62494.GTEX-ZV6S-1826.2	Breast	54	female	GTEX-ZV6S	5419	71.30263157894737	0.7573353017161838
103	G33960.GTEX-S33H-0326-SM-4AD6N.3	Breast	5	male	GTEX-S33H	5721	75.27631578947368	0.06642195420381052
104	G47049.GTEX-Y5LM-1726.3	Breast	1076	female	GTEX-Y5LM	6248	82.21052631578948	13.088348271446861
105	G64286.GTEX-14ABY-2126.1	Breast	113	male	GTEX-14ABY	4950	65.13157894736842	1.7349494949494948
106	G23394.GTEX-V955-2026-SM-3GAFA.1	Breast	2	male	GTEX-V955	10290	135.39473684210526	0.014771622934888241
107	G59124.GTEX-11ZTT-2326.6	Breast	5	female	GTEX-11ZTT	5059	66.5657894736842	0.07511365882585491
108	G33658.GTEX-R3RS-0626-SM-48FE1.4	Breast	1136	female	GTEX-R3RS	5422	71.34210526315789	15.923275544079676
109	G62342.GTEX-11NV4-2026.2	Breast	49	male	GTEX-11NV4	5950	78.28947368421052	0.6258823529411766
110	G32939.GTEX-RWS6-1926-SM-47JXY.3	Breast	1494	female	GTEX-RWS6	5744	75.57894736842105	19.76740947075209
111	G40773.GTEX-VUSG-2226-SM-4KKZO.2	Breast	52	male	GTEX-VUSG	6414	84.39473684210526	0.6161521671343936
112	G42493.GTEX-QMRM-1626.2	Breast	3	male	GTEX-QMRM	4308	56.68421052631579	0.052924791086350974
113	G35313.GTEX-U3ZN-1926-SM-4DXSG.7	Breast	780	female	GTEX-U3ZN	4771	62.776315789473685	12.425068119891009
114	G23412.GTEX-VJWN-0726-SM-3GIJ8.1	Breast	406	female	GTEX-VJWN	6006	79.02631578947368	5.137529137529137
115	G60839.GTEX-139T8-0826.2	Breast	250	male	GTEX-139T8	5525	72.69736842105263	3.4389140271493215
116	G34697.GTEX-XUZC-1626-SM-4BRVP.1	Breast	2031	female	GTEX-XUZC	5702	75.02631578947368	27.070501578393547
117	G21083.GTEX-TKQ2-1826-SM-33HB2.1	Breast	7	male	GTEX-TKQ2	11192	147.26315789473685	0.047533952823445316
118	G62074.GTEX-13N1W-0626.2	Breast	12	male	GTEX-13N1W	6671	87.77631578947368	0.1367111377604557
119	G47170.GTEX-YFCO-1826.1	Breast	22	male	GTEX-YFCO	9513	125.17105263157895	0.17575948701776517
120	G34274.GTEX-XGQ4-0926-SM-4AT4U.2	Breast	20	male	GTEX-XGQ4	5160	67.89473684210526	0.29457364341085274
121	G25929.GTEX-WYJK-1326-SM-3NB2T.2	Breast	14	male	GTEX-WYJK	10269	135.1184210526316	0.10361281526925697
122	G25664.GTEX-WRHU-0326-SM-3MJFY.1	Breast	1100	female	GTEX-WRHU	10184	134.0	8.208955223880597
123	G26622.GTEX-X15G-1626-SM-3NMB3.1	Breast	1238	female	GTEX-X15G	7321	96.32894736842105	12.851796202704548
124	G34685.GTEX-SIU7-1626-SM-4BRUK.1	Breast	177	male	GTEX-SIU7	4585	60.328947368421055	2.9339149400218103
125	G61868.GTEX-14753-2426.2	Breast	34	male	GTEX-14753	5310	69.86842105263158	0.4866290018832392
126	G65113.GTEX-14AS3-1626.2	Breast	1633	female	GTEX-14AS3	5478	72.07894736842105	22.6557137641475
127	G62502.GTEX-ZV7C-1826.2	Breast	58	male	GTEX-ZV7C	4385	57.69736842105263	1.0052451539338654
