# Supplementary material for: Profiling immunoglobulin repertoires across multiple human tissues using RNA sequencing
Source: Nat Commun. 2020 Jun 19;11:3126. doi: 10.1038/s41467-020-16857-7 (PMC7305308; doi:10.1038/s41467-020-16857-7)
Supplement: Supplementary file 9 — Source Data [file 41467_2020_16857_MOESM9_ESM.zip › FigureS10_data.csv]

tissue1_ID	tissue1_name	tissue1_nCDR3	tissue2_ID	tissue2_name	tissue2_nCDR3	edge_weight
2	Adrenal Gland	62	1	Adipose - Visceral (Omentum)	158	0.018772973919
3	Artery - Aorta	112	1	Adipose - Visceral (Omentum)	158	0.033898305085
3	Artery - Aorta	112	2	Adrenal Gland	62	0.022129201243
4	Artery - Coronary	171	2	Adrenal Gland	62	0.016574585635
4	Artery - Coronary	171	3	Artery - Aorta	112	0.0392156862750001
4	Artery - Coronary	171	1	Adipose - Visceral (Omentum)	158	0.030651340996
5	Breast - Mammary Tissue	695	4	Artery - Coronary	171	0.021525512076
5	Breast - Mammary Tissue	695	3	Artery - Aorta	112	0.00996376137300004
5	Breast - Mammary Tissue	695	1	Adipose - Visceral (Omentum)	158	0.02421003446
6	Cells - EBV-transformed lymphocytes	54	5	Breast - Mammary Tissue	695	0.00738854875999995
6	Cells - EBV-transformed lymphocytes	54	4	Artery - Coronary	171	0.015189873418
6	Cells - EBV-transformed lymphocytes	54	3	Artery - Aorta	112	0.019609727963
6	Cells - EBV-transformed lymphocytes	54	1	Adipose - Visceral (Omentum)	158	0.0158730158730001
6	Cells - EBV-transformed lymphocytes	54	2	Adrenal Gland	62	0.016666666667
7	Colon - Sigmoid	763	3	Artery - Aorta	112	0.010971786834
7	Colon - Sigmoid	763	5	Breast - Mammary Tissue	695	0.00425796994100003
7	Colon - Sigmoid	763	1	Adipose - Visceral (Omentum)	158	0.00883384871500004
7	Colon - Sigmoid	763	6	Cells - EBV-transformed lymphocytes	54	0.00878153366300005
7	Colon - Sigmoid	763	4	Artery - Coronary	171	0.00773875787699996
8	Colon - Transverse	3798	3	Artery - Aorta	112	0.00804020540899997
8	Colon - Transverse	3798	6	Cells - EBV-transformed lymphocytes	54	0.00991726462800002
8	Colon - Transverse	3798	1	Adipose - Visceral (Omentum)	158	0.00844238075100001
8	Colon - Transverse	3798	4	Artery - Coronary	171	0.011242535229
8	Colon - Transverse	3798	2	Adrenal Gland	62	0.00445726516099998
8	Colon - Transverse	3798	7	Colon - Sigmoid	763	0.00494401628600005
8	Colon - Transverse	3798	5	Breast - Mammary Tissue	695	0.00963617724999999
9	Esophagus - Gastroesophageal Junction	129	8	Colon - Transverse	3798	0.002087138012
9	Esophagus - Gastroesophageal Junction	129	1	Adipose - Visceral (Omentum)	158	0.013114754098
9	Esophagus - Gastroesophageal Junction	129	7	Colon - Sigmoid	763	0.003801553836
9	Esophagus - Gastroesophageal Junction	129	5	Breast - Mammary Tissue	695	0.00174064403800001
10	Esophagus - Mucosa	571	3	Artery - Aorta	112	0.0158730158730001
10	Esophagus - Mucosa	571	1	Adipose - Visceral (Omentum)	158	0.02186418427
10	Esophagus - Mucosa	571	7	Colon - Sigmoid	763	0.017094017094
10	Esophagus - Mucosa	571	6	Cells - EBV-transformed lymphocytes	54	0.020788878985
10	Esophagus - Mucosa	571	5	Breast - Mammary Tissue	695	0.017357762777
10	Esophagus - Mucosa	571	4	Artery - Coronary	171	0.029574861368
10	Esophagus - Mucosa	571	2	Adrenal Gland	62	0.013346043851
10	Esophagus - Mucosa	571	9	Esophagus - Gastroesophageal Junction	129	0.007677543186
10	Esophagus - Mucosa	571	8	Colon - Transverse	3798	0.060948423583
11	Esophagus - Muscularis	32	4	Artery - Coronary	171	0.00837988826799996
11	Esophagus - Muscularis	32	5	Breast - Mammary Tissue	695	0.00166840458799999
11	Esophagus - Muscularis	32	3	Artery - Aorta	112	0.00930232558099997
11	Esophagus - Muscularis	32	8	Colon - Transverse	3798	0.00266636056799996
11	Esophagus - Muscularis	32	10	Esophagus - Mucosa	571	0.00625219803800003
12	Heart - Atrial Appendage	34	1	Adipose - Visceral (Omentum)	158	0.019417475728
12	Heart - Atrial Appendage	34	3	Artery - Aorta	112	0.02283688313
12	Heart - Atrial Appendage	34	4	Artery - Coronary	171	0.014480874317
12	Heart - Atrial Appendage	34	10	Esophagus - Mucosa	571	0.00863309352499997
12	Heart - Atrial Appendage	34	8	Colon - Transverse	3798	0.00315457413200004
12	Heart - Atrial Appendage	34	5	Breast - Mammary Tissue	695	0.00249687890100003
13	Heart - Left Ventricle	22	1	Adipose - Visceral (Omentum)	158	0.011560693642
13	Heart - Left Ventricle	22	10	Esophagus - Mucosa	571	0.006122455355
13	Heart - Left Ventricle	22	3	Artery - Aorta	112	0.00361663652800004
13	Heart - Left Ventricle	22	8	Colon - Transverse	3798	0.00163800273600001
13	Heart - Left Ventricle	22	4	Artery - Coronary	171	0.00278908529900002
14	Kidney - Cortex	562	10	Esophagus - Mucosa	571	0.028282828283
15	Liver	365	6	Cells - EBV-transformed lymphocytes	54	0.035087719298
15	Liver	365	10	Esophagus - Mucosa	571	0.0329218107
15	Liver	365	2	Adrenal Gland	62	0.0255737051579999
15	Liver	365	11	Esophagus - Muscularis	32	0.006499506333
15	Liver	365	8	Colon - Transverse	3798	0.0440799589949999
15	Liver	365	4	Artery - Coronary	171	0.032
15	Liver	365	1	Adipose - Visceral (Omentum)	158	0.03183583854
15	Liver	365	9	Esophagus - Gastroesophageal Junction	129	0.00980046948299995
15	Liver	365	3	Artery - Aorta	112	0.034682080925
15	Liver	365	12	Heart - Atrial Appendage	34	0.013551152189
15	Liver	365	7	Colon - Sigmoid	763	0.010748651205
15	Liver	365	13	Heart - Left Ventricle	22	0.00568475035500005
15	Liver	365	5	Breast - Mammary Tissue	695	0.024390243902
16	Lung	1016	2	Adrenal Gland	62	0.012568814346
16	Lung	1016	6	Cells - EBV-transformed lymphocytes	54	0.0141293600970001
16	Lung	1016	3	Artery - Aorta	112	0.030188679245
16	Lung	1016	4	Artery - Coronary	171	0.036216316079
16	Lung	1016	8	Colon - Transverse	3798	0.055235903337
16	Lung	1016	12	Heart - Atrial Appendage	34	0.011173184358
16	Lung	1016	10	Esophagus - Mucosa	571	0.055072371797
16	Lung	1016	15	Liver	365	0.06474246346
16	Lung	1016	9	Esophagus - Gastroesophageal Junction	129	0.00652426472800005
16	Lung	1016	7	Colon - Sigmoid	763	0.0128212058079999
16	Lung	1016	11	Esophagus - Muscularis	32	0.00607441154099997
16	Lung	1016	5	Breast - Mammary Tissue	695	0.037906081517
16	Lung	1016	13	Heart - Left Ventricle	22	0.00553250345800005
16	Lung	1016	1	Adipose - Visceral (Omentum)	158	0.031948881789
17	Minor Salivary Gland	4833	3	Artery - Aorta	112	0.0151863924009999
17	Minor Salivary Gland	4833	7	Colon - Sigmoid	763	0.00660589245599996
17	Minor Salivary Gland	4833	5	Breast - Mammary Tissue	695	0.011487032218
17	Minor Salivary Gland	4833	11	Esophagus - Muscularis	32	0.00205484976199999
17	Minor Salivary Gland	4833	8	Colon - Transverse	3798	0.084260289575
17	Minor Salivary Gland	4833	1	Adipose - Visceral (Omentum)	158	0.01046277666
17	Minor Salivary Gland	4833	6	Cells - EBV-transformed lymphocytes	54	0.00783373004700005
17	Minor Salivary Gland	4833	10	Esophagus - Mucosa	571	0.09224066748
17	Minor Salivary Gland	4833	13	Heart - Left Ventricle	22	0.00178997923599999
17	Minor Salivary Gland	4833	16	Lung	1016	0.111621433542
17	Minor Salivary Gland	4833	9	Esophagus - Gastroesophageal Junction	129	0.00331016219799996
18	Muscle - Skeletal	17	8	Colon - Transverse	3798	0.00160694198900002
18	Muscle - Skeletal	17	10	Esophagus - Mucosa	571	0.00189933523300001
18	Muscle - Skeletal	17	16	Lung	1016	0.00630914826499995
19	Nerve - Tibial	40	17	Minor Salivary Gland	4833	0.00416666666700005
19	Nerve - Tibial	40	10	Esophagus - Mucosa	571	0.00653594771199995
19	Nerve - Tibial	40	8	Colon - Transverse	3798	0.00313479623799995
19	Nerve - Tibial	40	7	Colon - Sigmoid	763	0.00450024019299999
19	Nerve - Tibial	40	1	Adipose - Visceral (Omentum)	158	0.017959183674
19	Nerve - Tibial	40	3	Artery - Aorta	112	0.014869888476
19	Nerve - Tibial	40	5	Breast - Mammary Tissue	695	0.00585583109599996
19	Nerve - Tibial	40	12	Heart - Atrial Appendage	34	0.0281690140850001
19	Nerve - Tibial	40	16	Lung	1016	0.011764705882
19	Nerve - Tibial	40	15	Liver	365	0.00909176293799996
20	Ovary	109	4	Artery - Coronary	171	0.03305785124
20	Ovary	109	9	Esophagus - Gastroesophageal Junction	129	0.00475549487899996
20	Ovary	109	15	Liver	365	0.037974683544
20	Ovary	109	11	Esophagus - Muscularis	32	0.014718614719
20	Ovary	109	10	Esophagus - Mucosa	571	0.021840873635
20	Ovary	109	16	Lung	1016	0.014016897082
20	Ovary	109	8	Colon - Transverse	3798	0.00766577232700005
20	Ovary	109	2	Adrenal Gland	62	0.019607843137
20	Ovary	109	12	Heart - Atrial Appendage	34	0.004
20	Ovary	109	6	Cells - EBV-transformed lymphocytes	54	0.023399014778
20	Ovary	109	3	Artery - Aorta	112	0.0254633360199999
20	Ovary	109	5	Breast - Mammary Tissue	695	0.00997246347500003
20	Ovary	109	7	Colon - Sigmoid	763	0.012206066403
20	Ovary	109	13	Heart - Left Ventricle	22	0.00892857142900005
20	Ovary	109	1	Adipose - Visceral (Omentum)	158	0.025862068966
21	Pancreas	93	5	Breast - Mammary Tissue	695	0.00609846610599996
21	Pancreas	93	4	Artery - Coronary	171	0.00868621064099995
21	Pancreas	93	16	Lung	1016	0.0146520146519999
21	Pancreas	93	10	Esophagus - Mucosa	571	0.0129646434090001
21	Pancreas	93	8	Colon - Transverse	3798	0.00605560387000004
21	Pancreas	93	9	Esophagus - Gastroesophageal Junction	129	0.005906674542
21	Pancreas	93	17	Minor Salivary Gland	4833	0.00598603259099995
21	Pancreas	93	15	Liver	365	0.017094017094
21	Pancreas	93	2	Adrenal Gland	62	0.00652712982799997
21	Pancreas	93	6	Cells - EBV-transformed lymphocytes	54	0.014303959131
21	Pancreas	93	7	Colon - Sigmoid	763	0.011188833075
21	Pancreas	93	20	Ovary	109	0.010734115448
21	Pancreas	93	3	Artery - Aorta	112	0.01362120089
21	Pancreas	93	1	Adipose - Visceral (Omentum)	158	0.020288779089
22	Pituitary	55	10	Esophagus - Mucosa	571	0.00873628993800002
22	Pituitary	55	16	Lung	1016	0.018398680371
22	Pituitary	55	5	Breast - Mammary Tissue	695	0.0198265179679999
22	Pituitary	55	1	Adipose - Visceral (Omentum)	158	0.038723872387
23	Prostate	190	21	Pancreas	93	0.014760348584
23	Prostate	190	8	Colon - Transverse	3798	0.0133435355680001
23	Prostate	190	12	Heart - Atrial Appendage	34	0.012195121951
23	Prostate	190	19	Nerve - Tibial	40	0.012048192771
23	Prostate	190	4	Artery - Coronary	171	0.026845637584
23	Prostate	190	1	Adipose - Visceral (Omentum)	158	0.0240240240239999
23	Prostate	190	10	Esophagus - Mucosa	571	0.0188501413760001
23	Prostate	190	13	Heart - Left Ventricle	22	0.00291438980000003
23	Prostate	190	2	Adrenal Gland	62	0.015550182804
23	Prostate	190	15	Liver	365	0.016901408451
23	Prostate	190	7	Colon - Sigmoid	763	0.00902282489999995
23	Prostate	190	3	Artery - Aorta	112	0.02332361516
23	Prostate	190	16	Lung	1016	0.028616872175
23	Prostate	190	6	Cells - EBV-transformed lymphocytes	54	0.018362533692
24	Skin - Not Sun Exposed (Suprapubic)	40	5	Breast - Mammary Tissue	695	0.00176723415299995
24	Skin - Not Sun Exposed (Suprapubic)	40	4	Artery - Coronary	171	0.00722021660600003
24	Skin - Not Sun Exposed (Suprapubic)	40	8	Colon - Transverse	3798	0.00286738351299998
24	Skin - Not Sun Exposed (Suprapubic)	40	20	Ovary	109	0.016806722689
24	Skin - Not Sun Exposed (Suprapubic)	40	17	Minor Salivary Gland	4833	0.00563277914100002
24	Skin - Not Sun Exposed (Suprapubic)	40	10	Esophagus - Mucosa	571	0.00740162548199996
24	Skin - Not Sun Exposed (Suprapubic)	40	1	Adipose - Visceral (Omentum)	158	0.00929341051599997
24	Skin - Not Sun Exposed (Suprapubic)	40	16	Lung	1016	0.00850030358200005
24	Skin - Not Sun Exposed (Suprapubic)	40	3	Artery - Aorta	112	0.00492721300300003
24	Skin - Not Sun Exposed (Suprapubic)	40	15	Liver	365	0.00991908754100002
25	Skin - Sun Exposed (Lower leg)	23	14	Kidney - Cortex	562	0.003913894325
25	Skin - Sun Exposed (Lower leg)	23	5	Breast - Mammary Tissue	695	0.00130520052299998
25	Skin - Sun Exposed (Lower leg)	23	8	Colon - Transverse	3798	0.00150283579800004
25	Skin - Sun Exposed (Lower leg)	23	17	Minor Salivary Gland	4833	0.00164970359399996
25	Skin - Sun Exposed (Lower leg)	23	16	Lung	1016	0.00437636761500004
25	Skin - Sun Exposed (Lower leg)	23	15	Liver	365	0.00453967769800001
25	Skin - Sun Exposed (Lower leg)	23	1	Adipose - Visceral (Omentum)	158	0.00300751879700001
26	Small Intestine - Terminal Ileum	3174	12	Heart - Atrial Appendage	34	0.00479872034100004
26	Small Intestine - Terminal Ileum	3174	10	Esophagus - Mucosa	571	0.068944290551
26	Small Intestine - Terminal Ileum	3174	19	Nerve - Tibial	40	0.00372585309399998
26	Small Intestine - Terminal Ileum	3174	8	Colon - Transverse	3798	0.112427309929
26	Small Intestine - Terminal Ileum	3174	5	Breast - Mammary Tissue	695	0.013422818792
26	Small Intestine - Terminal Ileum	3174	4	Artery - Coronary	171	0.015287922541
26	Small Intestine - Terminal Ileum	3174	2	Adrenal Gland	62	0.00462784419600004
26	Small Intestine - Terminal Ileum	3174	7	Colon - Sigmoid	763	0.010044642857
26	Small Intestine - Terminal Ileum	3174	6	Cells - EBV-transformed lymphocytes	54	0.00819163513900001
26	Small Intestine - Terminal Ileum	3174	25	Skin - Sun Exposed (Lower leg)	23	0.00214984846099997
26	Small Intestine - Terminal Ileum	3174	16	Lung	1016	0.055627842505
26	Small Intestine - Terminal Ileum	3174	23	Prostate	190	0.013736843618
26	Small Intestine - Terminal Ileum	3174	1	Adipose - Visceral (Omentum)	158	0.013144922774
26	Small Intestine - Terminal Ileum	3174	21	Pancreas	93	0.00900588846600003
26	Small Intestine - Terminal Ileum	3174	11	Esophagus - Muscularis	32	0.00253164556999996
26	Small Intestine - Terminal Ileum	3174	24	Skin - Not Sun Exposed (Suprapubic)	40	0.00436730188599999
26	Small Intestine - Terminal Ileum	3174	3	Artery - Aorta	112	0.025409150626
26	Small Intestine - Terminal Ileum	3174	18	Muscle - Skeletal	17	0.00131930932299995
26	Small Intestine - Terminal Ileum	3174	9	Esophagus - Gastroesophageal Junction	129	0.00279407655800001
26	Small Intestine - Terminal Ileum	3174	13	Heart - Left Ventricle	22	0.00407067503000003
27	Spleen	7505	19	Nerve - Tibial	40	0.00385893450499997
27	Spleen	7505	2	Adrenal Gland	62	0.00538951494399997
27	Spleen	7505	21	Pancreas	93	0.00509148766900003
27	Spleen	7505	12	Heart - Atrial Appendage	34	0.00329387545000004
27	Spleen	7505	26	Small Intestine - Terminal Ileum	3174	0.13567839196
27	Spleen	7505	6	Cells - EBV-transformed lymphocytes	54	0.00647975077899998
27	Spleen	7505	16	Lung	1016	0.103749752224
27	Spleen	7505	7	Colon - Sigmoid	763	0.00350930843899999
27	Spleen	7505	4	Artery - Coronary	171	0.014541929229
27	Spleen	7505	5	Breast - Mammary Tissue	695	0.00666910732799997
27	Spleen	7505	23	Prostate	190	0.01338165598
27	Spleen	7505	10	Esophagus - Mucosa	571	0.057305233247
27	Spleen	7505	8	Colon - Transverse	3798	0.149080587437
27	Spleen	7505	11	Esophagus - Muscularis	32	0.00270351456899998
27	Spleen	7505	15	Liver	365	0.077787381158
27	Spleen	7505	3	Artery - Aorta	112	0.010392826604
27	Spleen	7505	25	Skin - Sun Exposed (Lower leg)	23	0.00134026817300004
27	Spleen	7505	24	Skin - Not Sun Exposed (Suprapubic)	40	0.00310484834000002
27	Spleen	7505	13	Heart - Left Ventricle	22	0.00231922471599999
27	Spleen	7505	1	Adipose - Visceral (Omentum)	158	0.011301675424
27	Spleen	7505	18	Muscle - Skeletal	17	0.00161308052200004
27	Spleen	7505	20	Ovary	109	0.010508447175
27	Spleen	7505	9	Esophagus - Gastroesophageal Junction	129	0.00303932121799999
28	Stomach	1364	4	Artery - Coronary	171	0.025661604314
28	Stomach	1364	25	Skin - Sun Exposed (Lower leg)	23	0.00133958472899998
28	Stomach	1364	8	Colon - Transverse	3798	0.075399253235
28	Stomach	1364	21	Pancreas	93	0.014598540146
28	Stomach	1364	26	Small Intestine - Terminal Ileum	3174	0.101662707838
28	Stomach	1364	19	Nerve - Tibial	40	0.00641840680200001
28	Stomach	1364	12	Heart - Atrial Appendage	34	0.00778390777000004
28	Stomach	1364	6	Cells - EBV-transformed lymphocytes	54	0.012403671978
28	Stomach	1364	11	Esophagus - Muscularis	32	0.00469436661
28	Stomach	1364	2	Adrenal Gland	62	0.010005558644
28	Stomach	1364	23	Prostate	190	0.020808648257
28	Stomach	1364	7	Colon - Sigmoid	763	0.0106221547799999
28	Stomach	1364	24	Skin - Not Sun Exposed (Suprapubic)	40	0.00388726919299998
28	Stomach	1364	5	Breast - Mammary Tissue	695	0.023022659596
28	Stomach	1364	16	Lung	1016	0.097469478994
28	Stomach	1364	10	Esophagus - Mucosa	571	0.073995019566
28	Stomach	1364	27	Spleen	7505	0.094654301819
28	Stomach	1364	1	Adipose - Visceral (Omentum)	158	0.023003194888
28	Stomach	1364	18	Muscle - Skeletal	17	0.00196592398399997
28	Stomach	1364	3	Artery - Aorta	112	0.020869565217
28	Stomach	1364	13	Heart - Left Ventricle	22	0.00343053173200003
28	Stomach	1364	20	Ovary	109	0.017104672339
28	Stomach	1364	15	Liver	365	0.0551937984500001
28	Stomach	1364	9	Esophagus - Gastroesophageal Junction	129	0.00565272698399999
29	Testis	22	10	Esophagus - Mucosa	571	0.00309622734500004
29	Testis	22	4	Artery - Coronary	171	0.00564971751400001
29	Testis	22	15	Liver	365	0.003584229391
29	Testis	22	17	Minor Salivary Gland	4833	0.00132934529700002
29	Testis	22	26	Small Intestine - Terminal Ileum	3174	0.00191761478200003
29	Testis	22	27	Spleen	7505	0.00152781070100005
29	Testis	22	8	Colon - Transverse	3798	0.001946472019
29	Testis	22	28	Stomach	1364	0.003326793188
29	Testis	22	16	Lung	1016	0.00501352345799999
30	Thyroid	468	19	Nerve - Tibial	40	0.011678211613
30	Thyroid	468	2	Adrenal Gland	62	0.004520423908
30	Thyroid	468	26	Small Intestine - Terminal Ileum	3174	0.012739112792
30	Thyroid	468	12	Heart - Atrial Appendage	34	0.010362142422
30	Thyroid	468	8	Colon - Transverse	3798	0.0110236247
30	Thyroid	468	23	Prostate	190	0.011853189209
30	Thyroid	468	10	Esophagus - Mucosa	571	0.019868421052
30	Thyroid	468	4	Artery - Coronary	171	0.012759170654
30	Thyroid	468	20	Ovary	109	0.015384615385
30	Thyroid	468	13	Heart - Left Ventricle	22	0.00103199174400004
30	Thyroid	468	7	Colon - Sigmoid	763	0.00299681588300005
30	Thyroid	468	15	Liver	365	0.01949689924
30	Thyroid	468	3	Artery - Aorta	112	0.012619426751
30	Thyroid	468	5	Breast - Mammary Tissue	695	0.011930585683
30	Thyroid	468	21	Pancreas	93	0.00524189797899999
30	Thyroid	468	17	Minor Salivary Gland	4833	0.019692792438
30	Thyroid	468	6	Cells - EBV-transformed lymphocytes	54	0.013976779275
30	Thyroid	468	16	Lung	1016	0.0241935483870001
30	Thyroid	468	22	Pituitary	55	0.00331950207499998
30	Thyroid	468	24	Skin - Not Sun Exposed (Suprapubic)	40	0.00397298371099997
30	Thyroid	468	28	Stomach	1364	0.01056532249
30	Thyroid	468	1	Adipose - Visceral (Omentum)	158	0.0209973753279999
30	Thyroid	468	27	Spleen	7505	0.01771151794
31	Uterus	124	2	Adrenal Gland	62	0.02044386423
31	Uterus	124	19	Nerve - Tibial	40	0.013464480874
31	Uterus	124	3	Artery - Aorta	112	0.018553154897
31	Uterus	124	15	Liver	365	0.027838646591
31	Uterus	124	20	Ovary	109	0.026312159459
31	Uterus	124	10	Esophagus - Mucosa	571	0.015151515152
31	Uterus	124	28	Stomach	1364	0.016841369671
31	Uterus	124	16	Lung	1016	0.015112772997
31	Uterus	124	4	Artery - Coronary	171	0.011111111111
31	Uterus	124	11	Esophagus - Muscularis	32	0.00744269538800002
31	Uterus	124	9	Esophagus - Gastroesophageal Junction	129	0.00581395348799996
31	Uterus	124	27	Spleen	7505	0.00656544932299996
31	Uterus	124	8	Colon - Transverse	3798	0.00637567434999997
31	Uterus	124	30	Thyroid	468	0.00569634363399996
31	Uterus	124	5	Breast - Mammary Tissue	695	0.013178913738
32	Vagina	259	20	Ovary	109	0.022105520274
32	Vagina	259	21	Pancreas	93	0.01724137931
32	Vagina	259	10	Esophagus - Mucosa	571	0.028866644879
32	Vagina	259	19	Nerve - Tibial	40	0.012406193597
32	Vagina	259	11	Esophagus - Muscularis	32	0.012066365008
32	Vagina	259	7	Colon - Sigmoid	763	0.00128369704800002
32	Vagina	259	8	Colon - Transverse	3798	0.00989915122700002
32	Vagina	259	1	Adipose - Visceral (Omentum)	158	0.023201856148
32	Vagina	259	28	Stomach	1364	0.03137254902
32	Vagina	259	15	Liver	365	0.037613707807
32	Vagina	259	30	Thyroid	468	0.013451319577
32	Vagina	259	24	Skin - Not Sun Exposed (Suprapubic)	40	0.00622988123000001
32	Vagina	259	2	Adrenal Gland	62	0.015309666141
32	Vagina	259	31	Uterus	124	0.012345679012
32	Vagina	259	12	Heart - Atrial Appendage	34	0.00304678655299995
32	Vagina	259	9	Esophagus - Gastroesophageal Junction	129	0.001221001221
32	Vagina	259	6	Cells - EBV-transformed lymphocytes	54	0.015055684306
32	Vagina	259	5	Breast - Mammary Tissue	695	0.0214619823410001
32	Vagina	259	27	Spleen	7505	0.00977715664000001
32	Vagina	259	16	Lung	1016	0.025027177268
32	Vagina	259	3	Artery - Aorta	112	0.016772895002
32	Vagina	259	4	Artery - Coronary	171	0.0251572327040001
33	Whole Blood	898	11	Esophagus - Muscularis	32	0.00740903353300004
33	Whole Blood	898	19	Nerve - Tibial	40	0.01117971279
33	Whole Blood	898	10	Esophagus - Mucosa	571	0.05014581173
33	Whole Blood	898	30	Thyroid	468	0.024489795918
33	Whole Blood	898	9	Esophagus - Gastroesophageal Junction	129	0.00756620428800003
33	Whole Blood	898	7	Colon - Sigmoid	763	0.010899182561
33	Whole Blood	898	20	Ovary	109	0.022514071295
33	Whole Blood	898	17	Minor Salivary Gland	4833	0.0377871000959999
33	Whole Blood	898	15	Liver	365	0.071884954892
33	Whole Blood	898	2	Adrenal Gland	62	0.020086083214
33	Whole Blood	898	28	Stomach	1364	0.05888302261
33	Whole Blood	898	4	Artery - Coronary	171	0.026491228071
33	Whole Blood	898	6	Cells - EBV-transformed lymphocytes	54	0.023954878763
33	Whole Blood	898	8	Colon - Transverse	3798	0.050784542527
33	Whole Blood	898	1	Adipose - Visceral (Omentum)	158	0.026495329706
33	Whole Blood	898	22	Pituitary	55	0.011299435028
33	Whole Blood	898	3	Artery - Aorta	112	0.02861236185
33	Whole Blood	898	26	Small Intestine - Terminal Ileum	3174	0.056599396892
33	Whole Blood	898	32	Vagina	259	0.026865671642
33	Whole Blood	898	13	Heart - Left Ventricle	22	0.00751879699199998
33	Whole Blood	898	21	Pancreas	93	0.015167930661
33	Whole Blood	898	24	Skin - Not Sun Exposed (Suprapubic)	40	0.00833564879100002
33	Whole Blood	898	27	Spleen	7505	0.060155760451
33	Whole Blood	898	29	Testis	22	0.00432900432899996
33	Whole Blood	898	18	Muscle - Skeletal	17	0.00461020460999995
33	Whole Blood	898	25	Skin - Sun Exposed (Lower leg)	23	0.00534955429299999
33	Whole Blood	898	31	Uterus	124	0.014928698753
33	Whole Blood	898	12	Heart - Atrial Appendage	34	0.010178182948
33	Whole Blood	898	14	Kidney - Cortex	562	0.027327013616
33	Whole Blood	898	23	Prostate	190	0.031124747961
33	Whole Blood	898	16	Lung	1016	0.091235263967
33	Whole Blood	898	5	Breast - Mammary Tissue	695	0.034482758621
34	Adipose - Subcutaneous	41	17	Minor Salivary Gland	4833	0.00368193278399997
34	Adipose - Subcutaneous	41	30	Thyroid	468	0.00139303482599995
34	Adipose - Subcutaneous	41	20	Ovary	109	0.00757411031400002
34	Adipose - Subcutaneous	41	33	Whole Blood	898	0.012345679012
34	Adipose - Subcutaneous	41	15	Liver	365	0.012335441632
34	Adipose - Subcutaneous	41	28	Stomach	1364	0.00485436893199997
34	Adipose - Subcutaneous	41	10	Esophagus - Mucosa	571	0.00896860986500003
34	Adipose - Subcutaneous	41	4	Artery - Coronary	171	0.010638297872
34	Adipose - Subcutaneous	41	8	Colon - Transverse	3798	0.00358125308599999
34	Adipose - Subcutaneous	41	1	Adipose - Visceral (Omentum)	158	0.017543859649
34	Adipose - Subcutaneous	41	27	Spleen	7505	0.00444091990499995
34	Adipose - Subcutaneous	41	3	Artery - Aorta	112	0.012720077532
34	Adipose - Subcutaneous	41	26	Small Intestine - Terminal Ileum	3174	0.00353305901300005
34	Adipose - Subcutaneous	41	31	Uterus	124	0.010048032587
34	Adipose - Subcutaneous	41	32	Vagina	259	0.00802197309099995
34	Adipose - Subcutaneous	41	5	Breast - Mammary Tissue	695	0.00749063670399996
34	Adipose - Subcutaneous	41	14	Kidney - Cortex	562	0.0165975103729999
34	Adipose - Subcutaneous	41	16	Lung	1016	0.013258707342
34	Adipose - Subcutaneous	41	7	Colon - Sigmoid	763	0.00186567164200002
35	Artery - Tibial	32	33	Whole Blood	898	0.005479452055
35	Artery - Tibial	32	27	Spleen	7505	0.00191986008599998
35	Artery - Tibial	32	10	Esophagus - Mucosa	571	0.00293685756200002
35	Artery - Tibial	32	8	Colon - Transverse	3798	0.00141309467700002
35	Artery - Tibial	32	28	Stomach	1364	0.00182001906200002
35	Artery - Tibial	32	15	Liver	365	0.00283286119000004
35	Artery - Tibial	32	16	Lung	1016	0.00552486187800005
35	Artery - Tibial	32	26	Small Intestine - Terminal Ileum	3174	0.00270114663099996
35	Artery - Tibial	32	17	Minor Salivary Gland	4833	0.00186683260700005
36	Cells - Transformed fibroblasts	9	28	Stomach	1364	0.00114020290799999
36	Cells - Transformed fibroblasts	9	27	Spleen	7505	0.00104365976700005
36	Cells - Transformed fibroblasts	9	33	Whole Blood	898	0.00148213801300001
36	Cells - Transformed fibroblasts	9	15	Liver	365	0.00236176866600002
36	Cells - Transformed fibroblasts	9	16	Lung	1016	0.00170357751299999
37	Brain - Amygdala	12	33	Whole Blood	898	0.00244355317900002
37	Brain - Amygdala	12	16	Lung	1016	0.00336640211600003
38	Brain - Anterior cingulate cortex (BA24)	7	33	Whole Blood	898	0.00182475092199996
38	Brain - Anterior cingulate cortex (BA24)	7	16	Lung	1016	0.00215285252999997
39	Brain - Caudate (basal ganglia)	10	16	Lung	1016	0.00325356179400005
39	Brain - Caudate (basal ganglia)	10	33	Whole Blood	898	0.00262467191600002
40	Brain - Cerebellum	8	33	Whole Blood	898	0.00263504611300003
40	Brain - Cerebellum	8	16	Lung	1016	0.00151656265400002
41	Brain - Cortex	10	33	Whole Blood	898	0.00186915887899997
41	Brain - Cortex	10	16	Lung	1016	0.00152531726600003
42	Brain - Frontal Cortex (BA9)	7	33	Whole Blood	898	0.00228767514999995
42	Brain - Frontal Cortex (BA9)	7	16	Lung	1016	0.00211640211599995
43	Brain - Hippocampus	9	16	Lung	1016	0.00211714890600001
43	Brain - Hippocampus	9	33	Whole Blood	898	0.00381589425100004
44	Brain - Nucleus accumbens (basal ganglia)	9	33	Whole Blood	898	0.00165920408099995
44	Brain - Nucleus accumbens (basal ganglia)	9	16	Lung	1016	0.00219634440200001
45	Brain - Putamen (basal ganglia)	8	33	Whole Blood	898	0.00260990880699996
45	Brain - Putamen (basal ganglia)	8	16	Lung	1016	0.00168539325799999
46	Brain - Spinal cord (cervical c-1)	15	33	Whole Blood	898	0.00229260905499995
46	Brain - Spinal cord (cervical c-1)	15	16	Lung	1016	0.00132993479099996
47	Brain - Substantia nigra	11	16	Lung	1016	0.00289435600599997
47	Brain - Substantia nigra	11	33	Whole Blood	898	0.00298953662199997
48	Brain - Cerebellar Hemisphere	5	33	Whole Blood	898	0.00171722953599995
49	Brain - Hypothalamus	10	33	Whole Blood	898	0.00164580854899998
