# Supplementary material for: Profiling immunoglobulin repertoires across multiple human tissues using RNA sequencing
Source: Nat Commun. 2020 Jun 19;11:3126. doi: 10.1038/s41467-020-16857-7 (PMC7305308; doi:10.1038/s41467-020-16857-7)
Supplement: Supplementary file 9 — Source Data [file 41467_2020_16857_MOESM9_ESM.zip › FigureS11_data.csv]

tissue1_ID	tissue1_name	tissue1_nCDR3	tissue2_ID	tissue2_name	tissue2_nCDR3	edge_weight
2	Artery - Coronary	118	1	Artery - Aorta	80	0.013198757764
3	Breast - Mammary Tissue	435	2	Artery - Coronary	118	0.00721807485000003
4	Colon - Transverse	2582	1	Artery - Aorta	80	0.00419213986599998
4	Colon - Transverse	2582	2	Artery - Coronary	118	0.00388760932700005
4	Colon - Transverse	2582	3	Breast - Mammary Tissue	435	0.00484302304299999
5	Esophagus - Gastroesophageal Junction	84	4	Colon - Transverse	2582	0.00108636610500001
6	Esophagus - Mucosa	373	2	Artery - Coronary	118	0.00987654320999998
6	Esophagus - Mucosa	373	1	Artery - Aorta	80	0.00614596670900003
6	Esophagus - Mucosa	373	5	Esophagus - Gastroesophageal Junction	84	0.00271229181300003
6	Esophagus - Mucosa	373	4	Colon - Transverse	2582	0.0291692934659999
6	Esophagus - Mucosa	373	3	Breast - Mammary Tissue	435	0.00869565217400003
7	Esophagus - Muscularis	20	4	Colon - Transverse	2582	0.00117002433699998
8	Kidney - Cortex	316	6	Esophagus - Mucosa	373	0.00890075656400002
9	Liver	218	6	Esophagus - Mucosa	373	0.016680567139
9	Liver	218	2	Artery - Coronary	118	0.01652892562
9	Liver	218	4	Colon - Transverse	2582	0.022082018927
9	Liver	218	1	Artery - Aorta	80	0.011286681716
9	Liver	218	3	Breast - Mammary Tissue	435	0.010256410256
10	Lung	753	6	Esophagus - Mucosa	373	0.031050621031
10	Lung	753	7	Esophagus - Muscularis	20	0.00330578512400004
10	Lung	753	4	Colon - Transverse	2582	0.0304966598900001
10	Lung	753	2	Artery - Coronary	118	0.0205421794740001
10	Lung	753	5	Esophagus - Gastroesophageal Junction	84	0.00424854076299996
10	Lung	753	9	Liver	218	0.037690401182
10	Lung	753	1	Artery - Aorta	80	0.013698630137
10	Lung	753	3	Breast - Mammary Tissue	435	0.0154697905359999
11	Minor Salivary Gland	3480	5	Esophagus - Gastroesophageal Junction	84	0.00117855038299997
11	Minor Salivary Gland	3480	3	Breast - Mammary Tissue	435	0.00521512385900003
11	Minor Salivary Gland	3480	6	Esophagus - Mucosa	373	0.042649200991
11	Minor Salivary Gland	3480	1	Artery - Aorta	80	0.00554165646899996
11	Minor Salivary Gland	3480	10	Lung	753	0.055274688237
11	Minor Salivary Gland	3480	4	Colon - Transverse	2582	0.043187852812
12	Muscle - Skeletal	9	10	Lung	753	0.00184331797199999
13	Nerve - Tibial	25	4	Colon - Transverse	2582	0.00125195618200002
13	Nerve - Tibial	25	11	Minor Salivary Gland	3480	0.00123304562299997
13	Nerve - Tibial	25	10	Lung	753	0.008230452675
14	Ovary	64	4	Colon - Transverse	2582	0.00363164721099996
14	Ovary	64	6	Esophagus - Mucosa	373	0.00725952813099995
14	Ovary	64	1	Artery - Aorta	80	0.00970493314900001
14	Ovary	64	3	Breast - Mammary Tissue	435	0.00337486623899996
14	Ovary	64	10	Lung	753	0.00964308950699999
14	Ovary	64	9	Liver	218	0.00917431192700002
15	Pancreas	62	4	Colon - Transverse	2582	0.003594309593
15	Pancreas	62	10	Lung	753	0.00793650793699996
15	Pancreas	62	6	Esophagus - Mucosa	373	0.006411255048
15	Pancreas	62	11	Minor Salivary Gland	3480	0.00431220353600004
15	Pancreas	62	9	Liver	218	0.00628930817600004
16	Pituitary	35	3	Breast - Mammary Tissue	435	0.00288600288600005
16	Pituitary	35	10	Lung	753	0.00447251118199998
17	Prostate	113	4	Colon - Transverse	2582	0.00481274911999996
17	Prostate	113	6	Esophagus - Mucosa	373	0.009615384615
17	Prostate	113	9	Liver	218	0.015503875969
17	Prostate	113	10	Lung	753	0.016501937984
17	Prostate	113	1	Artery - Aorta	80	0.019230769231
18	Skin - Not Sun Exposed (Suprapubic)	28	11	Minor Salivary Gland	3480	0.00384738698300002
18	Skin - Not Sun Exposed (Suprapubic)	28	4	Colon - Transverse	2582	0.001045296167
18	Skin - Not Sun Exposed (Suprapubic)	28	10	Lung	753	0.00399201596800003
19	Skin - Sun Exposed (Lower leg)	15	11	Minor Salivary Gland	3480	0.00142328879800002
20	Small Intestine - Terminal Ileum	2125	7	Esophagus - Muscularis	20	0.00163132136999999
20	Small Intestine - Terminal Ileum	2125	6	Esophagus - Mucosa	373	0.036073534513
20	Small Intestine - Terminal Ileum	2125	4	Colon - Transverse	2582	0.055412371134
20	Small Intestine - Terminal Ileum	2125	10	Lung	753	0.026350386898
20	Small Intestine - Terminal Ileum	2125	17	Prostate	113	0.00403064958400001
20	Small Intestine - Terminal Ileum	2125	15	Pancreas	62	0.00289435600599997
20	Small Intestine - Terminal Ileum	2125	2	Artery - Coronary	118	0.00538068334700004
20	Small Intestine - Terminal Ileum	2125	13	Nerve - Tibial	25	0.00191370709899996
20	Small Intestine - Terminal Ileum	2125	3	Breast - Mammary Tissue	435	0.00700770847900001
20	Small Intestine - Terminal Ileum	2125	1	Artery - Aorta	80	0.012587660547
21	Spleen	5437	10	Lung	753	0.069624270741
21	Spleen	5437	6	Esophagus - Mucosa	373	0.032490974729
21	Spleen	5437	20	Small Intestine - Terminal Ileum	2125	0.073095905029
21	Spleen	5437	13	Nerve - Tibial	25	0.00183964433499995
21	Spleen	5437	17	Prostate	113	0.00616860863599999
21	Spleen	5437	7	Esophagus - Muscularis	20	0.00126322438000004
21	Spleen	5437	14	Ovary	64	0.00494604316500002
21	Spleen	5437	18	Skin - Not Sun Exposed (Suprapubic)	28	0.00191570881199998
21	Spleen	5437	1	Artery - Aorta	80	0.00680410005999998
21	Spleen	5437	2	Artery - Coronary	118	0.00862068965499996
21	Spleen	5437	5	Esophagus - Gastroesophageal Junction	84	0.00124921923800003
21	Spleen	5437	9	Liver	218	0.063288288288
21	Spleen	5437	3	Breast - Mammary Tissue	435	0.00430004420800001
21	Spleen	5437	15	Pancreas	62	0.00270819228200003
21	Spleen	5437	4	Colon - Transverse	2582	0.071354166667
22	Stomach	1003	20	Small Intestine - Terminal Ileum	2125	0.0456303170920001
22	Stomach	1003	5	Esophagus - Gastroesophageal Junction	84	0.001809435134
22	Stomach	1003	6	Esophagus - Mucosa	373	0.035095137421
22	Stomach	1003	9	Liver	218	0.028665931643
22	Stomach	1003	15	Pancreas	62	0.006820119352
22	Stomach	1003	2	Artery - Coronary	118	0.00864230908999997
22	Stomach	1003	13	Nerve - Tibial	25	0.00214914723899995
22	Stomach	1003	17	Prostate	113	0.011907414347
22	Stomach	1003	3	Breast - Mammary Tissue	435	0.00860595418300003
22	Stomach	1003	7	Esophagus - Muscularis	20	0.00112311640999996
22	Stomach	1003	10	Lung	753	0.061069302482
22	Stomach	1003	4	Colon - Transverse	2582	0.04035603553
22	Stomach	1003	14	Ovary	64	0.00430181555700004
22	Stomach	1003	1	Artery - Aorta	80	0.00886917960099998
22	Stomach	1003	21	Spleen	5437	0.05955980106
23	Testis	14	10	Lung	753	0.00136247432000003
24	Thyroid	273	10	Lung	753	0.013536379019
24	Thyroid	273	3	Breast - Mammary Tissue	435	0.00552486187800005
24	Thyroid	273	11	Minor Salivary Gland	3480	0.007340674007
24	Thyroid	273	9	Liver	218	0.00295348264899997
24	Thyroid	273	21	Spleen	5437	0.00999088502300005
24	Thyroid	273	6	Esophagus - Mucosa	373	0.00537634408599996
24	Thyroid	273	4	Colon - Transverse	2582	0.00270502819100005
24	Thyroid	273	20	Small Intestine - Terminal Ileum	2125	0.00574409520200003
24	Thyroid	273	22	Stomach	1003	0.00378793313699999
25	Uterus	72	22	Stomach	1003	0.00589825628499996
25	Uterus	72	3	Breast - Mammary Tissue	435	0.00724637681200002
25	Uterus	72	6	Esophagus - Mucosa	373	0.00959232613899996
25	Uterus	72	21	Spleen	5437	0.00466367713000004
25	Uterus	72	4	Colon - Transverse	2582	0.00419111483699997
25	Uterus	72	10	Lung	753	0.00579644685400005
25	Uterus	72	9	Liver	218	0.013453185329
25	Uterus	72	24	Thyroid	273	0.00156571813700002
26	Vagina	161	4	Colon - Transverse	2582	0.00445349113399995
26	Vagina	161	21	Spleen	5437	0.00683396351800003
26	Vagina	161	2	Artery - Coronary	118	0.01164021164
26	Vagina	161	10	Lung	753	0.011665186313
26	Vagina	161	1	Artery - Aorta	80	0.00542888164999999
26	Vagina	161	25	Uterus	72	0.00765864332599997
26	Vagina	161	9	Liver	218	0.016854464539
26	Vagina	161	6	Esophagus - Mucosa	373	0.011907108841
26	Vagina	161	22	Stomach	1003	0.014109347443
26	Vagina	161	3	Breast - Mammary Tissue	435	0.007199902024
27	Whole Blood	670	4	Colon - Transverse	2582	0.029047187841
27	Whole Blood	670	6	Esophagus - Mucosa	373	0.024593272191
27	Whole Blood	670	5	Esophagus - Gastroesophageal Junction	84	0.00254452926199999
27	Whole Blood	670	8	Kidney - Cortex	316	0.019206794452
27	Whole Blood	670	15	Pancreas	62	0.00890471950100002
27	Whole Blood	670	20	Small Intestine - Terminal Ileum	2125	0.037985865724
27	Whole Blood	670	11	Minor Salivary Gland	3480	0.02938633234
27	Whole Blood	670	17	Prostate	113	0.012008217094
27	Whole Blood	670	13	Nerve - Tibial	25	0.00498802749000005
27	Whole Blood	670	24	Thyroid	273	0.011555127588
27	Whole Blood	670	14	Ovary	64	0.010810810811
27	Whole Blood	670	10	Lung	753	0.056860321384
27	Whole Blood	670	21	Spleen	5437	0.044720496894
27	Whole Blood	670	22	Stomach	1003	0.037883618972
27	Whole Blood	670	9	Liver	218	0.0510143545740001
27	Whole Blood	670	25	Uterus	72	0.00881679389300005
27	Whole Blood	670	3	Breast - Mammary Tissue	435	0.014025245442
27	Whole Blood	670	16	Pituitary	35	0.00531208499299995
27	Whole Blood	670	2	Artery - Coronary	118	0.017343358396
27	Whole Blood	670	26	Vagina	161	0.00943396226399995
27	Whole Blood	670	1	Artery - Aorta	80	0.012087350277
28	Adipose - Visceral (Omentum)	100	4	Colon - Transverse	2582	0.00411522633700001
28	Adipose - Visceral (Omentum)	100	20	Small Intestine - Terminal Ileum	2125	0.00515021459200005
28	Adipose - Visceral (Omentum)	100	11	Minor Salivary Gland	3480	0.00607492406300003
28	Adipose - Visceral (Omentum)	100	24	Thyroid	273	0.00414937759300005
28	Adipose - Visceral (Omentum)	100	22	Stomach	1003	0.00809716599200005
28	Adipose - Visceral (Omentum)	100	6	Esophagus - Mucosa	373	0.00905604960499995
28	Adipose - Visceral (Omentum)	100	9	Liver	218	0.0190860215050001
28	Adipose - Visceral (Omentum)	100	14	Ovary	64	0.00816326530599998
28	Adipose - Visceral (Omentum)	100	10	Lung	753	0.019455252918
28	Adipose - Visceral (Omentum)	100	2	Artery - Coronary	118	0.026666666667
28	Adipose - Visceral (Omentum)	100	3	Breast - Mammary Tissue	435	0.00353592162500005
28	Adipose - Visceral (Omentum)	100	26	Vagina	161	0.00913242009100002
28	Adipose - Visceral (Omentum)	100	27	Whole Blood	670	0.014505373768
28	Adipose - Visceral (Omentum)	100	21	Spleen	5437	0.00703812316700003
28	Adipose - Visceral (Omentum)	100	1	Artery - Aorta	80	0.0128205128210001
29	Adrenal Gland	37	20	Small Intestine - Terminal Ileum	2125	0.00304259634899995
29	Adrenal Gland	37	10	Lung	753	0.00425539620500004
29	Adrenal Gland	37	27	Whole Blood	670	0.00865800865800004
29	Adrenal Gland	37	6	Esophagus - Mucosa	373	0.00357142857100001
29	Adrenal Gland	37	4	Colon - Transverse	2582	0.00170388906999996
29	Adrenal Gland	37	2	Artery - Coronary	118	0.00588235294100004
29	Adrenal Gland	37	21	Spleen	5437	0.00369685767100003
29	Adrenal Gland	37	22	Stomach	1003	0.00530503978800001
29	Adrenal Gland	37	1	Artery - Aorta	80	0.00716845878100003
29	Adrenal Gland	37	26	Vagina	161	0.00126422250299996
29	Adrenal Gland	37	9	Liver	218	0.00644122383300005
30	Adipose - Subcutaneous	25	10	Lung	753	0.00830039525699999
30	Adipose - Subcutaneous	25	27	Whole Blood	670	0.00623052959500003
30	Adipose - Subcutaneous	25	20	Small Intestine - Terminal Ileum	2125	0.00105238603799995
30	Adipose - Subcutaneous	25	11	Minor Salivary Gland	3480	0.002217574005
30	Adipose - Subcutaneous	25	21	Spleen	5437	0.002813379181
30	Adipose - Subcutaneous	25	4	Colon - Transverse	2582	0.00119309877600005
30	Adipose - Subcutaneous	25	22	Stomach	1003	0.00204778156999996
31	Cells - EBV-transformed lymphocytes	31	25	Uterus	72	0.011049723757
31	Cells - EBV-transformed lymphocytes	31	10	Lung	753	0.00583586419299997
31	Cells - EBV-transformed lymphocytes	31	4	Colon - Transverse	2582	0.00448565661800004
31	Cells - EBV-transformed lymphocytes	31	27	Whole Blood	670	0.00913261050900005
31	Cells - EBV-transformed lymphocytes	31	20	Small Intestine - Terminal Ileum	2125	0.00341611495399996
31	Cells - EBV-transformed lymphocytes	31	6	Esophagus - Mucosa	373	0.00947190911399998
31	Cells - EBV-transformed lymphocytes	31	11	Minor Salivary Gland	3480	0.00386776082499996
31	Cells - EBV-transformed lymphocytes	31	9	Liver	218	0.0125
31	Cells - EBV-transformed lymphocytes	31	22	Stomach	1003	0.00474576652900005
31	Cells - EBV-transformed lymphocytes	31	21	Spleen	5437	0.00381861575200004
32	Colon - Sigmoid	589	10	Lung	753	0.00968585165500002
32	Colon - Sigmoid	589	20	Small Intestine - Terminal Ileum	2125	0.00545950864400002
32	Colon - Sigmoid	589	4	Colon - Transverse	2582	0.00347146886500005
32	Colon - Sigmoid	589	25	Uterus	72	0.00179775280899996
32	Colon - Sigmoid	589	6	Esophagus - Mucosa	373	0.00613496932500002
32	Colon - Sigmoid	589	11	Minor Salivary Gland	3480	0.00555776101600003
32	Colon - Sigmoid	589	27	Whole Blood	670	0.00621118012400002
32	Colon - Sigmoid	589	22	Stomach	1003	0.00556328233699999
32	Colon - Sigmoid	589	21	Spleen	5437	0.00252830648500002
33	Artery - Tibial	21	10	Lung	753	0.00211416490500005
33	Artery - Tibial	21	11	Minor Salivary Gland	3480	0.00123482198000002
34	Brain - Substantia nigra	7	10	Lung	753	0.00140252454400003
35	Heart - Atrial Appendage	21	27	Whole Blood	670	0.00368189011599995
35	Heart - Atrial Appendage	21	22	Stomach	1003	0.002232051061
35	Heart - Atrial Appendage	21	10	Lung	753	0.004201680672
35	Heart - Atrial Appendage	21	21	Spleen	5437	0.00194282542299995
36	Heart - Left Ventricle	13	21	Spleen	5437	0.00109990834100004
