# Supplementary material for: Profiling immunoglobulin repertoires across multiple human tissues using RNA sequencing
Source: Nat Commun. 2020 Jun 19;11:3126. doi: 10.1038/s41467-020-16857-7 (PMC7305308; doi:10.1038/s41467-020-16857-7)
Supplement: Supplementary file 9 — Source Data [file 41467_2020_16857_MOESM9_ESM.zip › FigureS12_data.csv]

	submitted_subject_id_s	n_cdr3_IGH	state
0	GTEX-YFC4	5621	Diseased
1	GTEX-14BMU	5260	Diseased
2	GTEX-11XUK	4435	Diseased
3	GTEX-S4UY	3581	Diseased
4	GTEX-144FL	3540	Diseased
5	GTEX-OHPL	3453	Diseased
6	GTEX-13NYB	2872	Healthy
7	GTEX-W5WG	2589	Diseased
8	GTEX-139UW	1949	Diseased
9	GTEX-S4Q7	1462	Diseased
10	GTEX-WI4N	1426	Diseased
11	GTEX-13NZ9	1390	Diseased
12	GTEX-YB5K	1383	Healthy
13	GTEX-11GSP	1358	Diseased
14	GTEX-14AS3	1345	Diseased
15	GTEX-131XF	1315	Diseased
16	GTEX-13QJC	1024	Diseased
17	GTEX-131YS	1023	Diseased
18	GTEX-QLQ7	1014	Diseased
19	GTEX-WYVS	954	Diseased
20	GTEX-WXYG	952	Healthy
21	GTEX-WHSB	886	Healthy
23	GTEX-YJ89	684	Diseased
24	GTEX-V955	648	Healthy
25	GTEX-14ABY	606	Diseased
26	GTEX-WL46	587	Healthy
27	GTEX-OHPJ	586	Healthy
28	GTEX-132AR	565	Healthy
29	GTEX-OXRK	556	Healthy
30	GTEX-W5X1	472	Healthy
31	GTEX-U3ZH	431	Diseased
32	GTEX-111VG	374	Diseased
33	GTEX-R55G	371	Diseased
34	GTEX-ZZPU	368	Healthy
35	GTEX-X4LF	359	Healthy
36	GTEX-145ME	326	Healthy
37	GTEX-XMK1	325	Healthy
38	GTEX-YF7O	302	Healthy
39	GTEX-11DXZ	286	Healthy
40	GTEX-S341	262	Healthy
41	GTEX-11ZTS	253	Healthy
42	GTEX-OOBK	243	Healthy
43	GTEX-P78B	232	Healthy
44	GTEX-OXRL	223	Healthy
45	GTEX-SIU8	214	Healthy
46	GTEX-ZY6K	201	Healthy
47	GTEX-T2IS	187	Healthy
48	GTEX-13O1R	162	Healthy
49	GTEX-13FXS	161	Diseased
50	GTEX-146FR	141	Healthy
51	GTEX-13CF3	116	Healthy
53	GTEX-WY7C	103	Healthy
54	GTEX-WRHU	96	Healthy
55	GTEX-WFJO	93	Healthy
56	GTEX-R55C	93	Healthy
57	GTEX-145LU	91	Healthy
58	GTEX-13N2G	88	Healthy
59	GTEX-WFG8	87	Healthy
60	GTEX-Y9LG	87	Healthy
61	GTEX-13OVG	83	Healthy
62	GTEX-13111	78	Healthy
63	GTEX-WYBS	77	Healthy
64	GTEX-VUSG	76	Healthy
65	GTEX-1497J	75	Healthy
66	GTEX-PWCY	75	Healthy
67	GTEX-1269C	67	Healthy
68	GTEX-XV7Q	67	Healthy
69	GTEX-WYJK	64	Healthy
70	GTEX-13S86	61	Healthy
71	GTEX-13NYC	47	Healthy
72	GTEX-Y5V5	36	Healthy
73	GTEX-Q2AI	0	Healthy
74	GTEX-OOBJ	0	Healthy
75	GTEX-P44G	0	Healthy
76	GTEX-SUCS	0	Healthy
77	GTEX-TKQ1	0	Healthy
78	GTEX-OXRP	0	Healthy
79	GTEX-QEL4	0	Healthy
80	GTEX-QEG5	1	Healthy
81	GTEX-SIU7	1	Healthy
82	GTEX-11DYG	1	Healthy
83	GTEX-RTLS	1	Healthy
84	GTEX-WHSE	1	Healthy
85	GTEX-WFG7	1	Healthy
86	GTEX-PWOO	2	Healthy
87	GTEX-QXCU	2	Healthy
88	GTEX-12ZZZ	2	Healthy
89	GTEX-12WS9	2	Healthy
90	GTEX-S4P3	2	Healthy
91	GTEX-WK11	2	Healthy
92	GTEX-R3RS	2	Healthy
93	GTEX-11GSO	2	Healthy
94	GTEX-14753	2	Healthy
95	GTEX-13NZA	2	Healthy
96	GTEX-SE5C	2	Healthy
97	GTEX-11TT1	3	Healthy
98	GTEX-132NY	3	Healthy
99	GTEX-YB5E	3	Healthy
100	GTEX-13VXT	3	Healthy
101	GTEX-13OVI	3	Healthy
102	GTEX-13112	3	Healthy
103	GTEX-XBEW	3	Healthy
104	GTEX-RWSA	3	Healthy
105	GTEX-OHPM	3	Healthy
106	GTEX-14A5H	3	Healthy
107	GTEX-RU1J	4	Healthy
108	GTEX-145MI	4	Healthy
109	GTEX-ZDTS	4	Healthy
110	GTEX-11DZ1	4	Healthy
111	GTEX-147F4	4	Healthy
112	GTEX-QV31	4	Healthy
113	GTEX-V1D1	4	Healthy
114	GTEX-XBED	4	Healthy
115	GTEX-144GM	4	Healthy
116	GTEX-S4Z8	5	Healthy
117	GTEX-WH7G	5	Healthy
118	GTEX-RVPV	5	Healthy
119	GTEX-ZYFC	5	Healthy
120	GTEX-XLM4	5	Healthy
121	GTEX-14ICL	5	Healthy
122	GTEX-XUZC	5	Healthy
123	GTEX-12WSH	5	Healthy
124	GTEX-VJYA	5	Healthy
125	GTEX-UPIC	6	Healthy
126	GTEX-R53T	6	Healthy
127	GTEX-ZAK1	6	Healthy
128	GTEX-12WSC	6	Healthy
129	GTEX-144GO	6	Healthy
130	GTEX-NPJ8	7	Healthy
131	GTEX-ZYW4	7	Healthy
132	GTEX-131XE	7	Healthy
133	GTEX-132QS	8	Healthy
134	GTEX-145MH	8	Healthy
135	GTEX-14E6C	8	Healthy
136	GTEX-X15G	10	Healthy
137	GTEX-WWYW	10	Healthy
138	GTEX-S7SE	10	Healthy
139	GTEX-WHPG	11	Healthy
140	GTEX-11DXX	11	Healthy
141	GTEX-14A6H	11	Healthy
142	GTEX-PLZ4	12	Healthy
143	GTEX-12696	12	Healthy
144	GTEX-ZC5H	12	Healthy
145	GTEX-13FLV	12	Healthy
146	GTEX-146FQ	12	Healthy
147	GTEX-147GR	12	Healthy
148	GTEX-PX3G	13	Healthy
149	GTEX-N7MS	13	Healthy
150	GTEX-Q2AG	13	Healthy
151	GTEX-13O21	13	Healthy
152	GTEX-11TUW	13	Healthy
153	GTEX-13RTK	13	Healthy
154	GTEX-X4XX	13	Healthy
155	GTEX-QDVJ	15	Healthy
156	GTEX-Y8E4	15	Healthy
157	GTEX-YEC3	15	Healthy
158	GTEX-X4XY	15	Healthy
159	GTEX-WOFL	15	Healthy
160	GTEX-11NUK	15	Healthy
161	GTEX-13FHO	15	Healthy
162	GTEX-Y3I4	16	Healthy
163	GTEX-1122O	16	Healthy
164	GTEX-113JC	16	Healthy
165	GTEX-13YAN	16	Healthy
166	GTEX-S7SF	17	Healthy
167	GTEX-REY6	17	Healthy
168	GTEX-OXRO	17	Healthy
169	GTEX-ZF28	17	Healthy
170	GTEX-X5EB	18	Healthy
171	GTEX-XUW1	18	Healthy
172	GTEX-P4PQ	18	Healthy
173	GTEX-SN8G	19	Healthy
174	GTEX-ZAJG	19	Healthy
175	GTEX-13FTY	20	Healthy
176	GTEX-14ASI	20	Healthy
177	GTEX-11TTK	21	Healthy
178	GTEX-X8HC	22	Healthy
179	GTEX-YFCO	24	Healthy
180	GTEX-U3ZN	25	Healthy
181	GTEX-WVLH	25	Healthy
182	GTEX-UJMC	25	Healthy
183	GTEX-144GL	25	Healthy
184	GTEX-XGQ4	27	Healthy
185	GTEX-Y5LM	28	Healthy
186	GTEX-13N1W	28	Healthy
187	GTEX-RNOR	29	Healthy
188	GTEX-P4QS	31	Healthy
189	GTEX-RN64	35	Healthy
190	GTEX-133LE	38	Healthy
191	GTEX-148VJ	38	Healthy
192	GTEX-145MG	39	Healthy
193	GTEX-11EQ9	40	Healthy
194	GTEX-13113	41	Healthy
195	GTEX-11LCK	42	Healthy
196	GTEX-XUJ4	43	Healthy
197	GTEX-RM2N	45	Healthy
198	GTEX-13QBU	46	Healthy
199	GTEX-1399U	46	Healthy
200	GTEX-WEY5	49	Healthy
201	GTEX-ZAB5	55	Healthy
202	GTEX-OIZH	56	Healthy
203	GTEX-OIZI	56	Healthy
204	GTEX-Y5V6	61	Healthy
205	GTEX-PWN1	64	Healthy
