# Supplementary material for: Profiling immunoglobulin repertoires across multiple human tissues using RNA sequencing
Source: Nat Commun. 2020 Jun 19;11:3126. doi: 10.1038/s41467-020-16857-7 (PMC7305308; doi:10.1038/s41467-020-16857-7)
Supplement: Supplementary file 9 — Source Data [file 41467_2020_16857_MOESM9_ESM.zip › FigureS13_data.csv]

	Threshold	Recall	Precision	F1-Score
0	0.05	0.010101010100999999	0.5	0.01980198019800039
1	0.1	0.17171717171700002	0.708333333333	0.2764227642273944
2	0.15	0.30303030303	0.75	0.4316546762586854
3	0.2	0.33333333333299997	0.75	0.461538461538142
4	0.25	0.34343434343400003	0.7727272727269999	0.4755244755240947
5	0.3	0.34343434343400003	0.723404255319	0.4657534246571876
6	0.35	0.34343434343400003	0.708333333333	0.46258503401322276
7	0.4	0.34343434343400003	0.5666666666669999	0.4276729559746714
8	0.45	0.34343434343400003	0.523076923077	0.4146341463412373
9	0.5	0.33333333333299997	0.733333333333	0.4583333333329531
10	0.55	0.33333333333299997	0.452054794521	0.3837209302325001
11	0.6	0.34343434343400003	0.354166666667	0.3487179487179333
12	0.65	0.34343434343400003	0.33333333333299997	0.3383084577111045
13	0.7	0.34343434343400003	0.303571428571	0.322274881516195
14	0.75	0.353535353535	0.289256198347	0.31818181818161
15	0.8	0.353535353535	0.289256198347	0.31818181818161
16	0.85	0.353535353535	0.289256198347	0.31818181818161
17	0.9	0.353535353535	0.289256198347	0.31818181818161
18	0.95	0.353535353535	0.289256198347	0.31818181818161
19	1.0	0.30303030303	0.37037037037	0.33333333333299997
