# Supplementary material for: Profiling immunoglobulin repertoires across multiple human tissues using RNA sequencing
Source: Nat Commun. 2020 Jun 19;11:3126. doi: 10.1038/s41467-020-16857-7 (PMC7305308; doi:10.1038/s41467-020-16857-7)
Supplement: Supplementary file 9 — Source Data [file 41467_2020_16857_MOESM9_ESM.zip › FigureS14_data.csv]

	Read Length	Coverage	rl	Recall	Precision	type	F1-Score
0	50	1	50	0.222222222	0.5	CAST	0.30769230747928994
1	50	2	50	0.272727273	0.5	CAST	0.3529411766989619
2	50	4	50	0.434343434	0.573333333	CAST	0.4942528732170035
3	50	8	50	0.464646465	0.56097561	CAST	0.5082872931293305
4	50	16	50	0.5555555560000001	0.539215686	CAST	0.5472636816662955
5	50	32	50	0.565656566	0.523364486	CAST	0.5436893205570742
6	50	64	50	0.525252525	0.393939394	CAST	0.4502164501632653
7	50	128	50	0.545454546	0.276923077	CAST	0.36734693896688886
8	75	1	75	0.12121212099999999	0.6	CAST	0.20168067197528422
9	75	2	75	0.222222222	0.647058824	CAST	0.33082706748442536
10	75	4	75	0.313131313	0.837837838	CAST	0.4558823528260165
11	75	8	75	0.333333333	0.75	CAST	0.4615384612189349
12	75	16	75	0.383838384	0.775510204	CAST	0.5135135136402483
13	75	32	75	0.454545455	0.818181818	CAST	0.584415584744898
14	75	64	75	0.484848485	0.761904762	CAST	0.5925925927345679
15	75	128	75	0.474747475	0.6527777779999999	CAST	0.5497076025872576
16	100	1	100	0.454545455	0.818181818	CAST	0.584415584744898
17	100	2	100	0.565656566	0.8	CAST	0.6627218937268303
18	100	4	100	0.656565657	0.8666666670000001	CAST	0.7471264371866825
19	100	8	100	0.7777777779999999	0.905882353	CAST	0.8369565218928993
20	100	16	100	0.8080808079999999	0.842105263	CAST	0.8247422679234244
21	100	32	100	0.898989899	0.8557692309999999	CAST	0.8768472907663374
22	100	64	100	0.94949495	0.7899159659999999	CAST	0.8623853210788653
23	100	128	100	0.94949495	0.56626506	CAST	0.7094339622160198
24	50	1	50	0.252525253	0.284090909	NOCAST	0.26737967937024215
25	50	2	50	0.323232323	0.231884058	NOCAST	0.2700421940314053
26	50	4	50	0.484848485	0.166089965	NOCAST	0.24742267999056758
27	50	8	50	0.484848485	0.095049505	NOCAST	0.15894039742834745
28	50	16	50	0.575757576	0.05418251	NOCAST	0.09904431012569587
29	50	32	50	0.575757576	0.036703155	NOCAST	0.06900726359990018
30	50	64	50	0.565656566	0.021671827	NOCAST	0.04174431675999727
31	50	128	50	0.565656566	0.013806706	NOCAST	0.02695547511329276
32	75	1	75	0.08080808099999999	0.8888888890000001	NOCAST	0.1481481484722222
33	75	2	75	0.191919192	0.826086957	NOCAST	0.31147540997648476
34	75	4	75	0.303030303	0.731707317	NOCAST	0.42857142852857144
35	75	8	75	0.303030303	0.37037037	NOCAST	0.333333333165
36	75	16	75	0.414141414	0.288732394	NOCAST	0.34024896235360963
37	75	32	75	0.464646465	0.135693215	NOCAST	0.21004566173015576
38	75	64	75	0.494949495	0.07680250799999999	NOCAST	0.13297150635197147
39	75	128	75	0.494949495	0.046270066	NOCAST	0.08462866995421353
40	100	1	100	0.383838384	0.904761905	NOCAST	0.5390070924001811
41	100	2	100	0.535353535	0.7571428570000001	NOCAST	0.6272189346195862
42	100	4	100	0.6767676770000001	0.603603604	NOCAST	0.63809523842
43	100	8	100	0.787878788	0.329113924	NOCAST	0.46428571425637755
44	100	16	100	0.8383838379999999	0.152854512	NOCAST	0.2585669782170495
45	100	32	100	0.9191919190000001	0.080602303	NOCAST	0.14820846918315048
46	100	64	100	0.95959596	0.046545811	NOCAST	0.08878504695442876
47	100	128	100	0.96969697	0.030056356	NOCAST	0.05830549713508294
