# Supplementary material for: Profiling immunoglobulin repertoires across multiple human tissues using RNA sequencing
Source: Nat Commun. 2020 Jun 19;11:3126. doi: 10.1038/s41467-020-16857-7 (PMC7305308; doi:10.1038/s41467-020-16857-7)
Supplement: Supplementary file 9 — Source Data [file 41467_2020_16857_MOESM9_ESM.zip › FigureS4_data.csv]

th	imrep_portion_items	mixcr_portion_items
0.1	1.0	0.75
0.09994997498749375	1.0	0.75
0.0998999499749875	1.0	0.75
0.09984992496248124	1.0	0.75
0.099799899949975	1.0	0.75
0.09974987493746874	1.0	0.75
0.09969984992496249	1.0	0.75
0.09964982491245623	1.0	0.75
0.09959979989994998	1.0	0.75
0.09954977488744372	1.0	0.75
0.09949974987493747	1.0	0.75
0.09944972486243123	1.0	0.75
0.09939969984992497	1.0	0.75
0.09934967483741872	1.0	0.75
0.09929964982491246	1.0	0.75
0.0992496248124062	1.0	0.75
0.09919959979989995	1.0	0.75
0.0991495747873937	1.0	0.75
0.09909954977488745	1.0	0.75
0.0990495247623812	1.0	0.75
0.09899949974987494	1.0	0.75
0.09894947473736869	1.0	0.75
0.09889944972486243	1.0	0.75
0.09884942471235618	1.0	0.75
0.09879939969984992	1.0	0.75
0.09874937468734368	1.0	0.75
0.09869934967483743	1.0	0.75
0.09864932466233117	1.0	0.75
0.09859929964982492	1.0	0.75
0.09854927463731866	1.0	0.75
0.09849924962481241	1.0	0.75
0.09844922461230615	1.0	0.75
0.09839919959979991	1.0	0.75
0.09834917458729366	1.0	0.75
0.0982991495747874	1.0	0.75
0.09824912456228115	1.0	0.75
0.09819909954977489	1.0	0.75
0.09814907453726864	1.0	0.75
0.09809904952476238	1.0	0.75
0.09804902451225614	1.0	0.75
0.09799899949974988	1.0	0.75
0.09794897448724363	1.0	0.75
0.09789894947473737	1.0	0.75
0.09784892446223112	1.0	0.75
0.09779889944972486	1.0	0.75
0.09774887443721861	1.0	0.75
0.09769884942471237	1.0	0.75
0.09764882441220611	1.0	0.75
0.09759879939969986	1.0	0.75
0.0975487743871936	1.0	0.75
0.09749874937468735	1.0	0.75
0.09744872436218109	1.0	0.75
0.09739869934967485	1.0	0.75
0.0973486743371686	1.0	0.75
0.09729864932466234	1.0	0.75
0.09724862431215608	1.0	0.75
0.09719859929964983	1.0	0.75
0.09714857428714357	1.0	0.75
0.09709854927463732	1.0	0.75
0.09704852426213106	1.0	0.75
0.09699849924962482	1.0	0.75
0.09694847423711857	1.0	0.75
0.09689844922461231	1.0	0.75
0.09684842421210606	1.0	0.75
0.0967983991995998	1.0	0.75
0.09674837418709355	1.0	0.75
0.0966983491745873	1.0	0.75
0.09664832416208105	1.0	0.75
0.0965982991495748	1.0	0.75
0.09654827413706854	1.0	0.75
0.09649824912456229	1.0	0.75
0.09644822411205603	1.0	0.75
0.09639819909954978	1.0	0.75
0.09634817408704352	1.0	0.75
0.09629814907453728	1.0	0.75
0.09624812406203102	1.0	0.75
0.09619809904952477	1.0	0.75
0.09614807403701851	1.0	0.75
0.09609804902451226	1.0	0.75
0.096048024012006	1.0	0.75
0.09599799899949976	1.0	0.75
0.0959479739869935	1.0	0.75
0.09589794897448725	1.0	0.75
0.095847923961981	1.0	0.75
0.09579789894947474	1.0	0.75
0.09574787393696849	1.0	0.75
0.09569784892446223	1.0	0.75
0.09564782391195599	1.0	0.75
0.09559779889944973	1.0	0.75
0.09554777388694348	1.0	0.75
0.09549774887443722	1.0	0.75
0.09544772386193097	1.0	0.75
0.09539769884942471	1.0	0.75
0.09534767383691846	1.0	0.75
0.09529764882441222	1.0	0.75
0.09524762381190596	1.0	0.75
0.09519759879939971	1.0	0.75
0.09514757378689345	1.0	0.75
0.0950975487743872	1.0	0.75
0.09504752376188094	1.0	0.75
0.09499749874937469	1.0	0.75
0.09494747373686845	1.0	0.75
0.09489744872436219	1.0	0.75
0.09484742371185594	1.0	0.75
0.09479739869934968	1.0	0.75
0.09474737368684343	1.0	0.75
0.09469734867433717	1.0	0.75
0.09464732366183091	1.0	0.75
0.09459729864932467	1.0	0.75
0.09454727363681842	1.0	0.75
0.09449724862431216	1.0	0.75
0.09444722361180591	1.0	0.75
0.09439719859929965	1.0	0.75
0.0943471735867934	1.0	0.75
0.09429714857428714	1.0	0.75
0.0942471235617809	1.0	0.75
0.09419709854927465	1.0	0.75
0.09414707353676839	1.0	0.75
0.09409704852426214	1.0	0.75
0.09404702351175588	1.0	0.75
0.09399699849924963	1.0	0.75
0.09394697348674337	1.0	0.75
0.09389694847423713	1.0	0.75
0.09384692346173087	1.0	0.75
0.09379689844922462	1.0	0.75
0.09374687343671836	1.0	0.75
0.09369684842421211	1.0	0.75
0.09364682341170585	1.0	0.75
0.0935967983991996	1.0	0.75
0.09354677338669336	1.0	0.75
0.0934967483741871	1.0	0.75
0.09344672336168085	1.0	0.75
0.09339669834917459	1.0	0.75
0.09334667333666834	1.0	0.75
0.09329664832416208	1.0	0.75
0.09324662331165583	1.0	0.75
0.09319659829914959	1.0	0.75
0.09314657328664333	1.0	0.75
0.09309654827413708	1.0	0.75
0.09304652326163082	1.0	0.75
0.09299649824912457	1.0	0.75
0.09294647323661831	1.0	0.75
0.09289644822411205	1.0	0.75
0.09284642321160581	1.0	0.75
0.09279639819909956	1.0	0.75
0.0927463731865933	1.0	0.75
0.09269634817408705	1.0	0.75
0.09264632316158079	1.0	0.75
0.09259629814907454	1.0	0.75
0.09254627313656828	1.0	0.75
0.09249624812406204	1.0	0.75
0.09244622311155579	1.0	0.75
0.09239619809904953	1.0	0.75
0.09234617308654328	1.0	0.75
0.09229614807403702	1.0	0.75
0.09224612306153077	1.0	0.75
0.09219609804902451	1.0	0.75
0.09214607303651827	1.0	0.75
0.09209604802401201	1.0	0.75
0.09204602301150576	1.0	0.75
0.0919959979989995	1.0	0.75
0.09194597298649325	1.0	0.75
0.091895947973987	1.0	0.75
0.09184592296148075	1.0	0.75
0.0917958979489745	1.0	0.75
0.09174587293646824	1.0	0.75
0.09169584792396199	1.0	0.75
0.09164582291145573	1.0	0.75
0.09159579789894948	1.0	0.75
0.09154577288644322	1.0	0.75
0.09149574787393697	1.0	0.75
0.09144572286143073	1.0	0.75
0.09139569784892447	1.0	0.75
0.09134567283641822	1.0	0.75
0.09129564782391196	1.0	0.75
0.0912456228114057	1.0	0.75
0.09119559779889945	1.0	0.75
0.09114557278639321	1.0	0.75
0.09109554777388695	1.0	0.75
0.0910455227613807	1.0	0.75
0.09099549774887444	1.0	0.75
0.09094547273636819	1.0	0.75
0.09089544772386193	1.0	0.75
0.09084542271135568	1.0	0.75
0.09079539769884942	1.0	0.75
0.09074537268634318	1.0	0.75
0.09069534767383693	1.0	0.75
0.09064532266133067	1.0	0.75
0.09059529764882442	1.0	0.75
0.09054527263631816	1.0	0.75
0.0904952476238119	1.0	0.75
0.09044522261130566	1.0	0.75
0.09039519759879941	1.0	0.75
0.09034517258629315	1.0	0.75
0.0902951475737869	1.0	0.75
0.09024512256128064	1.0	0.75
0.09019509754877439	1.0	0.75
0.09014507253626813	1.0	0.75
0.09009504752376188	1.0	0.75
0.09004502251125564	1.0	0.75
0.08999499749874938	1.0	0.75
0.08994497248624313	1.0	0.75
0.08989494747373687	1.0	0.75
0.08984492246123062	1.0	0.75
0.08979489744872436	1.0	0.75
0.08974487243621812	1.0	0.75
0.08969484742371187	1.0	0.75
0.08964482241120561	1.0	0.75
0.08959479739869936	1.0	0.75
0.0895447723861931	1.0	0.75
0.08949474737368684	1.0	0.75
0.08944472236118059	1.0	0.75
0.08939469734867433	1.0	0.75
0.0893446723361681	1.0	0.75
0.08929464732366184	1.0	0.75
0.08924462231115558	1.0	0.75
0.08919459729864933	1.0	0.75
0.08914457228614307	1.0	0.75
0.08909454727363682	1.0	0.75
0.08904452226113058	1.0	0.75
0.08899449724862432	1.0	0.75
0.08894447223611807	1.0	0.75
0.08889444722361181	1.0	0.75
0.08884442221110556	1.0	0.75
0.0887943971985993	1.0	0.75
0.08874437218609305	1.0	0.75
0.08869434717358679	1.0	0.75
0.08864432216108055	1.0	0.75
0.0885942971485743	1.0	0.75
0.08854427213606804	1.0	0.75
0.08849424712356178	1.0	0.75
0.08844422211105553	1.0	0.75
0.08839419709854927	1.0	0.75
0.08834417208604303	1.0	0.75
0.08829414707353678	1.0	0.75
0.08824412206103052	1.0	0.75
0.08819409704852427	1.0	0.75
0.08814407203601801	1.0	0.75
0.08809404702351176	1.0	0.75
0.0880440220110055	1.0	0.75
0.08799399699849926	1.0	0.75
0.087943971985993	1.0	0.75
0.08789394697348675	1.0	0.75
0.0878439219609805	1.0	0.75
0.08779389694847424	1.0	0.75
0.08774387193596798	1.0	0.75
0.08769384692346173	1.0	0.75
0.08764382191095549	1.0	0.75
0.08759379689844923	1.0	0.75
0.08754377188594298	1.0	0.75
0.08749374687343672	1.0	0.75
0.08744372186093047	1.0	0.75
0.08739369684842421	1.0	0.75
0.08734367183591796	1.0	0.75
0.08729364682341172	1.0	0.75
0.08724362181090546	1.0	0.75
0.0871935967983992	1.0	0.75
0.08714357178589295	1.0	0.75
0.0870935467733867	1.0	0.75
0.08704352176088044	1.0	0.75
0.0869934967483742	1.0	0.75
0.08694347173586794	1.0	0.75
0.08689344672336169	1.0	0.75
0.08684342171085543	1.0	0.75
0.08679339669834918	1.0	0.75
0.08674337168584292	1.0	0.75
0.08669334667333667	1.0	0.75
0.08664332166083041	1.0	0.75
0.08659329664832417	1.0	0.75
0.08654327163581792	1.0	0.75
0.08649324662331166	1.0	0.75
0.0864432216108054	1.0	0.75
0.08639319659829915	1.0	0.75
0.0863431715857929	1.0	0.75
0.08629314657328666	1.0	0.75
0.0862431215607804	1.0	0.75
0.08619309654827415	1.0	0.75
0.08614307153576789	1.0	0.75
0.08609304652326163	1.0	0.75
0.08604302151075538	1.0	0.75
0.08599299649824912	1.0	0.75
0.08594297148574287	1.0	0.75
0.08589294647323663	1.0	0.75
0.08584292146073037	1.0	0.75
0.08579289644822412	1.0	0.75
0.08574287143571786	1.0	0.75
0.08569284642321161	1.0	0.75
0.08564282141070535	1.0	0.75
0.08559279639819911	1.0	0.75
0.08554277138569286	1.0	0.75
0.0854927463731866	1.0	0.75
0.08544272136068035	1.0	0.75
0.08539269634817409	1.0	0.75
0.08534267133566784	1.0	0.75
0.08529264632316158	1.0	0.75
0.08524262131065533	1.0	0.75
0.08519259629814908	1.0	0.75
0.08514257128564283	1.0	0.75
0.08509254627313657	1.0	0.75
0.08504252126063032	1.0	0.75
0.08499249624812406	1.0	0.75
0.08494247123561781	1.0	0.75
0.08489244622311157	1.0	0.75
0.08484242121060531	1.0	0.75
0.08479239619809906	1.0	0.75
0.0847423711855928	1.0	0.75
0.08469234617308655	1.0	0.75
0.08464232116058029	1.0	0.75
0.08459229614807404	1.0	0.75
0.08454227113556778	1.0	0.75
0.08449224612306154	1.0	0.75
0.08444222111055529	1.0	0.75
0.08439219609804903	1.0	0.75
0.08434217108554277	1.0	0.75
0.08429214607303652	1.0	0.75
0.08424212106053026	1.0	0.75
0.08419209604802402	1.0	0.75
0.08414207103551777	1.0	0.75
0.08409204602301151	1.0	0.75
0.08404202101050526	1.0	0.75
0.083991995997999	1.0	0.75
0.08394197098549275	1.0	0.75
0.08389194597298649	1.0	0.75
0.08384192096048024	1.0	0.75
0.083791895947974	1.0	0.75
0.08374187093546774	1.0	0.75
0.08369184592296149	1.0	0.75
0.08364182091045523	1.0	0.75
0.08359179589794898	1.0	0.75
0.08354177088544273	1.0	0.75
0.08349174587293648	1.0	0.75
0.08344172086043022	1.0	0.75
0.08339169584792397	1.0	0.75
0.08334167083541771	1.0	0.75
0.08329164582291146	1.0	0.75
0.0832416208104052	1.0	0.75
0.08319159579789895	1.0	0.75
0.0831415707853927	1.0	0.75
0.08309154577288645	1.0	0.75
0.0830415207603802	1.0	0.75
0.08299149574787394	1.0	0.75
0.08294147073536769	1.0	0.75
0.08289144572286143	1.0	0.75
0.08284142071035519	1.0	0.75
0.08279139569784894	1.0	0.75
0.08274137068534268	1.0	0.75
0.08269134567283642	1.0	0.75
0.08264132066033017	1.0	0.75
0.08259129564782391	1.0	0.75
0.08254127063531766	1.0	0.75
0.0824912456228114	1.0	0.75
0.08244122061030515	1.0	0.75
0.08239119559779891	1.0	0.75
0.08234117058529265	1.0	0.75
0.0822911455727864	1.0	0.75
0.08224112056028014	1.0	0.75
0.08219109554777389	1.0	0.75
0.08214107053526765	1.0	0.75
0.08209104552276139	1.0	0.75
0.08204102051025514	1.0	0.75
0.08199099549774888	1.0	0.75
0.08194097048524263	1.0	0.75
0.08189094547273637	1.0	0.75
0.08184092046023012	1.0	0.75
0.08179089544772386	1.0	0.75
0.0817408704352176	1.0	0.75
0.08169084542271136	1.0	0.75
0.08164082041020511	1.0	0.75
0.08159079539769885	1.0	0.75
0.0815407703851926	1.0	0.75
0.08149074537268634	1.0	0.75
0.0814407203601801	1.0	0.75
0.08139069534767385	1.0	0.75
0.08134067033516759	1.0	0.75
0.08129064532266134	1.0	0.75
0.08124062031015508	1.0	0.75
0.08119059529764883	1.0	0.75
0.08114057028514257	1.0	0.75
0.08109054527263632	1.0	0.75
0.08104052026013006	1.0	0.75
0.08099049524762382	1.0	0.75
0.08094047023511756	1.0	0.75
0.08089044522261131	1.0	0.75
0.08084042021010505	1.0	0.75
0.0807903951975988	1.0	0.75
0.08074037018509256	1.0	0.75
0.0806903451725863	1.0	0.75
0.08064032016008005	1.0	0.75
0.08059029514757379	1.0	0.75
0.08054027013506754	1.0	0.75
0.08049024512256128	1.0	0.75
0.08044022011005503	1.0	0.75
0.08039019509754877	1.0	0.75
0.08034017008504252	1.0	0.75
0.08029014507253628	1.0	0.75
0.08024012006003002	1.0	0.75
0.08019009504752377	1.0	0.75
0.08014007003501751	1.0	0.75
0.08009004502251126	1.0	0.75
0.08004002001000501	1.0	0.75
0.07998999499749876	1.0	0.75
0.0799399699849925	1.0	0.75
0.07988994497248625	1.0	0.75
0.07983991995998	1.0	0.75
0.07978989494747374	1.0	0.75
0.07973986993496748	1.0	0.75
0.07968984492246123	1.0	0.75
0.07963981990995499	1.0	0.75
0.07958979489744873	1.0	0.75
0.07953976988494248	1.0	0.75
0.07948974487243622	1.0	0.75
0.07943971985992997	1.0	0.75
0.07938969484742371	1.0	0.75
0.07933966983491747	1.0	0.75
0.07928964482241121	1.0	0.75
0.07923961980990496	1.0	0.75
0.0791895947973987	1.0	0.75
0.07913956978489245	1.0	0.75
0.0790895447723862	1.0	0.75
0.07903951975987994	1.0	0.75
0.07898949474737368	1.0	0.75
0.07893946973486744	1.0	0.75
0.07888944472236119	1.0	0.75
0.07883941970985493	1.0	0.75
0.07878939469734868	1.0	0.75
0.07873936968484242	1.0	0.75
0.07868934467233617	1.0	0.75
0.07863931965982993	1.0	0.75
0.07858929464732367	1.0	0.75
0.07853926963481742	1.0	0.75
0.07848924462231116	1.0	0.75
0.0784392196098049	1.0	0.75
0.07838919459729865	1.0	0.75
0.0783391695847924	1.0	0.75
0.07828914457228614	1.0	0.75
0.0782391195597799	1.0	0.75
0.07818909454727364	1.0	0.75
0.07813906953476739	1.0	0.75
0.07808904452226113	1.0	0.75
0.07803901950975488	1.0	0.75
0.07798899449724864	1.0	0.75
0.07793896948474238	1.0	0.75
0.07788894447223613	1.0	0.75
0.07783891945972987	1.0	0.75
0.07778889444722362	1.0	0.75
0.07773886943471736	1.0	0.75
0.0776888444222111	1.0	0.75
0.07763881940970485	1.0	0.75
0.0775887943971986	1.0	0.75
0.07753876938469235	1.0	0.75
0.0774887443721861	1.0	0.75
0.07743871935967984	1.0	0.75
0.07738869434717359	1.0	0.75
0.07733866933466733	1.0	0.75
0.07728864432216109	1.0	0.75
0.07723861930965484	1.0	0.75
0.07718859429714858	1.0	0.75
0.07713856928464233	1.0	0.75
0.07708854427213607	1.0	0.75
0.07703851925962982	1.0	0.75
0.07698849424712356	1.0	0.75
0.07693846923461731	1.0	0.75
0.07688844422211105	1.0	0.75
0.07683841920960481	1.0	0.75
0.07678839419709856	1.0	0.75
0.0767383691845923	1.0	0.75
0.07668834417208605	1.0	0.75
0.07663831915957979	1.0	0.75
0.07658829414707355	1.0	0.75
0.0765382691345673	1.0	0.75
0.07648824412206104	1.0	0.75
0.07643821910955478	1.0	0.75
0.07638819409704853	1.0	0.75
0.07633816908454227	1.0	0.75
0.07628814407203602	1.0	0.75
0.07623811905952976	1.0	0.75
0.07618809404702351	1.0	0.75
0.07613806903451727	1.0	0.75
0.07608804402201101	1.0	0.75
0.07603801900950476	1.0	0.75
0.0759879939969985	1.0	0.75
0.07593796898449225	1.0	0.75
0.075887943971986	1.0	0.75
0.07583791895947975	1.0	0.75
0.0757878939469735	1.0	0.75
0.07573786893446724	1.0	0.75
0.07568784392196098	1.0	0.75
0.07563781890945473	1.0	0.75
0.07558779389694847	1.0	0.75
0.07553776888444222	1.0	0.75
0.07548774387193596	1.0	0.75
0.07543771885942972	1.0	0.75
0.07538769384692347	1.0	0.75
0.07533766883441721	1.0	0.75
0.07528764382191096	1.0	0.75
0.0752376188094047	1.0	0.75
0.07518759379689846	1.0	0.75
0.0751375687843922	1.0	0.75
0.07508754377188595	1.0	0.75
0.0750375187593797	1.0	0.75
0.07498749374687344	1.0	0.75
0.07493746873436719	1.0	0.75
0.07488744372186093	1.0	0.75
0.07483741870935467	1.0	0.75
0.07478739369684842	1.0	0.75
0.07473736868434218	1.0	0.75
0.07468734367183592	1.0	0.75
0.07463731865932967	1.0	0.75
0.07458729364682341	1.0	0.75
0.07453726863431716	1.0	0.75
0.07448724362181092	1.0	0.75
0.07443721860930466	1.0	0.75
0.0743871935967984	1.0	0.75
0.07433716858429215	1.0	0.75
0.0742871435717859	1.0	0.75
0.07423711855927964	1.0	0.75
0.07418709354677339	1.0	0.75
0.07413706853426713	1.0	0.75
0.07408704352176088	1.0	0.75
0.07403701850925463	1.0	0.75
0.07398699349674838	1.0	0.75
0.07393696848424212	1.0	0.75
0.07388694347173587	1.0	0.75
0.07383691845922961	1.0	0.75
0.07378689344672337	1.0	0.75
0.07373686843421712	1.0	0.75
0.07368684342171086	1.0	0.75
0.07363681840920461	1.0	0.75
0.07358679339669835	1.0	0.75
0.0735367683841921	1.0	0.75
0.07348674337168584	1.0	0.75
0.07343671835917959	1.0	0.75
0.07338669334667335	1.0	0.75
0.07333666833416709	1.0	0.75
0.07328664332166084	1.0	0.75
0.07323661830915458	1.0	0.75
0.07318659329664833	1.0	0.75
0.07313656828414207	1.0	0.75
0.07308654327163583	1.0	0.75
0.07303651825912957	1.0	0.75
0.07298649324662332	1.0	0.75
0.07293646823411706	1.0	0.75
0.07288644322161081	1.0	0.75
0.07283641820910455	1.0	0.75
0.0727863931965983	1.0	0.75
0.07273636818409204	1.0	0.75
0.0726863431715858	1.0	0.75
0.07263631815907955	1.0	0.75
0.07258629314657329	1.0	0.75
0.07253626813406704	1.0	0.75
0.07248624312156078	1.0	0.75
0.07243621810905453	1.0	0.75
0.07238619309654828	1.0	0.75
0.07233616808404203	1.0	0.75
0.07228614307153577	1.0	0.75
0.07223611805902952	1.0	0.75
0.07218609304652326	1.0	0.75
0.07213606803401701	1.0	0.75
0.07208604302151075	1.0	0.75
0.0720360180090045	1.0	0.75
0.07198599299649826	1.0	0.75
0.071935967983992	1.0	0.75
0.07188594297148575	1.0	0.75
0.07183591795897949	1.0	0.75
0.07178589294647324	1.0	0.75
0.071735867933967	1.0	0.75
0.07168584292146074	1.0	0.75
0.07163581790895449	1.0	0.75
0.07158579289644823	1.0	0.75
0.07153576788394198	1.0	0.75
0.07148574287143572	1.0	0.75
0.07143571785892947	1.0	0.75
0.07138569284642321	1.0	0.75
0.07133566783391695	1.0	0.75
0.07128564282141071	1.0	0.75
0.07123561780890446	1.0	0.75
0.0711855927963982	1.0	0.75
0.07113556778389195	1.0	0.75
0.07108554277138569	1.0	0.75
0.07103551775887945	1.0	0.75
0.0709854927463732	1.0	0.75
0.07093546773386694	1.0	0.75
0.07088544272136069	1.0	0.75
0.07083541770885443	1.0	0.75
0.07078539269634818	1.0	0.75
0.07073536768384192	1.0	0.75
0.07068534267133567	1.0	0.75
0.07063531765882941	1.0	0.75
0.07058529264632317	1.0	0.75
0.07053526763381691	1.0	0.75
0.07048524262131066	1.0	0.75
0.0704352176088044	1.0	0.75
0.07038519259629815	1.0	0.75
0.07033516758379191	1.0	0.75
0.07028514257128565	1.0	0.75
0.0702351175587794	1.0	0.75
0.07018509254627314	1.0	0.75
0.07013506753376689	1.0	0.75
0.07008504252126063	1.0	0.75
0.07003501750875438	1.0	0.75
0.06998499249624812	1.0	0.75
0.06993496748374187	1.0	0.75
0.06988494247123563	1.0	0.75
0.06983491745872937	1.0	0.75
0.06978489244622312	1.0	0.75
0.06973486743371686	1.0	0.75
0.0696848424212106	1.0	0.75
0.06963481740870436	1.0	0.75
0.06958479239619811	1.0	0.75
0.06953476738369185	1.0	0.75
0.0694847423711856	1.0	0.75
0.06943471735867934	1.0	0.75
0.06938469234617309	1.0	0.75
0.06933466733366683	1.0	0.75
0.06928464232116058	1.0	0.75
0.06923461730865432	1.0	0.75
0.06918459229614808	1.0	0.75
0.06913456728364183	1.0	0.75
0.06908454227113557	1.0	0.75
0.06903451725862932	1.0	0.75
0.06898449224612306	1.0	0.75
0.06893446723361682	1.0	0.75
0.06888444222111056	1.0	0.75
0.06883441720860431	1.0	0.75
0.06878439219609805	1.0	0.75
0.0687343671835918	1.0	0.75
0.06868434217108554	1.0	0.75
0.06863431715857929	1.0	0.75
0.06858429214607303	1.0	0.75
0.06853426713356678	1.0	0.75
0.06848424212106052	1.0	0.75
0.06843421710855428	1.0	0.75
0.06838419209604803	1.0	0.75
0.06833416708354177	1.0	0.75
0.06828414207103553	1.0	0.75
0.06823411705852928	1.0	0.75
0.06818409204602302	1.0	0.75
0.06813406703351677	1.0	0.75
0.06808404202101051	1.0	0.75
0.06803401700850426	1.0	0.75
0.067983991995998	1.0	0.75
0.06793396698349174	1.0	0.75
0.06788394197098549	1.0	0.75
0.06783391695847923	1.0	0.75
0.067783891945973	1.0	0.75
0.06773386693346674	1.0	0.75
0.06768384192096048	1.0	0.75
0.06763381690845423	1.0	0.75
0.06758379189594799	1.0	0.75
0.06753376688344173	1.0	0.75
0.06748374187093548	1.0	0.75
0.06743371685842922	1.0	0.75
0.06738369184592297	1.0	0.75
0.06733366683341671	1.0	0.75
0.06728364182091046	1.0	0.75
0.0672336168084042	1.0	0.75
0.06718359179589795	1.0	0.75
0.06713356678339169	1.0	0.75
0.06708354177088545	1.0	0.75
0.0670335167583792	1.0	0.75
0.06698349174587294	1.0	0.75
0.06693346673336668	1.0	0.75
0.06688344172086044	1.0	0.75
0.06683341670835419	1.0	0.75
0.06678339169584793	1.0	0.75
0.06673336668334168	1.0	0.75
0.06668334167083542	1.0	0.75
0.06663331665832917	1.0	0.75
0.06658329164582291	1.0	0.75
0.06653326663331666	1.0	0.75
0.0664832416208104	1.0	0.75
0.06643321660830415	1.0	0.75
0.0663831915957979	1.0	0.75
0.06633316658329165	1.0	0.75
0.0662831415707854	1.0	0.75
0.06623311655827914	1.0	0.75
0.0661830915457729	1.0	0.75
0.06613306653326664	1.0	0.75
0.06608304152076039	1.0	0.75
0.06603301650825413	1.0	0.75
0.06598299149574788	1.0	0.75
0.06593296648324162	1.0	0.75
0.06588294147073537	1.0	0.75
0.06583291645822911	1.0	0.75
0.06578289144572286	1.0	0.75
0.0657328664332166	1.0	0.75
0.06568284142071036	1.0	0.75
0.0656328164082041	1.0	0.75
0.06558279139569785	1.0	0.75
0.0655327663831916	1.0	0.75
0.06548274137068535	1.0	0.75
0.0654327163581791	1.0	0.75
0.06538269134567284	1.0	0.75
0.06533266633316659	1.0	0.75
0.06528264132066033	1.0	0.75
0.06523261630815408	1.0	0.75
0.06518259129564782	1.0	0.75
0.06513256628314157	1.0	0.75
0.06508254127063531	1.0	0.75
0.06503251625812906	1.0	0.75
0.06498249124562282	1.0	0.75
0.06493246623311656	1.0	0.75
0.0648824412206103	1.0	0.75
0.06483241620810407	1.0	0.75
0.06478239119559781	1.0	0.75
0.06473236618309156	1.0	0.75
0.0646823411705853	1.0	0.75
0.06463231615807905	1.0	0.75
0.06458229114557279	1.0	0.75
0.06453226613306653	1.0	0.75
0.06448224112056028	1.0	0.75
0.06443221610805402	1.0	0.75
0.06438219109554777	1.0	0.75
0.06433216608304151	1.0	0.75
0.06428214107053527	1.0	0.75
0.06423211605802902	1.0	0.75
0.06418209104552276	1.0	0.75
0.06413206603301652	1.0	0.75
0.06408204102051027	1.0	0.75
0.06403201600800401	1.0	0.75
0.06398199099549776	1.0	0.75
0.0639319659829915	1.0	0.75
0.06388194097048525	1.0	0.75
0.06383191595797899	1.0	0.75
0.06378189094547274	1.0	0.75
0.06373186593296648	1.0	0.75
0.06368184092046023	1.0	0.75
0.06363181590795397	1.0	0.75
0.06358179089544773	1.0	0.75
0.06353176588294147	1.0	0.75
0.06348174087043522	1.0	0.75
0.06343171585792898	1.0	0.75
0.06338169084542272	1.0	0.75
0.06333166583291647	1.0	0.75
0.06328164082041021	1.0	0.75
0.06323161580790396	1.0	0.75
0.0631815907953977	1.0	0.75
0.06313156578289145	1.0	0.75
0.06308154077038519	1.0	0.75
0.06303151575787894	1.0	0.75
0.06298149074537268	1.0	0.75
0.06293146573286643	1.0	0.75
0.06288144072036018	1.0	0.75
0.06283141570785393	1.0	0.75
0.06278139069534767	1.0	0.75
0.06273136568284143	1.0	0.75
0.06268134067033518	1.0	0.75
0.06263131565782892	1.0	0.75
0.06258129064532267	1.0	0.75
0.06253126563281641	1.0	0.75
0.06248124062031016	1.0	0.75
0.0624312156078039	1.0	0.75
0.062381190595297654	1.0	0.75
0.0623311655827914	1.0	0.75
0.062281140570285144	1.0	0.75
0.062231115557778896	1.0	0.75
0.06218109054527264	1.0	0.75
0.062131065532766386	1.0	0.75
0.06208104052026013	1.0	0.75
0.06203101550775388	1.0	0.75
0.06198099049524763	1.0	0.75
0.06193096548274137	1.0	0.75
0.061880940470235124	1.0	0.75
0.06183091545772887	1.0	0.75
0.061780890445222614	1.0	0.75
0.06173086543271636	1.0	0.75
0.06168084042021011	1.0	0.75
0.061630815407703855	1.0	0.75
0.0615807903951976	1.0	0.75
0.06153076538269135	1.0	0.75
0.0614807403701851	1.0	0.75
0.06143071535767884	1.0	0.75
0.06138069034517259	1.0	0.75
0.06133066533266634	1.0	0.75
0.06128064032016008	1.0	0.75
0.06123061530765383	1.0	0.75
0.06118059029514758	1.0	0.75
0.061130565282641325	1.0	0.75
0.06108054027013507	1.0	0.75
0.061030515257628815	1.0	0.75
0.060980490245122566	1.0	0.75
0.06093046523261631	1.0	0.75
0.060880440220110056	1.0	0.75
0.06083041520760381	1.0	0.75
0.06078039019509755	1.0	0.75
0.0607303651825913	1.0	0.75
0.06068034017008504	1.0	0.75
0.060630315157578794	1.0	0.75
0.06058029014507254	1.0	0.75
0.060530265132566284	1.0	0.75
0.060480240120060036	1.0	0.75
0.06043021510755378	1.0	0.75
0.060380190095047526	1.0	0.75
0.06033016508254127	1.0	0.75
0.06028014007003502	1.0	0.75
0.06023011505752877	1.0	0.75
0.06018009004502251	1.0	0.75
0.060130065032516264	1.0	0.75
0.06008004002001001	1.0	0.75
0.060030015007503754	1.0	0.75
0.0599799899949975	1.0	0.75
0.05992996498249125	1.0	0.75
0.059879939969984995	1.0	0.75
0.05982991495747874	1.0	0.75
0.05977988994497249	1.0	0.75
0.05972986493246624	1.0	0.75
0.05967983991995998	1.0	0.75
0.059629814907453726	1.0	0.75
0.05957978989494748	1.0	0.75
0.05952976488244122	1.0	0.75
0.05947973986993497	1.0	0.75
0.05942971485742872	1.0	0.75
0.059379689844922465	1.0	0.75
0.05932966483241621	1.0	0.75
0.05927963981990996	1.0	0.75
0.059229614807403706	1.0	0.75
0.05917958979489745	1.0	0.75
0.059129564782391196	1.0	0.75
0.05907953976988495	1.0	0.75
0.05902951475737869	1.0	0.75
0.05897948974487244	1.0	0.75
0.05892946473236619	1.0	0.75
0.058879439719859934	1.0	0.75
0.05882941470735368	1.0	0.75
0.058779389694847424	1.0	0.75
0.058729364682341176	1.0	0.75
0.05867933966983492	1.0	0.75
0.058629314657328666	1.0	0.75
0.05857928964482242	1.0	0.75
0.05852926463231616	1.0	0.75
0.05847923961980991	1.0	0.75
0.05842921460730365	1.0	0.75
0.058379189594797404	1.0	0.75
0.05832916458229115	1.0	0.75
0.058279139569784894	1.0	0.75
0.058229114557278645	1.0	0.75
0.05817908954477239	1.0	0.75
0.058129064532266135	1.0	0.75
0.05807903951975988	1.0	0.75
0.05802901450725363	1.0	0.75
0.05797898949474738	1.0	0.75
0.05792896448224112	1.0	0.75
0.05787893946973487	1.0	0.75
0.05782891445722862	1.0	0.75
0.05777888944472236	1.0	0.75
0.05772886443221611	1.0	0.75
0.05767883941970986	1.0	0.75
0.057628814407203605	1.0	0.75
0.05757878939469735	1.0	0.75
0.0575287643821911	1.0	0.75
0.057478739369684846	1.0	0.75
0.05742871435717859	1.0	0.75
0.057378689344672336	1.0	0.75
0.05732866433216609	1.0	0.75
0.05727863931965983	1.0	0.75
0.05722861430715358	1.0	0.75
0.05717858929464733	1.0	0.75
0.057128564282141074	1.0	0.75
0.05707853926963482	1.0	0.75
0.057028514257128564	1.0	0.75
0.056978489244622316	1.0	0.75
0.05692846423211606	1.0	0.75
0.056878439219609805	1.0	0.75
0.05682841420710356	1.0	0.75
0.0567783891945973	1.0	0.75
0.05672836418209105	1.0	0.75
0.05667833916958479	1.0	0.75
0.056628314157078544	1.0	0.75
0.05657828914457229	1.0	0.75
0.05652826413206603	1.0	0.75
0.056478239119559785	1.0	0.75
0.05642821410705353	1.0	0.75
0.056378189094547275	1.0	0.75
0.05632816408204102	1.0	0.75
0.05627813906953477	1.0	0.75
0.056228114057028517	1.0	0.75
0.05617808904452226	1.0	0.75
0.05612806403201601	1.0	0.75
0.05607803901950976	1.0	0.75
0.0560280140070035	1.0	0.75
0.055977988994497255	1.0	0.75
0.055927963981991	1.0	0.75
0.055877938969484744	1.0	0.75
0.05582791395697849	1.0	0.75
0.05577788894447224	1.0	0.75
0.055727863931965986	1.0	0.75
0.05567783891945973	1.0	0.75
0.05562781390695348	1.0	0.75
0.05557778889444723	1.0	0.75
0.05552776388194097	1.0	0.75
0.05547773886943472	1.0	0.75
0.05542771385692847	1.0	0.75
0.055377688844422214	1.0	0.75
0.05532766383191596	1.0	0.75
0.05527763881940971	1.0	0.75
0.055227613806903456	1.0	0.75
0.0551775887943972	1.0	0.75
0.055127563781890945	1.0	0.75
0.0550775387693847	1.0	0.75
0.05502751375687844	1.0	0.75
0.05497748874437219	1.0	0.75
0.05492746373186594	1.0	0.75
0.054877438719359684	1.0	0.75
0.05482741370685343	1.0	0.75
0.05477738869434717	1.0	0.75
0.054727363681840925	1.0	0.75
0.05467733866933467	1.0	0.75
0.054627313656828415	1.0	0.75
0.05457728864432217	1.0	0.75
0.05452726363181591	1.0	0.75
0.054477238619309656	1.0	0.75
0.0544272136068034	1.0	0.75
0.05437718859429715	1.0	0.75
0.0543271635817909	1.0	0.75
0.05427713856928464	1.0	0.75
0.054227113556778395	1.0	0.75
0.05417708854427214	1.0	0.75
0.054127063531765884	1.0	0.75
0.05407703851925963	1.0	0.75
0.05402701350675338	1.0	0.75
0.053976988494247126	1.0	0.75
0.05392696348174087	1.0	0.75
0.05387693846923462	1.0	0.75
0.05382691345672837	1.0	0.75
0.05377688844422211	1.0	0.75
0.05372686343171586	1.0	0.75
0.05367683841920961	1.0	0.75
0.053626813406703354	1.0	0.75
0.0535767883941971	1.0	0.75
0.05352676338169085	1.0	0.75
0.053476738369184595	1.0	0.75
0.05342671335667834	1.0	0.75
0.053376688344172085	1.0	0.75
0.05332666333166584	1.0	0.75
0.05327663831915958	1.0	0.75
0.05322661330665333	1.0	0.75
0.05317658829414708	1.0	0.75
0.05312656328164082	1.0	0.75
0.05307653826913457	1.0	0.75
0.05302651325662832	1.0	0.75
0.052976488244122065	1.0	0.75
0.05292646323161581	1.0	0.75
0.052876438219109555	1.0	0.75
0.052826413206603307	1.0	0.75
0.05277638819409705	1.0	0.75
0.052726363181590796	1.0	0.75
0.05267633816908455	1.0	0.75
0.05262631315657829	1.0	0.75
0.05257628814407204	1.0	0.75
0.05252626313156578	1.0	0.75
0.052476238119059535	1.0	0.75
0.05242621310655328	1.0	0.75
0.052376188094047024	1.0	0.75
0.052326163081540776	1.0	0.75
0.05227613806903452	1.0	0.75
0.052226113056528266	1.0	0.75
0.05217608804402201	1.0	0.75
0.05212606303151576	1.0	0.75
0.05207603801900951	1.0	0.75
0.05202601300650325	1.0	0.75
0.051975987993997004	1.0	0.75
0.05192596298149075	1.0	0.75
0.051875937968984494	1.0	0.75
0.05182591295647824	1.0	0.75
0.05177588794397199	1.0	0.75
0.051725862931465735	1.0	0.75
0.05167583791895948	1.0	0.75
0.05162581290645323	1.0	0.75
0.05157578789394698	1.0	0.75
0.05152576288144072	1.0	0.75
0.05147573786893447	1.0	0.75
0.05142571285642822	1.0	0.75
0.05137568784392196	1.0	0.75
0.05132566283141571	1.0	0.75
0.05127563781890946	1.0	0.75
0.051225612806403205	1.0	0.75
0.05117558779389695	1.0	0.75
0.051125562781390695	1.0	0.75
0.051075537768884446	1.0	0.75
0.05102551275637819	1.0	0.75
0.050975487743871936	1.0	0.75
0.05092546273136569	1.0	0.75
0.05087543771885943	1.0	0.75
0.05082541270635318	1.0	0.75
0.05077538769384692	1.0	0.75
0.050725362681340674	1.0	0.75
0.05067533766883442	1.0	0.75
0.050625312656328164	1.0	0.75
0.050575287643821916	1.0	0.75
0.05052526263131566	1.0	0.75
0.050475237618809406	1.0	0.75
0.05042521260630315	1.0	0.75
0.0503751875937969	1.0	0.75
0.05032516258129065	1.0	0.75
0.05027513756878439	1.0	0.75
0.050225112556278144	1.0	0.75
0.05017508754377189	1.0	0.75
0.050125062531265634	1.0	0.75
0.050075037518759385	1.0	0.75
0.05002501250625313	1.0	0.75
0.049974987493746875	1.0	0.75
0.04992496248124062	1.0	0.75
0.04987493746873437	1.0	0.75
0.04982491245622812	1.0	0.75
0.04977488744372186	1.0	0.75
0.04972486243121561	1.0	0.75
0.04967483741870936	1.0	0.75
0.0496248124062031	1.0	0.75
0.04957478739369685	1.0	0.75
0.0495247623811906	1.0	0.75
0.049474737368684345	1.0	0.75
0.04942471235617809	1.0	0.75
0.04937468734367184	1.0	0.75
0.049324662331165586	1.0	0.75
0.04927463731865933	1.0	0.75
0.049224612306153076	1.0	0.75
0.04917458729364683	1.0	0.75
0.04912456228114057	1.0	0.75
0.04907453726863432	1.0	0.75
0.04902451225612807	1.0	0.75
0.048974487243621814	1.0	0.75
0.04892446223111556	1.0	0.75
0.048874437218609304	1.0	0.75
0.048824412206103056	1.0	0.75
0.0487743871935968	1.0	0.75
0.048724362181090546	1.0	0.75
0.0486743371685843	1.0	0.75
0.04862431215607804	1.0	0.75
0.04857428714357179	1.0	0.75
0.04852426213106553	1.0	0.75
0.048474237118559284	1.0	0.75
0.04842421210605303	1.0	0.75
0.048374187093546774	1.0	0.75
0.048324162081040525	1.0	0.75
0.04827413706853427	1.0	0.75
0.048224112056028015	1.0	0.75
0.04817408704352176	1.0	0.75
0.04812406203101551	1.0	0.75
0.04807403701850926	0.8888888888888888	0.6666666666666666
0.048024012006003	0.8888888888888888	0.6666666666666666
0.04797398699349675	0.8888888888888888	0.6666666666666666
0.0479239619809905	0.8888888888888888	0.6666666666666666
0.04787393696848424	0.8888888888888888	0.6666666666666666
0.04782391195597799	0.8888888888888888	0.6666666666666666
0.04777388694347174	0.8888888888888888	0.6666666666666666
0.047723861930965485	0.8888888888888888	0.6666666666666666
0.04767383691845923	0.8888888888888888	0.6666666666666666
0.04762381190595298	0.8888888888888888	0.6666666666666666
0.047573786893446726	0.8888888888888888	0.6666666666666666
0.04752376188094047	0.8888888888888888	0.6666666666666666
0.047473736868434216	0.8888888888888888	0.6666666666666666
0.04742371185592797	0.8888888888888888	0.6666666666666666
0.04737368684342171	0.8888888888888888	0.6666666666666666
0.04732366183091546	0.8888888888888888	0.6666666666666666
0.04727363681840921	0.8888888888888888	0.6666666666666666
0.047223611805902954	0.8888888888888888	0.6666666666666666
0.0471735867933967	0.8888888888888888	0.6666666666666666
0.04712356178089045	0.8888888888888888	0.6666666666666666
0.047073536768384196	0.8888888888888888	0.6666666666666666
0.04702351175587794	0.8888888888888888	0.6666666666666666
0.046973486743371685	0.8888888888888888	0.6666666666666666
0.04692346173086544	0.8888888888888888	0.6666666666666666
0.04687343671835918	0.8888888888888888	0.6666666666666666
0.04682341170585293	0.8888888888888888	0.6666666666666666
0.04677338669334668	0.8888888888888888	0.6666666666666666
0.046723361680840424	0.8888888888888888	0.6666666666666666
0.04667333666833417	0.8888888888888888	0.6666666666666666
0.04662331165582791	0.8888888888888888	0.6666666666666666
0.046573286643321665	0.8888888888888888	0.6666666666666666
0.04652326163081541	0.8888888888888888	0.6666666666666666
0.046473236618309155	0.8888888888888888	0.6666666666666666
0.04642321160580291	0.8888888888888888	0.6666666666666666
0.04637318659329665	0.8888888888888888	0.6666666666666666
0.046323161580790397	0.8888888888888888	0.6666666666666666
0.04627313656828414	0.8888888888888888	0.6666666666666666
0.04622311155577789	0.8888888888888888	0.6666666666666666
0.04617308654327164	0.8888888888888888	0.6666666666666666
0.04612306153076538	0.8888888888888888	0.6666666666666666
0.046073036518259135	0.8888888888888888	0.6666666666666666
0.04602301150575288	0.8888888888888888	0.6666666666666666
0.045972986493246625	0.8888888888888888	0.6666666666666666
0.04592296148074037	0.8888888888888888	0.6666666666666666
0.04587293646823412	0.8888888888888888	0.6666666666666666
0.045822911455727866	0.8888888888888888	0.6666666666666666
0.04577288644322161	0.8888888888888888	0.6666666666666666
0.04572286143071536	0.8888888888888888	0.6666666666666666
0.04567283641820911	0.8888888888888888	0.6666666666666666
0.04562281140570285	0.8888888888888888	0.6666666666666666
0.0455727863931966	0.8888888888888888	0.6666666666666666
0.04552276138069035	0.8888888888888888	0.6666666666666666
0.045472736368184094	0.8888888888888888	0.6666666666666666
0.04542271135567784	0.8888888888888888	0.6666666666666666
0.04537268634317159	0.8888888888888888	0.6666666666666666
0.045322661330665336	0.8888888888888888	0.6666666666666666
0.04527263631815908	0.8888888888888888	0.6666666666666666
0.045222611305652825	0.8888888888888888	0.6666666666666666
0.04517258629314658	0.8888888888888888	0.6666666666666666
0.04512256128064032	0.8888888888888888	0.6666666666666666
0.04507253626813407	0.8888888888888888	0.6666666666666666
0.04502251125562782	0.8888888888888888	0.6666666666666666
0.044972486243121564	0.8888888888888888	0.6666666666666666
0.04492246123061531	0.8888888888888888	0.6666666666666666
0.04487243621810905	0.8888888888888888	0.6666666666666666
0.044822411205602805	0.8888888888888888	0.6666666666666666
0.04477238619309655	0.8888888888888888	0.6666666666666666
0.044722361180590295	0.8888888888888888	0.6666666666666666
0.04467233616808405	0.8888888888888888	0.6666666666666666
0.04462231115557779	0.8888888888888888	0.6666666666666666
0.044572286143071536	0.8888888888888888	0.6666666666666666
0.04452226113056528	0.8888888888888888	0.6666666666666666
0.04447223611805903	0.8888888888888888	0.6666666666666666
0.04442221110555278	0.8888888888888888	0.6666666666666666
0.04437218609304652	0.8888888888888888	0.6666666666666666
0.044322161080540275	0.8888888888888888	0.6666666666666666
0.04427213606803402	0.8888888888888888	0.6666666666666666
0.044222111055527764	0.8888888888888888	0.6666666666666666
0.044172086043021516	0.8888888888888888	0.6666666666666666
0.04412206103051526	0.8888888888888888	0.6666666666666666
0.044072036018009006	0.8888888888888888	0.6666666666666666
0.04402201100550275	0.8888888888888888	0.6666666666666666
0.0439719859929965	0.8888888888888888	0.6666666666666666
0.04392196098049025	0.8888888888888888	0.6666666666666666
0.04387193596798399	0.8888888888888888	0.6666666666666666
0.043821910955477744	0.8888888888888888	0.6666666666666666
0.04377188594297149	0.8888888888888888	0.6666666666666666
0.043721860930465234	0.8888888888888888	0.6666666666666666
0.04367183591795898	0.8888888888888888	0.6666666666666666
0.04362181090545273	0.8888888888888888	0.6666666666666666
0.043571785892946475	0.8888888888888888	0.6666666666666666
0.04352176088044022	0.8888888888888888	0.6666666666666666
0.04347173586793397	0.8888888888888888	0.6666666666666666
0.04342171085542772	0.8888888888888888	0.6666666666666666
0.04337168584292146	0.8888888888888888	0.6666666666666666
0.04332166083041521	0.8888888888888888	0.6666666666666666
0.04327163581790896	0.8888888888888888	0.6666666666666666
0.0432216108054027	0.8888888888888888	0.6666666666666666
0.04317158579289645	0.8888888888888888	0.6666666666666666
0.0431215607803902	0.8888888888888888	0.6666666666666666
0.043071535767883945	0.8888888888888888	0.6666666666666666
0.04302151075537769	0.8888888888888888	0.6666666666666666
0.042971485742871435	0.8888888888888888	0.6666666666666666
0.04292146073036519	0.8888888888888888	0.6666666666666666
0.04287143571785893	0.8888888888888888	0.6666666666666666
0.042821410705352676	0.8888888888888888	0.6666666666666666
0.04277138569284643	0.8888888888888888	0.6666666666666666
0.04272136068034017	0.8888888888888888	0.6666666666666666
0.04267133566783392	0.8888888888888888	0.6666666666666666
0.04262131065532766	0.8888888888888888	0.6666666666666666
0.042571285642821415	0.8888888888888888	0.6666666666666666
0.04252126063031516	0.8888888888888888	0.6666666666666666
0.042471235617808904	0.8888888888888888	0.6666666666666666
0.042421210605302656	0.8888888888888888	0.6666666666666666
0.0423711855927964	0.8888888888888888	0.6666666666666666
0.042321160580290146	0.8888888888888888	0.6666666666666666
0.04227113556778389	0.8888888888888888	0.6666666666666666
0.04222111055527764	0.8888888888888888	0.6666666666666666
0.04217108554277139	0.8888888888888888	0.6666666666666666
0.04212106053026513	0.8888888888888888	0.6666666666666666
0.042071035517758884	0.8888888888888888	0.6666666666666666
0.04202101050525263	0.8888888888888888	0.6666666666666666
0.041970985492746374	0.8888888888888888	0.6666666666666666
0.04192096048024012	0.8888888888888888	0.6666666666666666
0.04187093546773387	0.8888888888888888	0.6666666666666666
0.041820910455227615	0.8888888888888888	0.6666666666666666
0.04177088544272136	0.8888888888888888	0.6666666666666666
0.04172086043021511	0.8888888888888888	0.6666666666666666
0.04167083541770886	0.8888888888888888	0.6666666666666666
0.0416208104052026	0.8888888888888888	0.6666666666666666
0.04157078539269635	0.8888888888888888	0.6666666666666666
0.0415207603801901	0.8888888888888888	0.6666666666666666
0.04147073536768384	0.8888888888888888	0.6666666666666666
0.04142071035517759	0.8888888888888888	0.6666666666666666
0.04137068534267134	0.8888888888888888	0.6666666666666666
0.041320660330165085	0.8888888888888888	0.6666666666666666
0.04127063531765883	0.8888888888888888	0.6666666666666666
0.04122061030515258	0.8888888888888888	0.6666666666666666
0.041170585292646326	0.8888888888888888	0.6666666666666666
0.04112056028014007	0.8888888888888888	0.6666666666666666
0.041070535267633816	0.8888888888888888	0.6666666666666666
0.04102051025512757	0.8888888888888888	0.6666666666666666
0.04097048524262131	0.8888888888888888	0.6666666666666666
0.04092046023011506	0.8888888888888888	0.6666666666666666
0.04087043521760881	0.8888888888888888	0.6666666666666666
0.040820410205102554	0.8888888888888888	0.6666666666666666
0.0407703851925963	0.8888888888888888	0.6666666666666666
0.040720360180090044	0.8888888888888888	0.6666666666666666
0.040670335167583796	0.8888888888888888	0.6666666666666666
0.04062031015507754	0.8888888888888888	0.6666666666666666
0.040570285142571286	0.8888888888888888	0.6666666666666666
0.04052026013006504	0.8888888888888888	0.6666666666666666
0.04047023511755878	0.8888888888888888	0.6666666666666666
0.04042021010505253	0.8888888888888888	0.6666666666666666
0.04037018509254627	0.8888888888888888	0.6666666666666666
0.040320160080040024	0.8888888888888888	0.6666666666666666
0.04027013506753377	0.8888888888888888	0.6666666666666666
0.040220110055027514	0.8888888888888888	0.6666666666666666
0.040170085042521265	0.8888888888888888	0.6666666666666666
0.04012006003001501	0.8888888888888888	0.6666666666666666
0.040070035017508755	0.8888888888888888	0.6666666666666666
0.0400200100050025	0.8888888888888888	0.6666666666666666
0.03996998499249625	0.8888888888888888	0.6666666666666666
0.03991995997999	0.8888888888888888	0.6666666666666666
0.03986993496748374	0.8888888888888888	0.6666666666666666
0.039819909954977493	0.8888888888888888	0.6666666666666666
0.03976988494247124	0.8888888888888888	0.6666666666666666
0.03971985992996498	0.8888888888888888	0.6666666666666666
0.03966983491745873	0.8888888888888888	0.6666666666666666
0.03961980990495248	0.8888888888888888	0.6666666666666666
0.039569784892446225	0.8888888888888888	0.6666666666666666
0.03951975987993997	0.8888888888888888	0.6666666666666666
0.03946973486743372	0.8888888888888888	0.6666666666666666
0.039419709854927466	0.8888888888888888	0.6666666666666666
0.03936968484242121	0.8888888888888888	0.6666666666666666
0.039319659829914956	0.8888888888888888	0.6666666666666666
0.03926963481740871	0.8888888888888888	0.6666666666666666
0.03921960980490245	0.8888888888888888	0.6666666666666666
0.0391695847923962	0.8888888888888888	0.6666666666666666
0.03911955977988995	0.8888888888888888	0.6666666666666666
0.039069534767383694	0.8888888888888888	0.6666666666666666
0.03901950975487744	0.8888888888888888	0.6666666666666666
0.038969484742371184	0.8888888888888888	0.6666666666666666
0.038919459729864936	0.8888888888888888	0.6666666666666666
0.03886943471735868	0.8888888888888888	0.6666666666666666
0.038819409704852426	0.8888888888888888	0.6666666666666666
0.03876938469234618	0.8888888888888888	0.6666666666666666
0.03871935967983992	0.8888888888888888	0.6666666666666666
0.03866933466733367	0.8888888888888888	0.6666666666666666
0.03861930965482741	0.8888888888888888	0.6666666666666666
0.038569284642321164	0.8888888888888888	0.6666666666666666
0.03851925962981491	0.8888888888888888	0.6666666666666666
0.038469234617308654	0.8888888888888888	0.6666666666666666
0.038419209604802405	0.8888888888888888	0.6666666666666666
0.03836918459229615	0.8888888888888888	0.6666666666666666
0.038319159579789895	0.8888888888888888	0.6666666666666666
0.03826913456728364	0.8888888888888888	0.6666666666666666
0.03821910955477739	0.8888888888888888	0.6666666666666666
0.03816908454227114	0.8888888888888888	0.6666666666666666
0.03811905952976488	0.8888888888888888	0.6666666666666666
0.03806903451725863	0.8888888888888888	0.6666666666666666
0.03801900950475238	0.8888888888888888	0.6666666666666666
0.03796898449224612	0.8888888888888888	0.6666666666666666
0.037918959479739875	0.8888888888888888	0.6666666666666666
0.03786893446723362	0.8888888888888888	0.6666666666666666
0.037818909454727365	0.8888888888888888	0.6666666666666666
0.03776888444222111	0.8888888888888888	0.6666666666666666
0.03771885942971486	0.8888888888888888	0.6666666666666666
0.037668834417208606	0.8888888888888888	0.6666666666666666
0.03761880940470235	0.8888888888888888	0.6666666666666666
0.0375687843921961	0.8888888888888888	0.6666666666666666
0.03751875937968985	0.8888888888888888	0.6666666666666666
0.03746873436718359	0.8888888888888888	0.6666666666666666
0.03741870935467734	0.8888888888888888	0.6666666666666666
0.03736868434217108	0.8888888888888888	0.6666666666666666
0.03731865932966483	0.8888888888888888	0.6666666666666666
0.037268634317158586	0.8888888888888888	0.6666666666666666
0.03721860930465233	0.8888888888888888	0.6666666666666666
0.037168584292146076	0.8888888888888888	0.6666666666666666
0.03711855927963982	0.8888888888888888	0.6666666666666666
0.037068534267133565	0.8888888888888888	0.6666666666666666
0.03701850925462731	0.8888888888888888	0.6666666666666666
0.036968484242121055	0.8888888888888888	0.6666666666666666
0.036918459229614814	0.8888888888888888	0.6666666666666666
0.03686843421710856	0.8888888888888888	0.6666666666666666
0.036818409204602304	0.8888888888888888	0.6666666666666666
0.03676838419209605	0.8888888888888888	0.6666666666666666
0.03671835917958979	0.8888888888888888	0.6666666666666666
0.03666833416708354	0.8888888888888888	0.6666666666666666
0.0366183091545773	0.8888888888888888	0.6666666666666666
0.03656828414207104	0.8888888888888888	0.6666666666666666
0.03651825912956479	0.8888888888888888	0.6666666666666666
0.03646823411705853	0.8888888888888888	0.6666666666666666
0.03641820910455228	0.8888888888888888	0.6666666666666666
0.03636818409204602	0.8888888888888888	0.6666666666666666
0.036318159079539766	0.8888888888888888	0.6666666666666666
0.036268134067033525	0.8888888888888888	0.6666666666666666
0.03621810905452727	0.8888888888888888	0.6666666666666666
0.036168084042021015	0.8888888888888888	0.6666666666666666
0.03611805902951476	0.8888888888888888	0.6666666666666666
0.036068034017008505	0.8888888888888888	0.6666666666666666
0.03601800900450225	0.8888888888888888	0.6666666666666666
0.035967983991995994	0.8888888888888888	0.6666666666666666
0.03591795897948975	0.8888888888888888	0.6666666666666666
0.0358679339669835	0.8888888888888888	0.6666666666666666
0.03581790895447724	0.8888888888888888	0.6666666666666666
0.03576788394197099	0.8888888888888888	0.6666666666666666
0.03571785892946473	0.8888888888888888	0.6666666666666666
0.03566783391695848	0.8888888888888888	0.6666666666666666
0.03561780890445222	0.8888888888888888	0.6666666666666666
0.03556778389194598	0.8888888888888888	0.6666666666666666
0.035517758879439726	0.8888888888888888	0.6666666666666666
0.03546773386693347	0.8888888888888888	0.6666666666666666
0.035417708854427216	0.8888888888888888	0.6666666666666666
0.03536768384192096	0.8888888888888888	0.6666666666666666
0.035317658829414705	0.8888888888888888	0.6666666666666666
0.03526763381690845	0.8888888888888888	0.6666666666666666
0.03521760880440221	0.8888888888888888	0.6666666666666666
0.035167583791895954	0.8888888888888888	0.6666666666666666
0.0351175587793897	0.8888888888888888	0.6666666666666666
0.035067533766883444	0.8888888888888888	0.6666666666666666
0.03501750875437719	0.8888888888888888	0.6666666666666666
0.03496748374187093	0.8888888888888888	0.6666666666666666
0.03491745872936468	0.8888888888888888	0.6666666666666666
0.03486743371685844	0.8888888888888888	0.6666666666666666
0.03481740870435218	0.8888888888888888	0.6666666666666666
0.03476738369184593	0.8888888888888888	0.6666666666666666
0.03471735867933967	0.8888888888888888	0.6666666666666666
0.034667333666833416	0.8888888888888888	0.6666666666666666
0.03461730865432716	0.8888888888888888	0.6666666666666666
0.034567283641820906	0.8888888888888888	0.6666666666666666
0.034517258629314665	0.8888888888888888	0.6666666666666666
0.03446723361680841	0.8888888888888888	0.6666666666666666
0.034417208604302155	0.8888888888888888	0.6666666666666666
0.0343671835917959	0.8888888888888888	0.6666666666666666
0.034317158579289644	0.8888888888888888	0.6666666666666666
0.03426713356678339	0.8888888888888888	0.6666666666666666
0.034217108554277134	0.8888888888888888	0.6666666666666666
0.03416708354177089	0.8888888888888888	0.6666666666666666
0.03411705852926464	0.8888888888888888	0.6666666666666666
0.03406703351675838	0.8888888888888888	0.6666666666666666
0.03401700850425213	0.8888888888888888	0.6666666666666666
0.03396698349174587	0.8888888888888888	0.6666666666666666
0.03391695847923962	0.8888888888888888	0.6666666666666666
0.03386693346673336	0.8888888888888888	0.6666666666666666
0.03381690845422712	0.8888888888888888	0.6666666666666666
0.033766883441720866	0.8888888888888888	0.6666666666666666
0.03371685842921461	0.8888888888888888	0.6666666666666666
0.033666833416708355	0.8888888888888888	0.6666666666666666
0.0336168084042021	0.8888888888888888	0.6666666666666666
0.033566783391695845	0.8888888888888888	0.6666666666666666
0.03351675837918959	0.8888888888888888	0.6666666666666666
0.03346673336668335	0.8888888888888888	0.6666666666666666
0.033416708354177094	0.8888888888888888	0.6666666666666666
0.03336668334167084	0.8888888888888888	0.6666666666666666
0.033316658329164583	0.8	0.6
0.03326663331665833	0.8	0.6
0.03321660830415207	0.8	0.6
0.03316658329164582	0.8	0.6
0.03311655827913958	0.8	0.6
0.03306653326663332	0.8	0.6
0.03301650825412707	0.8	0.6
0.03296648324162081	0.8	0.6
0.032916458229114556	0.8	0.6
0.0328664332166083	0.8	0.6
0.032816408204102046	0.8	0.6
0.032766383191595805	0.8	0.6
0.03271635817908955	0.8	0.6
0.032666333166583295	0.8	0.6
0.03261630815407704	0.8	0.6
0.032566283141570784	0.8	0.6
0.03251625812906453	0.8	0.6
0.032466233116558274	0.8	0.6
0.03241620810405203	0.8	0.6
0.03236618309154578	0.8	0.6
0.03231615807903952	0.8	0.6
0.03226613306653327	0.8	0.6
0.03221610805402701	0.8	0.6
0.03216608304152076	0.8	0.6
0.0321160580290145	0.8	0.6
0.03206603301650826	0.8	0.6
0.032016008004002006	0.8	0.6
0.03196598299149575	0.8	0.6
0.031915957978989495	0.8	0.6
0.03186593296648324	0.8	0.6
0.031815907953976985	0.8	0.6
0.03176588294147073	0.8	0.6
0.03171585792896449	0.8	0.6
0.031665832916458234	0.8	0.6
0.03161580790395198	0.8	0.6
0.03156578289144572	0.8	0.6
0.03151575787893947	0.8	0.6
0.03146573286643321	0.8	0.6
0.03141570785392696	0.8	0.6
0.03136568284142072	0.8	0.6
0.03131565782891446	0.8	0.6
0.031265632816408206	0.8	0.6
0.03121560780390195	0.8	0.6
0.031165582791395696	0.8	0.6
0.03111555777888944	0.8	0.6
0.031065532766383186	0.8	0.6
0.031015507753876945	0.8	0.6
0.03096548274137069	0.8	0.6
0.030915457728864434	0.8	0.6
0.03086543271635818	0.8	0.6
0.030815407703851924	0.8	0.6
0.03076538269134567	0.8	0.6
0.030715357678839414	0.8	0.6
0.030665332666333173	0.8	0.6
0.030615307653826918	0.8	0.6
0.030565282641320662	0.8	0.6
0.030515257628814407	0.8	0.6
0.030465232616308152	0.8	0.6
0.030415207603801897	0.8	0.6
0.030365182591295656	0.8	0.6
0.0303151575787894	0.8	0.6
0.030265132566283146	0.8	0.6
0.03021510755377689	0.8	0.6
0.030165082541270635	0.8	0.6
0.03011505752876438	0.8	0.6
0.030065032516258125	0.8	0.6
0.030015007503751884	0.8	0.6
0.02996498249124563	0.8	0.6
0.029914957478739373	0.8	0.6
0.02986493246623312	0.8	0.6
0.029814907453726863	0.8	0.6
0.029764882441220608	0.8	0.6
0.029714857428714353	0.8	0.6
0.02966483241620811	0.8	0.6
0.029614807403701857	0.8	0.6
0.0295647823911956	0.8	0.6
0.029514757378689346	0.8	0.6
0.02946473236618309	0.8	0.6
0.029414707353676836	0.8	0.6
0.02936468234117058	0.5294117647058824	0.35294117647058826
0.02931465732866434	0.5294117647058824	0.35294117647058826
0.029264632316158085	0.5294117647058824	0.35294117647058826
0.02921460730365183	0.5294117647058824	0.35294117647058826
0.029164582291145574	0.5294117647058824	0.35294117647058826
0.02911455727863932	0.5294117647058824	0.35294117647058826
0.029064532266133064	0.5294117647058824	0.35294117647058826
0.02901450725362681	0.5294117647058824	0.35294117647058826
0.028964482241120568	0.5294117647058824	0.35294117647058826
0.028914457228614313	0.5294117647058824	0.35294117647058826
0.028864432216108057	0.5294117647058824	0.35294117647058826
0.028814407203601802	0.5294117647058824	0.35294117647058826
0.028764382191095547	0.5294117647058824	0.35294117647058826
0.028714357178589292	0.5294117647058824	0.35294117647058826
0.028664332166083037	0.5294117647058824	0.35294117647058826
0.028614307153576796	0.5294117647058824	0.35294117647058826
0.02856428214107054	0.5294117647058824	0.35294117647058826
0.028514257128564285	0.5294117647058824	0.35294117647058826
0.02846423211605803	0.5294117647058824	0.35294117647058826
0.028414207103551775	0.5294117647058824	0.35294117647058826
0.02836418209104552	0.5294117647058824	0.35294117647058826
0.028314157078539265	0.5294117647058824	0.35294117647058826
0.028264132066033024	0.5294117647058824	0.35294117647058826
0.02821410705352677	0.5294117647058824	0.35294117647058826
0.028164082041020513	0.5294117647058824	0.35294117647058826
0.028114057028514258	0.5294117647058824	0.35294117647058826
0.028064032016008003	0.5294117647058824	0.35294117647058826
0.028014007003501748	0.5294117647058824	0.35294117647058826
0.027963981990995493	0.5294117647058824	0.35294117647058826
0.02791395697848925	0.5294117647058824	0.35294117647058826
0.027863931965982996	0.5294117647058824	0.35294117647058826
0.02781390695347674	0.5294117647058824	0.35294117647058826
0.027763881940970486	0.5294117647058824	0.35294117647058826
0.02771385692846423	0.5294117647058824	0.35294117647058826
0.027663831915957976	0.5294117647058824	0.35294117647058826
0.02761380690345172	0.5294117647058824	0.35294117647058826
0.02756378189094548	0.5294117647058824	0.35294117647058826
0.027513756878439224	0.5294117647058824	0.35294117647058826
0.02746373186593297	0.5294117647058824	0.35294117647058826
0.027413706853426714	0.5294117647058824	0.35294117647058826
0.02736368184092046	0.5294117647058824	0.35294117647058826
0.027313656828414204	0.5294117647058824	0.35294117647058826
0.02726363181590795	0.5294117647058824	0.35294117647058826
0.027213606803401708	0.5294117647058824	0.35294117647058826
0.027163581790895452	0.5294117647058824	0.35294117647058826
0.027113556778389197	0.5294117647058824	0.35294117647058826
0.027063531765882942	0.5294117647058824	0.35294117647058826
0.027013506753376687	0.5294117647058824	0.35294117647058826
0.026963481740870432	0.5294117647058824	0.35294117647058826
0.026913456728364177	0.5294117647058824	0.35294117647058826
0.026863431715857936	0.5294117647058824	0.35294117647058826
0.02681340670335168	0.5294117647058824	0.35294117647058826
0.026763381690845425	0.5294117647058824	0.35294117647058826
0.02671335667833917	0.5294117647058824	0.35294117647058826
0.026663331665832915	0.5294117647058824	0.35294117647058826
0.02661330665332666	0.5294117647058824	0.35294117647058826
0.026563281640820405	0.5294117647058824	0.35294117647058826
0.026513256628314164	0.5294117647058824	0.35294117647058826
0.02646323161580791	0.5294117647058824	0.35294117647058826
0.026413206603301653	0.5294117647058824	0.35294117647058826
0.026363181590795398	0.5294117647058824	0.35294117647058826
0.026313156578289143	0.5294117647058824	0.35294117647058826
0.026263131565782888	0.5294117647058824	0.35294117647058826
0.026213106553276633	0.5294117647058824	0.35294117647058826
0.02616308154077039	0.5294117647058824	0.35294117647058826
0.026113056528264136	0.5294117647058824	0.35294117647058826
0.02606303151575788	0.5294117647058824	0.35294117647058826
0.026013006503251626	0.5294117647058824	0.35294117647058826
0.02596298149074537	0.5294117647058824	0.35294117647058826
0.025912956478239116	0.5294117647058824	0.35294117647058826
0.02586293146573286	0.5294117647058824	0.35294117647058826
0.02581290645322662	0.5294117647058824	0.35294117647058826
0.025762881440720364	0.5294117647058824	0.35294117647058826
0.02571285642821411	0.5294117647058824	0.35294117647058826
0.025662831415707854	0.5294117647058824	0.35294117647058826
0.0256128064032016	0.5294117647058824	0.35294117647058826
0.025562781390695344	0.5294117647058824	0.35294117647058826
0.02551275637818909	0.5294117647058824	0.35294117647058826
0.025462731365682847	0.5294117647058824	0.35294117647058826
0.025412706353176592	0.5294117647058824	0.35294117647058826
0.025362681340670337	0.5294117647058824	0.35294117647058826
0.025312656328164082	0.5294117647058824	0.35294117647058826
0.025262631315657827	0.5294117647058824	0.35294117647058826
0.025212606303151572	0.5294117647058824	0.35294117647058826
0.025162581290645317	0.5294117647058824	0.35294117647058826
0.025112556278139075	0.5294117647058824	0.35294117647058826
0.02506253126563282	0.5294117647058824	0.35294117647058826
0.025012506253126565	0.5294117647058824	0.35294117647058826
0.02496248124062031	0.5294117647058824	0.35294117647058826
0.024912456228114055	0.5294117647058824	0.35294117647058826
0.0248624312156078	0.5294117647058824	0.35294117647058826
0.024812406203101545	0.5294117647058824	0.35294117647058826
0.024762381190595303	0.5294117647058824	0.35294117647058826
0.02471235617808905	0.5294117647058824	0.35294117647058826
0.024662331165582793	0.5294117647058824	0.35294117647058826
0.024612306153076538	0.5294117647058824	0.35294117647058826
0.024562281140570283	0.5294117647058824	0.35294117647058826
0.024512256128064028	0.5294117647058824	0.35294117647058826
0.024462231115557787	0.5294117647058824	0.35294117647058826
0.02441220610305153	0.5294117647058824	0.35294117647058826
0.024362181090545276	0.5294117647058824	0.35294117647058826
0.02431215607803902	0.5294117647058824	0.35294117647058826
0.024262131065532766	0.5294117647058824	0.35294117647058826
0.02421210605302651	0.5294117647058824	0.35294117647058826
0.024162081040520256	0.5294117647058824	0.35294117647058826
0.024112056028014014	0.5294117647058824	0.35294117647058826
0.02406203101550776	0.5294117647058824	0.35294117647058826
0.024012006003001504	0.47368421052631576	0.3157894736842105
0.02396198099049525	0.47368421052631576	0.3157894736842105
0.023911955977988994	0.47368421052631576	0.3157894736842105
0.02386193096548274	0.47368421052631576	0.3157894736842105
0.023811905952976484	0.47368421052631576	0.3157894736842105
0.023761880940470242	0.47368421052631576	0.3157894736842105
0.023711855927963987	0.47368421052631576	0.3157894736842105
0.023661830915457732	0.47368421052631576	0.3157894736842105
0.023611805902951477	0.47368421052631576	0.3157894736842105
0.023561780890445222	0.47368421052631576	0.3157894736842105
0.023511755877938967	0.47368421052631576	0.3157894736842105
0.02346173086543271	0.47368421052631576	0.3157894736842105
0.02341170585292647	0.47368421052631576	0.3157894736842105
0.023361680840420215	0.47368421052631576	0.3157894736842105
0.02331165582791396	0.47368421052631576	0.3157894736842105
0.023261630815407705	0.47368421052631576	0.3157894736842105
0.02321160580290145	0.47368421052631576	0.3157894736842105
0.023161580790395195	0.47368421052631576	0.3157894736842105
0.02311155577788894	0.47368421052631576	0.3157894736842105
0.0230615307653827	0.47368421052631576	0.3157894736842105
0.023011505752876443	0.47368421052631576	0.3157894736842105
0.022961480740370188	0.47368421052631576	0.3157894736842105
0.022911455727863933	0.47368421052631576	0.3157894736842105
0.022861430715357678	0.47368421052631576	0.3157894736842105
0.022811405702851423	0.47368421052631576	0.3157894736842105
0.022761380690345168	0.47368421052631576	0.3157894736842105
0.022711355677838926	0.47368421052631576	0.3157894736842105
0.02266133066533267	0.47368421052631576	0.3157894736842105
0.022611305652826416	0.47368421052631576	0.3157894736842105
0.02256128064032016	0.47368421052631576	0.3157894736842105
0.022511255627813906	0.47368421052631576	0.3157894736842105
0.02246123061530765	0.47368421052631576	0.3157894736842105
0.022411205602801396	0.47368421052631576	0.3157894736842105
0.022361180590295154	0.47368421052631576	0.3157894736842105
0.0223111555777889	0.47368421052631576	0.3157894736842105
0.022261130565282644	0.47368421052631576	0.3157894736842105
0.02221110555277639	0.47368421052631576	0.3157894736842105
0.022161080540270134	0.47368421052631576	0.3157894736842105
0.02211105552776388	0.47368421052631576	0.3157894736842105
0.022061030515257624	0.47368421052631576	0.3157894736842105
0.022011005502751382	0.47368421052631576	0.3157894736842105
0.021960980490245127	0.47368421052631576	0.3157894736842105
0.021910955477738872	0.47368421052631576	0.3157894736842105
0.021860930465232617	0.47368421052631576	0.3157894736842105
0.021810905452726362	0.47368421052631576	0.3157894736842105
0.021760880440220107	0.47368421052631576	0.3157894736842105
0.02171085542771385	0.47368421052631576	0.3157894736842105
0.02166083041520761	0.47368421052631576	0.3157894736842105
0.021610805402701355	0.47368421052631576	0.3157894736842105
0.0215607803901951	0.47368421052631576	0.3157894736842105
0.021510755377688845	0.47368421052631576	0.3157894736842105
0.02146073036518259	0.47368421052631576	0.3157894736842105
0.021410705352676335	0.47368421052631576	0.3157894736842105
0.02136068034017008	0.47368421052631576	0.3157894736842105
0.02131065532766384	0.47368421052631576	0.3157894736842105
0.021260630315157583	0.47368421052631576	0.3157894736842105
0.021210605302651328	0.47368421052631576	0.3157894736842105
0.021160580290145073	0.47368421052631576	0.3157894736842105
0.021110555277638818	0.47368421052631576	0.3157894736842105
0.021060530265132563	0.47368421052631576	0.3157894736842105
0.021010505252626308	0.47368421052631576	0.3157894736842105
0.020960480240120066	0.47368421052631576	0.3157894736842105
0.02091045522761381	0.47368421052631576	0.3157894736842105
0.020860430215107556	0.47368421052631576	0.3157894736842105
0.0208104052026013	0.47368421052631576	0.3157894736842105
0.020760380190095046	0.47368421052631576	0.3157894736842105
0.02071035517758879	0.47368421052631576	0.3157894736842105
0.020660330165082536	0.47368421052631576	0.3157894736842105
0.020610305152576294	0.47368421052631576	0.3157894736842105
0.02056028014007004	0.47368421052631576	0.3157894736842105
0.020510255127563784	0.47368421052631576	0.3157894736842105
0.02046023011505753	0.47368421052631576	0.3157894736842105
0.020410205102551274	0.47368421052631576	0.3157894736842105
0.02036018009004502	0.47368421052631576	0.3157894736842105
0.020310155077538763	0.47368421052631576	0.3157894736842105
0.020260130065032522	0.47368421052631576	0.3157894736842105
0.020210105052526267	0.47368421052631576	0.3157894736842105
0.020160080040020012	0.47368421052631576	0.3157894736842105
0.020110055027513757	0.47368421052631576	0.3157894736842105
0.0200600300150075	0.47368421052631576	0.3157894736842105
0.020010005002501247	0.47368421052631576	0.3157894736842105
0.01995997998999499	0.47368421052631576	0.3157894736842105
0.01990995497748875	0.47368421052631576	0.3157894736842105
0.019859929964982495	0.47368421052631576	0.3157894736842105
0.01980990495247624	0.47368421052631576	0.3157894736842105
0.019759879939969985	0.47368421052631576	0.3157894736842105
0.01970985492746373	0.47368421052631576	0.3157894736842105
0.019659829914957475	0.47368421052631576	0.3157894736842105
0.01960980490245122	0.47368421052631576	0.3157894736842105
0.019559779889944978	0.47368421052631576	0.3157894736842105
0.019509754877438723	0.47368421052631576	0.3157894736842105
0.019459729864932468	0.47368421052631576	0.3157894736842105
0.019409704852426213	0.47368421052631576	0.3157894736842105
0.019359679839919958	0.47368421052631576	0.3157894736842105
0.019309654827413703	0.47368421052631576	0.3157894736842105
0.019259629814907447	0.47368421052631576	0.3157894736842105
0.019209604802401206	0.47368421052631576	0.3157894736842105
0.01915957978989495	0.47368421052631576	0.3157894736842105
0.019109554777388696	0.47368421052631576	0.3157894736842105
0.01905952976488244	0.47368421052631576	0.3157894736842105
0.019009504752376186	0.47368421052631576	0.3157894736842105
0.01895947973986993	0.47368421052631576	0.3157894736842105
0.018909454727363675	0.47368421052631576	0.3157894736842105
0.018859429714857434	0.47368421052631576	0.3157894736842105
0.01880940470235118	0.47368421052631576	0.3157894736842105
0.018759379689844924	0.47368421052631576	0.3157894736842105
0.01870935467733867	0.47368421052631576	0.3157894736842105
0.018659329664832414	0.47368421052631576	0.3157894736842105
0.01860930465232616	0.47368421052631576	0.3157894736842105
0.018559279639819917	0.47368421052631576	0.3157894736842105
0.018509254627313662	0.47368421052631576	0.3157894736842105
0.018459229614807407	0.47368421052631576	0.3157894736842105
0.018409204602301152	0.47368421052631576	0.3157894736842105
0.018359179589794897	0.47368421052631576	0.3157894736842105
0.01830915457728864	0.47368421052631576	0.3157894736842105
0.018259129564782386	0.47368421052631576	0.3157894736842105
0.018209104552276145	0.47368421052631576	0.3157894736842105
0.01815907953976989	0.47368421052631576	0.3157894736842105
0.018109054527263635	0.47368421052631576	0.3157894736842105
0.01805902951475738	0.47368421052631576	0.3157894736842105
0.018009004502251125	0.47368421052631576	0.3157894736842105
0.01795897948974487	0.47368421052631576	0.3157894736842105
0.017908954477238614	0.47368421052631576	0.3157894736842105
0.017858929464732373	0.47368421052631576	0.3157894736842105
0.017808904452226118	0.47368421052631576	0.3157894736842105
0.017758879439719863	0.47368421052631576	0.3157894736842105
0.017708854427213608	0.47368421052631576	0.3157894736842105
0.017658829414707353	0.47368421052631576	0.3157894736842105
0.017608804402201098	0.47368421052631576	0.3157894736842105
0.017558779389694842	0.47368421052631576	0.3157894736842105
0.0175087543771886	0.47368421052631576	0.3157894736842105
0.017458729364682346	0.47368421052631576	0.3157894736842105
0.01740870435217609	0.47368421052631576	0.3157894736842105
0.017358679339669836	0.47368421052631576	0.3157894736842105
0.01730865432716358	0.47368421052631576	0.3157894736842105
0.017258629314657326	0.47368421052631576	0.3157894736842105
0.01720860430215107	0.47368421052631576	0.3157894736842105
0.01715857928964483	0.42857142857142855	0.2857142857142857
0.017108554277138574	0.42857142857142855	0.2857142857142857
0.01705852926463232	0.42857142857142855	0.2857142857142857
0.017008504252126064	0.42857142857142855	0.2857142857142857
0.01695847923961981	0.42857142857142855	0.2857142857142857
0.016908454227113554	0.42857142857142855	0.2857142857142857
0.0168584292146073	0.42857142857142855	0.2857142857142857
0.016808404202101057	0.42857142857142855	0.2857142857142857
0.016758379189594802	0.42857142857142855	0.2857142857142857
0.016708354177088547	0.42857142857142855	0.2857142857142857
0.016658329164582292	0.42857142857142855	0.2857142857142857
0.016608304152076037	0.42857142857142855	0.2857142857142857
0.01655827913956978	0.42857142857142855	0.2857142857142857
0.016508254127063526	0.42857142857142855	0.2857142857142857
0.016458229114557285	0.42857142857142855	0.2857142857142857
0.01640820410205103	0.42857142857142855	0.2857142857142857
0.016358179089544775	0.42857142857142855	0.2857142857142857
0.01630815407703852	0.42857142857142855	0.2857142857142857
0.016258129064532265	0.42857142857142855	0.2857142857142857
0.01620810405202601	0.42857142857142855	0.2857142857142857
0.016158079039519754	0.42857142857142855	0.2857142857142857
0.016108054027013513	0.42857142857142855	0.2857142857142857
0.016058029014507258	0.42857142857142855	0.2857142857142857
0.016008004002001003	0.42857142857142855	0.2857142857142857
0.015957978989494748	0.42857142857142855	0.2857142857142857
0.015907953976988493	0.42857142857142855	0.2857142857142857
0.015857928964482237	0.42857142857142855	0.2857142857142857
0.015807903951975982	0.42857142857142855	0.2857142857142857
0.01575787893946974	0.42857142857142855	0.2857142857142857
0.015707853926963486	0.42857142857142855	0.2857142857142857
0.01565782891445723	0.42857142857142855	0.2857142857142857
0.015607803901950976	0.42857142857142855	0.2857142857142857
0.01555777888944472	0.42857142857142855	0.2857142857142857
0.015507753876938465	0.42857142857142855	0.2857142857142857
0.01545772886443221	0.42857142857142855	0.2857142857142857
0.015407703851925969	0.42857142857142855	0.2857142857142857
0.015357678839419714	0.42857142857142855	0.2857142857142857
0.015307653826913459	0.42857142857142855	0.2857142857142857
0.015257628814407204	0.42857142857142855	0.2857142857142857
0.015207603801900949	0.42857142857142855	0.2857142857142857
0.015157578789394693	0.42857142857142855	0.2857142857142857
0.015107553776888438	0.42857142857142855	0.2857142857142857
0.015057528764382197	0.42857142857142855	0.2857142857142857
0.015007503751875942	0.42857142857142855	0.2857142857142857
0.014957478739369687	0.42857142857142855	0.2857142857142857
0.014907453726863432	0.42857142857142855	0.2857142857142857
0.014857428714357176	0.42857142857142855	0.2857142857142857
0.014807403701850921	0.42857142857142855	0.2857142857142857
0.014757378689344666	0.42857142857142855	0.2857142857142857
0.014707353676838425	0.42857142857142855	0.2857142857142857
0.01465732866433217	0.12	0.08
0.014607303651825915	0.12	0.08
0.01455727863931966	0.12	0.08
0.014507253626813404	0.11842105263157894	0.07894736842105263
0.01445722861430715	0.11842105263157894	0.07894736842105263
0.014407203601800894	0.11842105263157894	0.07894736842105263
0.014357178589294653	0.11842105263157894	0.07894736842105263
0.014307153576788398	0.11842105263157894	0.07894736842105263
0.014257128564282143	0.11842105263157894	0.07894736842105263
0.014207103551775888	0.11842105263157894	0.07894736842105263
0.014157078539269632	0.11842105263157894	0.07894736842105263
0.014107053526763377	0.11842105263157894	0.07894736842105263
0.014057028514257122	0.11842105263157894	0.07894736842105263
0.014007003501750881	0.11842105263157894	0.07894736842105263
0.013956978489244626	0.11842105263157894	0.07894736842105263
0.01390695347673837	0.11842105263157894	0.07894736842105263
0.013856928464232116	0.11842105263157894	0.07894736842105263
0.01380690345172586	0.11842105263157894	0.07894736842105263
0.013756878439219605	0.11842105263157894	0.07894736842105263
0.01370685342671335	0.11538461538461539	0.07692307692307693
0.013656828414207109	0.11538461538461539	0.07692307692307693
0.013606803401700854	0.11538461538461539	0.07692307692307693
0.013556778389194599	0.11538461538461539	0.07692307692307693
0.013506753376688344	0.11538461538461539	0.07692307692307693
0.013456728364182088	0.11538461538461539	0.07692307692307693
0.013406703351675833	0.11538461538461539	0.07692307692307693
0.013356678339169578	0.11538461538461539	0.07692307692307693
0.013306653326663337	0.14285714285714285	0.07692307692307693
0.013256628314157082	0.14285714285714285	0.07692307692307693
0.013206603301650827	0.14285714285714285	0.07692307692307693
0.013156578289144572	0.14285714285714285	0.07692307692307693
0.013106553276638316	0.14285714285714285	0.07692307692307693
0.013056528264132061	0.14285714285714285	0.07692307692307693
0.013006503251625806	0.14285714285714285	0.07692307692307693
0.012956478239119565	0.14285714285714285	0.07692307692307693
0.01290645322661331	0.14285714285714285	0.07692307692307693
0.012856428214107055	0.14285714285714285	0.07692307692307693
0.0128064032016008	0.14285714285714285	0.07692307692307693
0.012756378189094544	0.14285714285714285	0.07692307692307693
0.01270635317658829	0.14285714285714285	0.07692307692307693
0.012656328164082034	0.14285714285714285	0.07692307692307693
0.012606303151575793	0.14285714285714285	0.07692307692307693
0.012556278139069538	0.14285714285714285	0.07692307692307693
0.012506253126563283	0.14285714285714285	0.07692307692307693
0.012456228114057027	0.14285714285714285	0.07692307692307693
0.012406203101550772	0.14285714285714285	0.07692307692307693
0.012356178089044517	0.14285714285714285	0.07692307692307693
0.012306153076538276	0.14285714285714285	0.07692307692307693
0.01225612806403202	0.14285714285714285	0.07692307692307693
0.012206103051525766	0.14285714285714285	0.07692307692307693
0.01215607803901951	0.14285714285714285	0.07692307692307693
0.012106053026513255	0.14285714285714285	0.07692307692307693
0.012056028014007	0.14285714285714285	0.07692307692307693
0.012006003001500745	0.14285714285714285	0.07692307692307693
0.011955977988994504	0.14285714285714285	0.07692307692307693
0.011905952976488249	0.14285714285714285	0.07692307692307693
0.011855927963981994	0.14285714285714285	0.07692307692307693
0.011805902951475739	0.14285714285714285	0.07692307692307693
0.011755877938969483	0.14285714285714285	0.07692307692307693
0.011705852926463228	0.14285714285714285	0.07692307692307693
0.011655827913956973	0.14285714285714285	0.07692307692307693
0.011605802901450732	0.14285714285714285	0.07692307692307693
0.011555777888944477	0.14285714285714285	0.07692307692307693
0.011505752876438222	0.14285714285714285	0.07692307692307693
0.011455727863931967	0.14285714285714285	0.07692307692307693
0.011405702851425711	0.14285714285714285	0.07692307692307693
0.011355677838919456	0.14285714285714285	0.07692307692307693
0.011305652826413201	0.14285714285714285	0.07692307692307693
0.01125562781390696	0.14285714285714285	0.07692307692307693
0.011205602801400705	0.14285714285714285	0.07692307692307693
0.01115557778889445	0.14285714285714285	0.07692307692307693
0.011105552776388194	0.07734806629834254	0.03867403314917127
0.01105552776388194	0.07734806629834254	0.03867403314917127
0.011005502751375684	0.07734806629834254	0.03867403314917127
0.010955477738869429	0.07734806629834254	0.03867403314917127
0.010905452726363188	0.07734806629834254	0.03867403314917127
0.010855427713856933	0.07734806629834254	0.03867403314917127
0.010805402701350678	0.07734806629834254	0.03867403314917127
0.010755377688844422	0.07734806629834254	0.03867403314917127
0.010705352676338167	0.07734806629834254	0.03867403314917127
0.010655327663831912	0.07734806629834254	0.03867403314917127
0.010605302651325657	0.07734806629834254	0.03867403314917127
0.010555277638819416	0.07734806629834254	0.03867403314917127
0.01050525262631316	0.07734806629834254	0.03867403314917127
0.010455227613806906	0.07734806629834254	0.03867403314917127
0.01040520260130065	0.07734806629834254	0.03867403314917127
0.010355177588794395	0.07734806629834254	0.03867403314917127
0.01030515257628814	0.07567567567567568	0.03783783783783784
0.010255127563781885	0.07567567567567568	0.03783783783783784
0.010205102551275644	0.07567567567567568	0.03783783783783784
0.010155077538769389	0.07567567567567568	0.03783783783783784
0.010105052526263134	0.07567567567567568	0.03783783783783784
0.010055027513756878	0.07567567567567568	0.03783783783783784
0.010005002501250623	0.07567567567567568	0.03783783783783784
0.009954977488744368	0.07567567567567568	0.03783783783783784
0.009904952476238113	0.07567567567567568	0.03783783783783784
0.009854927463731872	0.07567567567567568	0.03783783783783784
0.009804902451225617	0.07567567567567568	0.03783783783783784
0.009754877438719362	0.07567567567567568	0.03783783783783784
0.009704852426213106	0.07567567567567568	0.03783783783783784
0.009654827413706851	0.07567567567567568	0.03783783783783784
0.009604802401200596	0.07567567567567568	0.03783783783783784
0.009554777388694341	0.07567567567567568	0.03783783783783784
0.0095047523761881	0.07567567567567568	0.03783783783783784
0.009454727363681845	0.07567567567567568	0.03783783783783784
0.00940470235117559	0.07567567567567568	0.03783783783783784
0.009354677338669334	0.07567567567567568	0.03783783783783784
0.00930465232616308	0.07567567567567568	0.03783783783783784
0.009254627313656824	0.07567567567567568	0.03783783783783784
0.009204602301150569	0.07567567567567568	0.03783783783783784
0.009154577288644328	0.07567567567567568	0.03783783783783784
0.009104552276138073	0.07567567567567568	0.03783783783783784
0.009054527263631817	0.07567567567567568	0.03783783783783784
0.009004502251125562	0.07567567567567568	0.03783783783783784
0.008954477238619307	0.07567567567567568	0.03783783783783784
0.008904452226113052	0.07567567567567568	0.03783783783783784
0.008854427213606797	0.07567567567567568	0.03783783783783784
0.008804402201100556	0.07567567567567568	0.03783783783783784
0.0087543771885943	0.07567567567567568	0.03783783783783784
0.008704352176088045	0.07567567567567568	0.03783783783783784
0.00865432716358179	0.07567567567567568	0.03783783783783784
0.008604302151075535	0.07567567567567568	0.03783783783783784
0.00855427713856928	0.07567567567567568	0.03783783783783784
0.008504252126063025	0.07567567567567568	0.03783783783783784
0.008454227113556784	0.07567567567567568	0.03783783783783784
0.008404202101050529	0.07567567567567568	0.03783783783783784
0.008354177088544273	0.07567567567567568	0.03783783783783784
0.008304152076038018	0.046511627906976744	0.023255813953488372
0.008254127063531763	0.046511627906976744	0.023255813953488372
0.008204102051025508	0.046511627906976744	0.023255813953488372
0.008154077038519253	0.046511627906976744	0.023255813953488372
0.008104052026013012	0.046511627906976744	0.023255813953488372
0.008054027013506757	0.046511627906976744	0.023255813953488372
0.008004002001000501	0.046511627906976744	0.023255813953488372
0.007953976988494246	0.046511627906976744	0.023255813953488372
0.007903951975987991	0.046511627906976744	0.023255813953488372
0.007853926963481736	0.046511627906976744	0.023255813953488372
0.007803901950975481	0.046511627906976744	0.023255813953488372
0.00775387693846924	0.046511627906976744	0.023255813953488372
0.0077038519259629845	0.046511627906976744	0.023255813953488372
0.007653826913456729	0.046511627906976744	0.023255813953488372
0.007603801900950474	0.046511627906976744	0.023255813953488372
0.007553776888444219	0.046511627906976744	0.023255813953488372
0.007503751875937964	0.046511627906976744	0.023255813953488372
0.007453726863431709	0.046511627906976744	0.023255813953488372
0.007403701850925468	0.046511627906976744	0.023255813953488372
0.0073536768384192125	0.046511627906976744	0.023255813953488372
0.007303651825912957	0.046511627906976744	0.023255813953488372
0.007253626813406702	0.046357615894039736	0.023178807947019868
0.007203601800900447	0.046357615894039736	0.023178807947019868
0.007153576788394192	0.046357615894039736	0.023178807947019868
0.007103551775887937	0.046357615894039736	0.023178807947019868
0.007053526763381696	0.046357615894039736	0.023178807947019868
0.0070035017508754405	0.046357615894039736	0.023178807947019868
0.006953476738369185	0.046357615894039736	0.023178807947019868
0.00690345172586293	0.046357615894039736	0.023178807947019868
0.006853426713356675	0.04516129032258064	0.02258064516129032
0.00680340170085042	0.04516129032258064	0.02258064516129032
0.006753376688344165	0.04516129032258064	0.02258064516129032
0.006703351675837924	0.04516129032258064	0.02258064516129032
0.0066533266633316684	0.05867970660146699	0.02444987775061125
0.006603301650825413	0.05867970660146699	0.02444987775061125
0.006553276638319158	0.05867970660146699	0.02444987775061125
0.006503251625812903	0.05867970660146699	0.02444987775061125
0.006453226613306648	0.05867970660146699	0.02444987775061125
0.006403201600800407	0.05867970660146699	0.02444987775061125
0.0063531765882941515	0.06082725060827251	0.029197080291970802
0.006303151575787896	0.06082725060827251	0.029197080291970802
0.006253126563281641	0.06082725060827251	0.029197080291970802
0.006203101550775386	0.06082725060827251	0.029197080291970802
0.006153076538269131	0.06082725060827251	0.029197080291970802
0.006103051525762876	0.06082725060827251	0.029197080291970802
0.006053026513256635	0.06082725060827251	0.029197080291970802
0.0060030015007503795	0.06082725060827251	0.029197080291970802
0.005952976488244124	0.06082725060827251	0.029197080291970802
0.005902951475737869	0.06082725060827251	0.029197080291970802
0.005852926463231614	0.06082725060827251	0.029197080291970802
0.005802901450725359	0.06082725060827251	0.029197080291970802
0.005752876438219104	0.06082725060827251	0.029197080291970802
0.005702851425712863	0.06082725060827251	0.029197080291970802
0.0056528264132066075	0.06082725060827251	0.029197080291970802
0.005602801400700352	0.06082725060827251	0.029197080291970802
0.005552776388194097	0.06082725060827251	0.029197080291970802
0.005502751375687842	0.06082725060827251	0.029197080291970802
0.005452726363181587	0.06082725060827251	0.029197080291970802
0.005402701350675332	0.06082725060827251	0.029197080291970802
0.005352676338169091	0.06082725060827251	0.029197080291970802
0.0053026513256628355	0.06082725060827251	0.029197080291970802
0.00525262631315658	0.06082725060827251	0.029197080291970802
0.005202601300650325	0.06082725060827251	0.029197080291970802
0.00515257628814407	0.06082725060827251	0.029197080291970802
0.005102551275637815	0.06082725060827251	0.029197080291970802
0.00505252626313156	0.06082725060827251	0.029197080291970802
0.005002501250625319	0.06082725060827251	0.029197080291970802
0.0049524762381190635	0.06082725060827251	0.029197080291970802
0.004902451225612808	0.06082725060827251	0.029197080291970802
0.004852426213106553	0.06082725060827251	0.029197080291970802
0.004802401200600298	0.06082725060827251	0.029197080291970802
0.004752376188094043	0.06474820143884892	0.03357314148681055
0.004702351175587788	0.0645933014354067	0.03349282296650718
0.0046523261630815466	0.0645933014354067	0.03349282296650718
0.004602301150575291	0.0645933014354067	0.03349282296650718
0.004552276138069036	0.0645933014354067	0.03349282296650718
0.004502251125562781	0.0645933014354067	0.03349282296650718
0.004452226113056526	0.0645933014354067	0.03349282296650718
0.004402201100550271	0.06443914081145585	0.03341288782816229
0.004352176088044016	0.06443914081145585	0.03341288782816229
0.0043021510755377745	0.06443914081145585	0.03341288782816229
0.004252126063031519	0.06443914081145585	0.03341288782816229
0.004202101050525264	0.06443914081145585	0.03341288782816229
0.004152076038019009	0.06443914081145585	0.03341288782816229
0.004102051025512754	0.06443914081145585	0.03341288782816229
0.004052026013006499	0.06443914081145585	0.03341288782816229
0.004002001000500244	0.06443914081145585	0.03341288782816229
0.0039519759879940025	0.06443914081145585	0.03341288782816229
0.0039019509754877474	0.06443914081145585	0.03341288782816229
0.0038519259629814923	0.06443914081145585	0.03341288782816229
0.003801900950475237	0.06443914081145585	0.03341288782816229
0.003751875937968982	0.06443914081145585	0.03341288782816229
0.003701850925462727	0.06443914081145585	0.03341288782816229
0.0036518259129564717	0.06443914081145585	0.03341288782816229
0.0036018009004502305	0.06443914081145585	0.03341288782816229
0.0035517758879439754	0.06443914081145585	0.03341288782816229
0.0035017508754377202	0.06443914081145585	0.03341288782816229
0.003451725862931465	0.06443914081145585	0.03341288782816229
0.00340170085042521	0.05947136563876652	0.030837004405286344
0.003351675837918955	0.05947136563876652	0.030837004405286344
0.0033016508254126997	0.05947136563876652	0.030837004405286344
0.0032516258129064585	0.05947136563876652	0.030837004405286344
0.0032016008004002033	0.05947136563876652	0.030837004405286344
0.003151575787893948	0.06860706860706861	0.04573804573804574
0.003101550775387693	0.06860706860706861	0.04573804573804574
0.003051525762881438	0.06860706860706861	0.04573804573804574
0.003001500750375183	0.06860706860706861	0.04573804573804574
0.0029514757378689277	0.06860706860706861	0.04573804573804574
0.0029014507253626864	0.0673469387755102	0.044897959183673466
0.0028514257128564313	0.0673469387755102	0.044897959183673466
0.002801400700350176	0.06720977596741344	0.04480651731160896
0.002751375687843921	0.06720977596741344	0.04480651731160896
0.002701350675337666	0.06720977596741344	0.04480651731160896
0.002651325662831411	0.06720977596741344	0.04480651731160896
0.0026013006503251557	0.06720977596741344	0.04480651731160896
0.0025512756378189144	0.06720977596741344	0.04480651731160896
0.0025012506253126593	0.06720977596741344	0.04480651731160896
0.002451225612806404	0.06720977596741344	0.04480651731160896
0.002401200600300149	0.06720977596741344	0.04480651731160896
0.002351175587793894	0.06720977596741344	0.04480651731160896
0.0023011505752876388	0.06720977596741344	0.04480651731160896
0.0022511255627813836	0.06720977596741344	0.04480651731160896
0.0022011005502751424	0.06720977596741344	0.04480651731160896
0.0021510755377688873	0.06707317073170732	0.044715447154471545
0.002101050525262632	0.06707317073170732	0.044715447154471545
0.002051025512756377	0.06707317073170732	0.044715447154471545
0.002001000500250122	0.06707317073170732	0.044715447154471545
0.0019509754877438668	0.06707317073170732	0.044715447154471545
0.0019009504752376116	0.06707317073170732	0.044715447154471545
0.0018509254627313704	0.06707317073170732	0.044715447154471545
0.0018009004502251152	0.06707317073170732	0.044715447154471545
0.0017508754377188601	0.06707317073170732	0.044715447154471545
0.001700850425212605	0.06707317073170732	0.044715447154471545
0.0016508254127063499	0.06707317073170732	0.044715447154471545
0.0016008004002000947	0.06707317073170732	0.044715447154471545
0.0015507753876938396	0.05576923076923077	0.04038461538461539
0.0015007503751875984	0.05576923076923077	0.04038461538461539
0.0014507253626813432	0.03409758965314521	0.024691358024691357
0.001400700350175088	0.03409758965314521	0.024691358024691357
0.001350675337668833	0.03409758965314521	0.024691358024691357
0.0013006503251625778	0.03409758965314521	0.024691358024691357
0.0012506253126563227	0.03409758965314521	0.024691358024691357
0.0012006003001500676	0.03409758965314521	0.024691358024691357
0.0011505752876438263	0.03409758965314521	0.024691358024691357
0.0011005502751375712	0.03407755581668625	0.024676850763807285
0.001050525262631316	0.03405754550792719	0.024662360540223135
0.001000500250125061	0.03403755868544601	0.02464788732394366
0.0009504752376188058	0.03401759530791789	0.02463343108504399
0.0009004502251125507	0.03401759530791789	0.02463343108504399
0.0008504252126062956	0.03401759530791789	0.02463343108504399
0.0008004002001000543	0.03399765533411489	0.0246189917936694
0.0007503751875937992	0.03391812865497076	0.02456140350877193
0.000700350175087544	0.03387850467289719	0.02453271028037383
0.0006503251625812889	0.033858727378867484	0.024518388791593695
0.0006003001500750338	0.033858727378867484	0.024518388791593695
0.0005502751375687787	0.0337995337995338	0.024475524475524476
0.0005002501250625374	0.03372093023255814	0.02441860465116279
0.0004502251125562823	0.0335842501447597	0.024319629415170817
0.00040020010005002715	0.03356481481481482	0.024305555555555556
0.000350175087543772	0.03346797461050202	0.024235429890363532
0.0003001500750375169	0.03329506314580941	0.024110218140068886
0.00025012506253126177	0.03297328027288232	0.0244457077885162
0.00020010005002500664	0.0327313769751693	0.024266365688487584
0.00015007503751876539	0.03273322422258593	0.023458810692853247
0.00010005002501251026	0.03215434083601286	0.02304394426580922
5.002501250625513e-05	0.02800734618916437	0.020202020202020204
[truncated: 1 more rows]
