# Supplementary material for: Profiling immunoglobulin repertoires across multiple human tissues using RNA sequencing
Source: Nat Commun. 2020 Jun 19;11:3126. doi: 10.1038/s41467-020-16857-7 (PMC7305308; doi:10.1038/s41467-020-16857-7)
Supplement: Supplementary file 9 — Source Data [file 41467_2020_16857_MOESM9_ESM.zip › FigureS5_data.csv]

Tissue	IGH_frac	IGK_frac	IGL_frac
Adipose - Subcutaneous	0.165394572	0.529488778	0.305116605
Adipose - Visceral (Omentum)	0.167929075	0.541700896	0.290370098
Adrenal Gland	0.163355246	0.51631892	0.320325796
Artery - Aorta	0.179384488	0.518335201	0.30228031
Artery - Coronary	0.162131631	0.545206461	0.292661926
Artery - Tibial	0.172367997	0.54498291	0.282649065
Bladder	0.185055409	0.488383909	0.326560545
Brain - Amygdala	0.14322629	0.524121317	0.33265231
Brain - Anterior cingulate cortex (BA24)	0.176260178	0.500778231	0.322961508
Brain - Caudate (basal ganglia)	0.167063326	0.526215333	0.306721274
Brain - Cerebellar Hemisphere	0.182737746	0.560190903	0.257071307
Brain - Cerebellum	0.168599631	0.521810406	0.309589844
Brain - Cortex	0.16288868	0.560481229	0.27663009
Brain - Frontal Cortex (BA9)	0.163751849	0.556303631	0.279944467
Brain - Hippocampus	0.140006618	0.539283808	0.320709547
Brain - Hypothalamus	0.204056819	0.502585746	0.29335739
Brain - Nucleus accumbens (basal ganglia)	0.154784237	0.571227013	0.273988722
Brain - Putamen (basal ganglia)	0.179256077	0.532131098	0.288612798
Brain - Spinal cord (cervical c-1)	0.139715781	0.560959231	0.299324988
Brain - Substantia nigra	0.149481525	0.578266321	0.272252136
Breast - Mammary Tissue	0.179477152	0.537206615	0.283316204
Cells - EBV-transformed lymphocytes	0.231143351	0.527958655	0.240898017
Cells - Leukemia cell line (CML)	0.151922961	0.557675701	0.290401345
Cells - Transformed fibroblasts	0.167362802	0.553368937	0.279268238
Cervix - Ectocervix	0.182428167	0.612625833	0.204945833
Cervix - Endocervix	0.1864336	0.58949	0.2240758
Colon - Sigmoid	0.170173941	0.535239398	0.294586699
Colon - Transverse	0.194831597	0.543623037	0.261545358
Esophagus - Gastroesophageal Junction	0.170629079	0.538442823	0.290928061
Esophagus - Mucosa	0.168790979	0.548683311	0.282525711
Esophagus - Muscularis	0.176450541	0.529347852	0.29420158
Fallopian Tube	0.150949643	0.572691	0.276359571
Heart - Atrial Appendage	0.173223224	0.542447404	0.284329309
Heart - Left Ventricle	0.153383962	0.571921424	0.274694522
Kidney - Cortex	0.154055141	0.600659682	0.245285018
Liver	0.158705052	0.546345988	0.29494888
Lung	0.165167554	0.520929005	0.313903453
Minor Salivary Gland	0.186495259	0.549272205	0.264232692
Muscle - Skeletal	0.161094209	0.5519174	0.286988401
Nerve - Tibial	0.149700996	0.552080937	0.298218078
Ovary	0.160523518	0.559871838	0.279604616
Pancreas	0.174333728	0.509112864	0.316553394
Pituitary	0.157608407	0.528725425	0.313666132
Prostate	0.153702151	0.534538627	0.311759229
Skin - Not Sun Exposed (Suprapubic)	0.17033249	0.541577106	0.288090426
Skin - Sun Exposed (Lower leg)	0.167031724	0.524926397	0.308041779
Small Intestine - Terminal Ileum	0.18067	0.548168868	0.27116117
Spleen	0.172810887	0.542815101	0.284374024
Stomach	0.177421496	0.504208603	0.318369919
Testis	0.162266442	0.539377189	0.298356334
Thyroid	0.157182645	0.576429986	0.266387375
Uterus	0.156583466	0.52192378	0.321492747
Vagina	0.173866975	0.559653393	0.266479543
Whole Blood	0.169920203	0.517006528	0.313073239
