# Supplementary material for: Profiling immunoglobulin repertoires across multiple human tissues using RNA sequencing
Source: Nat Commun. 2020 Jun 19;11:3126. doi: 10.1038/s41467-020-16857-7 (PMC7305308; doi:10.1038/s41467-020-16857-7)
Supplement: Supplementary file 9 — Source Data [file 41467_2020_16857_MOESM9_ESM.zip › FigureS6d_and_S7_data.csv]

chain	sample	tissue	histological site	lengthMean	nReads_covering_median
IGH	G35168.GTEX-SNMC-0826-SM-4DM66.1	Bladder	Bladder	11.0	1.0
IGH	G64389.GTEX-13SLW-0326.1	Muscle - Skeletal	Muscle	18.0	1.0
IGH	G26533.GTEX-SIU7-0526-SM-3NM8I.1	Lung	Lung	15.4144427002	1.0
IGH	G18060.GTEX-OXRK-0526-SM-2YUMW.1	Artery - Tibial	Blood Vessel	nan	nan
IGH	G21054.GTEX-T2IS-0011-R5A-SM-32QP4.1	Brain - Caudate (basal ganglia)	Brain	nan	nan
IGH	G23375.GTEX-R55D-1026-SM-3GAEQ.1	Artery - Aorta	Blood Vessel	15.3243670886	2.0
IGH	G61792.GTEX-Y8E4-1726.2	Esophagus - Mucosa	Esophagus	14.8076923077	1.0
IGH	G62160.GTEX-13OW7-0126.2	Skin - Sun Exposed (Lower leg)	Skin	14.25	1.0
IGH	G25133.GTEX-O5YW-0126-SM-3LK6D.1	Skin - Sun Exposed (Lower leg)	Skin	15.75	1.0
IGH	G62070.GTEX-1211K-0006.2	Whole Blood	Blood	14.8538812785	1.0
IGH	G65629.GTEX-P4PP-0226.2	Adipose - Subcutaneous	Adipose Tissue	15.1578947368	1.0
IGH	G33852.GTEX-QDT8-0008-SM-48U2F.3	Cells - Transformed fibroblasts	Skin	15.3333333333	1.0
IGH	G62959.GTEX-13112-0226.3	Testis	Testis	nan	nan
IGH	G26696.GTEX-QDT8-0526-SM-3NMD8.1	Muscle - Skeletal	Muscle	13.0	1.0
IGH	G16726.GTEX-N7MT-0011-R3a.3	Brain - Anterior cingulate cortex (BA24)	Brain	13.5	1.0
IGH	G19405.GTEX-S7SE-0926-SM-2XCD6.1	Lung	Lung	16.0713443396	1.0
IGH	G62102.GTEX-13O21-1726.2	Muscle - Skeletal	Muscle	20.0	1.0
IGH	G61217.GTEX-139YR-1526.3	Pancreas	Pancreas	15.1481481481	1.0
IGH	G62459.GTEX-11PRG-0005.2	Whole Blood	Blood	15.5614035088	1.0
IGH	G42494.GTEX-QV31-0826.2	Colon - Transverse	Colon	15.5178807947	1.0
IGH	G41582.GTEX-WY7C-1626.2	Colon - Transverse	Colon	16.1428571429	1.0
IGH	G26614.GTEX-WK11-0926-SM-3NMAU.1	Thyroid	Thyroid	16.5	1.5
IGH	G16761.GTEX-P78B-0426.3	Heart - Left Ventricle	Heart	13.6666666667	1.0
IGH	G64178.GTEX-148VJ-1626.1	Adrenal Gland	Adrenal Gland	14.6666666667	1.0
IGH	G18681.GTEX-R55E-0011-R4A-SM-2TC5H.2	Brain - Amygdala	Brain	16.0	1.0
IGH	G19423.GTEX-SIU8-0926-SM-2XCDO.1	Lung	Lung	15.4338842975	1.0
IGH	G32407.GTEX-QV31-0526-SM-447C3.2	Esophagus - Muscularis	Esophagus	15.5363984674	1.0
IGH	G23308.GTEX-NPJ7-0011-R1a-SM-3GACT.1	Brain - Hippocampus	Brain	nan	nan
IGH	G19454.GTEX-P44H-0011-R10A-SM-2XCEK.2	Brain - Frontal Cortex (BA9)	Brain	nan	nan
IGH	G53096.GTEX-11NUK-2626.3	Testis	Testis	16.0	1.5
IGH	G62027.GTEX-13FLV-0011-R4a.2	Brain - Amygdala	Brain	nan	nan
IGH	G46445.GTEX-Y111-2926.1	Pituitary	Pituitary	15.3428571429	1.0
IGH	G60628.GTEX-13OVH-1826.2	Esophagus - Gastroesophageal Junction	Esophagus	15.9230769231	1.0
IGH	G41612.GTEX-WYVS-0004.1	Cells - EBV-transformed lymphocytes	Blood	16.1935483871	1.0
IGH	G46557.GTEX-Y114-2526.2	Muscle - Skeletal	Muscle	17.0	1.0
IGH	G65223.GTEX-147JS-2526.2	Colon - Transverse	Colon	15.436596218	1.0
IGH	G45128.GTEX-NL3G-0226.2	Adipose - Subcutaneous	Adipose Tissue	16.6379310345	1.5
IGH	G63100.GTEX-14ABY-0011-R6a.2	Brain - Nucleus accumbens (basal ganglia)	Brain	nan	nan
IGH	G26720.GTEX-X4EO-0326-SM-3P5YO.2	Skin - Sun Exposed (Lower leg)	Skin	15.4166666667	1.0
IGH	G32434.GTEX-QVJO-1826-SM-447C9.2	Breast - Mammary Tissue	Breast	14.3181818182	1.0
IGH	G58563.GTEX-11ZTS-0826.2	Artery - Aorta	Blood Vessel	15.0	1.0
IGH	G33690.GTEX-R55G-0008-SM-48FEX.4	Cells - Transformed fibroblasts	Skin	11.0	1.0
IGH	G26776.GTEX-PLZ6-0626-SM-3P61B.2	Esophagus - Muscularis	Esophagus	12.5	1.0
IGH	G34525.GTEX-XUJ4-2826-SM-4BOQ2.7	Artery - Tibial	Blood Vessel	15.1666666667	1.0
IGH	G19399.GTEX-P44G-2326-SM-2XCCZ.1	Adipose - Subcutaneous	Adipose Tissue	11.0	1.0
IGH	G26620.GTEX-X4XX-2926-SM-3NMB1.1	Brain - Cerebellum	Brain	16.1428571429	1.0
IGH	G61920.GTEX-1313W-3226.2	Pituitary	Pituitary	15.2142857143	1.0
IGH	G60830.K-562.2	Cells - Leukemia cell line (CML)	Bone Marrow	12.0	1.0
IGH	G34670.GTEX-SE5C-0326-SM-4BRWX.1	Pancreas	Pancreas	15.4285714286	1.0
IGH	G62428.GTEX-13FHO-0926.2	Thyroid	Thyroid	16.5333333333	2.0
IGH	G39740.GTEX-V1D1-0926-SM-4JBHQ.1	Thyroid	Thyroid	17.5	1.0
IGH	G39664.GTEX-UPK5-1226-SM-4IHL8.2	Esophagus - Mucosa	Esophagus	14.5633802817	1.0
IGH	G34336.GTEX-XYKS-2426-SM-4AT43.2	Muscle - Skeletal	Muscle	15.5882352941	1.0
IGH	G19453.GTEX-P44H-2426-SM-2XCEJ.2	Brain - Cerebellum	Brain	15.0	1.0
IGH	G32370.GTEX-QEL4-1326-SM-447AD.2	Pancreas	Pancreas	15.2	1.0
IGH	G62757.GTEX-13PLJ-0011-R5a.3	Brain - Caudate (basal ganglia)	Brain	nan	nan
IGH	G26628.GTEX-WHPG-0226-SM-3NMB9.1	Thyroid	Thyroid	15.0	1.0
IGH	G41022.GTEX-WFG8-0001-SM-4LVN8.3	Cells - EBV-transformed lymphocytes	Blood	15.4166666667	1.0
IGH	G53035.GTEX-11I78-0826.3	Heart - Left Ventricle	Heart	16.75	1.0
IGH	G62854.GTEX-12WSH-0011-R6b.3	Brain - Nucleus accumbens (basal ganglia)	Brain	16.5	1.0
IGH	G61189.GTEX-Y5V5-2426.3	Adipose - Subcutaneous	Adipose Tissue	15.8333333333	1.0
IGH	G35314.GTEX-U3ZM-0826-SM-4DXU6.7	Bladder	Bladder	15.4	1.0
IGH	G34301.GTEX-XMD1-0826-SM-4AT52.2	Breast - Mammary Tissue	Breast	15.5476190476	1.0
IGH	G64390.GTEX-13QJ3-1726.1	Esophagus - Mucosa	Esophagus	13.85	1.0
IGH	G41589.GTEX-WY7C-2226.1	Testis	Testis	14.0	1.0
IGH	G42508.GTEX-QEG5-0008.2	Cells - Transformed fibroblasts	Skin	14.25	1.0
IGH	G25685.GTEX-O5YW-1526-SM-3MJGL.1	Stomach	Stomach	15.369592089	1.0
IGH	G33654.GTEX-RN64-2326-SM-48FDW.4	Testis	Testis	nan	nan
IGH	G39748.GTEX-V955-0126-SM-4JBH5.1	Adrenal Gland	Adrenal Gland	16.3333333333	1.0
IGH	G19425.GTEX-SIU8-0826-SM-2XCDQ.1	Heart - Left Ventricle	Heart	17.8333333333	1.0
IGH	G64224.GTEX-14753-0726.1	Skin - Not Sun Exposed (Suprapubic)	Skin	15.4285714286	1.0
IGH	G33073.GTEX-Q2AG-1326-SM-43V8K.3	Esophagus - Mucosa	Esophagus	15.4540229885	1.0
IGH	G34040.GTEX-S4Z8-0926-SM-4AD6Q.3	Artery - Coronary	Blood Vessel	15.4705882353	1.0
IGH	G34406.GTEX-XPVG-0726-SM-4B658.3	Heart - Atrial Appendage	Heart	15.8	1.0
IGH	G34032.GTEX-S4Q7-1226-SM-4AD5I.3	Testis	Testis	15.3333333333	1.0
IGH	G59487.GTEX-ZVT3-2826.2	Colon - Sigmoid	Colon	16.8571428571	1.0
IGH	G19446.GTEX-S95S-0005-SM-2XCEC.1	Whole Blood	Blood	15.0895522388	1.0
IGH	G53802.GTEX-11ZUS-0011-R8a.2	Brain - Hypothalamus	Brain	14.6666666667	1.0
IGH	G39755.GTEX-V1D1-1926-SM-4JBGX.1	Prostate	Prostate	14.5	1.0
IGH	G62894.GTEX-131YS-0726.3	Thyroid	Thyroid	16.2404692082	1.0
IGH	G63135.GTEX-YEC4-0926.2	Adipose - Visceral (Omentum)	Adipose Tissue	16.2702702703	1.0
IGH	G60344.GTEX-13O1R-1226.2	Heart - Left Ventricle	Heart	17.0	1.0
IGH	G41191.GTEX-WQUQ-0126.5	Adrenal Gland	Adrenal Gland	14.44	1.0
IGH	G26530.GTEX-S7PM-0011-R6A-SM-3NM8F.1	Brain - Nucleus accumbens (basal ganglia)	Brain	15.4285714286	1.0
IGH	G46753.GTEX-Y5V6-0003.1	Cells - EBV-transformed lymphocytes	Blood	16.2790697674	1.0
IGH	G26618.GTEX-WYVS-1726-SM-3NMAY.1	Breast - Mammary Tissue	Breast	16.1242009132	1.0
IGH	G53118.GTEX-11LCK-2026.3	Colon - Transverse	Colon	15.1108333333	1.0
IGH	G22969.GTEX-U412-0326-SM-3DB9L.1	Muscle - Skeletal	Muscle	15.0	1.0
IGH	G62807.GTEX-13OW7-0011-R4b.3	Brain - Amygdala	Brain	nan	nan
IGH	G16745.GTEX-OXRN-0526.3	Lung	Lung	15.2842105263	1.0
IGH	G32374.GTEX-QESD-0226-SM-447BH.2	Pancreas	Pancreas	15.1428571429	1.0
IGH	G41173.GTEX-WHWD-0726.4	Pancreas	Pancreas	15.05	1.0
IGH	G35546.GTEX-U8XE-0226-SM-4E3J3.4	Skin - Not Sun Exposed (Suprapubic)	Skin	15.2	1.0
IGH	G41610.GTEX-WYVS-1826.1	Colon - Transverse	Colon	15.7314814815	1.0
IGH	G61187.GTEX-YJ8O-2226.3	Breast - Mammary Tissue	Breast	15.75	1.0
IGH	G62259.K-562.2	Cells - Leukemia cell line (CML)	Bone Marrow	11.0	1.0
IGH	G26774.GTEX-PLZ6-0726-SM-3P619.2	Pancreas	Pancreas	16.6923076923	1.0
IGH	G62629.GTEX-14753-0426.2	Skin - Sun Exposed (Lower leg)	Skin	14.8	1.0
IGH	G25953.K-562-SM-3NB3I.2	Cells - Leukemia cell line (CML)	Bone Marrow	15.0	1.0
IGH	G23317.GTEX-RNOR-0011-R4A-SM-3GAD3.1	Brain - Amygdala	Brain	nan	nan
IGH	G25892.GTEX-OOBJ-1526-SM-3NB1Q.2	Stomach	Stomach	15.3029166667	1.0
IGH	G34289.GTEX-XK95-0226-SM-4AT58.2	Skin - Not Sun Exposed (Suprapubic)	Skin	14.6	1.0
IGH	G48855.GTEX-ZEX8-0004.1	Cells - EBV-transformed lymphocytes	Blood	15.9777777778	1.0
IGH	G16565.GTEX-OIZH-2626.3	Thyroid	Thyroid	15.6071428571	1.0
IGH	G62663.GTEX-ZTPG-0426.2	Artery - Tibial	Blood Vessel	12.4285714286	1.0
IGH	G39736.K-562-SM-4JBIQ.1	Cells - Leukemia cell line (CML)	Bone Marrow	15.75	1.0
IGH	G41009.GTEX-WH7G-1026-SM-4LVML.3	Esophagus - Muscularis	Esophagus	14.8181818182	1.0
IGH	G62003.GTEX-13FXS-3026.2	Brain - Cerebellum	Brain	nan	nan
IGH	G25655.GTEX-WL46-0011-R9A-SM-3MJFP.1	Brain - Spinal cord (cervical c-1)	Brain	12.25	1.0
IGH	G60602.GTEX-139UW-0226.2	Lung	Lung	15.9195652174	1.0
IGH	G59191.GTEX-12C56-1226.3	Esophagus - Mucosa	Esophagus	15.211663067	1.0
IGH	G62909.GTEX-13OVJ-0011-R4b.3	Brain - Amygdala	Brain	14.0	1.0
IGH	G65106.GTEX-11OF3-0008.2	Cells - Transformed fibroblasts	Skin	nan	nan
IGH	G34388.GTEX-XMK1-0008-SM-4GICF.2	Cells - Transformed fibroblasts	Skin	17.0	1.0
IGH	G26651.GTEX-WHSE-0006-SM-3NMBW.1	Whole Blood	Blood	15.8012295082	1.0
IGH	G59806.GTEX-11NUK-0826.2	Lung	Lung	15.9080996885	1.0
IGH	G65673.GTEX-145LU-0011-R6a.2	Brain - Nucleus accumbens (basal ganglia)	Brain	nan	nan
IGH	G64151.GTEX-13X6K-0226.1	Adipose - Subcutaneous	Adipose Tissue	16.8852459016	2.0
IGH	G32770.GTEX-X5EB-1126-SM-46MVV.2	Colon - Sigmoid	Colon	15.6779026217	1.0
IGH	G46919.GTEX-Y9LG-1126.1	Skin - Not Sun Exposed (Suprapubic)	Skin	14.25	1.0
IGH	G23369.GTEX-UPK5-0426-SM-3GAEK.1	Skin - Not Sun Exposed (Suprapubic)	Skin	14.7333333333	1.0
IGH	G64012.GTEX-145MH-3026.1	Brain - Cortex	Brain	14.6666666667	1.0
IGH	G33697.GTEX-REY6-2426-SM-48FF5.4	Breast - Mammary Tissue	Breast	17.8333333333	1.0
IGH	G60664.GTEX-13FHO-0011-R1b.2	Brain - Hippocampus	Brain	13.3333333333	1.0
IGH	G42470.GTEX-QEG4-0926.2	Artery - Aorta	Blood Vessel	15.6	1.0
IGH	G59345.GTEX-12WSJ-0226.2	Lung	Lung	16.2952380952	1.0
IGH	G62246.GTEX-13X6I-1426.2	Heart - Left Ventricle	Heart	14.9411764706	1.0
IGH	G59807.GTEX-11NUK-0926.2	Heart - Atrial Appendage	Heart	15.0	1.0
IGH	G61888.GTEX-13111-0626.2	Adipose - Visceral (Omentum)	Adipose Tissue	15.2444444444	1.0
IGH	G33675.GTEX-R55G-0226-SM-48FEI.4	Spleen	Spleen	15.3609805238	1.0
IGH	G65666.GTEX-13QJC-0011-R1b.2	Brain - Hippocampus	Brain	17.0	1.0
IGH	G19304.GTEX-S341-2026-SM-2XCAA.1	Artery - Tibial	Blood Vessel	nan	nan
IGH	G62710.GTEX-145LT-0626.2	Prostate	Prostate	15.9583333333	1.0
IGH	G33839.GTEX-QCQG-1426-SM-48U22.3	Ovary	Ovary	15.8260869565	1.0
IGH	G32826.GTEX-X585-0011-R10A-SM-46MUY.2	Brain - Frontal Cortex (BA9)	Brain	14.6666666667	1.0
IGH	G62887.GTEX-132QS-1126.3	Prostate	Prostate	15.6734693878	1.0
IGH	G34245.GTEX-S7SF-1926-SM-4AT5B.2	Colon - Transverse	Colon	15.1670103093	1.0
IGH	G23345.GTEX-UPJH-0226-SM-3GADV.1	Skin - Not Sun Exposed (Suprapubic)	Skin	14.0	1.0
IGH	G64007.GTEX-146FR-1726.1	Muscle - Skeletal	Muscle	18.0	1.0
IGH	G33631.GTEX-RM2N-0326-SM-48FD8.4	Pancreas	Pancreas	16.3636363636	1.0
IGH	G33652.GTEX-REY6-1126-SM-48FDU.4	Artery - Aorta	Blood Vessel	16.6315789474	1.0
IGH	G58399.GTEX-11EMC-3126.2	Pituitary	Pituitary	15.7473684211	1.0
IGH	G60408.GTEX-13NYS-1626.3	Lung	Lung	15.7161572052	1.0
IGH	G42483.GTEX-QLQ7-0326.2	Artery - Coronary	Blood Vessel	16.1499448732	1.0
IGH	G62164.GTEX-11GS4-0006.2	Whole Blood	Blood	15.6372180451	1.0
IGH	G34684.GTEX-SIU7-1526-SM-4BRWQ.1	Testis	Testis	15.7142857143	1.0
IGH	G25911.GTEX-QMRM-0005-SM-3NB2A.2	Whole Blood	Blood	15.6603773585	1.0
IGH	G65261.GTEX-145ME-0426.2	Esophagus - Gastroesophageal Junction	Esophagus	15.5236907731	1.0
IGH	G25686.GTEX-OHPK-1526-SM-3MJGM.1	Stomach	Stomach	15.7522255193	1.0
IGH	G33859.GTEX-NPJ8-0226-SM-48TBN.2	Adipose - Subcutaneous	Adipose Tissue	17.375	1.0
IGH	G61873.GTEX-148VJ-0826.2	Lung	Lung	16.4406779661	1.0
IGH	G48888.GTEX-ZF29-0226.1	Heart - Left Ventricle	Heart	15.4318181818	1.0
IGH	G33684.GTEX-R55G-1526-SM-48FER.4	Ovary	Ovary	14.6666666667	1.0
IGH	G23451.GTEX-UTHO-0011-R2A-SM-3GIKC.1	Brain - Substantia nigra	Brain	13.3333333333	1.0
IGH	G60114.GTEX-13N2G-1226.2	Esophagus - Mucosa	Esophagus	16.1176470588	1.0
IGH	G35618.GTEX-ZLWG-0008.4	Cells - Transformed fibroblasts	Skin	13.0	1.0
IGH	G59321.GTEX-12WSN-0926.2	Adrenal Gland	Adrenal Gland	14.0	1.0
IGH	G26542.GTEX-S4P3-0008-SM-3NM8R.1	Cells - Transformed fibroblasts	Skin	12.6666666667	1.0
IGH	G25184.GTEX-WL46-2026-SM-3LK7U.1	Adipose - Visceral (Omentum)	Adipose Tissue	15.8636363636	2.0
IGH	G65598.GTEX-145LU-0011-R9b.3	Brain - Spinal cord (cervical c-1)	Brain	18.5	1.0
IGH	G62463.GTEX-1212Z-0006.2	Whole Blood	Blood	15.8802816901	1.0
IGH	G63069.GTEX-132NY-1226.2	Lung	Lung	15.79	1.0
IGH	G38939.GTEX-QDVN-0126-SM-4GIC9.2	Artery - Coronary	Blood Vessel	16.4782608696	1.0
IGH	G62134.GTEX-13N2G-0011-R3b.2	Brain - Anterior cingulate cortex (BA24)	Brain	nan	nan
IGH	G62801.GTEX-13RTJ-0011-R8b.3	Brain - Hypothalamus	Brain	16.0	1.0
IGH	G26657.GTEX-X261-3226-SM-3NMC3.1	Pituitary	Pituitary	15.0	1.0
IGH	G59306.GTEX-12WSD-0826.2	Lung	Lung	15.7139037433	1.0
IGH	G63202.GTEX-13QIC-0011-R4a.2	Brain - Amygdala	Brain	13.3333333333	1.0
IGH	G62933.GTEX-11EQ8-0006.3	Whole Blood	Blood	15.7146503318	1.0
IGH	G18591.GTEX-RM2N-0526-SM-2TF4N.1	Thyroid	Thyroid	16.2666666667	1.0
IGH	G40907.GTEX-WEY5-1226-SM-4LMIQ.3	Stomach	Stomach	15.2610619469	1.0
IGH	G62384.GTEX-111CU-1526.2	Prostate	Prostate	14.8333333333	1.0
IGH	G62142.GTEX-13NYS-0011-R8a.2	Brain - Hypothalamus	Brain	14.5	1.0
IGH	G33828.GTEX-Q2AG-0926-SM-48U1Q.3	Artery - Aorta	Blood Vessel	14.4	1.0
IGH	G39678.GTEX-XMK1-1126-SM-4IHJ8.2	Breast - Mammary Tissue	Breast	17.1666666667	1.0
IGH	G48845.GTEX-UPJH-0826.1	Lung	Lung	15.6304347826	1.0
IGH	G64419.GTEX-14BMV-2226.1	Stomach	Stomach	15.3428571429	1.0
IGH	G46758.GTEX-Y5V6-0008.1	Cells - Transformed fibroblasts	Skin	15.5	1.0
IGH	G64000.GTEX-146FH-2626.1	Vagina	Vagina	15.3992805755	1.0
IGH	G25639.GTEX-WRHK-1426-SM-3MJF9.1	Skin - Sun Exposed (Lower leg)	Skin	16.0	1.5
IGH	G64418.GTEX-14BMV-0326.1	Muscle - Skeletal	Muscle	15.6666666667	1.0
IGH	G26682.GTEX-P4QT-1526-SM-3NMCT.1	Stomach	Stomach	16.4444444444	1.0
IGH	G59573.GTEX-11P7K-2226.2	Nerve - Tibial	Nerve	18.4	1.0
IGH	G48934.GTEX-ZEX8-2426.1	Skin - Sun Exposed (Lower leg)	Skin	14.6875	1.0
IGH	G62248.GTEX-13X6I-1826.2	Skin - Not Sun Exposed (Suprapubic)	Skin	15.3265306122	1.0
IGH	G62159.GTEX-13OVH-3026.2	Brain - Cortex	Brain	nan	nan
IGH	G26642.GTEX-WH7G-2226-SM-3NMBN.1	Adipose - Subcutaneous	Adipose Tissue	16.3	1.0
IGH	G41181.GTEX-WI4N-2026.5	Kidney - Cortex	Kidney	15.5	1.0
IGH	G60155.GTEX-13OVI-1926.2	Small Intestine - Terminal Ileum	Small Intestine	15.0	1.0
IGH	G65132.GTEX-13SLW-0226.2	Adipose - Subcutaneous	Adipose Tissue	14.4285714286	1.0
IGH	G25878.GTEX-OOBJ-1826-SM-3NB1C.2	Artery - Tibial	Blood Vessel	17.0	1.5
IGH	G35333.GTEX-U4B1-1426-SM-4DXTX.7	Prostate	Prostate	15.2945736434	1.0
IGH	G26660.GTEX-WZTO-0011-R3B-SM-3NMC6.1	Brain - Anterior cingulate cortex (BA24)	Brain	16.75	1.0
IGH	G59156.GTEX-11XUK-0226.6	Thyroid	Thyroid	16.401578354	1.0
IGH	G61880.GTEX-139TU-0006.2	Whole Blood	Blood	15.5754716981	1.0
IGH	G45215.GTEX-Z93S-0011-R6b.2	Brain - Nucleus accumbens (basal ganglia)	Brain	nan	nan
IGH	G61894.GTEX-12ZZY-0126.2	Testis	Testis	12.5	1.0
IGH	G33810.GTEX-Q734-1026-SM-48U16.3	Stomach	Stomach	15.4767321613	1.0
IGH	G46448.GTEX-Y3I4-0326.1	Artery - Aorta	Blood Vessel	15.9891891892	1.0
IGH	G23337.GTEX-T5JW-1726-SM-3GADN.1	Adipose - Subcutaneous	Adipose Tissue	14.75	2.0
IGH	G48926.GTEX-ZF2S-1826.1	Colon - Sigmoid	Colon	14.2	1.0
IGH	G62208.GTEX-145MI-0826.2	Adipose - Visceral (Omentum)	Adipose Tissue	16.2222222222	1.0
IGH	G19383.GTEX-S4Z8-2026-SM-3K2A9.1	Artery - Tibial	Blood Vessel	15.6666666667	2.0
IGH	G65699.GTEX-147JS-2626.2	Colon - Sigmoid	Colon	14.0769230769	1.0
IGH	G61975.GTEX-132QS-0005.2	Whole Blood	Blood	15.0535714286	1.0
IGH	G61898.GTEX-12ZZY-1526.2	Esophagus - Muscularis	Esophagus	14.5	1.0
IGH	G39648.GTEX-UJHI-1026-SM-4IHJP.2	Stomach	Stomach	16.25	1.0
IGH	G34392.GTEX-XPVG-0008-SM-4GICH.2	Cells - Transformed fibroblasts	Skin	17.0	1.0
IGH	G33798.GTEX-PX3G-0726-SM-48TZT.3	Esophagus - Muscularis	Esophagus	14.724137931	1.0
IGH	G35226.GTEX-T8EM-1226-SM-4DM5J.1	Stomach	Stomach	15.6275902901	1.0
IGH	G35179.GTEX-T2IS-0926-SM-4DM5B.1	Esophagus - Muscularis	Esophagus	14.1666666667	1.0
IGH	G62435.GTEX-13JVG-1326.2	Heart - Left Ventricle	Heart	15.8	1.0
IGH	G64103.GTEX-PWCY-2026.1	Muscle - Skeletal	Muscle	nan	nan
IGH	G34002.GTEX-S4UY-0726-SM-4AD6X.3	Breast - Mammary Tissue	Breast	15.3719211823	1.0
IGH	G32785.GTEX-X62O-1626-SM-46MW9.2	Artery - Tibial	Blood Vessel	14.3333333333	1.0
IGH	G62716.GTEX-145LS-0226.2	Adipose - Subcutaneous	Adipose Tissue	15.5769230769	1.0
IGH	G62017.GTEX-13FHP-0011-R5b.2	Brain - Caudate (basal ganglia)	Brain	15.5	1.0
IGH	G41563.GTEX-WXYG-0826.1	Pancreas	Pancreas	15.303030303	1.0
IGH	G48913.GTEX-ZF29-1226.1	Esophagus - Muscularis	Esophagus	15.375	1.0
IGH	G33977.GTEX-S33H-1826-SM-4AD65.3	Prostate	Prostate	15.3823529412	1.0
IGH	G63180.GTEX-13X6I-0011-R8a.2	Brain - Hypothalamus	Brain	14.2	1.0
IGH	G65676.GTEX-148VJ-0426.2	Artery - Tibial	Blood Vessel	16.0460526316	1.0
IGH	G65133.GTEX-13RTJ-0626.2	Artery - Coronary	Blood Vessel	17.0	1.0
IGH	G64425.GTEX-14C5O-1726.1	Esophagus - Muscularis	Esophagus	15.8461538462	1.0
IGH	G42484.GTEX-QLQ7-0426.2	Artery - Aorta	Blood Vessel	16.2522522523	1.0
IGH	G25099.GTEX-N7MS-1126-SM-3LK5E.1	Esophagus - Muscularis	Esophagus	nan	nan
IGH	G62153.GTEX-13OW5-2626.2	Colon - Transverse	Colon	15.1456548348	1.0
IGH	G45204.GTEX-W5WG-0826.2	Pancreas	Pancreas	15.8260869565	1.0
IGH	G33934.GTEX-PWN1-0626-SM-48TDT.1	Esophagus - Mucosa	Esophagus	16.0105263158	1.0
IGH	G61919.GTEX-1313W-3126.2	Brain - Cortex	Brain	nan	nan
IGH	G18697.GTEX-QDVJ-0005-SM-2TC5X.2	Whole Blood	Blood	14.6163934426	1.0
IGH	G35299.GTEX-U3ZN-0126-SM-4DXUM.8	Spleen	Spleen	15.5069750367	1.0
IGH	G16816.GTEX-OIZF-0006.3	Whole Blood	Blood	nan	nan
IGH	G18487.GTEX-PSDG-0626-SM-2S1OE.1	Nerve - Tibial	Nerve	14.6	1.0
IGH	G26579.GTEX-WYJK-1726-SM-3NM9U.1	Muscle - Skeletal	Muscle	17.0	1.0
IGH	G34442.GTEX-XUJ4-0008-SM-4BOQI.7	Cells - Transformed fibroblasts	Skin	16.0	1.0
IGH	G23462.GTEX-WEY5-0226-SM-3GIKN.1	Heart - Atrial Appendage	Heart	12.8333333333	1.0
IGH	G65250.GTEX-14BIM-0011-R3b.2	Brain - Anterior cingulate cortex (BA24)	Brain	17.0	1.0
IGH	G64422.GTEX-14C5O-2826.1	Prostate	Prostate	17.2941176471	1.0
IGH	G25879.GTEX-OOBJ-3026-SM-3NB1D.2	Artery - Coronary	Blood Vessel	15.3231292517	1.0
IGH	G42487.GTEX-QLQ7-1326.3	Prostate	Prostate	16.5525606469	1.0
IGH	G64266.GTEX-13PVR-2326.1	Skin - Sun Exposed (Lower leg)	Skin	16.5	1.0
IGH	G58462.GTEX-12696-0326.2	Thyroid	Thyroid	16.9166666667	1.0
IGH	G65586.GTEX-11WQK-0008.3	Cells - Transformed fibroblasts	Skin	15.0	1.0
IGH	G19470.GTEX-P44H-0526-SM-2XCF1.2	Nerve - Tibial	Nerve	17.0	1.0
IGH	G64378.GTEX-Y5V5-0326.1	Thyroid	Thyroid	16.2777777778	1.0
IGH	G65564.GTEX-RVPV-1726.3	Lung	Lung	15.92039801	1.0
IGH	G64037.GTEX-14AS3-0326.1	Pancreas	Pancreas	15.123853211	1.0
IGH	G41176.GTEX-WHWD-1226.4	Colon - Transverse	Colon	15.8162438337	1.0
IGH	G33604.GTEX-R55E-0008-SM-48FCG.4	Cells - Transformed fibroblasts	Skin	15.0	1.0
IGH	G61171.GTEX-Y8E4-1326.3	Pancreas	Pancreas	15.8115942029	1.0
IGH	G62152.GTEX-13OW5-0126.2	Skin - Sun Exposed (Lower leg)	Skin	13.5	1.0
IGH	G46752.GTEX-XK95-2726.1	Testis	Testis	16.0	1.0
IGH	G25656.GTEX-WL46-0011-R10A-SM-3MJFQ.1	Brain - Frontal Cortex (BA9)	Brain	13.0	1.0
IGH	G59585.GTEX-111YS-0526.3	Artery - Aorta	Blood Vessel	16.68	1.0
IGH	G62544.GTEX-14A6H-0006.2	Whole Blood	Blood	15.2929475588	1.0
IGH	G46545.GTEX-Y114-1126.2	Esophagus - Gastroesophageal Junction	Esophagus	17.4	1.0
IGH	G42260.GTEX-X15G-1026.4	Esophagus - Gastroesophageal Junction	Esophagus	14.2222222222	1.0
IGH	G63905.GTEX-11P82-1926.2	Nerve - Tibial	Nerve	15.0384615385	1.0
IGH	G59669.GTEX-111CU-1826.3	Adipose - Subcutaneous	Adipose Tissue	14.1818181818	2.0
IGH	G59529.GTEX-11TT1-0726.2	Stomach	Stomach	15.8520900322	1.0
IGH	G64035.GTEX-13RTK-0626.1	Esophagus - Muscularis	Esophagus	16.8	1.0
IGH	G62647.GTEX-11LCK-0005.2	Whole Blood	Blood	15.6764705882	1.0
IGH	G21088.GTEX-TKQ2-1026-SM-33HB7.1	Artery - Tibial	Blood Vessel	17.1	1.0
IGH	G62068.GTEX-PVOW-0426.2	Heart - Left Ventricle	Heart	nan	nan
IGH	G62299.GTEX-11EQ8-2826.2	Brain - Cerebellum	Brain	16.1666666667	1.0
IGH	G20927.GTEX-SUCS-1726-SM-32PM8.2	Nerve - Tibial	Nerve	17.0	1.0
IGH	G62224.GTEX-13X6H-1026.2	Ovary	Ovary	16.2045454545	1.0
IGH	G65694.GTEX-12WSE-0826.2	Lung	Lung	15.7714285714	1.0
IGH	G64204.GTEX-14A6H-2826.1	Muscle - Skeletal	Muscle	13.5	1.0
IGH	G41517.GTEX-WVJS-0226.2	Adipose - Subcutaneous	Adipose Tissue	15.4	1.0
IGH	G19404.GTEX-S7SE-0126-SM-2XCD5.1	Skin - Sun Exposed (Lower leg)	Skin	13.0	2.0
IGH	G42270.GTEX-X3Y1-1926.4	Minor Salivary Gland	Salivary Gland	15.6678553235	1.0
IGH	G60245.GTEX-13QBU-1726.2	Vagina	Vagina	14.6052631579	1.0
IGH	G39751.GTEX-V955-0926-SM-4JBJ8.1	Artery - Aorta	Blood Vessel	15.8095238095	2.0
IGH	G35270.GTEX-TML8-1326-SM-4DXTO.7	Colon - Transverse	Colon	15.5072895958	1.0
IGH	G62904.GTEX-13O3O-0011-R7b.3	Brain - Putamen (basal ganglia)	Brain	nan	nan
IGH	G25683.GTEX-OHPL-0626-SM-3MJGJ.1	Esophagus - Muscularis	Esophagus	15.4148296593	1.0
IGH	G32800.GTEX-X4XX-0011-R5A-SM-46MWN.2	Brain - Caudate (basal ganglia)	Brain	16.3333333333	1.0
IGH	G65654.GTEX-139T4-0008.2	Cells - Transformed fibroblasts	Skin	nan	nan
IGH	G62685.GTEX-145LV-1026.2	Adipose - Visceral (Omentum)	Adipose Tissue	13.75	1.0
IGH	G33770.GTEX-QDT8-0126-SM-48TZ1.3	Skin - Sun Exposed (Lower leg)	Skin	16.4	1.0
IGH	G34365.GTEX-XMK1-2226-SM-4B673.3	Adipose - Subcutaneous	Adipose Tissue	16.1304347826	1.0
IGH	G32778.GTEX-X5EB-0926-SM-46MVT.2	Colon - Transverse	Colon	14.2	1.0
IGH	G47169.GTEX-YF7O-1326.1	Pancreas	Pancreas	15.9085365854	1.0
IGH	G34255.GTEX-XBED-1226-SM-4AT5V.2	Stomach	Stomach	15.8778801843	1.0
IGH	G48657.GTEX-ZC5H-0126.1	Adipose - Subcutaneous	Adipose Tissue	15.7741935484	2.0
IGH	G18078.GTEX-NPJ8-1726-SM-2YUNB.1	Nerve - Tibial	Nerve	15.6666666667	1.0
IGH	G26767.GTEX-PLZ5-0426-SM-3P612.2	Artery - Aorta	Blood Vessel	15.8194444444	1.0
IGH	G34447.GTEX-XQ3S-0626-SM-4BOOB.7	Heart - Left Ventricle	Heart	13.5	1.0
IGH	G23436.GTEX-UTHO-0011-R6A-SM-3GIJW.1	Brain - Nucleus accumbens (basal ganglia)	Brain	14.0	1.0
IGH	G35241.GTEX-T6MO-0008-SM-4DM6T.1	Cells - Transformed fibroblasts	Skin	15.3333333333	1.0
IGH	G64161.GTEX-145LT-1826.1	Adipose - Subcutaneous	Adipose Tissue	17.5	1.0
IGH	G62718.GTEX-145MF-2626.2	Pituitary	Pituitary	16.7142857143	1.0
IGH	G61843.GTEX-145LT-0426.2	Testis	Testis	16.7941176471	1.0
IGH	G47172.GTEX-YFCO-1726.1	Testis	Testis	15.8	1.0
IGH	G34001.GTEX-S3XE-1526-SM-4AD5A.3	Testis	Testis	14.0	1.0
IGH	G58494.GTEX-12WSC-0126.2	Skin - Sun Exposed (Lower leg)	Skin	15.8863636364	1.0
IGH	G48917.GTEX-ZDTS-1326.1	Heart - Left Ventricle	Heart	16.3333333333	1.0
IGH	G39763.GTEX-UPK5-1426-SM-4JBHH.1	Liver	Liver	14.6744186047	1.0
IGH	G41484.GTEX-WWTW-1326.2	Adipose - Visceral (Omentum)	Adipose Tissue	15.4605263158	1.0
IGH	G52621.GTEX-12WSB-2926.2	Skin - Not Sun Exposed (Suprapubic)	Skin	14.7916666667	1.0
IGH	G47054.GTEX-YB5K-1926.3	Spleen	Spleen	15.5866123926	1.0
IGH	G33936.GTEX-P4PP-0008-SM-48TDV.1	Cells - Transformed fibroblasts	Skin	15.0909090909	1.0
IGH	G62722.GTEX-145MI-1126.2	Thyroid	Thyroid	14.0	1.0
IGH	G47093.GTEX-YF7O-0005.1	Whole Blood	Blood	15.2460567823	1.0
IGH	G35218.GTEX-T6MO-1226-SM-4DM5S.1	Vagina	Vagina	13.25	1.0
IGH	G46912.GTEX-Y8LW-2126.1	Nerve - Tibial	Nerve	15.7931034483	1.0
IGH	G41006.GTEX-WH7G-0626-SM-4LVMO.3	Artery - Aorta	Blood Vessel	15.1515151515	1.0
IGH	G65202.GTEX-14BMU-0126.2	Adrenal Gland	Adrenal Gland	15.875	1.0
IGH	G59179.GTEX-11ZUS-1326.3	Artery - Tibial	Blood Vessel	18.0	1.0
IGH	G58429.GTEX-131XF-2826.2	Minor Salivary Gland	Salivary Gland	15.6163402822	1.0
IGH	G48912.GTEX-ZF29-1126.1	Pancreas	Pancreas	15.5	1.0
IGH	G47067.GTEX-Y9LG-0726.3	Pancreas	Pancreas	15.5177304965	1.0
IGH	G62657.GTEX-131XW-0006.2	Whole Blood	Blood	15.7303030303	1.0
IGH	G34418.GTEX-XPVG-2626-SM-4B669.3	Skin - Sun Exposed (Lower leg)	Skin	15.375	1.0
IGH	G64354.GTEX-145MG-3026.1	Brain - Cortex	Brain	19.0	1.0
IGH	G41081.GTEX-WHSB-1026.3	Small Intestine - Terminal Ileum	Small Intestine	15.3180957533	1.0
IGH	G19345.GTEX-S32W-0626-SM-2XCBG.1	Heart - Left Ventricle	Heart	16.4	1.0
IGH	G19492.GTEX-SNMC-1526-SM-2XCFN.2	Artery - Tibial	Blood Vessel	nan	nan
IGH	G59133.GTEX-11TT1-1726.6	Liver	Liver	15.5	1.0
IGH	G48862.GTEX-ZE9C-0011-R2a.1	Brain - Substantia nigra	Brain	16.5	1.0
IGH	G33011.GTEX-X638-0226-SM-47JZ9.3	Adipose - Subcutaneous	Adipose Tissue	15.3333333333	1.0
IGH	G65270.GTEX-13S7M-3026.2	Brain - Cerebellum	Brain	16.0	1.0
IGH	G23433.GTEX-W5WG-0006-SM-3GIJT.1	Whole Blood	Blood	16.2352941176	1.0
IGH	G32990.GTEX-X88G-0004-SM-47JZ6.3	Cells - EBV-transformed lymphocytes	Blood	15.3333333333	1.0
IGH	G25890.GTEX-OIZH-1426-SM-3NB1O.2	Colon - Transverse	Colon	15.5524775654	1.0
IGH	G62570.GTEX-13FTZ-0005.2	Whole Blood	Blood	15.8790786948	1.0
IGH	G33007.GTEX-XUYS-0002-SM-47JXL.3	Cells - EBV-transformed lymphocytes	Blood	15.25	2.0
IGH	G33992.GTEX-S3XE-0326-SM-4AD6L.3	Artery - Aorta	Blood Vessel	15.4390243902	1.0
IGH	G41174.GTEX-WHWD-0926.4	Esophagus - Mucosa	Esophagus	15.6096866097	1.0
IGH	G25114.GTEX-OOBK-2126-SM-3LK5T.1	Testis	Testis	17.5	1.0
IGH	G60252.GTEX-13OW6-1726.2	Adrenal Gland	Adrenal Gland	17.0	1.0
IGH	G62777.GTEX-13YAN-1026.3	Lung	Lung	15.9244444444	1.0
IGH	G65211.GTEX-147GR-0726.2	Thyroid	Thyroid	16.0833333333	1.0
IGH	G34503.GTEX-XUJ4-1726-SM-4BONW.7	Adipose - Visceral (Omentum)	Adipose Tissue	15.7488372093	1.0
IGH	G33842.GTEX-QCQG-1526-SM-48U25.3	Artery - Aorta	Blood Vessel	15.4736842105	1.0
IGH	G18491.GTEX-PLZ4-0926-SM-2S1OI.1	Muscle - Skeletal	Muscle	13.0	1.0
IGH	G32410.GTEX-QV31-0626-SM-447C5.2	Stomach	Stomach	15.5613346418	1.0
IGH	G62091.GTEX-13NZB-2126.2	Breast - Mammary Tissue	Breast	15.7973856209	1.0
IGH	G62218.GTEX-14A6H-1026.2	Adipose - Visceral (Omentum)	Adipose Tissue	15.3721590909	1.0
IGH	G18625.GTEX-REY6-0526-SM-2TF5M.1	Thyroid	Thyroid	14.6470588235	1.0
IGH	G60436.GTEX-13QBU-0626.3	Thyroid	Thyroid	15.3913043478	1.0
IGH	G62138.GTEX-13NYS-0011-R9b.2	Brain - Spinal cord (cervical c-1)	Brain	16.6	1.0
IGH	G16677.GTEX-OXRP-0526.3	Lung	Lung	15.6727568006	1.0
IGH	G35595.GTEX-X585-1426-SM-4E3JO.4	Esophagus - Gastroesophageal Junction	Esophagus	15.7	1.0
IGH	G26711.GTEX-W5WG-0002-SM-3NMDN.1	Cells - EBV-transformed lymphocytes	Blood	16.4333333333	1.5
IGH	G48919.GTEX-ZDTT-0226.1	Artery - Aorta	Blood Vessel	13.7692307692	1.0
IGH	G63059.GTEX-13112-0426.2	Heart - Left Ventricle	Heart	16.0	1.0
IGH	G61781.GTEX-11XUK-0005.2	Whole Blood	Blood	15.625	1.0
IGH	G32925.GTEX-RUSQ-2126-SM-47JXK.3	Testis	Testis	15.6666666667	1.0
IGH	G41178.GTEX-WHWD-1526.5	Colon - Sigmoid	Colon	14.75	1.0
IGH	G16653.K-562.3	Cells - Leukemia cell line (CML)	Bone Marrow	15.5	1.0
IGH	G62535.GTEX-ZYFD-0326.2	Muscle - Skeletal	Muscle	12.0	1.0
IGH	G60110.GTEX-13NYB-3026.2	Brain - Cortex	Brain	16.0	1.0
IGH	G34019.GTEX-S4Q7-0226-SM-4AD5O.3	Adrenal Gland	Adrenal Gland	17.7142857143	1.0
IGH	G41481.GTEX-WQUQ-2526.2	Colon - Transverse	Colon	15.1444954128	1.0
IGH	G46531.GTEX-YJ89-0126.1	Skin - Sun Exposed (Lower leg)	Skin	14.6666666667	1.0
IGH	G62655.GTEX-1313W-0006.2	Whole Blood	Blood	15.6697674419	1.0
IGH	G59730.GTEX-117XS-0726.2	Heart - Atrial Appendage	Heart	15.6	1.0
IGH	G53117.GTEX-11LCK-0526.3	Thyroid	Thyroid	16.0952380952	1.0
IGH	G33656.GTEX-RNOR-2426-SM-48FDY.4	Pituitary	Pituitary	16.5	1.0
IGH	G34454.GTEX-XQ8I-0426-SM-4BOPO.7	Skin - Sun Exposed (Lower leg)	Skin	14.6666666667	1.0
IGH	G40880.K-562-SM-4LMI2.3	Cells - Leukemia cell line (CML)	Bone Marrow	nan	nan
IGH	G65628.GTEX-NL3H-0011-R8a.2	Brain - Hypothalamus	Brain	13.5	1.5
IGH	G25192.GTEX-WHWD-0426-SM-3LK83.1	Heart - Left Ventricle	Heart	13.6666666667	1.0
IGH	G62908.GTEX-13O3Q-0011-R5b.3	Brain - Caudate (basal ganglia)	Brain	13.0	1.0
IGH	G62888.GTEX-1399R-1626.3	Testis	Testis	15.7804878049	1.0
IGH	G63178.GTEX-13S7M-0011-R1b.2	Brain - Hippocampus	Brain	16.0	1.0
IGH	G33693.GTEX-R3RS-0008-SM-48FF1.4	Cells - Transformed fibroblasts	Skin	16.0	1.0
IGH	G18465.GTEX-OXRP-2426-SM-2S1NR.1	Artery - Tibial	Blood Vessel	15.25	1.0
IGH	G34337.GTEX-XGQ4-0004-SM-4AT5S.2	Cells - EBV-transformed lymphocytes	Blood	13.3333333333	1.0
IGH	G64258.GTEX-13RTK-1626.1	Muscle - Skeletal	Muscle	nan	nan
IGH	G62100.GTEX-13JVG-0426.2	Artery - Tibial	Blood Vessel	15.4074074074	1.0
IGH	G42349.GTEX-X4XX-0726.2	Testis	Testis	15.5	1.0
IGH	G65558.GTEX-QDT8-0006.3	Whole Blood	Blood	15.0928143713	1.0
IGH	G34485.GTEX-XUW1-0626-SM-4BOP4.8	Nerve - Tibial	Nerve	15.1724137931	1.0
IGH	G58513.GTEX-12696-2226.2	Prostate	Prostate	15.9130434783	1.0
IGH	G26559.GTEX-WZTO-0426-SM-3NM99.1	Lung	Lung	15.4261168385	1.0
IGH	G62539.GTEX-13JUV-0006.2	Whole Blood	Blood	15.5330033003	1.0
IGH	G65609.GTEX-14C38-0726.3	Skin - Not Sun Exposed (Suprapubic)	Skin	16.0	1.0
IGH	G32942.GTEX-RWSA-1326-SM-47JX9.3	Esophagus - Muscularis	Esophagus	13.5	1.0
IGH	G65701.GTEX-14E7W-0526.2	Artery - Tibial	Blood Vessel	15.6785714286	2.0
IGH	G34037.GTEX-S4Z8-0626-SM-4AD6J.3	Artery - Aorta	Blood Vessel	15.3913043478	2.0
IGH	G25950.GTEX-WXYG-2526-SM-3NB3F.2	Muscle - Skeletal	Muscle	17.5	1.0
IGH	G65531.GTEX-N7MT-1126.3	Brain - Cortex	Brain	nan	nan
IGH	G16725.GTEX-NL3H-0011-R5a.3	Brain - Caudate (basal ganglia)	Brain	16.0	1.5
IGH	G35229.GTEX-T5JW-0126-SM-4DM6K.1	Spleen	Spleen	15.4470852018	1.0
IGH	G26788.GTEX-P4PP-2026-SM-3P61N.2	Uterus	Uterus	14.1666666667	1.0
IGH	G61845.GTEX-145LS-1826.2	Esophagus - Mucosa	Esophagus	16.8181818182	1.0
IGH	G60716.GTEX-13QBU-2126.2	Minor Salivary Gland	Salivary Gland	13.5714285714	1.0
IGH	G19418.GTEX-S95S-1626-SM-2XCDJ.1	Artery - Tibial	Blood Vessel	15.1666666667	1.0
IGH	G26596.GTEX-TKQ2-0004-SM-3NMAC.1	Cells - EBV-transformed lymphocytes	Blood	16.9277108434	2.0
IGH	G42491.GTEX-QMRM-0326.2	Pancreas	Pancreas	15.76	1.0
IGH	G32796.GTEX-X8HC-2726-SM-46MUA.2	Ovary	Ovary	16.6666666667	1.0
IGH	G64410.GTEX-14E6E-1626.1	Small Intestine - Terminal Ileum	Small Intestine	15.2512908778	1.0
IGH	G23480.GTEX-W5X1-2326-SM-3GIL6.1	Breast - Mammary Tissue	Breast	15.0754716981	1.0
IGH	G32403.GTEX-QV31-0126-SM-447BP.2	Spleen	Spleen	15.5928077455	1.0
IGH	G16697.GTEX-PWN1-2626.3	Thyroid	Thyroid	15.953125	1.0
IGH	G34380.GTEX-XOT4-1426-SM-4B65T.3	Lung	Lung	15.9507575758	1.0
IGH	G59088.GTEX-11TUW-2426.6	Minor Salivary Gland	Salivary Gland	15.7663934426	1.0
IGH	G47174.GTEX-YEC4-1726.1	Small Intestine - Terminal Ileum	Small Intestine	15.5021398003	1.0
IGH	G59950.GTEX-ZAB4-0426.2	Muscle - Skeletal	Muscle	13.2857142857	1.0
IGH	G53113.GTEX-11LCK-0126.3	Spleen	Spleen	15.6654896859	1.0
IGH	G18479.GTEX-PLZ6-1726-SM-2S1O6.1	Nerve - Tibial	Nerve	14.0	1.0
IGH	G62037.GTEX-13G51-2526.2	Skin - Sun Exposed (Lower leg)	Skin	17.0	1.0
IGH	G32783.GTEX-X5EB-2226-SM-46MW4.2	Skin - Sun Exposed (Lower leg)	Skin	17.0	1.0
IGH	G59605.GTEX-ZY6K-1826.3	Skin - Sun Exposed (Lower leg)	Skin	15.5	1.0
IGH	G25898.GTEX-OXRO-0011-R2A-SM-3NB1W.2	Brain - Substantia nigra	Brain	16.1666666667	1.0
IGH	G23428.GTEX-UTHO-0011-R1A-SM-3GIJO.1	Brain - Hippocampus	Brain	16.0	2.5
IGH	G63869.GTEX-11NV4-0008.2	Cells - Transformed fibroblasts	Skin	12.6	1.0
IGH	G26562.GTEX-OXRL-0626-SM-3NM9C.1	Esophagus - Mucosa	Esophagus	15.8330522766	1.0
IGH	G26780.GTEX-POMQ-1226-SM-3P61F.2	Uterus	Uterus	15.8785714286	1.0
IGH	G18474.GTEX-P78B-1626-SM-2S1O1.1	Muscle - Skeletal	Muscle	nan	nan
IGH	G62602.GTEX-145MN-0926.2	Lung	Lung	16.0743727599	1.0
IGH	G33890.GTEX-PWOO-1326-SM-48TCJ.1	Colon - Transverse	Colon	15.5541995693	1.0
IGH	G62947.GTEX-YF7O-0526.3	Heart - Atrial Appendage	Heart	17.1388888889	1.0
IGH	G19450.GTEX-OIZI-0526-SM-2XCEG.2	Artery - Tibial	Blood Vessel	13.5714285714	1.0
IGH	G61839.GTEX-145LT-0926.2	Colon - Transverse	Colon	15.6239220097	1.0
IGH	G59627.GTEX-ZZPU-1426.3	Stomach	Stomach	15.5238938053	1.0
IGH	G34281.GTEX-XGQ4-1826-SM-4AT6F.5	Prostate	Prostate	15.8214285714	1.0
IGH	G16791.GTEX-QEG5-0006.3	Whole Blood	Blood	15.3691756272	1.0
IGH	G53066.GTEX-11LCK-1926.3	Small Intestine - Terminal Ileum	Small Intestine	15.7105263158	1.0
IGH	G59718.GTEX-11EQ9-1026.2	Pancreas	Pancreas	15.2777777778	1.0
IGH	G63208.GTEX-13SLX-0011-R8b.2	Brain - Hypothalamus	Brain	14.0	1.0
IGH	G53039.GTEX-11I78-2126.3	Uterus	Uterus	15.768115942	1.0
IGH	G62896.GTEX-132QS-1226.3	Testis	Testis	16.0	1.0
IGH	G62643.K-562.2	Cells - Leukemia cell line (CML)	Bone Marrow	nan	nan
IGH	G60845.GTEX-131XG-0326.2	Skin - Not Sun Exposed (Suprapubic)	Skin	14.75	2.5
IGH	G16757.GTEX-PWO3-0011-R5A.3	Brain - Caudate (basal ganglia)	Brain	15.75	1.0
IGH	G59532.GTEX-11TT1-2226.2	Testis	Testis	15.0	1.0
IGH	G46932.GTEX-Y8E4-1926.1	Esophagus - Gastroesophageal Junction	Esophagus	12.5	1.0
IGH	G35609.GTEX-ZDTS-0008.4	Cells - Transformed fibroblasts	Skin	14.5	1.0
IGH	G62446.GTEX-13OW6-2126.2	Colon - Transverse	Colon	15.5609034268	1.0
IGH	G61928.GTEX-12WSL-2826.2	Nerve - Tibial	Nerve	13.4	1.0
IGH	G58436.GTEX-131XE-1226.2	Esophagus - Muscularis	Esophagus	15.5	1.0
IGH	G34012.GTEX-S4P3-0526-SM-4AD58.3	Esophagus - Muscularis	Esophagus	15.0	1.0
IGH	G62177.GTEX-ZYY3-1526.2	Esophagus - Mucosa	Esophagus	17.0	1.0
IGH	G18361.GTEX-PWOO-2426-SM-2S1OV.1	Artery - Tibial	Blood Vessel	nan	nan
IGH	G62620.GTEX-145MO-0626.2	Artery - Tibial	Blood Vessel	22.0	1.0
IGH	G62254.GTEX-14A5I-2726.2	Vagina	Vagina	12.875	1.0
IGH	G32748.GTEX-RU72-0826-SM-46MUS.2	Esophagus - Muscularis	Esophagus	nan	nan
IGH	G25702.GTEX-OHPK-0426-SM-3MJH3.1	Artery - Aorta	Blood Vessel	16.3577981651	1.0
IGH	G35288.GTEX-TSE9-2226-SM-4DXUR.7	Ovary	Ovary	15.5714285714	1.0
IGH	G65231.GTEX-14E6E-1826.2	Skin - Sun Exposed (Lower leg)	Skin	14.5	1.0
IGH	G26762.GTEX-PLZ5-0826-SM-3P5ZW.2	Esophagus - Muscularis	Esophagus	15.5909090909	1.0
IGH	G62976.GTEX-145LU-0011-R11b.3	Brain - Cerebellar Hemisphere	Brain	nan	nan
IGH	G19390.GTEX-S4P3-1626-SM-3K2AZ.1	Muscle - Skeletal	Muscle	16.5	1.0
IGH	G53029.GTEX-ZY6K-0826.3	Esophagus - Gastroesophageal Junction	Esophagus	14.0	1.0
IGH	G42467.GTEX-QV44-0626.2	Artery - Aorta	Blood Vessel	14.8	2.0
IGH	G34342.GTEX-S95S-0726-SM-4B64H.3	Pancreas	Pancreas	14.0	1.0
IGH	G63101.GTEX-14ABY-0011-R7b.2	Brain - Putamen (basal ganglia)	Brain	12.5	1.0
IGH	G41602.GTEX-WYVS-0126.2	Spleen	Spleen	15.8110311751	1.0
IGH	G33933.GTEX-PWN1-2526-SM-48TDS.1	Vagina	Vagina	16.3888888889	1.0
IGH	G41003.GTEX-WFON-1126-SM-4LVMA.3	Stomach	Stomach	15.5956521739	1.0
IGH	G62961.GTEX-132NY-1026.3	Thyroid	Thyroid	15.6666666667	1.0
IGH	G59337.GTEX-12WSC-3126.2	Pituitary	Pituitary	14.625	1.0
IGH	G33790.GTEX-Q2AH-1226-SM-48TZL.3	Colon - Transverse	Colon	15.8022708057	1.0
IGH	G46909.GTEX-Y9LG-0226.1	Artery - Aorta	Blood Vessel	16.1111111111	1.0
IGH	G61871.GTEX-148VJ-0626.2	Skin - Not Sun Exposed (Suprapubic)	Skin	17.75	1.0
IGH	G20898.GTEX-SN8G-0526-SM-32PLE.1	Artery - Tibial	Blood Vessel	nan	nan
IGH	G62940.GTEX-12WSJ-0926.3	Stomach	Stomach	15.5588235294	1.5
IGH	G26568.GTEX-WZTO-2926-SM-3NM9I.1	Brain - Cortex	Brain	15.75	1.0
IGH	G62136.GTEX-13N2G-0011-R11a.2	Brain - Cerebellar Hemisphere	Brain	12.0	1.0
IGH	G62355.K-562.2	Cells - Leukemia cell line (CML)	Bone Marrow	11.5	1.0
IGH	G16704.GTEX-QDVN-0726.3	Lung	Lung	16.0543933054	1.0
IGH	G53807.GTEX-11ZVC-0011-R3a.2	Brain - Anterior cingulate cortex (BA24)	Brain	15.5555555556	1.0
IGH	G25925.GTEX-WY7C-2626-SM-3NB2P.2	Nerve - Tibial	Nerve	16.0	1.0
IGH	G18404.GTEX-QDVN-2426-SM-2S1Q4.1	Muscle - Skeletal	Muscle	17.6666666667	1.0
IGH	G33672.GTEX-R55D-1826-SM-48FEF.4	Colon - Transverse	Colon	15.1472819216	1.0
IGH	G46917.GTEX-Y8E4-0226.1	Artery - Coronary	Blood Vessel	15.8098591549	1.0
IGH	G41079.GTEX-WHSB-0726.3	Pancreas	Pancreas	13.0	1.0
IGH	G58521.GTEX-1313W-0826.2	Breast - Mammary Tissue	Breast	15.6196319018	1.0
IGH	G42477.GTEX-QEL4-1026.2	Artery - Coronary	Blood Vessel	14.9787234043	1.0
IGH	G25660.GTEX-WQUQ-0426-SM-3MJFU.1	Skin - Sun Exposed (Lower leg)	Skin	12.5	1.5
IGH	G35578.GTEX-X4EO-2926-SM-4E3JH.4	Skin - Not Sun Exposed (Suprapubic)	Skin	15.95	1.0
IGH	G20876.GTEX-QDT8-0011-R3A-SM-32PKR.1	Brain - Anterior cingulate cortex (BA24)	Brain	14.0	1.0
IGH	G48903.GTEX-ZF28-3026.1	Brain - Cortex	Brain	15.5	1.0
IGH	G25692.GTEX-OHPL-3026-SM-3MJGS.1	Artery - Coronary	Blood Vessel	15.1578947368	1.0
IGH	G61209.GTEX-YEC3-1926.3	Esophagus - Muscularis	Esophagus	19.0	1.0
IGH	G65116.GTEX-14AS3-0726.2	Esophagus - Muscularis	Esophagus	14.6	1.0
IGH	G21105.GTEX-OOBJ-0326-SM-33HBO.1	Heart - Left Ventricle	Heart	15.5833333333	1.0
IGH	G33872.GTEX-OXRP-0926-SM-48TC1.1	Esophagus - Mucosa	Esophagus	14.5806451613	1.0
IGH	G35263.GTEX-TKQ2-1726-SM-4DXUP.8	Liver	Liver	15.3734177215	1.0
IGH	G61861.GTEX-146FQ-0826.2	Artery - Aorta	Blood Vessel	16.2857142857	1.0
IGH	G48858.GTEX-ZDXO-0011-R1a.1	Brain - Hippocampus	Brain	14.1666666667	1.0
IGH	G42266.GTEX-X15G-1426.3	Small Intestine - Terminal Ileum	Small Intestine	15.6232385004	1.0
IGH	G62600.GTEX-14A5H-1826.2	Esophagus - Mucosa	Esophagus	15.1297709924	1.0
IGH	G52618.GTEX-12WS9-0326.2	Skin - Not Sun Exposed (Suprapubic)	Skin	15.2	1.0
IGH	G25147.GTEX-WHWD-2426-SM-3LK6S.1	Artery - Tibial	Blood Vessel	15.6666666667	1.0
IGH	G60743.GTEX-13NZA-1426.2	Lung	Lung	16.2142857143	1.0
IGH	G61866.GTEX-147F4-0626.2	Testis	Testis	17.0	1.0
IGH	G62891.GTEX-1399U-0326.3	Thyroid	Thyroid	15.5869565217	1.0
IGH	G65556.GTEX-QCQG-0006.3	Whole Blood	Blood	15.6220472441	1.0
IGH	G45133.GTEX-Z93S-0005.2	Whole Blood	Blood	15.3024193548	1.0
IGH	G65681.GTEX-13S7M-0426.2	Nerve - Tibial	Nerve	15.4166666667	1.0
IGH	G53114.GTEX-11LCK-0226.3	Pancreas	Pancreas	14.4285714286	1.0
IGH	G63095.GTEX-145LS-0011-R6b.2	Brain - Nucleus accumbens (basal ganglia)	Brain	16.0	1.0
IGH	G59174.GTEX-ZLV1-1826.3	Adipose - Subcutaneous	Adipose Tissue	14.8125	1.0
IGH	G61197.GTEX-Y9LG-1926.3	Muscle - Skeletal	Muscle	14.5	1.0
IGH	G58313.GTEX-111YS-0926.2	Esophagus - Mucosa	Esophagus	15.9716981132	1.0
IGH	G33844.GTEX-QCQG-0126-SM-48U27.3	Adrenal Gland	Adrenal Gland	14.8	1.0
IGH	G64391.GTEX-147JS-1126.1	Liver	Liver	15.2574850299	1.0
IGH	G63205.GTEX-13RTJ-0011-R3a.2	Brain - Anterior cingulate cortex (BA24)	Brain	16.0	1.0
IGH	G32747.GTEX-RU72-0726-SM-46MUW.2	Esophagus - Mucosa	Esophagus	12.0	1.0
IGH	G60711.GTEX-13PL6-0926.2	Adipose - Visceral (Omentum)	Adipose Tissue	15.7130177515	1.0
IGH	G42476.GTEX-QEG5-0726.2	Breast - Mammary Tissue	Breast	15.9325842697	1.0
IGH	G60399.GTEX-13O21-3026.3	Lung	Lung	15.9095744681	1.0
IGH	G18637.GTEX-RU1J-0226-SM-2TF5Y.1	Thyroid	Thyroid	16.75	1.0
IGH	G60763.GTEX-13O61-0126.2	Adrenal Gland	Adrenal Gland	15.75	1.0
IGH	G34254.GTEX-XBED-2426-SM-4AT4O.2	Artery - Tibial	Blood Vessel	14.75	1.0
IGH	G35316.GTEX-U3ZM-1126-SM-4DXUB.7	Colon - Transverse	Colon	15.6068376068	1.0
IGH	G47179.GTEX-YFCO-2026.1	Adipose - Subcutaneous	Adipose Tissue	14.7160493827	2.0
IGH	G25721.GTEX-NPJ8-1226-SM-3MJHM.1	Testis	Testis	14.875	1.0
IGH	G61169.GTEX-Y8E4-1126.3	Artery - Aorta	Blood Vessel	16.1818181818	1.0
IGH	G62002.GTEX-13FXS-2826.2	Prostate	Prostate	15.6338028169	1.0
IGH	G18068.GTEX-O5YW-1826-SM-2YUN2.1	Artery - Tibial	Blood Vessel	14.5	1.0
IGH	G39742.GTEX-UTHO-2726-SM-4JBH9.1	Prostate	Prostate	15.9616858238	1.0
IGH	G18659.GTEX-RVPU-0005-SM-2TF6L.1	Whole Blood	Blood	nan	nan
IGH	G62039.GTEX-13G51-2726.2	Muscle - Skeletal	Muscle	12.5	1.0
IGH	G33691.GTEX-RNOR-0008-SM-48FEY.4	Cells - Transformed fibroblasts	Skin	13.2	1.0
IGH	G65720.GTEX-145LT-0726.2	Breast - Mammary Tissue	Breast	15.0	1.0
IGH	G20894.GTEX-QMR6-1426-SM-32PLA.1	Brain - Cortex	Brain	nan	nan
IGH	G60490.GTEX-13FHP-0826.2	Heart - Atrial Appendage	Heart	14.1538461538	1.0
IGH	G60457.GTEX-131XE-1626.2	Skin - Not Sun Exposed (Suprapubic)	Skin	15.8571428571	2.0
IGH	G32985.GTEX-WCDI-0008-SM-47JYE.3	Cells - Transformed fibroblasts	Skin	15.5	1.0
IGH	G34490.GTEX-XUJ4-0326-SM-4BOP9.8	Artery - Aorta	Blood Vessel	15.6049382716	1.0
IGH	G59239.GTEX-12696-1326.3	Esophagus - Mucosa	Esophagus	15.5333333333	1.0
IGH	G65100.GTEX-11OC5-0008.2	Cells - Transformed fibroblasts	Skin	10.0	1.0
IGH	G39647.GTEX-UJHI-0926-SM-4IHKF.2	Esophagus - Muscularis	Esophagus	16.75	1.0
IGH	G34471.GTEX-XQ8I-0826-SM-4BOOE.7	Artery - Tibial	Blood Vessel	18.3333333333	1.0
IGH	G65070.GTEX-ZE9C-1326.2	Adipose - Visceral (Omentum)	Adipose Tissue	15.2972972973	1.0
IGH	G33949.GTEX-PWCY-0008-SM-48TE9.1	Cells - Transformed fibroblasts	Skin	14.3	1.0
IGH	G62210.GTEX-146FH-0926.2	Artery - Coronary	Blood Vessel	15.3225806452	1.0
IGH	G35171.GTEX-SNMC-1026-SM-4DM7K.1	Testis	Testis	15.75	1.0
IGH	G63104.GTEX-1445S-0011-R5a.2	Brain - Caudate (basal ganglia)	Brain	16.0	1.0
IGH	G65688.GTEX-14C39-2526.2	Adipose - Subcutaneous	Adipose Tissue	15.9787234043	2.0
IGH	G35250.GTEX-SNMC-0008-SM-4DM5A.1	Cells - Transformed fibroblasts	Skin	nan	nan
IGH	G34681.GTEX-SE5C-1526-SM-4BRWU.1	Colon - Transverse	Colon	15.4904688305	1.0
IGH	G52626.GTEX-12ZZZ-1726.2	Heart - Left Ventricle	Heart	15.8333333333	1.0
IGH	G62578.GTEX-14C39-0005.2	Whole Blood	Blood	15.475161987	1.0
IGH	G39752.GTEX-V955-1026-SM-4JBHO.1	Esophagus - Muscularis	Esophagus	8.0	1.0
IGH	G23307.GTEX-NFK9-0006-SM-3GACS.1	Whole Blood	Blood	15.0568181818	1.0
IGH	G35183.GTEX-SNOS-0926-SM-4DM7A.1	Pancreas	Pancreas	15.8163265306	1.0
IGH	G59146.GTEX-11WQK-1026.6	Skin - Not Sun Exposed (Suprapubic)	Skin	16.9166666667	1.0
IGH	G19490.K-562.2	Cells - Leukemia cell line (CML)	Bone Marrow	17.0	1.0
IGH	G33926.GTEX-OXRO-1226-SM-48TDL.1	Thyroid	Thyroid	15.0588235294	1.0
IGH	G16546.GTEX-OHPJ-0926.2	Heart - Left Ventricle	Heart	16.5	1.0
IGH	G23486.GTEX-W5X1-2526-SM-3GILC.1	Skin - Not Sun Exposed (Suprapubic)	Skin	17.4285714286	1.0
IGH	G46743.GTEX-WFG8-1226.1	Esophagus - Mucosa	Esophagus	15.8798076923	1.0
IGH	G32413.GTEX-QMRM-0926-SM-447BR.2	Esophagus - Muscularis	Esophagus	14.1428571429	1.0
IGH	G62198.GTEX-146FR-1426.2	Nerve - Tibial	Nerve	16.5714285714	1.0
IGH	G25681.GTEX-OHPK-2426-SM-3MJGH.1	Ovary	Ovary	16.2828282828	1.0
IGH	G58432.GTEX-131XW-1126.2	Lung	Lung	15.738317757	1.0
IGH	G25710.GTEX-OHPL-0006-SM-3MJHB.1	Whole Blood	Blood	15.7419354839	1.0
IGH	G34035.GTEX-S4Z8-0226-SM-4AD5K.3	Spleen	Spleen	15.821722946	1.0
IGH	G34292.GTEX-XK95-1026-SM-4GIDV.2	Esophagus - Mucosa	Esophagus	15.6666666667	1.0
IGH	G64407.GTEX-14DAQ-2526.1	Adipose - Visceral (Omentum)	Adipose Tissue	15.8844884488	1.0
IGH	G63961.GTEX-11I78-0008.1	Cells - Transformed fibroblasts	Skin	nan	nan
IGH	G64023.GTEX-147F4-1026.1	Artery - Aorta	Blood Vessel	18.0	1.0
IGH	G65068.GTEX-ZDTT-2126.2	Breast - Mammary Tissue	Breast	14.8	1.0
IGH	G32792.GTEX-X585-3026-SM-46MWF.2	Brain - Cortex	Brain	17.5	1.0
IGH	G62241.GTEX-14A5H-1626.2	Colon - Sigmoid	Colon	14.0	1.0
IGH	G33813.GTEX-Q734-0226-SM-48U1A.3	Spleen	Spleen	15.7545568825	1.0
IGH	G62063.GTEX-13G51-0011-R7b.2	Brain - Putamen (basal ganglia)	Brain	nan	nan
IGH	G61959.GTEX-139TT-2626.2	Brain - Cerebellum	Brain	16.0	1.0
IGH	G59112.GTEX-11VI4-1626.6	Small Intestine - Terminal Ileum	Small Intestine	15.01323043	1.0
IGH	G35334.GTEX-U4B1-1526-SM-4DXSL.7	Testis	Testis	17.4285714286	1.0
IGH	G63176.GTEX-13RTL-0011-R1a.2	Brain - Hippocampus	Brain	14.0	1.0
IGH	G59299.GTEX-12WSL-0426.2	Pancreas	Pancreas	16.0	1.0
IGH	G18672.GTEX-RU1J-0126-SM-2TF6Y.1	Lung	Lung	15.8666666667	1.0
IGH	G48908.GTEX-ZDXO-2926.1	Brain - Cerebellum	Brain	15.0	1.0
IGH	G40893.GTEX-W5X1-2626-SM-4LMI8.3	Adipose - Subcutaneous	Adipose Tissue	15.8181818182	2.0
IGH	G48910.GTEX-ZDYS-1626.1	Artery - Tibial	Blood Vessel	14.3636363636	1.0
IGH	G33978.GTEX-S341-0126-SM-4AD64.3	Adrenal Gland	Adrenal Gland	15.1944444444	1.0
IGH	G25186.GTEX-WL46-0526-SM-3LK7W.1	Artery - Tibial	Blood Vessel	16.4117647059	2.0
IGH	G47162.GTEX-YEC4-0226.1	Heart - Atrial Appendage	Heart	15.4444444444	1.0
IGH	G34408.GTEX-XPVG-0926-SM-4B651.3	Artery - Coronary	Blood Vessel	15.1666666667	1.0
IGH	G34346.GTEX-S95S-1126-SM-4B64E.3	Testis	Testis	14.6666666667	1.0
IGH	G34415.GTEX-XPVG-2026-SM-4B65E.3	Prostate	Prostate	16.5526315789	1.0
IGH	G19407.GTEX-S7SE-0526-SM-2XCD8.1	Artery - Tibial	Blood Vessel	18.75	1.0
IGH	G33666.GTEX-R55D-1226-SM-48FE9.4	Esophagus - Muscularis	Esophagus	15.2941176471	1.0
IGH	G65107.GTEX-13QJC-0626.2	Artery - Coronary	Blood Vessel	15.9523809524	1.0
IGH	G46988.GTEX-Y5LM-0826.3	Adipose - Visceral (Omentum)	Adipose Tissue	15.6153846154	1.0
IGH	G18047.GTEX-OOBK-0226-SM-2YUMF.1	Adipose - Subcutaneous	Adipose Tissue	15.3448275862	1.0
IGH	G61191.GTEX-Y8LW-0726.3	Esophagus - Mucosa	Esophagus	15.5128205128	1.0
IGH	G62279.GTEX-ZZPU-0726.2	Pancreas	Pancreas	15.4202898551	1.0
IGH	G41591.GTEX-WYJK-1226.1	Artery - Aorta	Blood Vessel	16.6666666667	1.0
IGH	G65129.GTEX-YJ8O-0226.2	Artery - Aorta	Blood Vessel	16.25	1.0
IGH	G32421.GTEX-QV44-1825-SM-447CF.2	Adipose - Subcutaneous	Adipose Tissue	15.4468085106	1.0
IGH	G64344.GTEX-146FH-1026.1	Heart - Left Ventricle	Heart	16.7142857143	1.0
IGH	G16592.GTEX-P4PP-0526.2	Lung	Lung	15.2743902439	1.0
IGH	G63988.GTEX-145MF-0926.1	Skin - Not Sun Exposed (Suprapubic)	Skin	14.0	1.0
IGH	G35324.GTEX-U4B1-0226-SM-4DXU8.8	Artery - Coronary	Blood Vessel	15.523923445	2.0
IGH	G64340.K-562.1	Cells - Leukemia cell line (CML)	Bone Marrow	16.0	1.0
IGH	G25701.GTEX-OHPK-2326-SM-3MJH2.1	Fallopian Tube	Fallopian Tube	16.1349557522	1.0
IGH	G47177.GTEX-YFCO-0326.1	Thyroid	Thyroid	15.2916666667	1.0
IGH	G16719.GTEX-NL3H-0011-R7a.4	Brain - Putamen (basal ganglia)	Brain	15.0	1.0
IGH	G62461.GTEX-11UD2-0005.2	Whole Blood	Blood	15.3836477987	1.0
IGH	G23409.GTEX-QEL4-0726-SM-3GIJ5.1	Thyroid	Thyroid	nan	nan
IGH	G16808.GTEX-QEG5-0226.4	Skin - Sun Exposed (Lower leg)	Skin	nan	nan
IGH	G65120.GTEX-13SLX-0126.2	Nerve - Tibial	Nerve	12.0	3.0
IGH	G25942.GTEX-WY7C-0226-SM-3NB37.2	Thyroid	Thyroid	15.427184466	1.0
IGH	G33937.GTEX-P44H-0008-SM-48TDW.1	Cells - Transformed fibroblasts	Skin	14.4	1.0
IGH	G64192.GTEX-147F4-0126.1	Artery - Tibial	Blood Vessel	18.0	1.0
IGH	G63939.GTEX-13RTL-0011-R9a.2	Brain - Spinal cord (cervical c-1)	Brain	14.6	1.0
IGH	G65593.GTEX-13RTJ-0011-R6a.3	Brain - Nucleus accumbens (basal ganglia)	Brain	14.0	1.0
IGH	G35244.GTEX-T5JW-0008-SM-4DM5X.1	Cells - Transformed fibroblasts	Skin	17.0	1.0
IGH	G63005.GTEX-13SLX-0011-R10a.3	Brain - Frontal Cortex (BA9)	Brain	18.0	1.0
IGH	G23326.GTEX-PSDG-0005-SM-3GADC.1	Whole Blood	Blood	15.5820895522	1.0
IGH	G25931.GTEX-WY7C-2426-SM-3NB2V.2	Adipose - Subcutaneous	Adipose Tissue	15.0	1.0
IGH	G26552.GTEX-S7PM-0526-SM-3NM92.1	Muscle - Skeletal	Muscle	17.25	1.0
IGH	G42358.GTEX-X4LF-0002.2	Cells - EBV-transformed lymphocytes	Blood	16.0194174757	1.0
IGH	G18049.GTEX-OIZH-0226-SM-2YUMH.1	Adipose - Subcutaneous	Adipose Tissue	15.5873015873	1.0
IGH	G34505.GTEX-XUW1-1026-SM-4BONY.7	Thyroid	Thyroid	16.7222222222	1.0
IGH	G41604.GTEX-WYVS-0426.2	Artery - Aorta	Blood Vessel	16.338028169	1.0
IGH	G60643.GTEX-139T8-0526.2	Muscle - Skeletal	Muscle	15.6	1.0
IGH	G34046.GTEX-S7SF-0926-SM-4AD4M.3	Esophagus - Mucosa	Esophagus	15.5824665676	1.0
IGH	G23357.GTEX-QVUS-0006-SM-3GAE8.1	Whole Blood	Blood	15.5276243094	2.0
IGH	G32760.GTEX-X585-0005-SM-46MV3.2	Whole Blood	Blood	15.611361587	1.0
IGH	G62044.GTEX-13JUV-2926.2	Brain - Cortex	Brain	15.0	1.0
IGH	G34266.GTEX-XBEC-1526-SM-4AT68.2	Liver	Liver	16.015625	1.0
IGH	G40759.GTEX-V955-1926-SM-4KL1L.2	Testis	Testis	15.0	1.0
IGH	G25187.GTEX-WL46-0011-R7A-SM-3LK7X.1	Brain - Putamen (basal ganglia)	Brain	nan	nan
IGH	G46440.GTEX-Y3I4-0006.1	Whole Blood	Blood	15.3333333333	1.0
IGH	G53074.GTEX-11GSP-0326.3	Adrenal Gland	Adrenal Gland	17.125	1.0
IGH	G62193.GTEX-145MN-1926.2	Breast - Mammary Tissue	Breast	15.5294117647	1.0
IGH	G64360.GTEX-13PVR-0226.1	Adrenal Gland	Adrenal Gland	18.0	1.0
IGH	G64256.GTEX-14AS3-0526.1	Artery - Aorta	Blood Vessel	16.0967741935	1.0
IGH	G64040.GTEX-13PVR-1726.1	Colon - Sigmoid	Colon	12.3333333333	1.0
IGH	G65537.GTEX-OOBJ-0326.3	Heart - Left Ventricle	Heart	16.0	1.0
IGH	G46844.GTEX-Y5LM-0326.1	Spleen	Spleen	15.7690827453	1.0
IGH	G62624.GTEX-145MO-2326.2	Liver	Liver	15.3457943925	1.0
IGH	G62067.K-562.2	Cells - Leukemia cell line (CML)	Bone Marrow	15.5	1.0
IGH	G62192.GTEX-145MN-1726.2	Colon - Transverse	Colon	15.6999035342	1.0
IGH	G33857.GTEX-Q2AG-0008-SM-48U2K.3	Cells - Transformed fibroblasts	Skin	15.1111111111	1.0
IGH	G33003.GTEX-X638-0003-SM-47JZ1.3	Cells - EBV-transformed lymphocytes	Blood	17.25	2.0
IGH	G32944.GTEX-RWSA-1726-SM-47JX7.2	Adrenal Gland	Adrenal Gland	14.1111111111	1.0
IGH	G65221.GTEX-13SLX-3126.2	Brain - Cortex	Brain	15.0	1.0
IGH	G63144.GTEX-11TT1-1926.2	Adipose - Visceral (Omentum)	Adipose Tissue	16.2666666667	1.0
IGH	G34453.GTEX-XQ8I-0326-SM-4BOPN.8	Artery - Coronary	Blood Vessel	16.2142857143	1.0
IGH	G61784.GTEX-YB5K-0626.2	Esophagus - Gastroesophageal Junction	Esophagus	15.3636363636	1.0
IGH	G32920.GTEX-RUSQ-0126-SM-47JWV.3	Spleen	Spleen	15.9970674487	1.0
IGH	G61220.GTEX-13FH7-1426.3	Pancreas	Pancreas	15.1830985915	1.0
IGH	G62651.GTEX-12WS9-0006.2	Whole Blood	Blood	15.2507122507	1.0
IGH	G59173.GTEX-WHSB-0326.3	Lung	Lung	15.7581395349	1.0
IGH	G41184.GTEX-WI4N-2526.5	Ovary	Ovary	12.8571428571	1.0
IGH	G63030.GTEX-11ZU8-0005.2	Whole Blood	Blood	16.4509803922	1.0
IGH	G33792.GTEX-Q2AH-0826-SM-48TZN.2	Esophagus - Mucosa	Esophagus	15.7834101382	1.0
IGH	G32816.GTEX-X4XY-0008-SM-46MVL.2	Cells - Transformed fibroblasts	Skin	16.0	1.0
IGH	G21086.GTEX-TKQ1-0226-SM-33HB5.1	Breast - Mammary Tissue	Breast	16.71875	1.0
IGH	G16740.GTEX-O5YW-0326.3	Heart - Left Ventricle	Heart	14.0	1.0
IGH	G48676.GTEX-ZDTS-1026.2	Lung	Lung	15.4206349206	1.0
IGH	G62946.GTEX-ZAB5-0726.3	Thyroid	Thyroid	16.0181818182	1.0
IGH	G65191.GTEX-13S7M-0326.2	Muscle - Skeletal	Muscle	14.25	1.0
IGH	G32736.GTEX-RTLS-0726-SM-46MV4.2	Artery - Coronary	Blood Vessel	13.8	1.0
IGH	G34310.GTEX-XGQ4-0008-SM-4AT3Z.2	Cells - Transformed fibroblasts	Skin	15.0	1.0
IGH	G63140.GTEX-11UD1-0126.2	Skin - Sun Exposed (Lower leg)	Skin	16.0	1.0
IGH	G26694.GTEX-X261-0126-SM-3NMD6.1	Skin - Sun Exposed (Lower leg)	Skin	16.25	1.0
IGH	G63039.GTEX-YFC4-3126.2	Brain - Cortex	Brain	nan	nan
IGH	G25940.GTEX-WWYW-0011-R10A-SM-3NB35.2	Brain - Frontal Cortex (BA9)	Brain	15.5	1.0
IGH	G19395.GTEX-S7SF-0001-SM-3K2BE.1	Cells - EBV-transformed lymphocytes	Blood	18.1235955056	1.0
IGH	G63046.GTEX-11EQ9-2126.2	Muscle - Skeletal	Muscle	nan	nan
IGH	G19475.GTEX-PVOW-0626-SM-2XCF6.2	Nerve - Tibial	Nerve	nan	nan
IGH	G61828.GTEX-13O3O-0011-R10a.2	Brain - Frontal Cortex (BA9)	Brain	17.3333333333	1.0
IGH	G34680.GTEX-SIU7-0926-SM-4BRX1.1	Pancreas	Pancreas	16.6666666667	1.0
IGH	G60341.GTEX-13O61-2426.2	Adipose - Subcutaneous	Adipose Tissue	16.0571428571	1.0
IGH	G25946.GTEX-WWYW-3226-SM-3NB3B.2	Pituitary	Pituitary	14.2	1.0
IGH	G65680.GTEX-13S7M-0226.2	Adipose - Subcutaneous	Adipose Tissue	16.1758241758	2.0
IGH	G22972.GTEX-U412-0426-SM-3DB9O.1	Skin - Sun Exposed (Lower leg)	Skin	nan	nan
IGH	G32968.GTEX-XBED-0226-SM-47JY8.3	Pancreas	Pancreas	15.8928571429	1.0
IGH	G19403.GTEX-S7SE-0226-SM-2XCD4.1	Adipose - Subcutaneous	Adipose Tissue	17.3333333333	1.0
IGH	G53814.GTEX-12BJ1-2226.2	Minor Salivary Gland	Salivary Gland	14.4285714286	1.0
IGH	G64232.GTEX-145MN-0326.1	Kidney - Cortex	Kidney	15.36	1.0
IGH	G42469.GTEX-QEG4-0726.2	Esophagus - Mucosa	Esophagus	15.0579710145	1.0
IGH	G62176.GTEX-ZYY3-3226.2	Pituitary	Pituitary	14.8125	1.0
IGH	G34319.GTEX-XLM4-0011-R3B-SM-4AT6E.3	Brain - Anterior cingulate cortex (BA24)	Brain	14.0	1.0
IGH	G53086.GTEX-11NSD-0226.3	Adrenal Gland	Adrenal Gland	15.8571428571	1.0
IGH	G53115.GTEX-11LCK-0326.3	Adipose - Visceral (Omentum)	Adipose Tissue	15.9518072289	2.0
IGH	G62019.GTEX-139UW-0011-R9b.2	Brain - Spinal cord (cervical c-1)	Brain	15.0	1.0
IGH	G32972.GTEX-XAJ8-1126-SM-47JYA.3	Nerve - Tibial	Nerve	17.6666666667	1.0
IGH	G33975.GTEX-S33H-1326-SM-4AD6A.3	Adrenal Gland	Adrenal Gland	14.0	1.0
IGH	G25711.GTEX-O5YT-1426-SM-3MJHC.1	Colon - Transverse	Colon	15.3512544803	1.0
IGH	G35335.GTEX-U4B1-1826-SM-4DXSU.7	Skin - Sun Exposed (Lower leg)	Skin	15.6956521739	1.0
IGH	G64234.GTEX-145MN-0626.1	Heart - Left Ventricle	Heart	15.5238095238	1.0
IGH	G46920.GTEX-Y9LG-1826.1	Prostate	Prostate	17.0833333333	1.0
IGH	G61821.GTEX-13VXT-0226.2	Adipose - Subcutaneous	Adipose Tissue	15.1224489796	1.0
IGH	G45211.GTEX-YJ89-0011-R2b.2	Brain - Substantia nigra	Brain	14.5	1.0
IGH	G23407.GTEX-Q2AI-1526-SM-3GIJ3.1	Muscle - Skeletal	Muscle	nan	nan
IGH	G20872.GTEX-QDT8-0011-R5A-SM-32PKN.1	Brain - Caudate (basal ganglia)	Brain	16.0	1.0
IGH	G25134.GTEX-O5YW-0006-SM-3LK6E.1	Whole Blood	Blood	15.3375796178	1.0
IGH	G41581.GTEX-WYJK-0626.1	Prostate	Prostate	15.0	1.0
IGH	G35573.GTEX-WXYG-2226-SM-4E3IM.4	Breast - Mammary Tissue	Breast	15.0627345845	1.0
IGH	G21099.GTEX-TKQ1-0006-SM-33HBI.1	Whole Blood	Blood	15.7972027972	1.0
IGH	G59681.GTEX-11DXX-1626.2	Small Intestine - Terminal Ileum	Small Intestine	15.5637335526	1.0
IGH	G42341.GTEX-X4LF-0126.2	Adrenal Gland	Adrenal Gland	15.375	1.0
IGH	G64010.GTEX-14A5H-0726.1	Thyroid	Thyroid	17.3333333333	1.0
IGH	G48886.GTEX-ZE9C-3126.1	Pituitary	Pituitary	16.6363636364	1.0
IGH	G35582.GTEX-X5EB-2526-SM-4E3HY.4	Nerve - Tibial	Nerve	15.7692307692	1.0
IGH	G62065.GTEX-13JUV-0011-R5a.2	Brain - Caudate (basal ganglia)	Brain	nan	nan
IGH	G65703.GTEX-14E6C-0926.2	Esophagus - Muscularis	Esophagus	18.0	1.0
IGH	G33838.GTEX-QCQG-0626-SM-48U21.3	Esophagus - Mucosa	Esophagus	15.4864864865	1.0
IGH	G42244.GTEX-X261-0526.4	Artery - Tibial	Blood Vessel	15.0892857143	1.0
IGH	G34687.GTEX-XV7Q-0005-SM-4BRWI.1	Whole Blood	Blood	15.7139097744	1.0
IGH	G33767.GTEX-QDT8-2526-SM-48TYX.3	Vagina	Vagina	15.5714285714	1.0
IGH	G33618.GTEX-RM2N-1926-SM-48FCU.4	Liver	Liver	15.5801354402	1.0
IGH	G62867.GTEX-YEC4-1026.3	Esophagus - Mucosa	Esophagus	15.6991869919	1.0
IGH	G33616.GTEX-R53T-0726-SM-48FCS.4	Artery - Coronary	Blood Vessel	16.2777777778	1.0
IGH	G34355.GTEX-XMK1-0226-SM-4B65D.3	Adrenal Gland	Adrenal Gland	15.4	1.0
IGH	G62151.GTEX-13OVH-0011-R8b.2	Brain - Hypothalamus	Brain	13.6666666667	1.0
IGH	G58367.GTEX-11WQK-3226.2	Pituitary	Pituitary	13.6666666667	1.0
IGH	G59691.GTEX-11DYG-1926.2	Esophagus - Gastroesophageal Junction	Esophagus	14.75	1.0
IGH	G35566.GTEX-WZTO-0011-R11A-SM-4E3K9.4	Brain - Cerebellar Hemisphere	Brain	15.3333333333	1.0
IGH	G62750.GTEX-ZT9X-0926.3	Adipose - Visceral (Omentum)	Adipose Tissue	14.0	2.0
IGH	G62270.GTEX-1117F-0626.2	Artery - Coronary	Blood Vessel	15.5344827586	1.5
IGH	G19422.GTEX-SIU8-0626-SM-2XCDN.1	Thyroid	Thyroid	16.1261682243	1.0
IGH	G33973.GTEX-S32W-2026-SM-4AD6E.3	Breast - Mammary Tissue	Breast	16.0774193548	1.0
IGH	G19372.GTEX-S7SF-0226-SM-3K2BI.1	Thyroid	Thyroid	15.7058823529	1.0
IGH	G34413.GTEX-XPVG-1726-SM-4B65W.3	Small Intestine - Terminal Ileum	Small Intestine	14.7647058824	1.0
IGH	G53841.GTEX-12ZZX-1726.2	Adipose - Visceral (Omentum)	Adipose Tissue	15.0638297872	1.0
IGH	G21121.GTEX-OHPM-2626-SM-33HC5.1	Thyroid	Thyroid	14.8	1.0
IGH	G33648.GTEX-RNOR-1226-SM-48FDQ.4	Esophagus - Mucosa	Esophagus	14.9294117647	1.0
IGH	G63157.GTEX-133LE-0226.2	Artery - Aorta	Blood Vessel	15.8333333333	1.0
IGH	G60832.GTEX-13CF2-0011-R2a.2	Brain - Substantia nigra	Brain	nan	nan
IGH	G62601.GTEX-145MN-0726.2	Heart - Atrial Appendage	Heart	15.0	1.0
IGH	G34385.GTEX-XPT6-0326-SM-4B66V.3	Artery - Aorta	Blood Vessel	16.0	1.0
IGH	G34325.GTEX-XLM4-0011-R7A-SM-4AT5L.2	Brain - Putamen (basal ganglia)	Brain	15.75	1.0
IGH	G62671.GTEX-13OVL-0006.2	Whole Blood	Blood	15.6029106029	1.0
IGH	G33856.GTEX-Q2AH-0008-SM-48U2J.3	Cells - Transformed fibroblasts	Skin	14.0	1.0
IGH	G33897.GTEX-PSDG-1626-SM-48TCQ.1	Breast - Mammary Tissue	Breast	15.3333333333	1.0
IGH	G18085.GTEX-O5YV-1826-SM-2YUNI.1	Nerve - Tibial	Nerve	16.8571428571	1.0
IGH	G62972.GTEX-139T6-1426.3	Colon - Sigmoid	Colon	16.0	1.0
IGH	G26538.GTEX-WYBS-1926-SM-3NM8N.1	Thyroid	Thyroid	16.2077922078	1.0
IGH	G23324.GTEX-Q734-2026-SM-3GADA.1	Muscle - Skeletal	Muscle	15.4	1.0
IGH	G64238.GTEX-145MO-0426.1	Adipose - Subcutaneous	Adipose Tissue	16.5	1.5
IGH	G34311.GTEX-XMD1-0008-SM-4AT41.2	Cells - Transformed fibroblasts	Skin	17.0	1.0
IGH	G35572.GTEX-WXYG-2026-SM-4E3IY.4	Skin - Not Sun Exposed (Suprapubic)	Skin	16.0	1.0
IGH	G62148.GTEX-13N1W-0011-R1b.2	Brain - Hippocampus	Brain	15.0	1.0
IGH	G63201.GTEX-13PDP-0011-R1a.2	Brain - Hippocampus	Brain	13.0	1.0
IGH	G46520.GTEX-Y8DK-0426.1	Nerve - Tibial	Nerve	14.6666666667	1.0
IGH	G63972.GTEX-13X6J-1626.1	Esophagus - Muscularis	Esophagus	14.25	1.0
IGH	G53101.GTEX-11GS4-2626.3	Adipose - Subcutaneous	Adipose Tissue	17.1739130435	1.0
IGH	G33625.GTEX-R55E-0326-SM-48FD2.4	Artery - Tibial	Blood Vessel	14.4	1.0
IGH	G64250.GTEX-14AS3-0426.1	Adipose - Visceral (Omentum)	Adipose Tissue	17.3684210526	1.0
IGH	G60391.GTEX-13FH7-0926.3	Heart - Left Ventricle	Heart	14.6666666667	1.0
IGH	G33787.GTEX-Q2AH-1026-SM-48TZI.3	Esophagus - Muscularis	Esophagus	16.5384615385	1.0
IGH	G26532.GTEX-S4UY-0008-SM-3NM8H.1	Cells - Transformed fibroblasts	Skin	15.0	1.0
IGH	G25955.GTEX-WWYW-0005-SM-3NB3K.2	Whole Blood	Blood	15.4972180071	1.0
IGH	G19341.GTEX-RWSA-0526-SM-2XCBC.1	Artery - Tibial	Blood Vessel	18.5	1.0
IGH	G19429.GTEX-SJXC-0226-SM-2XCDU.1	Adipose - Subcutaneous	Adipose Tissue	15.8548387097	1.0
IGH	G35332.GTEX-U4B1-1226-SM-4DXT7.7	Bladder	Bladder	14.6	1.0
IGH	G25171.GTEX-WI4N-1426-SM-3LK7H.1	Breast - Mammary Tissue	Breast	15.7033299697	1.0
IGH	G19486.GTEX-SJXC-0426-SM-2XCFH.2	Artery - Tibial	Blood Vessel	15.5227272727	2.0
IGH	G16716.GTEX-NPJ7-0011-R8a.3	Brain - Hypothalamus	Brain	10.0	1.0
IGH	G62086.GTEX-13NYS-0126.2	Skin - Sun Exposed (Lower leg)	Skin	15.4	1.0
IGH	G39663.GTEX-UPK5-0726.2	Skin - Sun Exposed (Lower leg)	Skin	15.4215686275	1.0
IGH	G32919.GTEX-RUSQ-0926-SM-47JWU.3	Esophagus - Muscularis	Esophagus	13.7142857143	1.0
IGH	G62085.GTEX-13N2G-0726.2	Thyroid	Thyroid	16.1136363636	1.0
IGH	G20880.GTEX-QMR6-0011-R2A-SM-32PKV.1	Brain - Substantia nigra	Brain	nan	nan
IGH	G34404.GTEX-XPVG-0526-SM-4B65N.3	Kidney - Cortex	Kidney	15.4461538462	1.0
IGH	G35341.GTEX-U412-0008-SM-4DXTE.7	Cells - Transformed fibroblasts	Skin	16.0	1.0
IGH	G33908.GTEX-PWCY-1726-SM-48TD3.1	Vagina	Vagina	15.5317460317	1.0
IGH	G34694.GTEX-XV7Q-0226-SM-4BRVL.1	Adrenal Gland	Adrenal Gland	14.8571428571	1.0
IGH	G19441.GTEX-SJXC-0005-SM-2XCE7.1	Whole Blood	Blood	15.5255555556	1.0
IGH	G64041.GTEX-14B4R-0426.1	Esophagus - Muscularis	Esophagus	13.0	4.0
IGH	G59601.GTEX-111YS-1526.3	Skin - Not Sun Exposed (Suprapubic)	Skin	15.0666666667	1.0
IGH	G62576.GTEX-14AS3-0006.2	Whole Blood	Blood	15.4700460829	1.0
IGH	G59756.GTEX-11EM3-2326.2	Adipose - Subcutaneous	Adipose Tissue	14.5	1.0
IGH	G62088.GTEX-13NYS-0326.2	Muscle - Skeletal	Muscle	15.0740740741	1.0
IGH	G63023.GTEX-13RTJ-0011-R7b.3	Brain - Putamen (basal ganglia)	Brain	14.0	1.0
IGH	G33623.GTEX-R55E-0726-SM-48FCZ.4	Testis	Testis	15.0	1.0
IGH	G19379.GTEX-S4P3-0226-SM-3K2BD.1	Thyroid	Thyroid	16.5	1.0
IGH	G33878.GTEX-PW2O-0226-SM-48TC7.1	Adrenal Gland	Adrenal Gland	15.5454545455	1.0
IGH	G62795.GTEX-13SLX-0011-R4a.3	Brain - Amygdala	Brain	15.0	1.0
IGH	G41016.GTEX-WFON-1326-SM-4LVMN.3	Colon - Sigmoid	Colon	15.0	1.0
IGH	G62756.GTEX-13PLJ-0011-R3a.3	Brain - Anterior cingulate cortex (BA24)	Brain	nan	nan
IGH	G16827.GTEX-O5YV-0326.3	Heart - Left Ventricle	Heart	16.0	1.0
IGH	G41202.GTEX-WOFM-2026.5	Colon - Transverse	Colon	15.8157443492	1.0
IGH	G62700.GTEX-144FL-2726.2	Esophagus - Mucosa	Esophagus	13.9411764706	1.0
IGH	G34528.GTEX-XUZC-1126-SM-4BOPZ.8	Adipose - Visceral (Omentum)	Adipose Tissue	15.2608695652	1.0
IGH	G23455.GTEX-WEY5-0006-SM-3GIKG.1	Whole Blood	Blood	14.7733333333	1.0
IGH	G63099.GTEX-13X6I-0011-R2b.2	Brain - Substantia nigra	Brain	14.25	1.0
IGH	G33827.GTEX-Q2AG-1126-SM-48U1P.3	Liver	Liver	14.3	1.0
IGH	G41092.GTEX-WHPG-0726.3	Artery - Coronary	Blood Vessel	15.807486631	1.0
IGH	G62252.GTEX-13X6H-0926.2	Skin - Not Sun Exposed (Suprapubic)	Skin	16.5609756098	1.0
IGH	G40908.GTEX-WEY5-1426-SM-4LMJ3.3	Colon - Transverse	Colon	14.0	1.0
IGH	G35201.GTEX-T6MN-1126-SM-4DM71.1	Artery - Aorta	Blood Vessel	15.5614035088	1.0
IGH	G16539.GTEX-Q2AG-0011-R2A.2	Brain - Substantia nigra	Brain	nan	nan
IGH	G26577.GTEX-P4PP-0726-SM-3NM9S.1	Esophagus - Muscularis	Esophagus	16.0689655172	1.0
IGH	G61901.GTEX-13113-2026.2	Nerve - Tibial	Nerve	15.6842105263	1.0
IGH	G34340.GTEX-S95S-0226-SM-4B656.3	Artery - Aorta	Blood Vessel	15.4857142857	1.0
IGH	G64272.GTEX-13QJ3-1926.1	Esophagus - Gastroesophageal Junction	Esophagus	12.8	1.0
IGH	G40996.GTEX-WFJO-1126-SM-4LVLZ.3	Stomach	Stomach	17.3333333333	1.0
IGH	G60330.GTEX-13PL7-1926.2	Nerve - Tibial	Nerve	15.7777777778	2.0
IGH	G45208.GTEX-YFC4-0011-R4a.2	Brain - Amygdala	Brain	16.0	1.0
IGH	G41100.GTEX-WHSB-0002.4	Cells - EBV-transformed lymphocytes	Blood	16.612244898	2.0
IGH	G21048.GTEX-T6MN-0011-R11A-SM-32QOX.1	Brain - Cerebellar Hemisphere	Brain	nan	nan
IGH	G25141.GTEX-WHWD-0326-SM-3LK6L.1	Heart - Atrial Appendage	Heart	16.0	1.0
IGH	G63038.GTEX-ZAB5-0626.2	Lung	Lung	16.1516853933	1.0
IGH	G63948.GTEX-13S86-1626.2	Colon - Transverse	Colon	15.7716557018	1.0
IGH	G16622.GTEX-Q2AG-0011-R10A.2	Brain - Frontal Cortex (BA9)	Brain	14.8333333333	1.0
IGH	G41098.GTEX-WHPG-1226.3	Esophagus - Muscularis	Esophagus	14.5	1.0
IGH	G63043.GTEX-11EI6-2426.2	Stomach	Stomach	16.75	1.0
IGH	G61862.GTEX-146FQ-0926.2	Lung	Lung	15.864516129	1.0
IGH	G62673.GTEX-148VI-0006.2	Whole Blood	Blood	15.5414012739	1.0
IGH	G62122.GTEX-13N1W-0011-R5b.2	Brain - Caudate (basal ganglia)	Brain	16.0	1.0
IGH	G45136.GTEX-Y8DK-0004.2	Cells - EBV-transformed lymphocytes	Blood	14.6666666667	17.0
IGH	G19392.GTEX-S4P3-0006-SM-3K2AW.1	Whole Blood	Blood	16.6	1.0
IGH	G62752.GTEX-13OVI-0001.3	Whole Blood	Blood	15.2666666667	1.0
IGH	G65248.GTEX-14BIN-0011-R2a.2	Brain - Substantia nigra	Brain	15.3333333333	1.0
IGH	G35576.GTEX-X62O-0226-SM-4E3JB.4	Adipose - Subcutaneous	Adipose Tissue	15.3	1.0
IGH	G62240.GTEX-13W46-1226.2	Adipose - Visceral (Omentum)	Adipose Tissue	15.1627906977	1.0
IGH	G62117.GTEX-13NYS-0011-R3b.2	Brain - Anterior cingulate cortex (BA24)	Brain	16.0	1.0
IGH	G63897.GTEX-11TT1-1226.2	Artery - Aorta	Blood Vessel	16.1428571429	1.0
IGH	G58439.GTEX-131YS-0626.2	Breast - Mammary Tissue	Breast	15.5103675778	1.0
IGH	G34463.GTEX-XQ3S-2526-SM-4BOOG.7	Prostate	Prostate	15.1666666667	1.0
IGH	G63877.GTEX-117YW-2426.2	Muscle - Skeletal	Muscle	17.25	1.0
IGH	G26732.GTEX-WHSE-0011-R8A-SM-3P5Z1.2	Brain - Hypothalamus	Brain	15.8181818182	1.0
IGH	G62686.GTEX-145ME-0626.2	Esophagus - Muscularis	Esophagus	15.8333333333	1.0
IGH	G34522.GTEX-XUZC-0326-SM-4BOO8.7	Esophagus - Muscularis	Esophagus	14.8	1.0
IGH	G62589.GTEX-1497J-2326.2	Adipose - Subcutaneous	Adipose Tissue	nan	nan
IGH	G23476.GTEX-WFG7-2426-SM-3GIL2.1	Nerve - Tibial	Nerve	16.5	2.5
IGH	G44326.GTEX-XGQ4-1726.1	Colon - Sigmoid	Colon	15.1052631579	1.0
IGH	G35296.GTEX-U3ZH-0126.8	Spleen	Spleen	15.8467351517	1.0
IGH	G19396.GTEX-RU1J-0003-SM-3K2A8.1	Cells - EBV-transformed lymphocytes	Blood	16.6470588235	1.0
IGH	G40752.GTEX-VJYA-0126-SM-4KL1P.2	Spleen	Spleen	15.6708032491	1.0
IGH	G33608.GTEX-R55F-0126-SM-48FCK.4	Skin - Sun Exposed (Lower leg)	Skin	16.6666666667	1.0
IGH	G63142.GTEX-11P81-2226.2	Skin - Not Sun Exposed (Suprapubic)	Skin	15.1904761905	1.0
IGH	G64431.GTEX-14E6C-2626.1	Thyroid	Thyroid	16.125	1.0
IGH	G65655.GTEX-12WSH-0008.2	Cells - Transformed fibroblasts	Skin	16.0	1.0
IGH	G60463.GTEX-139UC-0011-R9a.2	Brain - Spinal cord (cervical c-1)	Brain	17.3333333333	2.0
IGH	G61168.GTEX-Y8LW-1626.3	Breast - Mammary Tissue	Breast	15.685483871	1.0
IGH	G64175.GTEX-146FR-0926.1	Heart - Atrial Appendage	Heart	15.5833333333	1.0
IGH	G34456.GTEX-XQ3S-1326-SM-4BOPQ.7	Breast - Mammary Tissue	Breast	13.0	1.0
IGH	G63016.GTEX-144GL-0011-R6a.3	Brain - Nucleus accumbens (basal ganglia)	Brain	nan	nan
IGH	G59266.GTEX-11ZUS-2626.3	Skin - Not Sun Exposed (Suprapubic)	Skin	14.75	1.0
IGH	G33915.GTEX-PWN1-1526-SM-48TDA.1	Stomach	Stomach	15.9709821429	1.0
IGH	G62124.GTEX-13N2G-0011-R6b.2	Brain - Nucleus accumbens (basal ganglia)	Brain	nan	nan
IGH	G62874.GTEX-11P81-0826.3	Esophagus - Mucosa	Esophagus	15.1856435644	1.0
IGH	G64372.GTEX-147GR-2926.1	Pituitary	Pituitary	15.4207317073	1.0
IGH	G42370.GTEX-XBEC-1026.2	Lung	Lung	15.5362318841	1.0
IGH	G26772.GTEX-PLZ4-2826-SM-3P617.2	Ovary	Ovary	15.962962963	1.0
IGH	G26675.GTEX-P4QT-0726-SM-3NMCM.1	Esophagus - Muscularis	Esophagus	15.7647058824	1.0
IGH	G63137.GTEX-11EQ9-1626.2	Skin - Not Sun Exposed (Suprapubic)	Skin	15.5943396226	1.0
IGH	G40891.GTEX-W5WG-2726-SM-4LMIC.3	Esophagus - Gastroesophageal Junction	Esophagus	18.0	1.0
IGH	G16538.GTEX-OIZH-0126.2	Skin - Sun Exposed (Lower leg)	Skin	15.8571428571	1.0
IGH	G64202.GTEX-14A6H-2726.1	Artery - Tibial	Blood Vessel	7.0	1.0
IGH	G53081.GTEX-11GSP-1726.3	Esophagus - Muscularis	Esophagus	16.3333333333	1.0
IGH	G40888.GTEX-W5WG-2026-SM-4LMIB.3	Colon - Sigmoid	Colon	15.3873038516	1.0
IGH	G61926.GTEX-12WSL-1326.2	Esophagus - Muscularis	Esophagus	16.2	1.0
IGH	G64167.GTEX-13X6I-0526.1	Muscle - Skeletal	Muscle	17.8333333333	1.0
IGH	G26609.K-562-SM-3NMAP.1	Cells - Leukemia cell line (CML)	Bone Marrow	15.0	1.0
IGH	G23457.GTEX-WFG7-0526-SM-3GIKI.1	Lung	Lung	15.8422459893	1.0
IGH	G22895.GTEX-TSE9-0011-R4A-SM-3DB7H.1	Brain - Amygdala	Brain	17.5	1.0
IGH	G61200.GTEX-YEC3-0426.3	Heart - Atrial Appendage	Heart	15.0	1.0
IGH	G63865.GTEX-111YS-0008.2	Cells - Transformed fibroblasts	Skin	15.1	1.0
IGH	G40754.GTEX-VJYA-0526-SM-4KL1R.2	Adrenal Gland	Adrenal Gland	15.7372881356	1.0
IGH	G18723.GTEX-R55G-0006-SM-2TC6O.2	Whole Blood	Blood	nan	nan
IGH	G25634.GTEX-WQUQ-0006-SM-3MJF4.1	Whole Blood	Blood	15.3160377358	1.0
IGH	G45140.GTEX-Z93S-0008.2	Cells - Transformed fibroblasts	Skin	17.0	1.0
IGH	G61785.GTEX-YB5K-0726.2	Esophagus - Muscularis	Esophagus	17.0	1.0
IGH	G62166.GTEX-12KS4-0005.2	Whole Blood	Blood	15.6580427447	1.0
IGH	G62281.GTEX-ZZPU-1126.2	Heart - Atrial Appendage	Heart	15.6393442623	1.0
IGH	G19447.GTEX-OIZI-0005-SM-2XCED.2	Whole Blood	Blood	15.1132075472	3.0
IGH	G19445.GTEX-RUSQ-0003-SM-2XCEB.1	Cells - EBV-transformed lymphocytes	Blood	18.8636363636	1.0
IGH	G42503.GTEX-QV44-1226.2	Stomach	Stomach	15.2792792793	1.0
IGH	G65668.GTEX-13QJC-0011-R6a.2	Brain - Nucleus accumbens (basal ganglia)	Brain	16.0	1.0
IGH	G41490.GTEX-WRHU-0008.2	Cells - Transformed fibroblasts	Skin	16.6666666667	1.0
IGH	G59610.GTEX-111FC-0326.3	Muscle - Skeletal	Muscle	17.0	1.0
IGH	G64349.GTEX-14A5H-3026.1	Pituitary	Pituitary	15.8333333333	1.0
IGH	G62699.GTEX-145LU-0526.2	Lung	Lung	15.4624505929	1.0
IGH	G26679.GTEX-P4QS-0426-SM-3NMCQ.1	Artery - Aorta	Blood Vessel	15.3818181818	1.0
IGH	G62499.GTEX-ZV7C-1526.2	Colon - Transverse	Colon	15.1911262799	1.0
IGH	G60618.GTEX-13OVG-0526.2	Heart - Left Ventricle	Heart	14.125	1.0
IGH	G25131.GTEX-NPJ8-1326-SM-3LK6B.1	Artery - Coronary	Blood Vessel	16.0	1.0
IGH	G60180.GTEX-132AR-2826.2	Colon - Sigmoid	Colon	15.0	1.0
IGH	G42257.GTEX-X15G-0726.4	Pancreas	Pancreas	15.84	1.0
IGH	G46828.GTEX-YJ89-0011-R3b.1	Brain - Anterior cingulate cortex (BA24)	Brain	20.0	1.0
IGH	G65230.GTEX-14E6E-1726.2	Colon - Sigmoid	Colon	14.25	1.0
IGH	G18058.GTEX-OXRK-0326-SM-2YUMQ.1	Adipose - Subcutaneous	Adipose Tissue	14.4444444444	1.0
IGH	G32752.GTEX-RU72-0626-SM-46MUI.2	Breast - Mammary Tissue	Breast	15.2638731597	1.0
IGH	G61822.GTEX-13N11-0326.2	Lung	Lung	15.8739573679	1.0
IGH	G46924.GTEX-Y5V5-2526.1	Muscle - Skeletal	Muscle	16.5	1.0
IGH	G61167.GTEX-Y8LW-1526.3	Skin - Not Sun Exposed (Suprapubic)	Skin	14.9	1.0
IGH	G16710.GTEX-N7MT-1326.3	Heart - Left Ventricle	Heart	17.0	1.0
IGH	G18073.GTEX-N7MS-0426-SM-2YUN6.1	Muscle - Skeletal	Muscle	nan	nan
IGH	G16568.GTEX-Q2AG-0011-R7A.2	Brain - Putamen (basal ganglia)	Brain	17.5714285714	1.0
IGH	G62110.GTEX-13JVG-0011-R4a.2	Brain - Amygdala	Brain	11.0	1.0
IGH	G32981.GTEX-XBED-2326-SM-47JYR.3	Adipose - Subcutaneous	Adipose Tissue	15.5555555556	2.0
IGH	G19384.GTEX-S4Q7-1426-SM-3K2B9.1	Nerve - Tibial	Nerve	18.0	1.0
IGH	G64408.GTEX-14E6C-0126.1	Skin - Sun Exposed (Lower leg)	Skin	14.6	1.0
IGH	G62011.GTEX-13FLV-0011-R3b.2	Brain - Anterior cingulate cortex (BA24)	Brain	12.6666666667	1.0
IGH	G62521.GTEX-ZVP2-1526.2	Colon - Transverse	Colon	15.3015839933	1.0
IGH	G32918.GTEX-RUSQ-0826-SM-47JWW.3	Esophagus - Mucosa	Esophagus	16.0057692308	1.0
IGH	G65648.GTEX-1211K-0008.2	Cells - Transformed fibroblasts	Skin	nan	nan
IGH	G33617.GTEX-R53T-1226-SM-48FCT.4	Stomach	Stomach	15.7211267606	1.0
IGH	G33795.GTEX-Q734-1426-SM-48TZQ.3	Vagina	Vagina	15.0	1.0
IGH	G62809.GTEX-13OW7-0011-R5b.3	Brain - Caudate (basal ganglia)	Brain	nan	nan
IGH	G65706.GTEX-14BIN-0011-R10a.2	Brain - Frontal Cortex (BA9)	Brain	nan	nan
IGH	G41076.GTEX-WHSB-0426.3	Esophagus - Mucosa	Esophagus	15.558629776	1.0
IGH	G62141.GTEX-13NYS-0011-R1b.2	Brain - Hippocampus	Brain	17.0	1.0
IGH	G61201.GTEX-YEC3-0526.3	Artery - Aorta	Blood Vessel	16.2898550725	2.0
IGH	G25105.GTEX-NFK9-2026-SM-3LK5K.1	Colon - Transverse	Colon	15.162962963	1.0
IGH	G62322.GTEX-1192X-2726.2	Skin - Not Sun Exposed (Suprapubic)	Skin	15.25	1.0
IGH	G41002.GTEX-WFON-1026-SM-4LVMD.3	Esophagus - Gastroesophageal Junction	Esophagus	16.3571428571	1.0
IGH	G25885.GTEX-OIZH-1526-SM-3NB1J.2	Stomach	Stomach	15.0	1.0
IGH	G63155.GTEX-11TTK-2926.2	Brain - Cortex	Brain	13.0	1.0
IGH	G62746.GTEX-12WSA-0005.3	Whole Blood	Blood	15.9174067496	1.0
IGH	G35186.GTEX-SNOS-1226-SM-4DM5H.1	Colon - Transverse	Colon	15.5285006196	1.0
IGH	G26631.GTEX-WH7G-2326-SM-3NMBC.1	Skin - Sun Exposed (Lower leg)	Skin	15.8387096774	2.0
IGH	G46523.GTEX-Y8DK-0826.1	Brain - Cortex	Brain	18.3333333333	1.0
IGH	G19361.GTEX-S341-1826-SM-3K2AB.1	Muscle - Skeletal	Muscle	17.0	1.0
IGH	G62776.GTEX-13YAN-0926.3	Thyroid	Thyroid	16.6875	1.0
IGH	G35211.GTEX-T6MO-0726-SM-4DM58.1	Stomach	Stomach	15.4766505636	1.0
IGH	G38948.GTEX-TML8-0326-SM-4GICN.2	Lung	Lung	16.3030769231	1.0
IGH	G34763.GTEX-XXEK-2426-SM-4BRUS.1	Adipose - Subcutaneous	Adipose Tissue	15.75	1.0
IGH	G59913.GTEX-ZAJG-0726.2	Thyroid	Thyroid	14.3684210526	1.0
IGH	G35177.GTEX-SNOS-0626-SM-4DM5F.1	Esophagus - Mucosa	Esophagus	15.5397727273	1.0
IGH	G62743.GTEX-11OF3-0006.3	Whole Blood	Blood	15.4255506608	1.0
IGH	G63894.GTEX-12126-0426.2	Adipose - Subcutaneous	Adipose Tissue	15.1176470588	1.0
IGH	G62409.GTEX-11ONC-2726.2	Artery - Tibial	Blood Vessel	16.3333333333	1.0
IGH	G46906.GTEX-Y5V6-0526.1	Thyroid	Thyroid	16.6229508197	1.0
IGH	G61942.GTEX-12ZZZ-3126.2	Brain - Cerebellum	Brain	19.0	1.0
IGH	G62857.GTEX-12ZZZ-0011-R10a.3	Brain - Frontal Cortex (BA9)	Brain	19.0	1.0
IGH	G34472.GTEX-XQ8I-0926-SM-4BOOF.7	Skin - Not Sun Exposed (Suprapubic)	Skin	18.0	1.0
IGH	G20903.GTEX-T6MN-0005-SM-32PLJ.2	Whole Blood	Blood	15.8027842227	1.0
IGH	G25889.GTEX-OOBJ-2126-SM-3NB1N.2	Testis	Testis	15.0	1.0
IGH	G65222.GTEX-13SLX-1226.2	Liver	Liver	15.5918367347	1.0
IGH	G21072.GTEX-T2IS-3026-SM-32QPM.1	Brain - Cortex	Brain	nan	nan
IGH	G65241.GTEX-14E7W-1926.2	Esophagus - Gastroesophageal Junction	Esophagus	14.7142857143	1.0
IGH	G62745.GTEX-11TTK-0005.3	Whole Blood	Blood	15.7575757576	1.0
IGH	G25191.GTEX-WL46-2926-SM-3LK82.1	Brain - Cortex	Brain	13.0	1.0
IGH	G61205.GTEX-YJ8A-1226.3	Esophagus - Muscularis	Esophagus	16.6	1.0
IGH	G19374.GTEX-S4UY-0626-SM-3K2AO.1	Thyroid	Thyroid	15.9810108908	1.0
IGH	G18380.GTEX-QDVN-2326-SM-2S1PF.1	Artery - Tibial	Blood Vessel	17.0	1.0
IGH	G34256.GTEX-XBED-1326-SM-4AT4F.2	Adipose - Visceral (Omentum)	Adipose Tissue	15.6341463415	1.0
IGH	G26708.GTEX-VUSG-0003-SM-3NMDK.1	Cells - EBV-transformed lymphocytes	Blood	15.625	1.5
IGH	G60088.GTEX-139D8-0326.2	Adipose - Subcutaneous	Adipose Tissue	15.8032786885	1.0
IGH	G33660.GTEX-QVUS-0426-SM-48FE3.4	Artery - Aorta	Blood Vessel	15.71875	1.0
IGH	G23381.GTEX-R53T-1626-SM-3GAEW.1	Adipose - Subcutaneous	Adipose Tissue	15.1428571429	2.0
IGH	G62805.GTEX-13OW5-0011-R7a.3	Brain - Putamen (basal ganglia)	Brain	nan	nan
IGH	G59310.GTEX-12WSB-0226.2	Adipose - Subcutaneous	Adipose Tissue	17.3125	1.0
IGH	G64165.GTEX-145MF-0826.1	Liver	Liver	16.0677083333	1.0
IGH	G48890.GTEX-ZF29-0426.1	Heart - Atrial Appendage	Heart	15.25	1.0
IGH	G62681.GTEX-144GN-0626.2	Esophagus - Mucosa	Esophagus	15.4696485623	1.0
IGH	G34321.GTEX-XLM4-0011-R6A-SM-4AT4B.2	Brain - Nucleus accumbens (basal ganglia)	Brain	14.3125	1.0
IGH	G34011.GTEX-S4UY-1326-SM-4AD4X.3	Vagina	Vagina	15.4179104478	1.0
IGH	G61853.GTEX-145MF-0526.2	Adipose - Subcutaneous	Adipose Tissue	15.9230769231	1.0
IGH	G62856.GTEX-13OVH-0005.3	Whole Blood	Blood	15.2336309524	1.0
IGH	G63121.GTEX-145MH-0011-R8a.2	Brain - Hypothalamus	Brain	nan	nan
IGH	G60299.GTEX-13JUV-0626.3	Adipose - Visceral (Omentum)	Adipose Tissue	15.25	1.0
IGH	G26669.GTEX-P4QS-2026-SM-3NMCG.1	Prostate	Prostate	14.8055555556	1.0
IGH	G34362.GTEX-XMK1-1326-SM-4B65Q.3	Esophagus - Mucosa	Esophagus	15.6232741617	1.0
IGH	G26623.GTEX-X261-0011-R5A-SM-3NMB4.1	Brain - Caudate (basal ganglia)	Brain	14.75	1.0
IGH	G48904.GTEX-ZF28-3126.1	Pituitary	Pituitary	15.65	1.0
IGH	G65573.GTEX-TMKS-0005.3	Whole Blood	Blood	15.6761363636	1.0
IGH	G35343.GTEX-TMMY-0008-SM-4DXU3.7	Cells - Transformed fibroblasts	Skin	13.6	1.0
IGH	G58321.GTEX-11DYG-2026.2	Adipose - Visceral (Omentum)	Adipose Tissue	15.3658536585	1.0
IGH	G60250.GTEX-13O1R-1326.2	Esophagus - Mucosa	Esophagus	15.8571428571	1.0
IGH	G65182.GTEX-12C56-0002.2	Cells - EBV-transformed lymphocytes	Blood	17.3125	3.0
IGH	G60101.GTEX-13FLV-1226.2	Esophagus - Muscularis	Esophagus	17.1428571429	1.0
IGH	G65096.GTEX-11TT1-0004.2	Cells - EBV-transformed lymphocytes	Blood	15.9444444444	2.0
IGH	G33640.GTEX-R55G-0426-SM-48FDH.2	Artery - Coronary	Blood Vessel	15.4772727273	1.0
IGH	G35319.GTEX-U3ZM-0326-SM-4DXUJ.8	Artery - Aorta	Blood Vessel	15.875	1.0
IGH	G60153.GTEX-13O3Q-2426.2	Skin - Sun Exposed (Lower leg)	Skin	17.5	1.0
IGH	G25963.GTEX-WWYW-0011-R8A-SM-3NB3S.2	Brain - Hypothalamus	Brain	12.6666666667	1.0
IGH	G16741.GTEX-OXRN-0226.3	Adipose - Subcutaneous	Adipose Tissue	15.4444444444	1.0
IGH	G61899.GTEX-13113-1826.2	Adipose - Subcutaneous	Adipose Tissue	16.0	1.0
IGH	G34261.GTEX-XBEC-0326-SM-4AT4M.5	Adipose - Subcutaneous	Adipose Tissue	16.7777777778	1.0
IGH	G62617.GTEX-14A5I-0326.2	Muscle - Skeletal	Muscle	19.5	1.0
IGH	G53830.GTEX-1314G-1926.2	Artery - Tibial	Blood Vessel	16.5	1.0
IGH	G32807.GTEX-X4XY-0011-R8A-SM-46MVC.2	Brain - Hypothalamus	Brain	21.0	1.0
IGH	G63960.GTEX-11EMC-0008.1	Cells - Transformed fibroblasts	Skin	18.0	1.0
IGH	G16766.GTEX-P78B-0926.3	Lung	Lung	15.1146496815	1.0
IGH	G25139.GTEX-WHSB-1626-SM-3LK6J.1	Thyroid	Thyroid	16.2607223476	1.0
IGH	G41483.GTEX-WWTW-0626.2	Muscle - Skeletal	Muscle	16.0909090909	1.0
IGH	G64367.GTEX-14AS3-1726.1	Vagina	Vagina	16.5	1.0
IGH	G42369.GTEX-XBEC-0726.2	Skin - Not Sun Exposed (Suprapubic)	Skin	16.3636363636	1.0
IGH	G65713.GTEX-14ASI-0011-R10b.2	Brain - Frontal Cortex (BA9)	Brain	nan	nan
IGH	G42506.GTEX-QVJO-2526.2	Vagina	Vagina	15.2714285714	1.0
IGH	G34450.GTEX-XQ3S-1126-SM-4BOPK.8	Esophagus - Mucosa	Esophagus	15.75	1.0
IGH	G65569.GTEX-RVPU-0011-R4A.3	Brain - Amygdala	Brain	15.0	1.0
IGH	G33918.GTEX-PWN1-2426-SM-48TDD.1	Ovary	Ovary	16.4571428571	1.0
IGH	G41206.GTEX-WOFM-0001.5	Cells - EBV-transformed lymphocytes	Blood	16.7926829268	4.5
IGH	G64380.GTEX-Y8LW-1426.1	Vagina	Vagina	13.0	1.0
IGH	G25961.GTEX-WY7C-2826-SM-3NB3Q.2	Artery - Tibial	Blood Vessel	14.0	1.0
IGH	G34329.GTEX-XLM4-0011-R11A-SM-4AT46.2	Brain - Cerebellar Hemisphere	Brain	13.75	1.0
IGH	G20891.GTEX-PVOW-0011-R5A-SM-32PL7.1	Brain - Caudate (basal ganglia)	Brain	18.0	1.0
IGH	G61984.GTEX-139YR-1826.2	Esophagus - Gastroesophageal Junction	Esophagus	14.7777777778	1.0
IGH	G32414.GTEX-QMRM-1126-SM-447BN.2	Stomach	Stomach	15.4523809524	1.0
IGH	G62692.GTEX-1445S-2926.2	Minor Salivary Gland	Salivary Gland	15.8646859357	1.0
IGH	G34286.GTEX-XGQ4-0326-SM-4GIEE.2	Heart - Left Ventricle	Heart	13.0	1.0
IGH	G18601.GTEX-R55F-1526-SM-2TF4X.1	Muscle - Skeletal	Muscle	17.0	1.0
IGH	G65587.GTEX-13SLX-0011-R9b.3	Brain - Spinal cord (cervical c-1)	Brain	13.4	1.0
IGH	G62742.GTEX-11O72-0006.3	Whole Blood	Blood	15.3729977117	1.0
IGH	G33649.GTEX-REY6-1226-SM-48FDR.4	Liver	Liver	14.9473684211	1.0
IGH	G53842.GTEX-131XF-1426.2	Pancreas	Pancreas	14.7619047619	1.0
IGH	G65536.GTEX-OHPM-2626.3	Thyroid	Thyroid	14.3333333333	1.0
IGH	G59165.GTEX-ZYY3-1226.6	Artery - Aorta	Blood Vessel	15.6129032258	2.0
IGH	G26561.GTEX-OXRN-1726-SM-3NM9B.1	Esophagus - Mucosa	Esophagus	14.8888888889	1.0
IGH	G21085.GTEX-T6MO-2026-SM-33HB4.1	Nerve - Tibial	Nerve	15.7142857143	2.0
IGH	G64413.GTEX-12WSE-2926.1	Brain - Cerebellum	Brain	13.0	1.0
IGH	G22945.GTEX-U8XE-1126-SM-3DB8W.1	Heart - Left Ventricle	Heart	nan	nan
IGH	G42501.GTEX-QV44-0726.3	Artery - Coronary	Blood Vessel	16.0625	1.0
IGH	G65254.GTEX-147GR-0011-R7a.2	Brain - Putamen (basal ganglia)	Brain	17.0	1.0
IGH	G62691.GTEX-145ME-1326.2	Uterus	Uterus	15.9649122807	1.0
IGH	G21047.GTEX-T6MN-0011-R2A-SM-32QOW.1	Brain - Substantia nigra	Brain	17.0	1.0
IGH	G58411.GTEX-12ZZY-0011-R6b.2	Brain - Nucleus accumbens (basal ganglia)	Brain	15.0	1.0
IGH	G32448.GTEX-QV31-0008-SM-447AT.2	Cells - Transformed fibroblasts	Skin	17.0	1.0
IGH	G25676.GTEX-NPJ8-1926-SM-3MJGB.1	Esophagus - Mucosa	Esophagus	15.2142857143	1.0
IGH	G46933.GTEX-Y8E4-1826.1	Esophagus - Muscularis	Esophagus	13.8571428571	1.0
IGH	G64027.GTEX-146FR-0126.1	Pancreas	Pancreas	16.5714285714	1.0
IGH	G65633.GTEX-OXRO-0011-R9A.2	Brain - Spinal cord (cervical c-1)	Brain	18.4	1.0
IGH	G32999.GTEX-U3ZG-0008-SM-47JWL.3	Cells - Transformed fibroblasts	Skin	17.3333333333	1.0
IGH	G35594.GTEX-X585-0426-SM-4E3JZ.4	Nerve - Tibial	Nerve	17.3333333333	1.0
IGH	G41000.GTEX-WFJO-2026-SM-4LVM3.3	Minor Salivary Gland	Salivary Gland	15.7351778656	1.0
IGH	G32997.GTEX-RWSA-0008-SM-47JYX.3	Cells - Transformed fibroblasts	Skin	16.0	1.0
IGH	G59240.GTEX-11ZUS-2926.3	Brain - Cortex	Brain	nan	nan
IGH	G35276.GTEX-TMMY-1326-SM-4DXU9.7	Pancreas	Pancreas	14.3	1.0
IGH	G42359.GTEX-X4EP-0011-R8B.3	Brain - Hypothalamus	Brain	15.4025974026	1.0
IGH	G18594.GTEX-R55C-0626-SM-2TF4Q.1	Thyroid	Thyroid	15.3655913978	1.0
IGH	G19466.GTEX-P44H-0011-R4A-SM-2XCEW.2	Brain - Amygdala	Brain	16.6666666667	1.0
IGH	G32963.GTEX-XAJ8-0526-SM-47JYK.3	Small Intestine - Terminal Ileum	Small Intestine	15.4174015285	1.0
IGH	G41583.GTEX-WY7C-1726.1	Stomach	Stomach	15.6651884701	1.0
IGH	G40903.GTEX-WFG7-1126-SM-4LMK3.3	Esophagus - Mucosa	Esophagus	15.7228195938	1.0
IGH	G60121.GTEX-13G51-3026.2	Brain - Cortex	Brain	15.0	1.0
IGH	G63073.GTEX-1339X-1226.2	Esophagus - Mucosa	Esophagus	16.0	1.0
IGH	G62247.GTEX-13X6I-1526.2	Adipose - Visceral (Omentum)	Adipose Tissue	15.9234449761	1.0
IGH	G42336.GTEX-X4EP-1026.2	Liver	Liver	15.0384615385	1.0
IGH	G65212.GTEX-14ASI-3026.2	Brain - Cortex	Brain	15.6666666667	1.0
IGH	G65671.GTEX-145LS-0011-R4b.2	Brain - Amygdala	Brain	14.5	1.0
IGH	G34455.GTEX-XQ3S-1226-SM-4BOPP.8	Esophagus - Muscularis	Esophagus	15.5	1.0
IGH	G61832.GTEX-144GM-1926.2	Adipose - Subcutaneous	Adipose Tissue	11.3333333333	1.0
IGH	G19351.GTEX-S4UY-0006-SM-3K2A7.1	Whole Blood	Blood	15.7223042836	1.0
IGH	G62790.GTEX-13QIC-0011-R1a.3	Brain - Hippocampus	Brain	nan	nan
IGH	G16707.GTEX-QDVN-0326.3	Heart - Left Ventricle	Heart	nan	nan
IGH	G59551.GTEX-ZVT2-1226.2	Esophagus - Muscularis	Esophagus	15.8181818182	1.0
IGH	G64141.GTEX-144GL-0426.1	Nerve - Tibial	Nerve	17.5263157895	1.0
IGH	G41574.GTEX-WY7C-0726.1	Liver	Liver	15.5757575758	1.0
IGH	G47055.GTEX-YB5K-2026.3	Skin - Not Sun Exposed (Suprapubic)	Skin	15.6842105263	1.0
IGH	G63888.GTEX-YJ8A-0726.2	Nerve - Tibial	Nerve	15.5555555556	1.0
IGH	G58528.GTEX-131XF-2526.2	Artery - Tibial	Blood Vessel	16.2727272727	2.0
IGH	G61797.GTEX-12WSC-0011-R6b.2	Brain - Nucleus accumbens (basal ganglia)	Brain	15.3333333333	1.0
IGH	G34445.GTEX-XQ3S-0426-SM-4BOOA.8	Muscle - Skeletal	Muscle	14.0	1.0
IGH	G62658.GTEX-132NY-0005.2	Whole Blood	Blood	15.6568364611	1.0
IGH	G34396.GTEX-XPT6-1626-SM-4B655.3	Testis	Testis	14.6666666667	1.0
IGH	G60672.GTEX-13D11-0826.2	Colon - Transverse	Colon	15.7737266148	1.0
IGH	G25873.GTEX-OXRK-1626-SM-3NB17.2	Stomach	Stomach	15.6644194757	1.0
IGH	G64405.GTEX-14C39-0726.1	Heart - Atrial Appendage	Heart	15.0	1.0
IGH	G19355.GTEX-S7SF-2026-SM-3K2AS.1	Muscle - Skeletal	Muscle	15.0	1.0
IGH	G33950.GTEX-PWN1-0008-SM-48TEA.1	Cells - Transformed fibroblasts	Skin	12.5	1.0
IGH	G19363.GTEX-S7SF-1626-SM-3K2AY.1	Skin - Sun Exposed (Lower leg)	Skin	20.0	1.0
IGH	G25933.GTEX-WWYW-0826-SM-3NB2X.2	Thyroid	Thyroid	16.9	1.0
IGH	G35255.GTEX-TKQ2-0426-SM-4DXUO.7	Pancreas	Pancreas	16.3333333333	1.0
IGH	G40895.GTEX-WEY5-0726-SM-4LMID.3	Uterus	Uterus	13.4615384615	1.0
IGH	G53064.GTEX-11LCK-1126.3	Adipose - Subcutaneous	Adipose Tissue	16.4833333333	1.0
IGH	G32805.GTEX-X4XX-0011-R7A-SM-46MWR.3	Brain - Putamen (basal ganglia)	Brain	nan	nan
IGH	G34452.GTEX-XQ8I-0226-SM-4BOPM.8	Heart - Atrial Appendage	Heart	15.6666666667	1.0
IGH	G63124.GTEX-11DXX-2126.2	Skin - Not Sun Exposed (Suprapubic)	Skin	16.25	6.0
IGH	G33694.GTEX-R45C-0008-SM-48FF2.4	Cells - Transformed fibroblasts	Skin	14.3333333333	1.0
IGH	G21118.GTEX-QEG5-1126-SM-33HC2.1	Lung	Lung	16.1868622449	1.0
IGH	G16694.GTEX-P44G-0011-R1A.1	Brain - Hippocampus	Brain	12.0	1.0
IGH	G26697.GTEX-X261-0626-SM-3NMD9.1	Breast - Mammary Tissue	Breast	16.4285714286	2.0
IGH	G61905.GTEX-12WSH-0011-R9b.2	Brain - Spinal cord (cervical c-1)	Brain	13.5	1.0
IGH	G18381.GTEX-PWOO-2526-SM-2S1PG.1	Nerve - Tibial	Nerve	nan	nan
IGH	G62564.GTEX-ZU9S-1826.2	Skin - Not Sun Exposed (Suprapubic)	Skin	14.1666666667	1.0
IGH	G65546.GTEX-P44H-0011-R3A.3	Brain - Anterior cingulate cortex (BA24)	Brain	nan	nan
IGH	G18051.GTEX-OHPM-0526-SM-2YUMJ.1	Lung	Lung	16.1951219512	1.0
IGH	G58453.GTEX-1269C-0226.2	Thyroid	Thyroid	16.6417910448	1.0
IGH	G48588.GTEX-ZDTS-0006.1	Whole Blood	Blood	15.4396396396	1.0
IGH	G25183.GTEX-WL46-0926-SM-3LK7T.1	Heart - Left Ventricle	Heart	16.6666666667	1.0
IGH	G26733.GTEX-X4EO-0926-SM-3P5Z2.2	Lung	Lung	15.9689054726	1.0
IGH	G62327.GTEX-11DYG-2526.2	Prostate	Prostate	14.619047619	1.0
IGH	G59387.GTEX-131XG-2026.2	Uterus	Uterus	16.0612244898	1.0
IGH	G61207.GTEX-YEC3-1026.3	Breast - Mammary Tissue	Breast	16.3333333333	1.0
IGH	G26705.GTEX-V955-0004-SM-3NMDH.1	Cells - EBV-transformed lymphocytes	Blood	15.9322033898	1.0
IGH	G42258.GTEX-X15G-0826.4	Esophagus - Mucosa	Esophagus	15.6406685237	1.0
IGH	G62740.GTEX-11EMC-0006.3	Whole Blood	Blood	15.7636363636	1.0
IGH	G34432.GTEX-XOTO-0011-R11B-SM-4B64O.3	Brain - Cerebellar Hemisphere	Brain	16.3333333333	1.0
IGH	G21065.GTEX-T2IS-0011-R2A-SM-32QPF.1	Brain - Substantia nigra	Brain	17.0	2.0
IGH	G47079.GTEX-YB5E-0726.3	Lung	Lung	16.093232371	1.0
IGH	G63875.GTEX-11DXX-2326.2	Adipose - Subcutaneous	Adipose Tissue	15.6	1.0
IGH	G62129.GTEX-13JVG-0011-R7b.2	Brain - Putamen (basal ganglia)	Brain	16.25	1.0
IGH	G18406.GTEX-QV44-0006-SM-2S1Q7.1	Whole Blood	Blood	15.3055555556	1.0
IGH	G22930.GTEX-UJHI-0006-SM-3DB8H.1	Whole Blood	Blood	15.2982832618	1.0
IGH	G65647.GTEX-11ZU8-0008.2	Cells - Transformed fibroblasts	Skin	nan	nan
IGH	G62883.GTEX-132NY-0926.3	Liver	Liver	15.4891304348	1.0
IGH	G18377.GTEX-QEG5-0526-SM-2S1PC.1	Nerve - Tibial	Nerve	16.6	1.0
IGH	G18708.GTEX-QXCU-0626-SM-2TC69.2	Lung	Lung	15.214532872	1.0
IGH	G62261.GTEX-11EM3-0005.2	Whole Blood	Blood	15.6220472441	1.0
IGH	G59531.GTEX-11TT1-2126.2	Breast - Mammary Tissue	Breast	15.5555555556	1.0
IGH	G64397.GTEX-14C38-2626.1	Colon - Transverse	Colon	15.338762215	1.0
IGH	G25949.GTEX-WWYW-0011-R5A-SM-3NB3E.2	Brain - Caudate (basal ganglia)	Brain	14.8461538462	1.0
IGH	G59939.GTEX-ZAK1-0626.2	Skin - Not Sun Exposed (Suprapubic)	Skin	16.2666666667	1.0
IGH	G62510.GTEX-ZWKS-2826.2	Breast - Mammary Tissue	Breast	15.7272727273	1.0
IGH	G41201.GTEX-WOFM-1926.5	Colon - Sigmoid	Colon	15.8426064227	1.0
IGH	G33874.GTEX-N7MT-0226-SM-48TC3.1	Esophagus - Muscularis	Esophagus	13.4285714286	1.0
IGH	G33891.GTEX-PWOO-1526-SM-48TCK.1	Uterus	Uterus	15.7538461538	1.0
IGH	G65579.GTEX-WFG7-2026.3	Skin - Not Sun Exposed (Suprapubic)	Skin	15.3333333333	2.0
IGH	G60383.GTEX-13FTW-1126.3	Liver	Liver	14.9657142857	1.0
IGH	G59639.GTEX-111CU-1426.3	Colon - Transverse	Colon	15.7924954792	1.0
IGH	G25168.GTEX-WI4N-0005-SM-3LK7E.1	Whole Blood	Blood	15.523255814	2.0
IGH	G62162.GTEX-13OW7-2926.2	Brain - Cerebellum	Brain	16.0	1.0
IGH	G33987.GTEX-S341-1226-SM-4AD5S.3	Vagina	Vagina	15.8307692308	1.0
IGH	G32821.GTEX-XAJ8-0008-SM-46MU7.2	Cells - Transformed fibroblasts	Skin	nan	nan
IGH	G19427.GTEX-SIU8-0226-SM-2XCDS.1	Adipose - Subcutaneous	Adipose Tissue	15.0	1.0
IGH	G18456.GTEX-P4QS-1826-SM-2S1NI.1	Artery - Tibial	Blood Vessel	14.3333333333	1.0
IGH	G59163.GTEX-12WSG-2426.6	Colon - Sigmoid	Colon	15.0	1.0
IGH	G18454.GTEX-PWN1-0006-SM-2S1NG.1	Whole Blood	Blood	16.5405405405	1.0
IGH	G26602.GTEX-WYVS-2326-SM-3NMAI.1	Muscle - Skeletal	Muscle	16.6666666667	1.0
IGH	G19367.GTEX-S7SF-2226-SM-3K2BG.1	Artery - Tibial	Blood Vessel	12.6666666667	1.0
IGH	G62201.GTEX-146FR-0426.2	Esophagus - Mucosa	Esophagus	14.829787234	1.0
IGH	G34671.GTEX-SE5C-0426-SM-4BRUI.1	Artery - Coronary	Blood Vessel	15.4193548387	1.0
IGH	G53107.GTEX-11ILO-0626.3	Skin - Not Sun Exposed (Suprapubic)	Skin	17.1666666667	1.0
IGH	G38937.K-562-SM-4GICD.3	Cells - Leukemia cell line (CML)	Bone Marrow	nan	nan
IGH	G26573.GTEX-P4PP-1026-SM-3NM9O.1	Pancreas	Pancreas	16.5714285714	1.0
IGH	G35567.GTEX-X261-0011-R6B-SM-4E3J8.4	Brain - Nucleus accumbens (basal ganglia)	Brain	17.0	1.0
IGH	G40912.GTEX-WEY5-0008-SM-4LMKC.3	Cells - Transformed fibroblasts	Skin	17.0	1.0
IGH	G53829.GTEX-1314G-0826.2	Esophagus - Mucosa	Esophagus	15.5350734095	1.0
IGH	G63882.GTEX-ZA64-2126.2	Nerve - Tibial	Nerve	16.25	1.0
IGH	G47098.GTEX-YFCO-0008.1	Cells - Transformed fibroblasts	Skin	14.5	1.0
IGH	G42352.GTEX-X4XY-1526.2	Artery - Aorta	Blood Vessel	17.0909090909	1.0
IGH	G46751.GTEX-Y5LM-0626.1	Thyroid	Thyroid	15.4285714286	1.0
IGH	G32932.GTEX-RWS6-0826-SM-47JXF.3	Esophagus - Mucosa	Esophagus	15.3043478261	1.0
IGH	G62963.GTEX-133LE-0926.3	Adipose - Visceral (Omentum)	Adipose Tissue	16.0909090909	1.0
IGH	G34258.GTEX-XBED-1526-SM-4AT5W.2	Colon - Transverse	Colon	15.1620242398	1.0
IGH	G62073.GTEX-13N1W-0526.2	Muscle - Skeletal	Muscle	13.0	1.0
IGH	G32813.GTEX-X585-0011-R5A-SM-46MVI.2	Brain - Caudate (basal ganglia)	Brain	16.6666666667	1.0
IGH	G23495.GTEX-WFG8-2426-SM-3GILL.1	Muscle - Skeletal	Muscle	15.75	1.0
IGH	G64240.GTEX-145MO-1526.1	Esophagus - Muscularis	Esophagus	13.5	1.5
IGH	G16647.GTEX-N7MT-0011-R10A.3	Brain - Frontal Cortex (BA9)	Brain	15.7142857143	1.0
IGH	G46518.GTEX-Y111-2726.1	Brain - Cortex	Brain	nan	nan
IGH	G62680.GTEX-144GN-0426.2	Lung	Lung	15.8660170524	1.0
IGH	G63123.K-562.2	Cells - Leukemia cell line (CML)	Bone Marrow	nan	nan
IGH	G25669.GTEX-WOFL-0726-SM-3MJG4.1	Thyroid	Thyroid	15.7333333333	1.0
IGH	G63891.GTEX-11EQ9-1826.2	Breast - Mammary Tissue	Breast	15.1428571429	1.0
IGH	G18648.GTEX-RTLS-0326-SM-2TF6A.1	Nerve - Tibial	Nerve	15.0	1.5
IGH	G32794.GTEX-X8HC-1026-SM-46MWH.2	Heart - Atrial Appendage	Heart	15.68	1.0
IGH	G35636.GTEX-ZQG8-0008.4	Cells - Transformed fibroblasts	Skin	15.3333333333	1.0
IGH	G35189.GTEX-T2IS-2226-SM-4DM65.1	Uterus	Uterus	15.3636363636	1.0
IGH	G62008.GTEX-13CF2-0011-R11b.2	Brain - Cerebellar Hemisphere	Brain	14.5	1.0
IGH	G63999.GTEX-14ABY-1126.1	Lung	Lung	16.08	1.0
IGH	G53832.GTEX-12KS4-0826.2	Muscle - Skeletal	Muscle	13.8333333333	1.0
IGH	G63058.GTEX-11TTK-1926.2	Kidney - Cortex	Kidney	16.0061349693	1.0
IGH	G63012.GTEX-13X6K-0011-R6a.3	Brain - Nucleus accumbens (basal ganglia)	Brain	13.5	1.0
IGH	G32768.GTEX-X4XY-0326-SM-46MVZ.2	Adipose - Subcutaneous	Adipose Tissue	13.0	1.0
IGH	G62126.GTEX-13N2G-0011-R9b.2	Brain - Spinal cord (cervical c-1)	Brain	14.5	1.0
IGH	G47078.GTEX-YB5E-0626.3	Thyroid	Thyroid	18.3333333333	1.0
IGH	G60744.GTEX-139TU-0626.2	Breast - Mammary Tissue	Breast	15.6956521739	1.0
IGH	G63050.GTEX-12126-0526.2	Muscle - Skeletal	Muscle	nan	nan
IGH	G65186.GTEX-11TT1-0008.2	Cells - Transformed fibroblasts	Skin	14.0	1.0
IGH	G25690.GTEX-NPJ7-2926-SM-3MJGQ.1	Pituitary	Pituitary	15.0	1.0
IGH	G34391.GTEX-XPT6-0008-SM-4B64Q.3	Cells - Transformed fibroblasts	Skin	17.375	1.0
IGH	G62715.GTEX-145LS-3026.2	Brain - Cerebellum	Brain	13.5714285714	1.0
IGH	G23312.GTEX-QVUS-0011-R6A-SM-3GACX.1	Brain - Nucleus accumbens (basal ganglia)	Brain	16.0	1.0
IGH	G61852.GTEX-145MF-0426.2	Artery - Tibial	Blood Vessel	14.3333333333	1.0
IGH	G62884.GTEX-133LE-0326.3	Thyroid	Thyroid	15.5263157895	1.0
IGH	G59742.GTEX-117YX-2426.2	Nerve - Tibial	Nerve	15.25	1.0
IGH	G62231.GTEX-14BIL-0226.2	Adipose - Subcutaneous	Adipose Tissue	15.4545454545	1.0
IGH	G62784.GTEX-13X6K-2826.3	Brain - Cerebellum	Brain	18.0	1.0
IGH	G32745.GTEX-RU1J-1326-SM-46MUL.2	Colon - Transverse	Colon	15.4927675988	1.0
IGH	G46843.GTEX-Y5LM-0226.1	Artery - Aorta	Blood Vessel	15.5555555556	1.0
IGH	G25653.GTEX-WRHU-0826-SM-3MJFN.1	Muscle - Skeletal	Muscle	14.5	1.0
IGH	G21094.GTEX-TMMY-0626-SM-33HBD.1	Artery - Tibial	Blood Vessel	16.4	1.0
IGH	G39644.GTEX-UJHI-0326-SM-4IHJE.2	Artery - Coronary	Blood Vessel	16.1333333333	1.0
IGH	G20857.GTEX-O5YT-0526-SM-32PK8.1	Lung	Lung	15.7655677656	1.0
IGH	G34314.GTEX-S95S-0008-SM-4AT5M.2	Cells - Transformed fibroblasts	Skin	14.5	1.0
IGH	G21104.GTEX-TMMY-0005-SM-33HBN.1	Whole Blood	Blood	15.6076115486	1.0
IGH	G53084.GTEX-11GSP-3126.3	Brain - Cerebellum	Brain	14.8	1.0
IGH	G62264.GTEX-ZZPT-1426.2	Esophagus - Mucosa	Esophagus	15.7884267631	1.0
IGH	G62709.GTEX-145LT-1626.2	Muscle - Skeletal	Muscle	11.5	1.0
IGH	G47164.GTEX-YECK-0426.1	Nerve - Tibial	Nerve	15.375	1.5
IGH	G25658.GTEX-WVLH-0011-R4A-SM-3MJFS.1	Brain - Amygdala	Brain	14.0	1.0
IGH	G26790.GTEX-P4PP-2526-SM-3P61P.2	Vagina	Vagina	14.9322033898	1.0
IGH	G63218.GTEX-145MH-0011-R1b.2	Brain - Hippocampus	Brain	16.0	1.0
IGH	G33925.GTEX-OOBJ-0526-SM-48TDK.1	Lung	Lung	15.5598377282	1.0
IGH	G20921.GTEX-T5JC-0011-R10A-SM-32PM2.2	Brain - Frontal Cortex (BA9)	Brain	14.0	1.0
IGH	G65588.GTEX-13SLW-0011-R3b.3	Brain - Anterior cingulate cortex (BA24)	Brain	14.0	2.0
IGH	G59097.GTEX-11UD2-0126.6	Adipose - Subcutaneous	Adipose Tissue	15.9090909091	1.0
IGH	G63156.GTEX-132NY-2726.2	Colon - Sigmoid	Colon	nan	nan
IGH	G33932.GTEX-PWN1-0726-SM-48TDR.1	Esophagus - Muscularis	Esophagus	15.4666666667	1.0
IGH	G63923.GTEX-145MO-2226.2	Stomach	Stomach	16.2741617357	1.0
IGH	G33624.GTEX-RM2N-0926-SM-48FD1.4	Colon - Transverse	Colon	15.7481590574	1.0
IGH	G34462.GTEX-XQ8I-1426-SM-4BOPW.7	Adipose - Visceral (Omentum)	Adipose Tissue	15.2105263158	1.0
IGH	G62930.GTEX-144GL-0011-R11b.3	Brain - Cerebellar Hemisphere	Brain	nan	nan
IGH	G60248.GTEX-13OVJ-2726.2	Brain - Cerebellum	Brain	14.5	1.0
IGH	G35560.GTEX-XYKS-2726-SM-4E3IC.4	Adipose - Subcutaneous	Adipose Tissue	15.3225806452	1.0
IGH	G62347.GTEX-111FC-0626.2	Heart - Atrial Appendage	Heart	16.6666666667	1.0
IGH	G61957.GTEX-139TT-2126.2	Skin - Not Sun Exposed (Suprapubic)	Skin	15.55	1.0
IGH	G61999.GTEX-13CF3-1126.2	Adipose - Visceral (Omentum)	Adipose Tissue	14.8157894737	1.0
IGH	G35209.GTEX-T6MO-0526-SM-4DM6R.1	Esophagus - Mucosa	Esophagus	15.2434782609	1.0
IGH	G21098.GTEX-TKQ2-0006-SM-33HBH.1	Whole Blood	Blood	15.7236842105	1.0
IGH	G35261.GTEX-TKQ2-1326-SM-4DXT9.7	Colon - Transverse	Colon	15.3950738916	1.0
IGH	G23482.GTEX-WEY5-1926-SM-3GIL8.1	Adipose - Subcutaneous	Adipose Tissue	14.9615384615	1.5
IGH	G62773.GTEX-13YAN-0426.3	Adipose - Subcutaneous	Adipose Tissue	16.0588235294	2.0
IGH	G47096.GTEX-YEC3-0008.1	Cells - Transformed fibroblasts	Skin	nan	nan
IGH	G53788.GTEX-11WQC-0011-R6a.2	Brain - Nucleus accumbens (basal ganglia)	Brain	16.6	1.0
IGH	G33923.GTEX-OXRP-0126-SM-48TDI.1	Skin - Sun Exposed (Lower leg)	Skin	15.3	1.0
IGH	G65072.GTEX-ZDXO-0126.2	Breast - Mammary Tissue	Breast	15.5	1.0
IGH	G25924.GTEX-WXYG-0926-SM-3NB2O.2	Adipose - Visceral (Omentum)	Adipose Tissue	15.2444444444	1.0
IGH	G22940.GTEX-U8XE-0526-SM-3DB8R.1	Nerve - Tibial	Nerve	13.5	1.0
IGH	G65606.GTEX-13QJ3-0626.3	Artery - Tibial	Blood Vessel	14.3333333333	2.0
IGH	G34267.GTEX-XBEW-1326-SM-4AT63.2	Esophagus - Mucosa	Esophagus	14.8539325843	1.0
IGH	G34519.GTEX-XUW1-2326-SM-4BOO5.7	Breast - Mammary Tissue	Breast	15.4333333333	1.0
IGH	G45216.GTEX-Z93S-0011-R7b.2	Brain - Putamen (basal ganglia)	Brain	nan	nan
IGH	G21126.GTEX-OHPM-0326-SM-33HCA.1	Heart - Left Ventricle	Heart	15.8333333333	1.0
IGH	G41179.GTEX-WL46-1226.5	Esophagus - Gastroesophageal Junction	Esophagus	15.1206896552	1.0
IGH	G25883.GTEX-OIZH-1326-SM-3NB1H.2	Adrenal Gland	Adrenal Gland	16.0967741935	1.0
IGH	G41004.GTEX-WFON-1726-SM-4LVMQ.3	Liver	Liver	15.6888888889	1.0
IGH	G29343.GTEX-WHSB-1826-SM-3TW8M.1	Muscle - Skeletal	Muscle	17.0	1.0
IGH	G63947.GTEX-14753-0226.2	Artery - Tibial	Blood Vessel	13.6666666667	1.0
IGH	G64182.GTEX-14ASI-1126.1	Artery - Aorta	Blood Vessel	16.4615384615	1.0
IGH	G62789.GTEX-13QIC-0011-R10a.3	Brain - Frontal Cortex (BA9)	Brain	16.0	1.0
IGH	G34400.GTEX-XOTO-3026-SM-4B65M.3	Brain - Cortex	Brain	15.0	1.0
IGH	G35337.GTEX-TKQ1-1326-SM-4DXU7.7	Nerve - Tibial	Nerve	14.5714285714	1.0
IGH	G23387.GTEX-UPK5-0326-SM-3GAF3.1	Heart - Left Ventricle	Heart	14.0	1.0
IGH	G64362.GTEX-13QJC-0726.1	Liver	Liver	15.8421052632	1.0
IGH	G63175.GTEX-145MI-0011-R6a.2	Brain - Nucleus accumbens (basal ganglia)	Brain	nan	nan
IGH	G26563.GTEX-P44G-1126-SM-3NM9D.1	Liver	Liver	14.56	1.0
IGH	G18699.GTEX-R55E-0011-R7A-SM-2TC5Z.2	Brain - Putamen (basal ganglia)	Brain	15.0	1.0
IGH	G64194.GTEX-147F4-0226.1	Skin - Sun Exposed (Lower leg)	Skin	nan	nan
IGH	G63076.GTEX-145LU-0011-R10a.2	Brain - Frontal Cortex (BA9)	Brain	nan	nan
IGH	G32772.GTEX-X4XY-1626-SM-46MVN.2	Liver	Liver	14.9166666667	1.0
IGH	G26729.GTEX-P78B-1826-SM-3P5YX.2	Stomach	Stomach	16.4660756904	1.0
IGH	G16601.GTEX-OHPJ-1626.2	Muscle - Skeletal	Muscle	14.0	1.0
IGH	G63141.GTEX-11P81-0726.2	Adipose - Visceral (Omentum)	Adipose Tissue	15.6049382716	1.0
IGH	G16723.GTEX-N7MT-0011-R4a.3	Brain - Amygdala	Brain	13.625	1.0
IGH	G63133.GTEX-YEC3-1426.2	Stomach	Stomach	19.0	1.0
IGH	G19478.GTEX-PVOW-1026-SM-2XCF9.2	Lung	Lung	16.2272727273	1.0
IGH	G33990.GTEX-S3XE-0126-SM-4AD4R.3	Adrenal Gland	Adrenal Gland	15.0909090909	1.0
IGH	G46925.GTEX-Y8E4-1026.1	Muscle - Skeletal	Muscle	15.375	1.0
IGH	G34398.GTEX-XOTO-2826-SM-4B65I.3	Prostate	Prostate	15.2222222222	1.0
IGH	G65608.GTEX-13S86-0926.3	Adipose - Visceral (Omentum)	Adipose Tissue	16.06	1.0
IGH	G25960.GTEX-WY7C-2726-SM-3NB3P.2	Breast - Mammary Tissue	Breast	15.0	1.5
IGH	G19434.GTEX-SIU7-1726-SM-2XCDZ.1	Skin - Sun Exposed (Lower leg)	Skin	19.6666666667	1.0
IGH	G62525.GTEX-ZVZP-0126.2	Artery - Aorta	Blood Vessel	15.3648648649	1.0
IGH	G46913.GTEX-Y8LW-0126.1	Spleen	Spleen	16.2023935982	1.0
IGH	G33871.GTEX-P4PP-0926-SM-48TBZ.1	Spleen	Spleen	15.8505856585	1.0
IGH	G26779.GTEX-POMQ-0626-SM-3P61E.2	Esophagus - Muscularis	Esophagus	14.6956521739	1.0
IGH	G35616.GTEX-NFK9-0008-SM-4E3JE.4	Cells - Transformed fibroblasts	Skin	14.0	1.0
IGH	G61211.GTEX-YJ8A-0526.3	Adipose - Subcutaneous	Adipose Tissue	17.5	1.0
IGH	G48674.GTEX-ZDTS-0126.1	Skin - Sun Exposed (Lower leg)	Skin	12.5	1.0
IGH	G32396.GTEX-QLQW-0126-SM-447BK.3	Spleen	Spleen	15.7385159011	1.0
IGH	G63022.GTEX-145MH-0011-R11a.3	Brain - Cerebellar Hemisphere	Brain	nan	nan
IGH	G61807.GTEX-11TT1-0126.2	Adrenal Gland	Adrenal Gland	16.2	1.0
IGH	G65075.GTEX-ZDYS-2126.2	Adipose - Subcutaneous	Adipose Tissue	14.6666666667	1.0
IGH	G32977.GTEX-XBED-1626-SM-47JYN.3	Breast - Mammary Tissue	Breast	15.8217821782	1.0
IGH	G62584.GTEX-146FH-1626.2	Esophagus - Muscularis	Esophagus	16.0	1.0
IGH	G64377.GTEX-13QJC-0526.1	Lung	Lung	15.8151447661	1.0
IGH	G26809.GTEX-X4EP-0011-R6A-SM-3P629.2	Brain - Nucleus accumbens (basal ganglia)	Brain	15.1481481481	1.0
IGH	G26709.GTEX-X261-1026-SM-3NMDL.1	Lung	Lung	15.7211538462	1.0
IGH	G62770.GTEX-13VXU-0011-R5a.3	Brain - Caudate (basal ganglia)	Brain	nan	nan
IGH	G58532.GTEX-12ZZY-0726.2	Skin - Not Sun Exposed (Suprapubic)	Skin	15.0	1.0
IGH	G35199.GTEX-T5JC-0726-SM-4DM55.1	Testis	Testis	17.0	1.0
IGH	G23427.GTEX-VUSG-1426-SM-3GIJN.1	Adipose - Visceral (Omentum)	Adipose Tissue	15.4	2.0
IGH	G62870.GTEX-11EI6-1526.3	Esophagus - Mucosa	Esophagus	15.4814814815	1.0
IGH	G47075.GTEX-Y8LW-0626.3	Esophagus - Muscularis	Esophagus	15.1875	1.0
IGH	G33935.GTEX-PWOO-0008-SM-48TDU.1	Cells - Transformed fibroblasts	Skin	14.4	1.0
IGH	G63151.GTEX-11P82-1826.2	Muscle - Skeletal	Muscle	14.5	1.0
IGH	G64111.GTEX-1122O-0008.1	Cells - Transformed fibroblasts	Skin	nan	nan
IGH	G16747.K-562.3	Cells - Leukemia cell line (CML)	Bone Marrow	nan	nan
IGH	G42263.GTEX-X3Y1-1226.3	Esophagus - Muscularis	Esophagus	14.8571428571	1.0
IGH	G61148.GTEX-YECK-1626.3	Esophagus - Mucosa	Esophagus	15.9444444444	1.0
IGH	G33970.GTEX-S32W-1526-SM-4AD6Z.3	Cervix - Ectocervix	Cervix Uteri	15.6444444444	1.0
IGH	G35160.GTEX-SJXC-1226-SM-4DM78.2	Liver	Liver	15.0	2.0
IGH	G62108.GTEX-14BMU-0006.2	Whole Blood	Blood	15.5588235294	1.0
IGH	G41097.GTEX-WHPG-2126.3	Adipose - Subcutaneous	Adipose Tissue	16.4285714286	1.0
IGH	G63025.GTEX-145MH-0011-R3b.3	Brain - Anterior cingulate cortex (BA24)	Brain	17.5	1.0
IGH	G62184.GTEX-145ME-1826.2	Skin - Sun Exposed (Lower leg)	Skin	12.5	1.0
IGH	G64388.GTEX-13S86-2326.1	Muscle - Skeletal	Muscle	12.0	1.0
IGH	G19357.GTEX-S7SF-1826-SM-3K2AD.1	Adipose - Subcutaneous	Adipose Tissue	15.25	1.0
IGH	G59081.GTEX-11UD1-0326.6	Muscle - Skeletal	Muscle	15.25	1.0
IGH	G64034.GTEX-148VJ-2926.1	Pituitary	Pituitary	nan	nan
IGH	G19376.GTEX-S4UY-0526-SM-3K2AN.1	Muscle - Skeletal	Muscle	17.3333333333	1.0
IGH	G34499.GTEX-XUJ4-1326-SM-4BOQ9.7	Ovary	Ovary	15.0833333333	1.0
IGH	G19417.GTEX-S7SE-0011-R7A-SM-2XCDI.1	Brain - Putamen (basal ganglia)	Brain	17.3333333333	1.0
IGH	G18055.GTEX-OHPN-0011-R9A-SM-2YUMN.1	Brain - Spinal cord (cervical c-1)	Brain	14.0	3.0
IGH	G60774.GTEX-13JVG-0011-R1a.2	Brain - Hippocampus	Brain	nan	nan
IGH	G61962.GTEX-131XW-3126.2	Brain - Cortex	Brain	nan	nan
IGH	G64288.GTEX-YJ8O-0126.1	Artery - Coronary	Blood Vessel	16.8125	1.0
IGH	G33912.GTEX-PWCY-0926-SM-48TD7.1	Stomach	Stomach	15.4733487833	1.0
IGH	G65542.GTEX-POMQ-0006.3	Whole Blood	Blood	15.5847457627	1.0
IGH	G47159.GTEX-YECK-0226.1	Adipose - Subcutaneous	Adipose Tissue	13.7222222222	1.0
IGH	G62332.GTEX-11EM3-1226.2	Skin - Not Sun Exposed (Suprapubic)	Skin	14.1666666667	1.5
IGH	G65229.GTEX-14E6E-1226.2	Spleen	Spleen	15.5794228356	1.0
IGH	G26756.GTEX-WHSE-0011-R6A-SM-3P5ZP.2	Brain - Nucleus accumbens (basal ganglia)	Brain	14.8333333333	1.0
IGH	G23445.GTEX-VUSG-0926-SM-3GIK6.1	Lung	Lung	15.766066838	1.0
IGH	G62723.GTEX-145MH-2326.2	Testis	Testis	15.75	1.0
IGH	G35596.GTEX-X5EB-1526-SM-4E3JC.4	Esophagus - Mucosa	Esophagus	15.9133903134	1.0
IGH	G23408.GTEX-QEL4-0526-SM-3GIJ4.1	Artery - Tibial	Blood Vessel	15.0	1.0
IGH	G61151.GTEX-YFC4-1526.3	Liver	Liver	15.1470588235	1.0
IGH	G65198.GTEX-13RTJ-2226.2	Kidney - Cortex	Kidney	15.2	1.0
IGH	G19398.GTEX-S7SF-0006-SM-3K2B6.1	Whole Blood	Blood	16.2794759825	1.0
IGH	G33865.GTEX-P44H-0726-SM-48TBT.1	Heart - Left Ventricle	Heart	15.1428571429	1.0
IGH	G53805.GTEX-11ZUS-0011-R11b.2	Brain - Cerebellar Hemisphere	Brain	15.0	1.0
IGH	G18433.GTEX-QVJO-1426-SM-2S1QY.1	Brain - Cortex	Brain	nan	nan
IGH	G42237.K-562.5	Cells - Leukemia cell line (CML)	Bone Marrow	nan	nan
IGH	G62943.GTEX-YJ8O-1226.3	Vagina	Vagina	16.0	1.0
IGH	G65600.GTEX-13S7M-0126.3	Skin - Sun Exposed (Lower leg)	Skin	14.0	2.0
IGH	G63103.GTEX-1445S-0011-R4a.2	Brain - Amygdala	Brain	15.0	1.0
IGH	G26718.GTEX-X3Y1-2026-SM-3P5YM.2	Skin - Not Sun Exposed (Suprapubic)	Skin	16.5	1.0
IGH	G62362.GTEX-11P82-0006.2	Whole Blood	Blood	15.5050709939	1.0
IGH	G23385.GTEX-R55C-0326-SM-3GAF1.1	Heart - Left Ventricle	Heart	14.0	1.0
IGH	G34008.GTEX-S4P3-0426-SM-4AD56.3	Esophagus - Mucosa	Esophagus	15.2867132867	1.0
IGH	G62232.GTEX-14BIL-0326.2	Muscle - Skeletal	Muscle	15.3076923077	1.0
IGH	G42268.GTEX-X15G-1526.3	Colon - Sigmoid	Colon	15.0	1.0
IGH	G46543.GTEX-Y114-0008.2	Cells - Transformed fibroblasts	Skin	15.0	1.0
IGH	G65243.GTEX-14ICL-1126.2	Pancreas	Pancreas	14.5238095238	1.0
IGH	G40980.GTEX-WFG8-0126-SM-4LVMH.3	Adrenal Gland	Adrenal Gland	16.0	1.0
IGH	G62586.GTEX-1497J-0826.2	Kidney - Cortex	Kidney	13.5	1.0
IGH	G33622.GTEX-RM2N-1126-SM-48FCY.4	Prostate	Prostate	14.0	1.0
IGH	G16679.GTEX-P4QS-0005.3	Whole Blood	Blood	15.3673469388	1.0
IGH	G18468.GTEX-P4QR-0326-SM-2S1NU.1	Skin - Sun Exposed (Lower leg)	Skin	17.5	1.5
IGH	G40887.GTEX-W5WG-1726-SM-4LMI5.3	Stomach	Stomach	15.5	1.0
IGH	G53820.GTEX-12WSC-2826.2	Skin - Not Sun Exposed (Suprapubic)	Skin	15.1	1.0
IGH	G33682.GTEX-QXCU-0926-SM-48FEP.4	Artery - Aorta	Blood Vessel	15.2200956938	1.0
IGH	G19306.GTEX-RVPU-0011-R6A-SM-2XCAC.1	Brain - Nucleus accumbens (basal ganglia)	Brain	nan	nan
IGH	G62154.GTEX-13OVH-3126.2	Pituitary	Pituitary	15.875	1.0
IGH	G46550.GTEX-Y114-1926.2	Vagina	Vagina	15.4210526316	1.0
IGH	G59628.GTEX-ZZPU-1326.3	Thyroid	Thyroid	16.4293478261	1.0
IGH	G59254.GTEX-12BJ1-2626.3	Nerve - Tibial	Nerve	15.25	1.0
IGH	G62448.GTEX-14H4A-0006.2	Whole Blood	Blood	14.9504132231	1.0
IGH	G63006.GTEX-145MG-0011-R7b.3	Brain - Putamen (basal ganglia)	Brain	15.25	1.0
IGH	G18410.GTEX-QV31-1526-SM-2S1QB.1	Nerve - Tibial	Nerve	nan	nan
IGH	G23356.GTEX-QVUS-0011-R4A-SM-3GAE7.1	Brain - Amygdala	Brain	10.0	1.0
IGH	G26714.GTEX-VJYA-1726-SM-3NMDQ.1	Nerve - Tibial	Nerve	15.7037037037	1.0
IGH	G19460.GTEX-P44H-0011-R3A-SM-2XCEQ.2	Brain - Anterior cingulate cortex (BA24)	Brain	17.75	1.0
IGH	G32441.GTEX-QMR6-0008-SM-447AV.2	Cells - Transformed fibroblasts	Skin	16.3333333333	1.0
IGH	G46547.GTEX-Y114-1626.2	Colon - Sigmoid	Colon	15.803030303	1.0
IGH	G40772.GTEX-VUSG-1726-SM-4KKZL.2	Small Intestine - Terminal Ileum	Small Intestine	15.0030596634	1.0
IGH	G25651.GTEX-WRHU-0726-SM-3MJFL.1	Artery - Tibial	Blood Vessel	16.2222222222	1.0
IGH	G62092.GTEX-13NZB-2226.2	Artery - Tibial	Blood Vessel	nan	nan
IGH	G35320.GTEX-U3ZM-0526-SM-4DXTB.7	Esophagus - Mucosa	Esophagus	15.4347826087	1.0
IGH	G32733.K-562-SM-46MWI.2	Cells - Leukemia cell line (CML)	Bone Marrow	nan	nan
IGH	G25876.GTEX-OXRK-1326-SM-3NB1A.2	Esophagus - Mucosa	Esophagus	15.6065162907	1.0
IGH	G59626.GTEX-ZZPU-0926.3	Heart - Left Ventricle	Heart	15.7692307692	1.0
IGH	G39674.GTEX-UPK5-1326-SM-4IHLE.2	Esophagus - Muscularis	Esophagus	15.2222222222	1.0
IGH	G61910.GTEX-12WSD-0011-R3b.2	Brain - Anterior cingulate cortex (BA24)	Brain	16.0	1.0
IGH	G53819.GTEX-12WSC-0526.2	Artery - Tibial	Blood Vessel	17.0	1.0
IGH	G33614.GTEX-R53T-1326-SM-48FCQ.4	Colon - Transverse	Colon	15.7464788732	1.0
IGH	G65073.GTEX-ZDTT-2626.2	Adipose - Subcutaneous	Adipose Tissue	18.0	3.5
IGH	G53810.GTEX-12126-0011-R10b.2	Brain - Frontal Cortex (BA9)	Brain	12.5	1.0
IGH	G65610.GTEX-13S86-0826.3	Esophagus - Mucosa	Esophagus	15.7175572519	1.0
IGH	G16692.GTEX-P44G-0011-R3A.4	Brain - Anterior cingulate cortex (BA24)	Brain	12.0	1.0
IGH	G21076.K-562.1	Cells - Leukemia cell line (CML)	Bone Marrow	nan	nan
IGH	G60478.GTEX-13JUV-2026.2	Skin - Not Sun Exposed (Suprapubic)	Skin	13.6666666667	2.0
IGH	G23487.GTEX-WFG8-0426-SM-3GILD.1	Thyroid	Thyroid	15.3448275862	1.0
IGH	G62906.GTEX-13O3Q-0011-R4a.3	Brain - Amygdala	Brain	16.0	1.0
IGH	G35217.GTEX-T6MO-1126-SM-4DM5D.1	Ovary	Ovary	13.75	1.0
IGH	G35162.GTEX-SNMC-0226-SM-4DM6F.1	Artery - Coronary	Blood Vessel	13.8571428571	1.0
IGH	G64376.GTEX-148VI-0226.1	Lung	Lung	15.8364485981	1.0
IGH	G60528.GTEX-13W3W-2126.2	Colon - Transverse	Colon	14.6086956522	1.0
IGH	G47181.GTEX-YEC4-2526.1	Nerve - Tibial	Nerve	14.6666666667	1.0
IGH	G26595.GTEX-WYJK-0126-SM-3NMAB.1	Skin - Sun Exposed (Lower leg)	Skin	17.2	1.0
IGH	G32991.GTEX-X638-0008-SM-47JZ7.3	Cells - Transformed fibroblasts	Skin	17.5	1.0
IGH	G34488.GTEX-XUJ4-0126-SM-4BOP7.7	Adrenal Gland	Adrenal Gland	15.4642857143	1.0
IGH	G59632.GTEX-1117F-3026.3	Minor Salivary Gland	Salivary Gland	15.4339273316	1.0
IGH	G62968.GTEX-1313W-2726.3	Ovary	Ovary	16.0	1.0
IGH	G41614.GTEX-WY7C-0008.1	Cells - Transformed fibroblasts	Skin	nan	nan
IGH	G16604.GTEX-P4PQ-0526.2	Lung	Lung	15.485380117	1.0
IGH	G41588.GTEX-WY7C-2026.1	Prostate	Prostate	15.4135338346	1.0
IGH	G34361.GTEX-XMK1-0001-SM-4B64F.3	Cells - EBV-transformed lymphocytes	Blood	15.9176954733	2.0
IGH	G35237.GTEX-T5JW-1426-SM-4DM5Q.1	Esophagus - Muscularis	Esophagus	19.75	1.0
IGH	G63017.GTEX-144GL-0011-R7b.3	Brain - Putamen (basal ganglia)	Brain	nan	nan
IGH	G47066.GTEX-Y9LG-2326.3	Artery - Tibial	Blood Vessel	16.625	1.0
IGH	G65645.GTEX-WFG8-2326.2	Adipose - Subcutaneous	Adipose Tissue	13.9166666667	2.0
IGH	G34334.GTEX-XMD1-0011-R10A-SM-4AT4A.2	Brain - Frontal Cortex (BA9)	Brain	12.0	1.0
IGH	G59586.GTEX-111YS-0626.3	Lung	Lung	15.6830601093	1.0
IGH	G62426.GTEX-133LE-0526.2	Lung	Lung	15.4311594203	1.0
IGH	G61882.GTEX-12ZZW-2926.2	Brain - Cortex	Brain	17.0	1.0
IGH	G62087.GTEX-13NYS-0226.2	Adipose - Subcutaneous	Adipose Tissue	15.0789473684	1.0
IGH	G21074.GTEX-T2IS-2926-SM-32QPO.1	Brain - Cerebellum	Brain	nan	nan
IGH	G59640.GTEX-111VG-2426.3	Skin - Sun Exposed (Lower leg)	Skin	14.8	1.0
IGH	G59182.GTEX-11ZUS-0926.3	Esophagus - Muscularis	Esophagus	13.0	1.0
IGH	G32787.GTEX-X62O-2226-SM-46MW3.2	Esophagus - Mucosa	Esophagus	14.6666666667	1.0
IGH	G48873.GTEX-ZF28-0826.1	Thyroid	Thyroid	15.0	1.0
IGH	G23395.GTEX-UTHO-3026-SM-3GAFB.1	Brain - Cortex	Brain	15.0	1.0
IGH	G62217.GTEX-1497J-2726.2	Esophagus - Mucosa	Esophagus	16.1041666667	1.0
IGH	G61196.GTEX-Y9LG-1626.3	Small Intestine - Terminal Ileum	Small Intestine	14.948787062	1.0
IGH	G35238.GTEX-T5JW-1526-SM-4DM5E.1	Uterus	Uterus	17.2222222222	1.0
IGH	G62105.GTEX-13O21-2226.2	Thyroid	Thyroid	15.4615384615	1.0
IGH	G32955.GTEX-XBED-0006-SM-47JXO.3	Whole Blood	Blood	15.218487395	1.0
IGH	G62793.GTEX-13S7M-0011-R7a.3	Brain - Putamen (basal ganglia)	Brain	15.0	1.0
IGH	G26531.GTEX-S7PM-0011-R5A-SM-3NM8G.1	Brain - Caudate (basal ganglia)	Brain	16.3333333333	1.0
IGH	G18441.GTEX-QESD-1726-SM-2S1R7.1	Nerve - Tibial	Nerve	19.0	1.0
IGH	G62418.GTEX-139D8-2526.2	Uterus	Uterus	18.6666666667	1.0
IGH	G26671.GTEX-P4PQ-0426-SM-3NMCI.1	Artery - Aorta	Blood Vessel	16.75	1.5
IGH	G18418.GTEX-QVJO-0011-R10A-SM-2S1QJ.1	Brain - Frontal Cortex (BA9)	Brain	nan	nan
IGH	G41020.GTEX-WH7G-1926-SM-4LVMM.3	Testis	Testis	16.7272727273	1.0
IGH	G46754.GTEX-Y8E4-0003.1	Cells - EBV-transformed lymphocytes	Blood	15.9344262295	1.0
IGH	G39658.GTEX-UJMC-1326-SM-4IHLS.2	Colon - Transverse	Colon	15.3293282359	1.0
IGH	G35615.GTEX-NL3G-0008-SM-4E3JX.2	Cells - Transformed fibroblasts	Skin	14.0	1.0
IGH	G25912.GTEX-Q2AH-1726-SM-3NB2B.2	Adipose - Subcutaneous	Adipose Tissue	16.625	1.0
IGH	G61854.GTEX-145MF-0626.2	Skin - Sun Exposed (Lower leg)	Skin	17.75	1.0
IGH	G62069.GTEX-11NUK-0005.2	Whole Blood	Blood	15.3016826923	1.0
IGH	G21096.GTEX-TMMY-0326-SM-33HBF.1	Adipose - Subcutaneous	Adipose Tissue	15.3636363636	1.0
IGH	G26751.GTEX-WHSE-0011-R1A-SM-3P5ZK.2	Brain - Hippocampus	Brain	17.0	1.0
IGH	G42364.GTEX-X4LF-0008.2	Cells - Transformed fibroblasts	Skin	nan	nan
IGH	G42339.GTEX-X4LF-0626.2	Esophagus - Mucosa	Esophagus	15.8571428571	1.0
IGH	G42480.GTEX-QESD-0426.2	Artery - Aorta	Blood Vessel	15.75	1.0
IGH	G64210.GTEX-1497J-0226.1	Skin - Not Sun Exposed (Suprapubic)	Skin	14.6	2.0
IGH	G35544.GTEX-U8T8-1226-SM-4E3IH.4	Stomach	Stomach	15.8863636364	1.0
IGH	G62290.GTEX-1192X-3126.2	Brain - Cortex	Brain	nan	nan
IGH	G46836.GTEX-Y8E4-0526.1	Lung	Lung	16.067357513	1.0
IGH	G34034.GTEX-S4Z8-0126-SM-4GICC.3	Adrenal Gland	Adrenal Gland	14.7619047619	1.0
IGH	G16598.GTEX-P4PQ-1626.2	Muscle - Skeletal	Muscle	14.2857142857	1.0
IGH	G64392.GTEX-147JS-1226.1	Lung	Lung	15.9021406728	1.0
IGH	G64022.GTEX-147F4-0926.1	Lung	Lung	14.8188405797	1.0
IGH	G65090.GTEX-ZEX8-2326.2	Adipose - Subcutaneous	Adipose Tissue	17.5714285714	1.0
IGH	G25893.GTEX-OOBJ-2026-SM-3NB1R.2	Prostate	Prostate	15.6215953307	2.0
IGH	G63993.GTEX-144FL-0226.1	Adipose - Subcutaneous	Adipose Tissue	15.3661971831	1.0
IGH	G34518.GTEX-XUJ4-2526-SM-4BOO4.7	Adipose - Subcutaneous	Adipose Tissue	16.2222222222	1.0
IGH	G26621.GTEX-X4XX-3026-SM-3NMB2.1	Brain - Cortex	Brain	16.0	1.0
IGH	G63215.GTEX-1477Z-0011-R3b.2	Brain - Anterior cingulate cortex (BA24)	Brain	17.0	1.0
IGH	G26603.GTEX-SUCS-0002-SM-3NMAJ.1	Cells - EBV-transformed lymphocytes	Blood	16.1111111111	1.0
IGH	G25647.GTEX-WRHK-1626-SM-3MJFH.1	Muscle - Skeletal	Muscle	16.6666666667	1.0
IGH	G16658.GTEX-PWOO-0926.4	Thyroid	Thyroid	18.0	1.0
IGH	G16737.GTEX-OXRN-0011-R5A.3	Brain - Caudate (basal ganglia)	Brain	8.0	1.0
IGH	G41088.GTEX-WHSE-1626.3	Esophagus - Muscularis	Esophagus	16.25	1.0
IGH	G18620.GTEX-RM2N-0006-SM-2TF5H.1	Whole Blood	Blood	16.0	1.0
IGH	G62278.GTEX-ZZPU-0226.2	Artery - Aorta	Blood Vessel	16.5826771654	2.0
IGH	G18660.GTEX-RU1J-0006-SM-2TF6M.1	Whole Blood	Blood	15.0	1.0
IGH	G21102.GTEX-OIZG-0726-SM-33HBL.1	Skin - Sun Exposed (Lower leg)	Skin	nan	nan
IGH	G25675.GTEX-WVLH-3126-SM-3MJGA.1	Pituitary	Pituitary	13.125	3.0
IGH	G65190.GTEX-14E1K-0626.2	Adrenal Gland	Adrenal Gland	17.6428571429	1.0
IGH	G64013.GTEX-1497J-0326.1	Lung	Lung	15.6153846154	1.0
IGH	G33668.GTEX-R55D-1126-SM-48FEB.4	Esophagus - Mucosa	Esophagus	15.3714902808	1.0
IGH	G35233.GTEX-T5JW-0726-SM-4DM6D.1	Cervix - Ectocervix	Cervix Uteri	15.6734693878	1.0
IGH	G26707.GTEX-VJYA-0001-SM-3NMDJ.1	Cells - EBV-transformed lymphocytes	Blood	15.6091954023	3.0
IGH	G59537.GTEX-11TUW-3126.2	Brain - Cortex	Brain	15.4285714286	1.0
IGH	G26712.GTEX-WHPG-0004-SM-3NMDO.1	Cells - EBV-transformed lymphocytes	Blood	16.4589665653	2.0
IGH	G34259.GTEX-XBED-2026-SM-4AT5D.2	Testis	Testis	15.6428571429	1.0
IGH	G59781.GTEX-11H98-0426.2	Nerve - Tibial	Nerve	15.75	1.0
IGH	G35231.GTEX-T5JW-0326-SM-4DM6J.1	Fallopian Tube	Fallopian Tube	15.7533039648	1.0
IGH	G33943.K-562-SM-48TE3.1	Cells - Leukemia cell line (CML)	Bone Marrow	15.8888888889	1.0
IGH	G53790.GTEX-11WQK-0011-R8a.2	Brain - Hypothalamus	Brain	12.0	1.0
IGH	G42275.GTEX-X15G-2526.4	Nerve - Tibial	Nerve	15.5714285714	1.0
IGH	G19386.GTEX-S4Z8-0326-SM-3K2AU.1	Thyroid	Thyroid	16.4	1.0
IGH	G62010.GTEX-13CZV-0011-R10b.2	Brain - Frontal Cortex (BA9)	Brain	18.0	1.0
IGH	G26690.GTEX-X261-0226-SM-3NMD2.1	Adipose - Subcutaneous	Adipose Tissue	13.8125	1.5
IGH	G34273.GTEX-XGQ4-0826-SM-4AT4T.2	Lung	Lung	15.5231755424	1.0
IGH	G60182.GTEX-131YS-0226.2	Adipose - Subcutaneous	Adipose Tissue	15.0	1.0
IGH	G65058.GTEX-ZAJG-2626.2	Colon - Sigmoid	Colon	17.4444444444	1.0
IGH	G62042.GTEX-13JUV-2726.2	Skin - Sun Exposed (Lower leg)	Skin	nan	nan
IGH	G18093.GTEX-NPJ8-0011-R11A-SM-2YUMS.1	Brain - Cerebellar Hemisphere	Brain	nan	nan
IGH	G62606.GTEX-145MN-2626.2	Adipose - Subcutaneous	Adipose Tissue	16.4193548387	2.0
IGH	G16644.GTEX-PW2O-0526.3	Lung	Lung	15.1909722222	1.0
IGH	G18621.GTEX-RNOR-0726-SM-2TF5I.1	Lung	Lung	16.0300546448	1.0
IGH	G25726.GTEX-NPJ8-1426-SM-3MJHR.1	Pituitary	Pituitary	12.0	1.0
IGH	G39667.GTEX-UPIC-1426-SM-4IHLQ.2	Vagina	Vagina	15.59375	1.0
IGH	G62804.GTEX-13OW5-0011-R6b.3	Brain - Nucleus accumbens (basal ganglia)	Brain	nan	nan
IGH	G62559.GTEX-12WSM-0005.2	Whole Blood	Blood	15.5972222222	1.0
IGH	G33837.GTEX-QCQG-0726-SM-48U1Z.2	Esophagus - Muscularis	Esophagus	15.9285714286	1.0
IGH	G38950.GTEX-XBED-0726-SM-4GIAR.2	Artery - Aorta	Blood Vessel	16.2645985401	1.0
IGH	G63064.GTEX-132AR-2726.2	Colon - Transverse	Colon	15.7065047022	1.0
IGH	G41209.GTEX-WL46-0008.5	Cells - Transformed fibroblasts	Skin	15.0	1.0
IGH	G61838.GTEX-144GO-0226.2	Lung	Lung	15.9086538462	1.0
IGH	G61897.GTEX-12ZZY-0426.2	Nerve - Tibial	Nerve	15.0	1.0
IGH	G35257.GTEX-TKQ1-0326-SM-4DXSM.7	Esophagus - Mucosa	Esophagus	15.3417085427	1.0
IGH	G59813.GTEX-11OC5-0626.2	Brain - Cerebellum	Brain	16.0	1.0
IGH	G59087.GTEX-11TUW-2326.6	Colon - Sigmoid	Colon	14.8235294118	1.0
IGH	G64121.GTEX-11EI6-0008.1	Cells - Transformed fibroblasts	Skin	nan	nan
IGH	G63181.GTEX-145LU-0011-R8b.2	Brain - Hypothalamus	Brain	14.0	1.0
IGH	G62782.GTEX-13X6K-2126.3	Esophagus - Mucosa	Esophagus	15.7105943152	1.0
IGH	G34688.GTEX-XXEK-0005-SM-4BRWJ.2	Whole Blood	Blood	15.4460784314	1.0
IGH	G32432.GTEX-QVJO-0526-SM-447CE.3	Artery - Aorta	Blood Vessel	19.0	1.0
IGH	G40761.GTEX-VJYA-1426-SM-4KL1Y.2	Testis	Testis	15.4	1.0
IGH	G18061.GTEX-OXRK-0426-SM-2YUMT.1	Nerve - Tibial	Nerve	17.6666666667	1.0
IGH	G65227.GTEX-14E6E-0726.2	Esophagus - Mucosa	Esophagus	15.0401785714	1.0
IGH	G41598.GTEX-WYJK-2226.1	Colon - Transverse	Colon	15.6485532816	1.0
IGH	G61940.GTEX-12WSM-0426.2	Nerve - Tibial	Nerve	18.0	1.0
IGH	G48660.GTEX-ZC5H-2326.1	Small Intestine - Terminal Ileum	Small Intestine	15.268852459	1.0
IGH	G61974.GTEX-12696-0005.2	Whole Blood	Blood	15.444295302	1.0
IGH	G16732.GTEX-N7MT-0011-R2a.3	Brain - Substantia nigra	Brain	15.5	1.0
IGH	G62298.GTEX-11EQ8-2626.2	Colon - Sigmoid	Colon	17.5	1.0
IGH	G61996.GTEX-13CF3-0826.2	Heart - Atrial Appendage	Heart	15.9022346369	1.0
IGH	G53054.GTEX-11DYG-1026.3	Heart - Atrial Appendage	Heart	10.5	1.0
IGH	G62083.GTEX-13NZA-1126.2	Artery - Coronary	Blood Vessel	16.4285714286	1.0
IGH	G18687.GTEX-R55E-0011-R5A-SM-2TC5N.2	Brain - Caudate (basal ganglia)	Brain	nan	nan
IGH	G34422.GTEX-XPVG-2226-SM-4B65U.3	Testis	Testis	14.75	1.0
IGH	G61146.GTEX-YEC3-2426.2	Colon - Transverse	Colon	15.7874055416	1.0
IGH	G64430.GTEX-14DAQ-1326.1	Artery - Aorta	Blood Vessel	15.9545454545	1.0
IGH	G59227.GTEX-12584-0526.3	Muscle - Skeletal	Muscle	16.125	1.0
IGH	G34042.GTEX-S7PM-0626-SM-4AD4Q.3	Testis	Testis	15.6666666667	1.0
IGH	G34457.GTEX-XQ3S-1426-SM-4BOPR.7	Skin - Not Sun Exposed (Suprapubic)	Skin	16.2857142857	1.0
IGH	G59160.GTEX-1211K-1926.6	Breast - Mammary Tissue	Breast	15.5422153369	1.0
IGH	G62955.GTEX-11EMC-3326.3	Brain - Cerebellum	Brain	nan	nan
IGH	G62519.GTEX-ZVP2-0126.2	Adrenal Gland	Adrenal Gland	16.0588235294	1.0
IGH	G32965.GTEX-XAJ8-0726-SM-47JY5.3	Colon - Sigmoid	Colon	13.7272727273	1.0
IGH	G35323.GTEX-U4B1-0126-SM-4DXSN.7	Adrenal Gland	Adrenal Gland	16.4	1.0
IGH	G64143.GTEX-145LU-0726.1	Nerve - Tibial	Nerve	14.5833333333	1.0
IGH	G19479.GTEX-PVOW-0126-SM-2XCFA.2	Skin - Sun Exposed (Lower leg)	Skin	19.0	1.0
IGH	G63866.GTEX-11DXW-0008.2	Cells - Transformed fibroblasts	Skin	9.0	1.0
IGH	G18722.GTEX-R55E-0011-R1A-SM-2TC6N.2	Brain - Hippocampus	Brain	11.0	1.0
IGH	G63010.GTEX-13X6J-0011-R4b.3	Brain - Amygdala	Brain	nan	nan
IGH	G32372.GTEX-QEL4-1526-SM-447AB.2	Esophagus - Muscularis	Esophagus	14.5	1.0
IGH	G63168.GTEX-131YS-0826.2	Heart - Atrial Appendage	Heart	14.5	1.0
IGH	G65649.GTEX-11XUK-0008.2	Cells - Transformed fibroblasts	Skin	nan	nan
IGH	G40763.GTEX-VJYA-2026-SM-4KL1K.2	Colon - Transverse	Colon	15.6441825476	1.0
IGH	G41578.GTEX-WY7C-1426.1	Minor Salivary Gland	Salivary Gland	15.6889185581	1.0
IGH	G41019.GTEX-WFON-1626-SM-4LVMV.3	Prostate	Prostate	15.5714285714	1.0
IGH	G23429.GTEX-UTHO-0011-R4A-SM-3GIJP.1	Brain - Amygdala	Brain	15.3333333333	1.0
IGH	G65717.GTEX-145ME-2226.2	Artery - Tibial	Blood Vessel	14.2727272727	1.0
IGH	G18484.GTEX-PW2O-1926-SM-2S1OB.1	Artery - Tibial	Blood Vessel	nan	nan
IGH	G65071.GTEX-ZEX8-1226.2	Adipose - Visceral (Omentum)	Adipose Tissue	15.9428571429	1.0
IGH	G63903.GTEX-11OC5-0426.2	Artery - Tibial	Blood Vessel	nan	nan
IGH	G62799.GTEX-13RTJ-0011-R10b.3	Brain - Frontal Cortex (BA9)	Brain	19.3333333333	1.0
IGH	G65554.GTEX-Q2AH-0005.3	Whole Blood	Blood	15.4242424242	1.0
IGH	G35297.GTEX-U3ZH-0426-SM-4DXSE.7	Artery - Coronary	Blood Vessel	15.5397727273	1.0
IGH	G32926.GTEX-RVPV-0526-SM-47JYL.3	Esophagus - Mucosa	Esophagus	15.7142857143	1.0
IGH	G26673.GTEX-P4PQ-1526-SM-3NMCK.1	Stomach	Stomach	16.0	1.0
IGH	G32799.GTEX-X4XX-0011-R4B-SM-46MWL.2	Brain - Amygdala	Brain	15.2857142857	1.0
IGH	G32928.GTEX-RVPU-1526-SM-47JXQ.3	Artery - Tibial	Blood Vessel	16.5135135135	1.0
IGH	G25718.GTEX-O5YW-0426-SM-3MJHJ.1	Artery - Aorta	Blood Vessel	15.8965517241	1.0
IGH	G18676.GTEX-RVPV-1226-SM-2TF73.1	Thyroid	Thyroid	14.4	1.0
IGH	G63018.GTEX-13X6I-0011-R3b.3	Brain - Anterior cingulate cortex (BA24)	Brain	16.6666666667	1.0
IGH	G61805.GTEX-12KS4-1326.2	Liver	Liver	14.96	1.0
IGH	G47154.GTEX-YF7O-0626.1	Lung	Lung	15.931184129	1.0
IGH	G20863.GTEX-QDT8-0011-R8A-SM-32PKE.1	Brain - Hypothalamus	Brain	14.5	1.0
IGH	G32390.GTEX-QLQW-0326-SM-447A8.2	Pancreas	Pancreas	16.2	1.0
IGH	G16805.GTEX-QEG5-0826.3	Thyroid	Thyroid	20.0	1.0
IGH	G40897.GTEX-WEY5-0926-SM-4LMI4.3	Esophagus - Mucosa	Esophagus	15.7435064935	1.0
IGH	G19435.GTEX-SE5C-0526-SM-2XCE1.1	Lung	Lung	15.8333333333	1.0
IGH	G53031.GTEX-11EQ9-0426.3	Spleen	Spleen	15.7022058824	1.0
IGH	G40979.GTEX-WFG7-1726-SM-4LVME.3	Small Intestine - Terminal Ileum	Small Intestine	15.7043294615	1.0
IGH	G26587.GTEX-WYVS-2126-SM-3NMA3.1	Skin - Sun Exposed (Lower leg)	Skin	15.7857142857	1.0
IGH	G19401.GTEX-P44G-0011-R2A-SM-2XCD2.1	Brain - Substantia nigra	Brain	nan	nan
IGH	G23330.GTEX-R3RS-0526-SM-3GADG.1	Muscle - Skeletal	Muscle	16.9090909091	1.0
IGH	G39754.GTEX-V955-1226-SM-4JBI9.1	Esophagus - Gastroesophageal Junction	Esophagus	14.75	1.0
IGH	G59152.GTEX-11TUW-1126.6	Heart - Atrial Appendage	Heart	13.8181818182	1.0
IGH	G65603.GTEX-147JS-1326.3	Heart - Atrial Appendage	Heart	17.1428571429	1.0
IGH	G63111.GTEX-13X6J-0011-R6a.2	Brain - Nucleus accumbens (basal ganglia)	Brain	nan	nan
IGH	G29339.GTEX-WL46-0126-SM-3TW8I.1	Thyroid	Thyroid	16.2896081772	1.0
IGH	G61219.GTEX-13CF3-2126.3	Breast - Mammary Tissue	Breast	15.6494252874	1.0
IGH	G34260.GTEX-XBEC-0126-SM-4GIDT.3	Testis	Testis	14.0	1.0
IGH	G62664.GTEX-ZTPG-0526.2	Nerve - Tibial	Nerve	14.4444444444	1.0
IGH	G62704.GTEX-144GO-2026.2	Skin - Not Sun Exposed (Suprapubic)	Skin	17.0	1.0
IGH	G33621.GTEX-R55E-2726-SM-48FCX.4	Pituitary	Pituitary	15.8571428571	1.0
IGH	G65653.GTEX-1399U-0008.2	Cells - Transformed fibroblasts	Skin	nan	nan
IGH	G33679.GTEX-R53T-0426-SM-48FEM.5	Pancreas	Pancreas	15.2380952381	1.0
IGH	G62842.GTEX-13CIG-0006.3	Whole Blood	Blood	15.71875	1.0
IGH	G65079.GTEX-ZF29-0826.2	Adipose - Visceral (Omentum)	Adipose Tissue	16.31678487	2.0
IGH	G26704.K-562-SM-3NMDG.1	Cells - Leukemia cell line (CML)	Bone Marrow	18.0	1.0
IGH	G63200.GTEX-144GL-0011-R1a.2	Brain - Hippocampus	Brain	nan	nan
IGH	G34430.GTEX-XOTO-0011-R8A-SM-4B65J.3	Brain - Hypothalamus	Brain	11.0	1.0
IGH	G26591.GTEX-WYVS-0006-SM-3NMA7.1	Whole Blood	Blood	15.4713375796	1.0
IGH	G65244.GTEX-1477Z-0011-R10b.2	Brain - Frontal Cortex (BA9)	Brain	15.3333333333	1.0
IGH	G65560.GTEX-QEG5-1126.3	Lung	Lung	16.0437710438	1.0
IGH	G33830.GTEX-QDVJ-0826-SM-48U1S.3	Esophagus - Muscularis	Esophagus	14.2631578947	1.0
IGH	G63115.GTEX-1445S-0011-R6b.2	Brain - Nucleus accumbens (basal ganglia)	Brain	17.5	1.0
IGH	G35175.GTEX-SNOS-0326-SM-4DM6C.1	Artery - Aorta	Blood Vessel	15.380952381	1.0
IGH	G53822.GTEX-12WSK-0226.2	Pancreas	Pancreas	16.1	1.0
IGH	G58529.GTEX-131XF-2626.2	Skin - Not Sun Exposed (Suprapubic)	Skin	16.3	1.0
IGH	G59520.GTEX-11XUK-1726.2	Adipose - Visceral (Omentum)	Adipose Tissue	15.2820512821	1.0
IGH	G35253.GTEX-OHPN-0011-R9A-SM-4DXUH.7	Brain - Spinal cord (cervical c-1)	Brain	14.8888888889	1.0
IGH	G41572.GTEX-WY7C-0326.1	Adrenal Gland	Adrenal Gland	15.1428571429	1.0
IGH	G32385.GTEX-QLQ7-0926-SM-447BC.2	Esophagus - Mucosa	Esophagus	15.0821744627	1.0
IGH	G59798.GTEX-11EQ9-2526.2	Adipose - Subcutaneous	Adipose Tissue	15.375	1.0
IGH	G41196.GTEX-WQUQ-2126.5	Pancreas	Pancreas	15.1351351351	1.0
IGH	G62701.GTEX-144FL-3026.2	Brain - Cortex	Brain	nan	nan
IGH	G53840.GTEX-12ZZX-2826.2	Brain - Cerebellum	Brain	16.0	1.0
IGH	G47068.GTEX-YB5E-0826.3	Esophagus - Muscularis	Esophagus	15.6875	1.0
IGH	G32443.GTEX-QV44-0008-SM-447AX.2	Cells - Transformed fibroblasts	Skin	16.4	1.0
IGH	G23470.GTEX-WFG7-2326-SM-3GIKV.1	Artery - Tibial	Blood Vessel	16.5	1.0
IGH	G40762.GTEX-VJYA-1826-SM-4KL1W.2	Artery - Tibial	Blood Vessel	16.1444141689	2.0
IGH	G18614.GTEX-RM2N-1826-SM-2TF5B.1	Artery - Tibial	Blood Vessel	nan	nan
IGH	G60218.GTEX-139YR-0126.2	Adrenal Gland	Adrenal Gland	15.2631578947	1.0
IGH	G34416.GTEX-XPVG-2526-SM-4B66D.3	Muscle - Skeletal	Muscle	15.6666666667	1.0
IGH	G62251.GTEX-13VXT-0826.2	Artery - Aorta	Blood Vessel	15.725	1.0
IGH	G59145.GTEX-11WQK-0226.6	Heart - Atrial Appendage	Heart	14.25	1.0
IGH	G19337.GTEX-S32W-2526-SM-2XCB8.1	Nerve - Tibial	Nerve	13.0	1.0
IGH	G63011.GTEX-13X6J-0011-R3b.3	Brain - Anterior cingulate cortex (BA24)	Brain	nan	nan
IGH	G19442.K-562.1	Cells - Leukemia cell line (CML)	Bone Marrow	15.6666666667	1.0
IGH	G48899.GTEX-ZE9C-1426.1	Kidney - Cortex	Kidney	15.5753424658	1.0
IGH	G34469.GTEX-XQ3S-1526-SM-4BOOC.7	Skin - Sun Exposed (Lower leg)	Skin	15.8	1.0
IGH	G34271.GTEX-XGQ4-0226-SM-4GIDS.2	Pancreas	Pancreas	15.3333333333	1.0
IGH	G26702.GTEX-UPJH-0001-SM-3NMDE.1	Cells - EBV-transformed lymphocytes	Blood	16.8235294118	2.0
IGH	G59298.GTEX-12WSJ-0526.2	Spleen	Spleen	15.9065765212	1.0
IGH	G26724.GTEX-X3Y1-0626-SM-3P5YS.2	Lung	Lung	16.0131807145	1.0
IGH	G65572.GTEX-SIU8-0926.3	Lung	Lung	15.6436170213	1.0
IGH	G34673.GTEX-SIU7-0226-SM-4BRX2.1	Artery - Coronary	Blood Vessel	15.7686453577	1.0
IGH	G64003.GTEX-14A5I-2926.1	Brain - Cortex	Brain	nan	nan
IGH	G18623.GTEX-RTLS-0426-SM-2TF5K.1	Artery - Tibial	Blood Vessel	16.5	3.0
IGH	G41617.GTEX-WYVS-0008.2	Cells - Transformed fibroblasts	Skin	17.0	1.0
IGH	G25146.GTEX-WHWD-0826-SM-3LK6R.1	Adipose - Visceral (Omentum)	Adipose Tissue	17.2666666667	1.0
IGH	G42344.GTEX-X4EO-1726.2	Adrenal Gland	Adrenal Gland	nan	nan
IGH	G18721.GTEX-NPJ8-0011-R2a-SM-2TC6M.2	Brain - Substantia nigra	Brain	nan	nan
IGH	G62295.GTEX-11DZ1-0326.2	Breast - Mammary Tissue	Breast	15.25	1.0
IGH	G48870.GTEX-ZDXO-0326.1	Muscle - Skeletal	Muscle	15.8571428571	1.0
IGH	G21110.GTEX-OHPN-0011-R8A-SM-33HBT.1	Brain - Hypothalamus	Brain	13.3333333333	1.0
IGH	G62057.GTEX-13JUV-0011-R9a.2	Brain - Spinal cord (cervical c-1)	Brain	14.0	1.0
IGH	G21117.GTEX-PSDG-0226-SM-33HC1.1	Skin - Sun Exposed (Lower leg)	Skin	13.875	1.5
IGH	G65213.GTEX-14BMV-0126.2	Skin - Sun Exposed (Lower leg)	Skin	nan	nan
IGH	G19451.GTEX-OIZI-0626-SM-2XCEH.2	Muscle - Skeletal	Muscle	14.0	2.0
IGH	G46517.GTEX-Y111-0526.1	Nerve - Tibial	Nerve	15.5714285714	1.0
IGH	G46848.GTEX-Y9LG-0001.1	Cells - EBV-transformed lymphocytes	Blood	16.6	11.0
IGH	G20858.GTEX-O5YT-1826-SM-32PK9.1	Artery - Tibial	Blood Vessel	16.0	3.0
IGH	G23478.GTEX-WFON-0426-SM-3GIL4.1	Lung	Lung	16.0987654321	1.0
IGH	G62062.GTEX-13G51-0011-R6b.2	Brain - Nucleus accumbens (basal ganglia)	Brain	15.3333333333	1.0
IGH	G18052.GTEX-N7MS-0011-R8a-SM-2YUMK.1	Brain - Hypothalamus	Brain	16.0	1.0
IGH	G62106.GTEX-13O21-2326.2	Heart - Left Ventricle	Heart	13.0	1.0
IGH	G45207.GTEX-YFC4-0011-R3a.2	Brain - Anterior cingulate cortex (BA24)	Brain	nan	nan
IGH	G26653.GTEX-X4XX-1126-SM-3NMBY.1	Heart - Atrial Appendage	Heart	15.6507936508	1.0
IGH	G65682.GTEX-14ASI-0326.2	Nerve - Tibial	Nerve	14.4285714286	1.0
IGH	G60484.GTEX-13IVO-2426.2	Adipose - Visceral (Omentum)	Adipose Tissue	16.9	1.0
IGH	G59215.GTEX-12WS9-0626.3	Muscle - Skeletal	Muscle	14.0	1.0
IGH	G16772.GTEX-PLZ6-0426.3	Lung	Lung	15.5996015936	1.0
IGH	G64049.GTEX-14ABY-0726.1	Prostate	Prostate	15.75	1.0
IGH	G26658.GTEX-P78B-1026-SM-3NMC4.1	Esophagus - Mucosa	Esophagus	15.9781021898	1.0
IGH	G62893.GTEX-131YS-2226.3	Ovary	Ovary	12.0	1.0
IGH	G53098.GTEX-11NUK-2926.3	Brain - Cortex	Brain	15.8	1.0
IGH	G39760.GTEX-V955-1726-SM-4JBHF.1	Colon - Sigmoid	Colon	15.09375	1.0
IGH	G59712.GTEX-11DXW-0226.2	Skin - Sun Exposed (Lower leg)	Skin	16.5	1.5
IGH	G64396.GTEX-14C38-2126.1	Esophagus - Mucosa	Esophagus	15.0	1.0
IGH	G62967.GTEX-1399S-1526.3	Esophagus - Gastroesophageal Junction	Esophagus	15.0	1.0
IGH	G32808.GTEX-X4XY-0011-R10B-SM-46MWS.2	Brain - Frontal Cortex (BA9)	Brain	12.0	1.0
IGH	G64113.GTEX-11DZ1-0008.1	Cells - Transformed fibroblasts	Skin	10.0	1.0
IGH	G34247.GTEX-XBEC-0006-SM-4AT5T.2	Whole Blood	Blood	15.3397129187	1.0
IGH	G62687.GTEX-145ME-0726.2	Adipose - Visceral (Omentum)	Adipose Tissue	15.5023923445	1.0
IGH	G19308.GTEX-RVPU-0011-R3A-SM-2XCAE.1	Brain - Anterior cingulate cortex (BA24)	Brain	nan	nan
IGH	G61995.GTEX-13CF2-2826.2	Nerve - Tibial	Nerve	15.0	1.0
IGH	G25642.GTEX-WVLH-0011-R8A-SM-3MJFC.1	Brain - Hypothalamus	Brain	14.0	1.0
IGH	G26735.GTEX-X3Y1-0426-SM-3P5Z4.2	Heart - Left Ventricle	Heart	17.1428571429	1.0
IGH	G18661.GTEX-RU72-1226-SM-2TF6N.1	Artery - Tibial	Blood Vessel	nan	nan
IGH	G33775.GTEX-QDVN-0426-SM-48TZ6.3	Adrenal Gland	Adrenal Gland	15.9230769231	1.0
IGH	G61844.GTEX-145LT-0526.2	Skin - Not Sun Exposed (Suprapubic)	Skin	16.1818181818	1.0
IGH	G16556.GTEX-OIZG-0005.3	Whole Blood	Blood	15.2093023256	1.0
IGH	G61212.GTEX-YF7O-1526.3	Skin - Not Sun Exposed (Suprapubic)	Skin	16.5263157895	1.0
IGH	G64423.GTEX-14C5O-2926.1	Brain - Cerebellum	Brain	16.0	1.0
IGH	G62632.GTEX-148VJ-2426.2	Colon - Sigmoid	Colon	16.3993288591	1.0
IGH	G26525.GTEX-S4Q7-0008-SM-3NM8A.1	Cells - Transformed fibroblasts	Skin	16.0	1.0
IGH	G62587.GTEX-1497J-1026.2	Artery - Aorta	Blood Vessel	14.0	1.0
IGH	G62430.GTEX-14E1K-0006.2	Whole Blood	Blood	15.5285714286	1.0
IGH	G18472.GTEX-PLZ4-0006-SM-2S1NY.1	Whole Blood	Blood	15.2527272727	1.0
IGH	G18710.GTEX-R55E-0526-SM-2TC6B.2	Muscle - Skeletal	Muscle	nan	nan
IGH	G34352.GTEX-XPVG-0006-SM-4B65Z.3	Whole Blood	Blood	15.7352941176	1.0
IGH	G59662.GTEX-ZYFG-1626.4	Kidney - Cortex	Kidney	15.9333333333	1.0
IGH	G61865.GTEX-147F4-1426.2	Liver	Liver	17.3636363636	1.0
IGH	G46538.GTEX-Y114-0426.2	Artery - Aorta	Blood Vessel	16.1142857143	1.0
IGH	G53799.GTEX-11UD1-0011-R3a.2	Brain - Anterior cingulate cortex (BA24)	Brain	12.0	1.0
IGH	G23464.GTEX-WFG7-2226-SM-3GIKP.1	Muscle - Skeletal	Muscle	16.3333333333	1.0
IGH	G34312.GTEX-XK95-0008-SM-4AT5G.2	Cells - Transformed fibroblasts	Skin	16.0	1.0
IGH	G63053.GTEX-11GSO-2526.2	Muscle - Skeletal	Muscle	17.0	1.0
IGH	G42348.GTEX-X4EO-1226.2	Esophagus - Mucosa	Esophagus	15.5625	1.0
IGH	G62455.GTEX-11DXW-0006.2	Whole Blood	Blood	15.635148042	1.0
IGH	G61194.GTEX-Y9LG-1026.3	Stomach	Stomach	15.1512539185	1.0
IGH	G47091.GTEX-YEC4-0001.1	Whole Blood	Blood	15.7796610169	1.0
IGH	G26636.GTEX-WH7G-0326-SM-3NMBH.1	Heart - Atrial Appendage	Heart	18.6666666667	1.0
IGH	G62555.GTEX-12WSL-0005.2	Whole Blood	Blood	14.862745098	1.0
IGH	G41091.GTEX-WHPG-0426.4	Stomach	Stomach	15.8528995757	1.0
IGH	G32806.GTEX-X4XY-0011-R6B-SM-46MVB.2	Brain - Nucleus accumbens (basal ganglia)	Brain	18.0	1.0
IGH	G16548.GTEX-N7MS-0011-R6a.2	Brain - Nucleus accumbens (basal ganglia)	Brain	15.0	1.0
IGH	G63162.GTEX-131XW-0526.2	Adipose - Subcutaneous	Adipose Tissue	14.5789473684	2.0
IGH	G33846.GTEX-QCQG-0426-SM-48U29.3	Pancreas	Pancreas	14.8421052632	1.0
IGH	G32937.GTEX-RWS6-1726-SM-47JXP.3	Vagina	Vagina	15.8798842258	1.0
IGH	G18709.GTEX-P44G-0006-SM-2TC6A.3	Whole Blood	Blood	15.45	1.0
IGH	G21042.GTEX-TML8-1826-SM-32QOR.1	Muscle - Skeletal	Muscle	19.0	1.0
IGH	G61179.GTEX-YB5E-2326.3	Nerve - Tibial	Nerve	17.8461538462	1.0
IGH	G48867.GTEX-ZE9C-0011-R11a.1	Brain - Cerebellar Hemisphere	Brain	17.3333333333	1.0
IGH	G62698.GTEX-145LU-0426.2	Thyroid	Thyroid	16.2307692308	1.0
IGH	G64393.GTEX-14C38-1426.1	Heart - Left Ventricle	Heart	20.0	1.0
IGH	G53043.GTEX-11EM3-1026.3	Stomach	Stomach	15.5189718482	1.0
IGH	G61165.GTEX-Y5V6-2526.3	Adipose - Subcutaneous	Adipose Tissue	15.72	1.0
IGH	G39652.GTEX-UJMC-0426-SM-4IHJF.2	Artery - Coronary	Blood Vessel	15.8702290076	1.0
IGH	G26739.GTEX-UPK5-2326-SM-3P5Z8.2	Breast - Mammary Tissue	Breast	15.4807692308	1.0
IGH	G47051.GTEX-Y5LM-2226.3	Nerve - Tibial	Nerve	16.6	1.0
IGH	G18448.GTEX-QV44-0526-SM-2S1RE.1	Heart - Left Ventricle	Heart	nan	nan
IGH	G33817.GTEX-Q734-0126-SM-48U1E.3	Adrenal Gland	Adrenal Gland	15.3777777778	1.0
IGH	G59491.GTEX-11TTK-2826.2	Brain - Cerebellum	Brain	15.6923076923	1.0
IGH	G41026.GTEX-WH7G-0008-SM-4LVNM.3	Cells - Transformed fibroblasts	Skin	13.5	1.0
IGH	G62931.K-562.3	Cells - Leukemia cell line (CML)	Bone Marrow	nan	nan
IGH	G23397.GTEX-QVUS-0011-R3A-SM-3GAFD.1	Brain - Anterior cingulate cortex (BA24)	Brain	18.0	1.0
IGH	G61799.GTEX-11TT1-2726.2	Artery - Tibial	Blood Vessel	16.4	1.0
IGH	G63971.GTEX-13X6J-3126.1	Pituitary	Pituitary	15.8333333333	1.0
IGH	G34300.GTEX-XLM4-1526-SM-4AT6D.2	Testis	Testis	15.2	1.0
IGH	G33903.GTEX-PWCY-0426-SM-48TCW.1	Artery - Coronary	Blood Vessel	14.3333333333	1.0
IGH	G46439.GTEX-TMMY-0926.1	Lung	Lung	15.8985801217	1.0
IGH	G26687.GTEX-X261-0926-SM-3NMCY.1	Heart - Atrial Appendage	Heart	14.95	1.0
IGH	G65719.GTEX-145LV-2526.2	Nerve - Tibial	Nerve	15.3333333333	1.0
IGH	G25682.GTEX-OHPL-1026-SM-3MJGI.1	Pancreas	Pancreas	15.1039861352	1.0
IGH	G59339.GTEX-12WSK-0326.2	Adrenal Gland	Adrenal Gland	14.7826086957	1.0
IGH	G23483.GTEX-WFG8-2226-SM-3GIL9.1	Skin - Sun Exposed (Lower leg)	Skin	16.7777777778	2.0
IGH	G46840.GTEX-Y9LG-0006.1	Whole Blood	Blood	15.1958405546	1.0
IGH	G62653.GTEX-12WSI-0005.2	Whole Blood	Blood	15.5676274945	1.0
IGH	G62881.GTEX-1313W-0526.3	Muscle - Skeletal	Muscle	18.0	1.0
IGH	G46521.GTEX-Y8DK-0526.1	Artery - Tibial	Blood Vessel	15.9166666667	2.0
IGH	G60390.GTEX-13D11-1526.3	Heart - Atrial Appendage	Heart	15.4444444444	1.0
IGH	G60196.GTEX-13D11-1326.2	Vagina	Vagina	15.9594155844	1.0
IGH	G33888.GTEX-PW2O-1226-SM-48TCH.1	Stomach	Stomach	15.6602924634	1.0
IGH	G65087.GTEX-ZLWG-0726.2	Adipose - Visceral (Omentum)	Adipose Tissue	15.841509434	1.0
IGH	G35315.GTEX-U3ZM-0926-SM-4DXSW.7	Prostate	Prostate	16.5384615385	1.0
IGH	G63901.GTEX-11LCK-1326.2	Nerve - Tibial	Nerve	14.6363636364	1.0
IGH	G64358.GTEX-14BIN-2726.1	Esophagus - Mucosa	Esophagus	14.8	1.0
IGH	G61161.GTEX-YF7O-1726.3	Colon - Transverse	Colon	15.4824972129	1.0
IGH	G65539.GTEX-P4PQ-2626.3	Thyroid	Thyroid	14.9333333333	1.0
IGH	G58414.GTEX-12ZZX-0011-R2a.2	Brain - Substantia nigra	Brain	9.0	1.0
IGH	G63071.GTEX-139T6-0726.2	Esophagus - Muscularis	Esophagus	15.375	1.0
IGH	G33639.GTEX-R55G-1126-SM-48FDG.4	Stomach	Stomach	14.9230769231	1.0
IGH	G62621.GTEX-145MO-0726.2	Muscle - Skeletal	Muscle	16.75	1.0
IGH	G59682.GTEX-11DXX-1726.2	Vagina	Vagina	15.9283154122	1.0
IGH	G29353.GTEX-OHPL-0426-SM-3TW8X.1	Artery - Aorta	Blood Vessel	15.4090909091	1.5
IGH	G22970.K-562.1	Cells - Leukemia cell line (CML)	Bone Marrow	nan	nan
IGH	G62627.GTEX-14753-1726.2	Adrenal Gland	Adrenal Gland	nan	nan
IGH	G62053.GTEX-13G51-0011-R10b.2	Brain - Frontal Cortex (BA9)	Brain	14.0	1.0
IGH	G19346.K-562.1	Cells - Leukemia cell line (CML)	Bone Marrow	nan	nan
IGH	G33635.GTEX-R55G-1226-SM-48FDC.4	Colon - Transverse	Colon	15.6390532544	1.0
IGH	G60865.GTEX-1399S-2626.2	Artery - Tibial	Blood Vessel	13.6666666667	1.0
IGH	G61997.GTEX-13CF3-0926.2	Thyroid	Thyroid	15.6379310345	1.0
IGH	G63879.GTEX-11DXX-0626.2	Lung	Lung	15.6034482759	1.0
IGH	G46558.GTEX-Y114-2626.2	Nerve - Tibial	Nerve	15.3846153846	1.0
IGH	G41590.GTEX-WYBS-1626.2	Esophagus - Gastroesophageal Junction	Esophagus	14.5714285714	1.0
IGH	G32755.GTEX-RU72-0226-SM-46MUD.2	Artery - Coronary	Blood Vessel	13.3333333333	1.0
IGH	G62630.GTEX-148VJ-1126.2	Esophagus - Muscularis	Esophagus	14.0	1.0
IGH	G33774.GTEX-QDVN-1226-SM-48TZ5.3	Stomach	Stomach	15.8918406072	1.0
IGH	G46624.GTEX-Y3I4-2026.2	Testis	Testis	15.5194805195	1.0
IGH	G39665.GTEX-UPIC-1026-SM-4IHLT.2	Esophagus - Mucosa	Esophagus	15.8081570997	1.0
IGH	G34514.GTEX-XUW1-1826-SM-4BOQD.7	Colon - Sigmoid	Colon	13.1666666667	1.0
IGH	G61904.GTEX-131XH-2926.2	Brain - Cerebellum	Brain	14.0	1.0
IGH	G60489.GTEX-139YR-2626.2	Nerve - Tibial	Nerve	16.0263157895	1.0
IGH	G58484.GTEX-1269C-2626.2	Muscle - Skeletal	Muscle	16.0	1.0
IGH	G26728.GTEX-X4EP-0526-SM-3P5YW.2	Lung	Lung	15.7899761337	1.0
IGH	G34476.GTEX-XUJ4-0526-SM-4BOON.7	Heart - Left Ventricle	Heart	14.8235294118	1.0
IGH	G32798.GTEX-X4XX-0011-R3B-SM-46MWK.2	Brain - Anterior cingulate cortex (BA24)	Brain	15.5	1.0
IGH	G46914.GTEX-Y5V5-0926.1	Liver	Liver	15.7034482759	1.0
IGH	G58500.GTEX-11DZ1-0926.2	Muscle - Skeletal	Muscle	nan	nan
IGH	G65255.GTEX-147GR-0011-R2b.2	Brain - Substantia nigra	Brain	14.25	1.0
IGH	G61902.GTEX-13113-0726.2	Stomach	Stomach	14.9822834646	1.0
IGH	G42347.GTEX-X4EO-1126.2	Liver	Liver	17.1052631579	1.0
IGH	G65252.GTEX-14BIM-0011-R11b.2	Brain - Cerebellar Hemisphere	Brain	15.0	2.0
IGH	G62697.GTEX-144GM-0926.2	Breast - Mammary Tissue	Breast	16.6666666667	1.0
IGH	G26710.GTEX-U3ZM-0002-SM-3NMDM.1	Cells - EBV-transformed lymphocytes	Blood	15.3888888889	1.5
IGH	G25689.GTEX-NFK9-2226-SM-3MJGP.1	Prostate	Prostate	15.3076923077	2.0
IGH	G34324.GTEX-XMD1-0011-R3B-SM-4AT5R.2	Brain - Anterior cingulate cortex (BA24)	Brain	14.625	1.0
IGH	G63065.GTEX-1339X-1926.2	Testis	Testis	18.5	1.0
IGH	G53051.GTEX-11ILO-1526.3	Pancreas	Pancreas	15.0	1.0
IGH	G64421.GTEX-14C5O-2626.1	Colon - Sigmoid	Colon	14.2	1.0
IGH	G25932.GTEX-WWYW-0526-SM-3NB2W.2	Muscle - Skeletal	Muscle	15.1666666667	1.0
IGH	G60506.GTEX-13FHP-0226.2	Adipose - Subcutaneous	Adipose Tissue	15.619047619	1.0
IGH	G59369.GTEX-12ZZX-2926.2	Brain - Cortex	Brain	13.0	1.0
IGH	G65555.GTEX-PWN1-0226.3	Adipose - Subcutaneous	Adipose Tissue	15.9090909091	1.0
IGH	G60354.GTEX-1339X-1126.3	Esophagus - Gastroesophageal Junction	Esophagus	15.5675675676	1.0
IGH	G53049.GTEX-11GS4-2326.3	Kidney - Cortex	Kidney	15.6	1.0
IGH	G64131.GTEX-13SLX-0426.1	Adipose - Subcutaneous	Adipose Tissue	16.8666666667	1.0
IGH	G16753.GTEX-Q734-1926.3	Skin - Sun Exposed (Lower leg)	Skin	14.5	1.0
IGH	G23497.GTEX-W5X1-0826-SM-3GILN.1	Heart - Atrial Appendage	Heart	15.8888888889	1.0
IGH	G33784.GTEX-PWOO-0426-SM-48TZF.3	Artery - Coronary	Blood Vessel	15.3461538462	1.0
IGH	G23501.GTEX-WFG8-2526-SM-3GILR.1	Nerve - Tibial	Nerve	15.0	1.0
IGH	G25684.GTEX-NPJ8-2126-SM-3MJGK.1	Pancreas	Pancreas	14.2857142857	1.0
IGH	G35220.GTEX-T8EM-0126-SM-4DM5R.1	Testis	Testis	14.2857142857	1.0
IGH	G25104.GTEX-NFK9-1626-SM-3LK5J.1	Pancreas	Pancreas	15.8139534884	1.0
IGH	G35280.GTEX-TMMY-1926-SM-4DXUU.7	Vagina	Vagina	15.8181818182	1.0
IGH	G62659.GTEX-ZTPG-0926.2	Lung	Lung	15.7291414752	1.0
IGH	G63165.GTEX-139T6-1626.2	Breast - Mammary Tissue	Breast	15.2105263158	1.0
IGH	G16554.GTEX-OHPL-2626.2	Thyroid	Thyroid	15.8349261512	1.0
IGH	G61958.GTEX-139TT-2226.2	Testis	Testis	15.75	1.0
IGH	G62220.GTEX-13U4I-0826.2	Heart - Left Ventricle	Heart	13.4054054054	1.0
IGH	G62439.GTEX-13FTX-1126.2	Breast - Mammary Tissue	Breast	16.3870967742	1.0
IGH	G63957.K-562.1	Cells - Leukemia cell line (CML)	Bone Marrow	nan	nan
IGH	G60386.GTEX-1399R-1826.3	Artery - Coronary	Blood Vessel	15.8510638298	1.0
IGH	G62149.GTEX-13N1W-0011-R8a.2	Brain - Hypothalamus	Brain	nan	nan
IGH	G16758.GTEX-PWO3-1026.3	Brain - Cerebellum	Brain	13.0	1.0
IGH	G26529.GTEX-RVPU-0011-R9A-SM-3NM8E.1	Brain - Spinal cord (cervical c-1)	Brain	16.25	1.0
IGH	G62216.GTEX-1497J-2626.2	Muscle - Skeletal	Muscle	15.6666666667	1.0
IGH	G33695.GTEX-RM2N-0008-SM-48FF3.4	Cells - Transformed fibroblasts	Skin	18.5	1.0
IGH	G33788.GTEX-Q2AH-0626-SM-48TZJ.3	Artery - Coronary	Blood Vessel	16.3340961098	1.0
IGH	G63963.GTEX-11EQ9-0008.1	Cells - Transformed fibroblasts	Skin	15.5	1.5
IGH	G63978.GTEX-13X6K-2926.1	Brain - Cortex	Brain	15.0	1.0
IGH	G62662.GTEX-ZTPG-0326.2	Skin - Sun Exposed (Lower leg)	Skin	16.6666666667	1.0
IGH	G62030.GTEX-13FLW-0011-R5a.2	Brain - Caudate (basal ganglia)	Brain	17.0	1.0
IGH	G62936.GTEX-11DXX-0226.3	Thyroid	Thyroid	14.2727272727	1.0
IGH	G48923.GTEX-ZEX8-1926.1	Colon - Transverse	Colon	15.6047256708	1.0
IGH	G18649.GTEX-RU72-0926-SM-2TF6B.1	Skin - Sun Exposed (Lower leg)	Skin	18.0	1.0
IGH	G41172.GTEX-WHWD-0526.4	Artery - Aorta	Blood Vessel	16.1875	1.0
IGH	G32790.GTEX-X8HC-1526-SM-46MWD.2	Esophagus - Muscularis	Esophagus	17.0	1.0
IGH	G53072.GTEX-11GSP-0126.3	Thyroid	Thyroid	16.8041237113	1.0
IGH	G23311.GTEX-UPJH-0006-SM-3GACW.1	Whole Blood	Blood	15.3110367893	1.0
IGH	G25188.GTEX-WI4N-2726-SM-3LK7Y.1	Skin - Not Sun Exposed (Suprapubic)	Skin	16.5	1.0
IGH	G58560.GTEX-12WSA-0426.2	Skin - Not Sun Exposed (Suprapubic)	Skin	15.6666666667	1.0
IGH	G18607.GTEX-REY6-0005-SM-2TF54.1	Whole Blood	Blood	16.4810126582	2.0
IGH	G64188.GTEX-146FH-0426.1	Artery - Tibial	Blood Vessel	14.0	1.0
IGH	G35191.GTEX-SUCS-0926-SM-4DM4Z.1	Stomach	Stomach	15.71875	1.0
IGH	G34509.GTEX-XUJ4-1926-SM-4BOOV.7	Breast - Mammary Tissue	Breast	15.29844098	1.0
IGH	G53804.GTEX-11ZUS-0011-R10b.2	Brain - Frontal Cortex (BA9)	Brain	19.5	1.0
IGH	G64382.GTEX-Y5LM-1426.1	Colon - Sigmoid	Colon	15.3888888889	1.0
IGH	G19415.GTEX-S7SE-0011-R8A-SM-2XCDG.1	Brain - Hypothalamus	Brain	16.0	1.0
IGH	G60826.GTEX-13O3O-0011-R1b.2	Brain - Hippocampus	Brain	16.0	1.0
IGH	G62542.GTEX-13S86-0005.2	Whole Blood	Blood	15.3669064748	1.0
IGH	G20861.GTEX-QDT8-2926-SM-32PKC.1	Brain - Cortex	Brain	19.0	1.0
IGH	G42362.GTEX-X4EP-0011-R11B.2	Brain - Cerebellar Hemisphere	Brain	17.0	1.0
IGH	G63110.GTEX-13X6J-0011-R8b.2	Brain - Hypothalamus	Brain	14.0	1.0
IGH	G63149.GTEX-11O72-0626.2	Skin - Not Sun Exposed (Suprapubic)	Skin	14.4285714286	1.0
IGH	G60498.GTEX-13D11-2726.2	Artery - Tibial	Blood Vessel	14.625	1.0
IGH	G59317.GTEX-12WSH-2926.2	Pituitary	Pituitary	15.5789473684	1.0
IGH	G61846.GTEX-145LS-0426.2	Artery - Tibial	Blood Vessel	14.9090909091	1.0
IGH	G59309.GTEX-12WSD-1826.2	Esophagus - Mucosa	Esophagus	15.3270440252	1.0
IGH	G59485.GTEX-ZVT3-2626.2	Ovary	Ovary	15.8421052632	1.0
IGH	G25115.GTEX-OXRN-1426-SM-3LK5U.1	Nerve - Tibial	Nerve	16.4117647059	1.0
IGH	G39660.GTEX-UPIC-0626-SM-4IHK2.2	Esophagus - Muscularis	Esophagus	15.0	1.0
IGH	G60295.GTEX-13NYB-1826.2	Small Intestine - Terminal Ileum	Small Intestine	14.4615384615	1.0
IGH	G48937.GTEX-ZEX8-0526.1	Lung	Lung	15.7531055901	1.0
IGH	G52630.GTEX-12WSB-3226.2	Pituitary	Pituitary	13.6666666667	1.0
IGH	G26565.GTEX-V955-2626-SM-3NM9F.1	Artery - Tibial	Blood Vessel	16.0	1.0
IGH	G23439.GTEX-W5X1-0006-SM-3GIJZ.1	Whole Blood	Blood	15.5690607735	2.0
IGH	G62229.GTEX-13W3W-2726.2	Nerve - Tibial	Nerve	14.3	1.0
IGH	G42287.GTEX-X4EP-0008.3	Cells - Transformed fibroblasts	Skin	14.5	1.0
IGH	G61913.GTEX-12WSF-0011-R10a.2	Brain - Frontal Cortex (BA9)	Brain	nan	nan
IGH	G32754.GTEX-RU72-1426-SM-46MUF.2	Liver	Liver	15.2627118644	1.0
IGH	G22923.GTEX-TMKS-0326.1	Muscle - Skeletal	Muscle	15.7619047619	1.0
IGH	G53818.GTEX-12WSA-0326.2	Adipose - Subcutaneous	Adipose Tissue	nan	nan
IGH	G63862.GTEX-PWCY-2026.2	Muscle - Skeletal	Muscle	15.0	1.0
IGH	G62314.GTEX-111VG-2226.2	Colon - Transverse	Colon	15.2896440129	1.0
IGH	G62783.GTEX-13X6K-2726.3	Colon - Sigmoid	Colon	16.6379310345	1.0
IGH	G65566.GTEX-RNOR-0011-R3A.3	Brain - Anterior cingulate cortex (BA24)	Brain	13.6666666667	1.0
IGH	G65083.GTEX-ZF3C-2326.2	Breast - Mammary Tissue	Breast	16.265917603	3.0
IGH	G64352.GTEX-145MN-1126.1	Esophagus - Muscularis	Esophagus	16.6666666667	1.0
IGH	G25107.GTEX-N7MT-1426-SM-3LK5M.1	Artery - Aorta	Blood Vessel	15.2988505747	2.0
IGH	G19359.GTEX-S341-1726-SM-3K2AK.1	Skin - Sun Exposed (Lower leg)	Skin	15.3076923077	1.0
IGH	G33664.GTEX-R3RS-1326-SM-48FE7.4	Esophagus - Mucosa	Esophagus	15.2222222222	1.0
IGH	G38940.GTEX-RU72-2626-SM-4GIE1.2	Uterus	Uterus	16.9130434783	1.0
IGH	G46443.GTEX-Y111-2426.1	Testis	Testis	14.5	1.5
IGH	G46839.GTEX-TMMY-0926.1	Lung	Lung	15.8472622478	1.0
IGH	G61877.GTEX-11ILO-0006.2	Whole Blood	Blood	15.4313099042	1.0
IGH	G60773.GTEX-13JVG-0011-R10b.2	Brain - Frontal Cortex (BA9)	Brain	nan	nan
IGH	G45127.K-562.2	Cells - Leukemia cell line (CML)	Bone Marrow	15.0	1.0
IGH	G47053.GTEX-Y5V6-1726.3	Testis	Testis	20.0	1.0
IGH	G35242.GTEX-T6MN-0008-SM-4DM7H.1	Cells - Transformed fibroblasts	Skin	nan	nan
IGH	G23329.GTEX-R3RS-1026-SM-3GADF.1	Lung	Lung	16.0541871921	1.0
IGH	G58478.GTEX-12C56-1726.2	Skin - Sun Exposed (Lower leg)	Skin	16.0	1.0
IGH	G18368.GTEX-QDVJ-1826-SM-2S1P3.1	Adipose - Subcutaneous	Adipose Tissue	12.0	1.5
IGH	G42280.GTEX-X4EP-0011-R7B.4	Brain - Putamen (basal ganglia)	Brain	15.2244897959	1.0
IGH	G33822.GTEX-PX3G-1426-SM-48U1J.3	Colon - Transverse	Colon	15.6870544953	1.0
IGH	G62211.GTEX-146FH-2026.2	Adipose - Visceral (Omentum)	Adipose Tissue	15.5862068966	1.0
IGH	G61218.GTEX-139TS-1426.3	Liver	Liver	15.8567639257	1.0
IGH	G65679.GTEX-14E1K-0926.2	Artery - Coronary	Blood Vessel	16.0416666667	2.0
IGH	G41584.GTEX-WY7C-1826.1	Small Intestine - Terminal Ileum	Small Intestine	15.4428334714	1.0
IGH	G34307.GTEX-XMD3-2326-SM-4AT5H.2	Ovary	Ovary	15.3333333333	1.0
IGH	G61810.GTEX-11ZTS-1126.2	Thyroid	Thyroid	15.9090909091	1.0
IGH	G65685.GTEX-14BMU-2126.2	Adipose - Subcutaneous	Adipose Tissue	14.75	2.0
IGH	G64127.GTEX-11ILO-0008.1	Cells - Transformed fibroblasts	Skin	nan	nan
IGH	G58394.GTEX-117YX-0526.2	Colon - Sigmoid	Colon	14.7575757576	1.0
IGH	G63047.GTEX-11I78-1426.2	Esophagus - Muscularis	Esophagus	nan	nan
IGH	G41198.GTEX-WOFM-0326.4	Prostate	Prostate	15.75	1.0
IGH	G64276.GTEX-14ASI-0526.1	Muscle - Skeletal	Muscle	16.4	1.0
IGH	G58400.GTEX-113JC-0126.2	Thyroid	Thyroid	15.125	1.0
IGH	G64268.GTEX-13RTJ-2826.1	Nerve - Tibial	Nerve	18.0	1.0
IGH	G26793.GTEX-WFG7-0001-SM-3P61S.2	Cells - EBV-transformed lymphocytes	Blood	15.1724137931	1.0
IGH	G32817.GTEX-X5EB-0008-SM-46MU3.2	Cells - Transformed fibroblasts	Skin	15.6666666667	1.0
IGH	G35287.GTEX-U3ZH-1426-SM-4DXSR.7	Breast - Mammary Tissue	Breast	15.6973684211	1.0
IGH	G60415.GTEX-13CF3-1526.3	Esophagus - Muscularis	Esophagus	14.7647058824	1.0
IGH	G21053.GTEX-T6MN-0011-R8A-SM-32QP3.1	Brain - Hypothalamus	Brain	nan	nan
IGH	G25145.GTEX-WHWD-2326-SM-3LK6Q.1	Nerve - Tibial	Nerve	18.6	1.0
IGH	G63212.GTEX-13X6I-0011-R9b.2	Brain - Spinal cord (cervical c-1)	Brain	13.6666666667	1.0
IGH	G58474.GTEX-ZG7Y-0926.2	Heart - Left Ventricle	Heart	14.625	1.0
IGH	G61176.GTEX-YB5E-0226.3	Adrenal Gland	Adrenal Gland	15.5175438596	1.0
IGH	G62861.GTEX-ZAB5-1226.3	Esophagus - Gastroesophageal Junction	Esophagus	15.9022957822	1.0
IGH	G25644.GTEX-WOFM-0126-SM-3MJFE.1	Lung	Lung	15.5949367089	1.0
IGH	G23498.K-562.1	Cells - Leukemia cell line (CML)	Bone Marrow	16.0	1.0
IGH	G22884.GTEX-TSE9-3026-SM-3DB76.1	Brain - Cortex	Brain	nan	nan
IGH	G32788.GTEX-X8HC-1326-SM-46MWB.2	Esophagus - Gastroesophageal Junction	Esophagus	15.0	1.0
IGH	G53116.GTEX-11LCK-0426.3	Lung	Lung	15.9297163995	1.0
IGH	G65189.GTEX-14E1K-0426.2	Adipose - Visceral (Omentum)	Adipose Tissue	15.7040816327	1.0
IGH	G63887.GTEX-12KS4-0126.2	Breast - Mammary Tissue	Breast	13.8333333333	1.0
IGH	G18054.GTEX-OOBJ-0226-SM-2YUMM.1	Adipose - Subcutaneous	Adipose Tissue	15.1666666667	2.0
IGH	G34262.GTEX-XBEW-0126-SM-4AT66.2	Thyroid	Thyroid	20.6666666667	1.0
IGH	G61856.GTEX-145MH-0326.2	Muscle - Skeletal	Muscle	16.2	1.0
IGH	G63031.GTEX-139UC-0005.2	Whole Blood	Blood	15.1345595353	1.0
IGH	G61864.GTEX-147F4-1326.2	Artery - Coronary	Blood Vessel	18.0	1.0
IGH	G47058.GTEX-Y5LM-1826.3	Minor Salivary Gland	Salivary Gland	15.9672131148	1.0
IGH	G25156.GTEX-O5YV-1026-SM-3LK72.1	Esophagus - Mucosa	Esophagus	14.5454545455	1.0
IGH	G53104.GTEX-11GS4-3026.3	Pituitary	Pituitary	15.3417721519	1.0
IGH	G23342.GTEX-UJMC-1926-SM-3GADS.1	Nerve - Tibial	Nerve	16.0	1.0
IGH	G42265.GTEX-X15G-1326.3	Colon - Transverse	Colon	15.5636490575	1.0
IGH	G18632.GTEX-RU72-0326-SM-2TF5T.1	Heart - Left Ventricle	Heart	14.6666666667	1.0
IGH	G34285.GTEX-XLM4-1026-SM-4AT51.2	Adipose - Visceral (Omentum)	Adipose Tissue	13.7272727273	1.0
IGH	G62376.GTEX-11GS4-0326.2	Artery - Aorta	Blood Vessel	16.4468085106	2.0
IGH	G46905.GTEX-Y5V6-0426.1	Artery - Aorta	Blood Vessel	16.1637426901	1.0
IGH	G35227.GTEX-T8EM-1826-SM-4DM7F.2	Prostate	Prostate	16.5	1.0
IGH	G34436.GTEX-XQ8I-0006-SM-4BOQ5.7	Whole Blood	Blood	15.2182741117	1.0
IGH	G63953.GTEX-13QJC-2326.2	Minor Salivary Gland	Salivary Gland	15.4170444243	1.0
IGH	G58423.GTEX-12ZZX-0126.2	Skin - Sun Exposed (Lower leg)	Skin	17.0833333333	1.0
IGH	G42342.GTEX-X4LF-0226.2	Spleen	Spleen	15.4354477612	1.0
IGH	G65069.GTEX-ZDXO-2426.2	Adipose - Subcutaneous	Adipose Tissue	17.2	2.0
IGH	G61938.GTEX-12WSM-0226.2	Adipose - Subcutaneous	Adipose Tissue	16.12	1.0
IGH	G34332.GTEX-XMD1-0011-R8A-SM-4AT48.2	Brain - Hypothalamus	Brain	13.0	1.0
IGH	G61892.GTEX-131XG-0826.2	Artery - Coronary	Blood Vessel	16.078313253	1.0
IGH	G42267.GTEX-X3Y1-1726.3	Colon - Transverse	Colon	15.5458937198	1.0
IGH	G41096.GTEX-WHPG-1626.4	Colon - Sigmoid	Colon	16.1666666667	1.0
IGH	G63995.GTEX-145MG-3126.1	Brain - Cerebellum	Brain	nan	nan
IGH	G62880.GTEX-11P82-0826.3	Small Intestine - Terminal Ileum	Small Intestine	15.732531354	1.0
IGH	G26543.GTEX-WYBS-0326-SM-3NM8S.1	Nerve - Tibial	Nerve	16.125	1.0
IGH	G41616.GTEX-WYBS-0008.1	Cells - Transformed fibroblasts	Skin	15.0	1.0
IGH	G60404.GTEX-13FLV-0226.3	Thyroid	Thyroid	17.0	1.0
IGH	G32780.GTEX-X585-1026-SM-46MW6.3	Lung	Lung	15.7651933702	1.0
IGH	G62855.GTEX-13OVG-0005.3	Whole Blood	Blood	15.4310344828	1.0
IGH	G42252.GTEX-X261-2326.3	Testis	Testis	19.0	1.0
IGH	G59509.GTEX-12WSH-0011-R2a.2	Brain - Substantia nigra	Brain	14.8	1.0
IGH	G35602.GTEX-X5EB-1926-SM-4E3IW.4	Skin - Not Sun Exposed (Suprapubic)	Skin	16.1923076923	1.0
IGH	G65268.GTEX-145LT-0126.2	Adrenal Gland	Adrenal Gland	16.5	1.0
IGH	G41470.GTEX-WRHK-0626.2	Stomach	Stomach	15.3437292634	1.0
IGH	G34479.GTEX-XUW1-0126-SM-4BOOQ.8	Ovary	Ovary	15.9	1.0
IGH	G59581.GTEX-WHSE-0526.3	Muscle - Skeletal	Muscle	16.0	1.0
IGH	G40906.GTEX-WEY5-1126-SM-4LMIE.3	Esophagus - Gastroesophageal Junction	Esophagus	17.0	1.0
IGH	G40990.GTEX-WFG8-1926-SM-4LVM1.3	Testis	Testis	19.0	1.0
IGH	G25135.GTEX-OXRO-0226-SM-3LK6F.1	Adipose - Subcutaneous	Adipose Tissue	16.3	1.0
IGH	G62800.GTEX-13RTJ-0011-R1a.3	Brain - Hippocampus	Brain	nan	nan
IGH	G23472.GTEX-WFON-0326-SM-3GIKX.1	Heart - Left Ventricle	Heart	nan	nan
IGH	G62156.GTEX-13PL7-1126.2	Spleen	Spleen	15.8638772154	1.0
IGH	G65716.GTEX-14ASI-0011-R6a.2	Brain - Nucleus accumbens (basal ganglia)	Brain	nan	nan
IGH	G20869.GTEX-QMR6-0011-R11A-SM-32PKK.1	Brain - Cerebellar Hemisphere	Brain	nan	nan
IGH	G62292.GTEX-11DXY-3126.2	Brain - Cerebellum	Brain	13.3333333333	1.0
IGH	G33609.GTEX-R55C-0826-SM-48FCL.4	Esophagus - Mucosa	Esophagus	15.9642857143	1.0
IGH	G32744.GTEX-RU1J-1026-SM-46MUR.2	Uterus	Uterus	16.475	1.0
IGH	G33885.GTEX-XBED-0926-SM-48TCE.1	Esophagus - Muscularis	Esophagus	15.2142857143	1.0
IGH	G41021.GTEX-WH7G-1726-SM-4LVKY.3	Prostate	Prostate	15.4074074074	1.0
IGH	G33819.GTEX-Q734-0826-SM-48U1G.3	Esophagus - Muscularis	Esophagus	14.3333333333	1.0
IGH	G65619.GTEX-14BIL-0011-R10a.3	Brain - Frontal Cortex (BA9)	Brain	15.0	1.0
IGH	G32979.GTEX-XBED-1926-SM-47JYP.3	Skin - Not Sun Exposed (Suprapubic)	Skin	15.6212121212	1.0
IGH	G32962.GTEX-XAJ8-0426-SM-47JYJ.3	Colon - Transverse	Colon	13.0	1.0
IGH	G65635.GTEX-P78B-0626.2	Nerve - Tibial	Nerve	13.7777777778	1.0
IGH	G53059.GTEX-11EMC-2026.3	Breast - Mammary Tissue	Breast	15.4310722101	1.0
IGH	G39824.GTEX-V1D1-0008-SM-4JBIJ.1	Cells - Transformed fibroblasts	Skin	19.0	1.0
IGH	G40905.GTEX-WFG7-1326-SM-4LMK1.3	Stomach	Stomach	15.6006493506	1.0
IGH	G18431.GTEX-QVJO-1626-SM-2S1QW.1	Skin - Sun Exposed (Lower leg)	Skin	nan	nan
IGH	G53825.GTEX-12WSM-1926.2	Skin - Not Sun Exposed (Suprapubic)	Skin	16.3333333333	1.0
IGH	G63896.GTEX-11OF3-2426.2	Adipose - Subcutaneous	Adipose Tissue	14.5	1.0
IGH	G39750.GTEX-V1D1-1726-SM-4JBHB.1	Stomach	Stomach	15.3495934959	1.0
IGH	G62864.GTEX-YFC4-2826.3	Uterus	Uterus	16.375	1.0
IGH	G64346.GTEX-145MH-1226.1	Esophagus - Muscularis	Esophagus	14.0	1.0
IGH	G58455.GTEX-11EMC-0126.2	Lung	Lung	16.2487906012	1.0
IGH	G60663.GTEX-13FLV-0011-R6a.2	Brain - Nucleus accumbens (basal ganglia)	Brain	17.0	1.0
IGH	G60724.GTEX-13PL7-0726.2	Heart - Atrial Appendage	Heart	15.7272727273	1.0
IGH	G62552.GTEX-12WSG-0005.2	Whole Blood	Blood	15.793867121	1.0
IGH	G35326.GTEX-U4B1-0726-SM-4DXUA.8	Pancreas	Pancreas	15.2162162162	1.0
IGH	G62912.GTEX-13OVJ-0011-R11a.3	Brain - Cerebellar Hemisphere	Brain	18.5	1.0
IGH	G62360.GTEX-11OC5-0006.2	Whole Blood	Blood	15.2557840617	1.0
IGH	G63206.GTEX-13S7M-0011-R3a.2	Brain - Anterior cingulate cortex (BA24)	Brain	17.0	1.0
IGH	G53831.GTEX-ZV7C-1326.2	Esophagus - Gastroesophageal Junction	Esophagus	14.2857142857	1.0
IGH	G42495.GTEX-QV31-1026.2	Prostate	Prostate	14.7	1.0
IGH	G63173.GTEX-145MI-0011-R10a.2	Brain - Frontal Cortex (BA9)	Brain	14.5	1.0
IGH	G40994.GTEX-WFJO-0826-SM-4LVM5.3	Esophagus - Mucosa	Esophagus	15.1844660194	1.0
IGH	G65632.GTEX-PLZ5-0006.2	Whole Blood	Blood	15.3087400681	1.0
IGH	G65594.GTEX-13SLW-0011-R11a.3	Brain - Cerebellar Hemisphere	Brain	15.25	1.0
IGH	G62599.GTEX-147F4-2826.2	Breast - Mammary Tissue	Breast	15.0754716981	2.0
IGH	G34379.GTEX-XOTO-0526-SM-4B662.3	Muscle - Skeletal	Muscle	17.6666666667	1.0
IGH	G60247.GTEX-13OVJ-2626.2	Pituitary	Pituitary	15.0	1.0
IGH	G60453.GTEX-13CF2-0011-R7b.2	Brain - Putamen (basal ganglia)	Brain	17.0	1.0
IGH	G41013.GTEX-WH7G-1626-SM-4LVMY.3	Small Intestine - Terminal Ileum	Small Intestine	15.2979118329	1.0
IGH	G32931.GTEX-RWS6-0726-SM-47JXI.3	Esophagus - Muscularis	Esophagus	13.75	1.0
IGH	G63973.GTEX-144GL-3026.1	Brain - Cortex	Brain	nan	nan
IGH	G53795.GTEX-11ZTS-0011-R2b.2	Brain - Substantia nigra	Brain	15.8	1.0
IGH	G25920.GTEX-OOBJ-0826-SM-3NB2K.2	Liver	Liver	15.1629213483	1.0
IGH	G25914.GTEX-OXRK-0426-SM-3NB2E.2	Nerve - Tibial	Nerve	14.75	1.0
IGH	G62614.GTEX-147F3-0726.2	Lung	Lung	15.7525252525	1.0
IGH	G53836.GTEX-12WSB-0426.2	Nerve - Tibial	Nerve	14.4545454545	1.0
IGH	G18703.GTEX-QEG5-0926-SM-2TC64.2	Heart - Left Ventricle	Heart	nan	nan
IGH	G62429.GTEX-14DAR-0006.2	Whole Blood	Blood	15.2057613169	1.0
IGH	G23327.GTEX-POMQ-0526-SM-3GADD.1	Lung	Lung	15.627340824	1.0
IGH	G59362.GTEX-131XH-0826.2	Adipose - Visceral (Omentum)	Adipose Tissue	15.8095238095	1.0
IGH	G18445.GTEX-QESD-1626-SM-2S1RB.1	Muscle - Skeletal	Muscle	nan	nan
IGH	G40778.GTEX-W5WG-1426-SM-4KKZP.2	Thyroid	Thyroid	15.8018830914	1.0
IGH	G63907.GTEX-13SLW-2926.2	Pituitary	Pituitary	14.8333333333	1.0
IGH	G52635.GTEX-YBZK-0426.2	Nerve - Tibial	Nerve	15.8461538462	1.5
IGH	G41014.GTEX-WFON-0826-SM-4LVMI.3	Esophagus - Mucosa	Esophagus	15.8390092879	1.0
IGH	G63068.GTEX-132NY-1126.2	Adipose - Visceral (Omentum)	Adipose Tissue	15.431372549	1.0
IGH	G60642.GTEX-1339X-0526.2	Artery - Aorta	Blood Vessel	17.4666666667	1.0
IGH	G59695.GTEX-11DXW-0726.2	Muscle - Skeletal	Muscle	16.625	1.0
IGH	G33907.GTEX-PSDG-1326-SM-48TD2.1	Esophagus - Mucosa	Esophagus	15.7269303202	1.0
IGH	G59555.GTEX-11OF3-2326.2	Esophagus - Gastroesophageal Junction	Esophagus	16.6923076923	1.0
IGH	G34482.GTEX-XUW1-0426-SM-4BOOT.7	Skin - Sun Exposed (Lower leg)	Skin	16.5	1.0
IGH	G60197.GTEX-13FH7-1026.2	Stomach	Stomach	15.4817073171	1.0
IGH	G61826.GTEX-13PL6-3126.2	Brain - Cortex	Brain	11.5	1.0
IGH	G21079.GTEX-T2YK-2226-SM-32QPT.1	Breast - Mammary Tissue	Breast	15.4166666667	1.0
IGH	G64415.GTEX-13RTK-0226.1	Stomach	Stomach	15.8474576271	1.0
IGH	G23370.GTEX-V955-0426-SM-3GAEL.1	Thyroid	Thyroid	15.9861111111	2.0
IGH	G48927.GTEX-ZEX8-0726.2	Spleen	Spleen	15.615720524	1.0
IGH	G32361.GTEX-QEG5-1226-SM-447AR.2	Artery - Aorta	Blood Vessel	15.7142857143	1.0
IGH	G34461.GTEX-XQ8I-1326-SM-4BOPV.8	Artery - Aorta	Blood Vessel	16.4347826087	1.0
IGH	G34424.GTEX-XMK1-2526-SM-4B666.3	Artery - Tibial	Blood Vessel	19.0	1.0
IGH	G26592.GTEX-WYJK-0326-SM-3NMA8.1	Nerve - Tibial	Nerve	17.3636363636	1.0
IGH	G62089.GTEX-13NYS-0426.2	Nerve - Tibial	Nerve	15.7843137255	1.0
IGH	G65146.GTEX-14DAQ-0126.2	Skin - Sun Exposed (Lower leg)	Skin	15.0	1.0
IGH	G25954.GTEX-WK11-0006-SM-3NB3J.2	Whole Blood	Blood	15.3806343907	1.0
IGH	G53813.GTEX-12BJ1-2126.2	Colon - Transverse	Colon	15.4555494202	1.0
IGH	G34354.GTEX-XMK1-0126-SM-4B65F.3	Spleen	Spleen	15.5075701167	1.0
IGH	G61944.GTEX-12WSJ-1726.2	Muscle - Skeletal	Muscle	16.8	1.0
IGH	G32810.GTEX-X585-0011-R2B-SM-46MVF.2	Brain - Substantia nigra	Brain	17.2857142857	1.0
IGH	G59801.GTEX-11ILO-0726.2	Lung	Lung	15.75	1.0
IGH	G60396.GTEX-13FTY-0726.3	Thyroid	Thyroid	15.8	1.0
IGH	G61221.GTEX-13FTW-0526.3	Pancreas	Pancreas	12.8	1.0
IGH	G62021.GTEX-13CF2-0011-R5a.2	Brain - Caudate (basal ganglia)	Brain	17.0	1.0
IGH	G65667.GTEX-13QJC-0011-R8b.2	Brain - Hypothalamus	Brain	nan	nan
IGH	G20887.GTEX-QDT8-0006-SM-32PL3.1	Whole Blood	Blood	14.528	1.0
IGH	G63048.GTEX-11NUK-2026.2	Adipose - Visceral (Omentum)	Adipose Tissue	15.9444444444	1.0
IGH	G65196.GTEX-13PVR-0126.2	Liver	Liver	15.4626865672	1.0
IGH	G19377.GTEX-S3XE-1726-SM-3K2AM.1	Skin - Sun Exposed (Lower leg)	Skin	15.75	1.0
IGH	G23447.GTEX-UTHO-0011-R3A-SM-3GIK8.1	Brain - Anterior cingulate cortex (BA24)	Brain	15.0	1.0
IGH	G60821.GTEX-13O3O-3126.2	Brain - Cortex	Brain	nan	nan
IGH	G23477.GTEX-WFJO-0326-SM-3GIL3.1	Lung	Lung	15.7505995204	1.0
IGH	G63013.GTEX-13X6K-0011-R7b.3	Brain - Putamen (basal ganglia)	Brain	16.0	1.0
[truncated: 16,298 more rows]
