# Supplementary material for: Profiling immunoglobulin repertoires across multiple human tissues using RNA sequencing
Source: Nat Commun. 2020 Jun 19;11:3126. doi: 10.1038/s41467-020-16857-7 (PMC7305308; doi:10.1038/s41467-020-16857-7)
Supplement: Supplementary file 9 — Source Data [file 41467_2020_16857_MOESM9_ESM.zip › FigureS8_data.csv]

	Tissue Type	nCDR3_IGH	nReads_IGH
33	Cells - EBV-transformed lymphocytes	31	408.80102040800006
57	Cells - EBV-transformed lymphocytes	36	665.759312321
84	Cells - EBV-transformed lymphocytes	43	236.102106969
102	Cells - EBV-transformed lymphocytes	45	254.32098765400002
325	Cells - EBV-transformed lymphocytes	15	176.38554216900002
328	Cells - EBV-transformed lymphocytes	4	89.7395833333
346	Cells - EBV-transformed lymphocytes	60	165.170991996
371	Cells - EBV-transformed lymphocytes	6	194.323873122
392	Cells - EBV-transformed lymphocytes	83	64.9902152642
612	Cells - EBV-transformed lymphocytes	103	188.07277628
636	Cells - EBV-transformed lymphocytes	20	61.165048543699996
661	Cells - EBV-transformed lymphocytes	89	60.343261896099996
795	Cells - EBV-transformed lymphocytes	98	182.616212063
806	Cells - EBV-transformed lymphocytes	3	3.1172686788700004
824	Cells - EBV-transformed lymphocytes	34	14.2604387827
864	Cells - EBV-transformed lymphocytes	22	4.6626231993900005
936	Cells - EBV-transformed lymphocytes	16	12.2894068775
959	Cells - EBV-transformed lymphocytes	16	678.920118343
961	Cells - EBV-transformed lymphocytes	18	281.223529412
983	Cells - EBV-transformed lymphocytes	82	144.08890290000002
1075	Cells - EBV-transformed lymphocytes	118	164.165103189
1361	Cells - EBV-transformed lymphocytes	243	152.127056154
1389	Cells - EBV-transformed lymphocytes	61	116.66193585
1414	Cells - EBV-transformed lymphocytes	27	221.028375203
1428	Cells - EBV-transformed lymphocytes	87	292.5
1430	Cells - EBV-transformed lymphocytes	329	301.872536137
1576	Cells - EBV-transformed lymphocytes	51	109.455958549
1595	Cells - EBV-transformed lymphocytes	5	162.012899758
1730	Cells - EBV-transformed lymphocytes	18	83.54681978800001
1845	Cells - EBV-transformed lymphocytes	29	780.607082631
2037	Cells - EBV-transformed lymphocytes	18	359.39349112400004
2050	Cells - EBV-transformed lymphocytes	10	15.151834668900001
2198	Cells - EBV-transformed lymphocytes	43	815.813312328
2264	Cells - EBV-transformed lymphocytes	10	53.1669463087
2356	Cells - EBV-transformed lymphocytes	50	96.88684353
2372	Cells - EBV-transformed lymphocytes	15	232.90978399
2399	Cells - EBV-transformed lymphocytes	19	160.403458213
2674	Cells - EBV-transformed lymphocytes	17	123.662790698
2762	Cells - EBV-transformed lymphocytes	36	138.497026861
2824	Cells - EBV-transformed lymphocytes	23	170.119225037
2882	Cells - EBV-transformed lymphocytes	6	134.116693679
3021	Cells - EBV-transformed lymphocytes	10	450.43962485300005
3041	Cells - EBV-transformed lymphocytes	457	258.34282460099996
3077	Cells - EBV-transformed lymphocytes	8	230.076298302
3122	Cells - EBV-transformed lymphocytes	25	321.748942172
3208	Cells - EBV-transformed lymphocytes	18	702.8034839410001
3268	Cells - EBV-transformed lymphocytes	17	130.24090210100002
3292	Cells - EBV-transformed lymphocytes	163	407.44119059
3330	Cells - EBV-transformed lymphocytes	13	84.4066651655
3364	Cells - EBV-transformed lymphocytes	6	43.5549525102
3464	Cells - EBV-transformed lymphocytes	11	191.52460984400003
3497	Cells - EBV-transformed lymphocytes	126	76.5996343693
3653	Cells - EBV-transformed lymphocytes	6	109.835247129
3725	Cells - EBV-transformed lymphocytes	19	1821.39650873
3795	Cells - EBV-transformed lymphocytes	18	915.427329792
3802	Cells - EBV-transformed lymphocytes	31	168.449519231
3866	Cells - EBV-transformed lymphocytes	36	218.15929528400002
3871	Cells - EBV-transformed lymphocytes	30	167.564852028
3880	Cells - EBV-transformed lymphocytes	41	760.428994083
3934	Cells - EBV-transformed lymphocytes	116	152.15184286
3985	Cells - EBV-transformed lymphocytes	7	299.335695306
4045	Cells - EBV-transformed lymphocytes	134	164.572425829
4059	Cells - EBV-transformed lymphocytes	12	0.9788867562379999
4118	Cells - EBV-transformed lymphocytes	61	128.50707850700002
4120	Cells - EBV-transformed lymphocytes	37	95.9085963003
4146	Cells - EBV-transformed lymphocytes	8	420.1171875
4251	Cells - EBV-transformed lymphocytes	12	95.74351479719999
4283	Cells - EBV-transformed lymphocytes	27	713.484251969
4331	Cells - EBV-transformed lymphocytes	149	172.222222222
4354	Cells - EBV-transformed lymphocytes	38	287.02025586400003
4444	Cells - EBV-transformed lymphocytes	13	28.531211750300002
4469	Cells - EBV-transformed lymphocytes	79	92.397094431
4522	Cells - EBV-transformed lymphocytes	14	280.11709601900003
4581	Cells - EBV-transformed lymphocytes	49	295.217853348
4698	Cells - EBV-transformed lymphocytes	5	359.47598253300004
4777	Cells - EBV-transformed lymphocytes	19	68.119266055
4809	Cells - EBV-transformed lymphocytes	2	1.7647058823500001
4831	Cells - EBV-transformed lymphocytes	13	72.44289970210001
4933	Cells - EBV-transformed lymphocytes	92	115.963152985
4954	Cells - EBV-transformed lymphocytes	23	173.451327434
4970	Cells - EBV-transformed lymphocytes	68	166.40755136
4973	Cells - EBV-transformed lymphocytes	82	360.641989589
5012	Cells - EBV-transformed lymphocytes	2	47.754491018
5020	Cells - EBV-transformed lymphocytes	46	189.43710910400003
5043	Cells - EBV-transformed lymphocytes	41	301.274165202
5134	Cells - EBV-transformed lymphocytes	12	499.341455384
5146	Cells - EBV-transformed lymphocytes	10	1.5373864430500002
5162	Cells - EBV-transformed lymphocytes	186	241.67318982400002
5235	Cells - EBV-transformed lymphocytes	10	122.04169221299999
5262	Cells - EBV-transformed lymphocytes	66	184.54889249099998
5332	Cells - EBV-transformed lymphocytes	15	94.6078431373
5718	Cells - EBV-transformed lymphocytes	41	524.594594595
5756	Cells - EBV-transformed lymphocytes	83	539.9614726030001
5770	Cells - EBV-transformed lymphocytes	22	412.91144200599996
5773	Cells - EBV-transformed lymphocytes	52	155.493895671
5834	Cells - EBV-transformed lymphocytes	8	90.80313870299999
5896	Cells - EBV-transformed lymphocytes	27	89.5686900958
5905	Cells - EBV-transformed lymphocytes	65	68.4749849307
5915	Cells - EBV-transformed lymphocytes	5	118.149210904
5920	Cells - EBV-transformed lymphocytes	5	56.573705179300006
6030	Cells - EBV-transformed lymphocytes	8	44.396211523299996
6039	Cells - EBV-transformed lymphocytes	57	206.94687682400001
6076	Cells - EBV-transformed lymphocytes	172	147.672994489
75	Colon - Sigmoid	14	1.0954235637799998
118	Colon - Sigmoid	5874	875.7364341089999
200	Colon - Sigmoid	15	0.8668134287289999
203	Colon - Sigmoid	13	1.21668597914
351	Colon - Sigmoid	4	0.175798417814
562	Colon - Sigmoid	3	0.176539819537
629	Colon - Sigmoid	3	0.136695018226
731	Colon - Sigmoid	7	0.276561419682
774	Colon - Sigmoid	11	0.911640953717
822	Colon - Sigmoid	38	4.04263877715
848	Colon - Sigmoid	2804	296.76496478900003
875	Colon - Sigmoid	27	1.14583333333
878	Colon - Sigmoid	8	0.592300098717
1095	Colon - Sigmoid	5356	422.99368800699995
1107	Colon - Sigmoid	7	0.307107341328
1179	Colon - Sigmoid	0	0.0
1305	Colon - Sigmoid	6	0.495321959274
1328	Colon - Sigmoid	66	3.29362298528
1442	Colon - Sigmoid	9	1.03065539112
1460	Colon - Sigmoid	17	0.9719222462200001
1474	Colon - Sigmoid	2	0.106647707074
1488	Colon - Sigmoid	11	0.647820965842
1611	Colon - Sigmoid	128	7.51866334874
1629	Colon - Sigmoid	298	25.716928769699997
1716	Colon - Sigmoid	6	0.5128205128209999
1735	Colon - Sigmoid	5	0.367496937526
1783	Colon - Sigmoid	18	1.13095238095
1811	Colon - Sigmoid	58	2.85171102662
1839	Colon - Sigmoid	33	2.28523063902
1886	Colon - Sigmoid	12	0.922013061852
2030	Colon - Sigmoid	12	0.516351118761
2230	Colon - Sigmoid	5	0.292682926829
2253	Colon - Sigmoid	3	0.37917087967600005
2272	Colon - Sigmoid	28	1.78784266985
2274	Colon - Sigmoid	83	6.80345572354
2311	Colon - Sigmoid	1	0.061099796334
2540	Colon - Sigmoid	15	0.787523162446
2649	Colon - Sigmoid	3	0.146532074243
2707	Colon - Sigmoid	14	1.43661971831
2734	Colon - Sigmoid	1	0.215439856373
2788	Colon - Sigmoid	5	0.37128712871299996
2838	Colon - Sigmoid	3	0.20833333333299997
2900	Colon - Sigmoid	5	0.339494530366
2962	Colon - Sigmoid	246	13.6593591906
2964	Colon - Sigmoid	9	0.45902754165200005
3111	Colon - Sigmoid	5	0.364077669903
3171	Colon - Sigmoid	40	2.7619047619
3182	Colon - Sigmoid	4	0.1998001998
3230	Colon - Sigmoid	7	0.431565967941
3309	Colon - Sigmoid	5817	547.965023847
3324	Colon - Sigmoid	3	0.2937884723
3363	Colon - Sigmoid	1	0.05673222390319999
3383	Colon - Sigmoid	0	0.0
3470	Colon - Sigmoid	49	2.86654135338
3611	Colon - Sigmoid	413	19.5087915155
3618	Colon - Sigmoid	59	5.7971014492799995
3645	Colon - Sigmoid	5355	805.684707592
3675	Colon - Sigmoid	17	1.1097410604200002
3705	Colon - Sigmoid	528	33.7819420784
3712	Colon - Sigmoid	1405	107.966728281
3761	Colon - Sigmoid	37	3.0496453900700002
3989	Colon - Sigmoid	8	0.400355871886
4017	Colon - Sigmoid	5	0.266114725015
4032	Colon - Sigmoid	505	21.606741573
4033	Colon - Sigmoid	1	0.07270964614639999
4177	Colon - Sigmoid	19	1.7208413001900003
4224	Colon - Sigmoid	25	1.4246947082799999
4225	Colon - Sigmoid	36	2.28040540541
4242	Colon - Sigmoid	8	0.635593220339
4303	Colon - Sigmoid	4664	442.76852180099996
4327	Colon - Sigmoid	985	82.64642082430001
4415	Colon - Sigmoid	1	0.158061116965
4616	Colon - Sigmoid	2	0.181744749596
4666	Colon - Sigmoid	4	0.17921146953400002
4941	Colon - Sigmoid	1	0.04976775049769999
4955	Colon - Sigmoid	16	1.2210012209999999
5046	Colon - Sigmoid	7	0.339366515837
5223	Colon - Sigmoid	3	0.152957171992
5493	Colon - Sigmoid	19	1.19008264463
5500	Colon - Sigmoid	4	0.335356116257
5507	Colon - Sigmoid	11	1.07989464442
5550	Colon - Sigmoid	25	1.9472616632900002
5576	Colon - Sigmoid	28	2.18934911243
5628	Colon - Sigmoid	1	0.06555944055940001
5671	Colon - Sigmoid	26637	2141.93216855
5765	Colon - Sigmoid	10	0.6837866585629999
5794	Colon - Sigmoid	7	0.542584676093
5800	Colon - Sigmoid	2140	262.330456227
5811	Colon - Sigmoid	16	1.0731319554799998
5984	Colon - Sigmoid	7	0.38935756002599997
6048	Colon - Sigmoid	5	0.409612233752
6079	Colon - Sigmoid	11	0.6656101426309999
6087	Colon - Sigmoid	17	1.32536382536
2	Lung	637	29.723198594
15	Lung	1696	356.167157585
25	Lung	242	16.6937449228
89	Lung	285	11.0912662976
109	Lung	460	32.0994794679
115	Lung	642	53.8232528988
125	Lung	420	40.533449934400004
142	Lung	458	26.8887083672
150	Lung	531	98.6406117247
161	Lung	100	10.801838610799999
166	Lung	374	51.439964554700005
175	Lung	322	19.6103896104
246	Lung	201	58.6602671119
268	Lung	35	2.62796289935
333	Lung	675	48.5282522996
344	Lung	2463	311.768415742
378	Lung	582	29.2311946903
399	Lung	264	19.8342541436
414	Lung	1116	73.4355828221
465	Lung	239	13.497884344100001
490	Lung	28	2.62983790936
507	Lung	188	8.823529411760001
553	Lung	107	7.433155080210001
570	Lung	120	6.29604822505
591	Lung	820	45.2625226313
645	Lung	215	14.029322548
652	Lung	882	86.4201680672
798	Lung	712	100.40786948200001
803	Lung	155	17.56349548
840	Lung	69	6.593406593409999
852	Lung	374	29.673590504499998
870	Lung	759	138.495206336
881	Lung	1079	133.597560976
914	Lung	1300	97.1421280939
973	Lung	157	5.7196261682200005
1060	Lung	1568	110.552884615
1067	Lung	82	5.9141494435599995
1071	Lung	804	65.9243971323
1080	Lung	2113	146.325530757
1088	Lung	289	15.6776803776
1132	Lung	821	76.33828996279999
1141	Lung	25	1.65907612232
1165	Lung	273	15.317515701300001
1175	Lung	493	76.9329896907
1228	Lung	66	3.58532518066
1248	Lung	1347	161.163734777
1250	Lung	104	7.86686838124
1286	Lung	389	50.0502008032
1350	Lung	214	23.5590778098
1359	Lung	342	20.8902733119
1367	Lung	183	13.221153846199998
1368	Lung	276	24.6323529412
1403	Lung	193	11.7242274734
1406	Lung	327	37.1977240398
1407	Lung	276	21.4146658014
1425	Lung	91	9.929645027180001
1440	Lung	2028	187.881252542
1446	Lung	288	20.072182120999997
1447	Lung	366	32.3692551506
1456	Lung	416	37.1331348362
1517	Lung	1613	105.923735726
1522	Lung	660	55.461689587399995
1547	Lung	1188	135.764016123
1578	Lung	5766	447.501836885
1579	Lung	940	81.9740853659
1597	Lung	243	12.9145842799
1606	Lung	502	16.8147095399
1676	Lung	1479	68.1931515957
1708	Lung	58	6.870719178080001
1720	Lung	838	56.245638520600004
1751	Lung	827	59.421000981400006
1799	Lung	644	41.7953321364
1820	Lung	1041	59.6005606167
1826	Lung	203	33.5399107586
1855	Lung	395	17.6559660812
1859	Lung	811	89.91156239760001
1892	Lung	362	52.7695560254
1928	Lung	1447	128.086310577
1952	Lung	396	28.2455012853
1956	Lung	1068	61.6405168436
1986	Lung	36	3.1645569620300003
1997	Lung	417	19.5288753799
2003	Lung	201	4.5130217624
2009	Lung	214	37.427606177600005
2041	Lung	349	21.2587625724
2063	Lung	568	44.0818808269
2101	Lung	100	6.9592476489
2209	Lung	117	2.17415921187
2224	Lung	441	10.1477895273
2244	Lung	716	59.080962800900004
2295	Lung	879	107.12800369700001
2296	Lung	152	10.5661361858
2333	Lung	2645	276.57572906900003
2352	Lung	158	11.1994469409
2373	Lung	1207	173.525329632
2381	Lung	176	19.395017793599997
2408	Lung	272	34.7488038278
2421	Lung	249	9.422666885349999
2422	Lung	1376	91.5182029435
2467	Lung	231	9.707888752839999
2477	Lung	585	107.861350249
2479	Lung	193	8.15928391095
2515	Lung	206	9.59605720912
2608	Lung	1500	67.18719689619999
2657	Lung	89	4.85294117647
2661	Lung	1349	118.713572023
2711	Lung	889	50.376506024099996
2716	Lung	827	55.9270516717
2780	Lung	710	55.5688982288
2799	Lung	557	33.3479212254
2821	Lung	1526	137.666007347
2832	Lung	292	30.7766615147
2860	Lung	73	3.22697606962
2877	Lung	697	56.981637337399995
2880	Lung	57	2.92137533061
2890	Lung	972	92.9638854296
2992	Lung	835	70.6842923795
3025	Lung	487	24.6764758022
3037	Lung	938	93.4277530236
3101	Lung	1062	32.879085344699995
3105	Lung	106	7.9005934718100015
3148	Lung	993	108.058017728
3197	Lung	181	13.4513941221
3210	Lung	591	30.4465056083
3227	Lung	803	110.015923567
3256	Lung	666	123.420962786
3313	Lung	314	39.0522875817
3321	Lung	647	59.47217675939999
3375	Lung	94	10.262257696699999
3514	Lung	74	2.8559602649
3570	Lung	47	4.43714050945
3665	Lung	90	5.73300573301
3690	Lung	68	6.24742268041
3786	Lung	448	22.015182884699996
3803	Lung	83	3.0533533319
3852	Lung	80	10.4496516783
3884	Lung	2157	246.65879575
3961	Lung	516	35.9699624531
3967	Lung	222	24.7514910537
3999	Lung	255	25.2946509519
4004	Lung	432	23.4143049933
4073	Lung	2543	423.9375
4082	Lung	1527	116.05759922600001
4122	Lung	201	9.08694704729
4128	Lung	826	64.3330063757
4201	Lung	215	19.059860448
4222	Lung	152	20.0598802395
4248	Lung	165	7.9432723208
4268	Lung	272	55.530164533800004
4304	Lung	136	9.904153354630001
4347	Lung	33	1.1174512601
4484	Lung	2340	373.06243272300003
4497	Lung	504	41.740787801799996
4499	Lung	111	6.0726809053199995
4529	Lung	223	14.966740576500001
4530	Lung	713	197.949705483
4570	Lung	443	28.8218793829
4574	Lung	88	12.706502636199998
4586	Lung	1022	102.18031820899999
4595	Lung	902	58.8553259141
4612	Lung	103	9.33597002498
4617	Lung	3296	224.05845429599998
4648	Lung	684	60.783055198999996
4679	Lung	496	65.94693028100001
4725	Lung	884	114.12401574799999
4757	Lung	561	41.1098991001
4774	Lung	1260	54.9877921172
4795	Lung	65	5.49822064057
4837	Lung	192	19.340974212
4852	Lung	257	28.026449643899998
4879	Lung	480	26.4685946679
4899	Lung	539	61.8101879927
4905	Lung	119	6.902408894380001
4906	Lung	1128	110.140610105
4961	Lung	2172	154.59780297700001
4979	Lung	129	7.937484617280001
5019	Lung	1081	101.62629757799999
5044	Lung	810	54.8524262131
5048	Lung	541	20.595412396300002
5080	Lung	262	30.7307525011
5105	Lung	613	34.9664164362
5110	Lung	893	91.2678207739
5154	Lung	236	17.5905477032
5160	Lung	1054	88.760757315
5191	Lung	508	38.9004149378
5216	Lung	76	4.94505494505
5247	Lung	148	30.6177260519
5360	Lung	827	97.130620985
5372	Lung	0	0.0
5440	Lung	425	73.7182448037
5484	Lung	314	176.702839991
5503	Lung	66	5.11298353121
5525	Lung	53	1.9641825534400001
5556	Lung	124	12.463768115899999
5593	Lung	1124	96.2814645309
5635	Lung	288	24.1525423729
5654	Lung	482	49.7265625
5772	Lung	402	19.5058517555
5790	Lung	960	44.0721649485
5814	Lung	2202	189.877807133
5819	Lung	1199	97.265625
5837	Lung	809	68.2069601291
5886	Lung	8	0.694766095415
5937	Lung	635	78.4090909091
5942	Lung	437	61.710037174700005
5946	Lung	478	23.2770745429
6052	Lung	1412	81.228668942
6091	Lung	191	11.013532968599998
272	Minor Salivary Gland	3926	442.316258352
311	Minor Salivary Gland	4749	413.25486182199995
390	Minor Salivary Gland	7	2.9484029483999996
400	Minor Salivary Gland	7076	601.374292643
672	Minor Salivary Gland	14	0.544605809129
990	Minor Salivary Gland	6193	476.01590106
1015	Minor Salivary Gland	2783	258.497011102
1356	Minor Salivary Gland	4321	387.22698908
1499	Minor Salivary Gland	2996	284.59970348400003
1867	Minor Salivary Gland	61	3.68968779565
1878	Minor Salivary Gland	1103	101.856946355
2200	Minor Salivary Gland	3875	262.328975372
2482	Minor Salivary Gland	13	0.66889632107
2572	Minor Salivary Gland	2859	233.27112317599997
2619	Minor Salivary Gland	5595	561.4640883980001
2692	Minor Salivary Gland	332	23.896713615
2807	Minor Salivary Gland	3799	204.92681651900003
2893	Minor Salivary Gland	4555	381.353008816
3198	Minor Salivary Gland	4669	382.723577236
3293	Minor Salivary Gland	2396	139.1099758
3350	Minor Salivary Gland	2912	296.48752399200004
3683	Minor Salivary Gland	14	0.8089368258859999
4322	Minor Salivary Gland	760	82.7884615385
4375	Minor Salivary Gland	2683	131.716503081
4481	Minor Salivary Gland	5182	506.720544449
4509	Minor Salivary Gland	4586	419.40974391
4520	Minor Salivary Gland	3668	187.013446568
4615	Minor Salivary Gland	4302	585.4300760680001
4669	Minor Salivary Gland	1950	235.276442308
5322	Minor Salivary Gland	3236	251.62772884
5508	Minor Salivary Gland	10610	1067.81200632
5539	Minor Salivary Gland	5166	360.817465529
5649	Minor Salivary Gland	1167	112.035123967
5712	Minor Salivary Gland	2910	235.396329559
5753	Minor Salivary Gland	7002	418.607021518
5867	Minor Salivary Gland	1754	84.0400190567
5906	Minor Salivary Gland	11450	1262.70588235
5925	Minor Salivary Gland	3864	336.484940907
6060	Minor Salivary Gland	4171	471.480582524
188	Small Intestine - Terminal Ileum	2	0.112107623318
317	Small Intestine - Terminal Ileum	3697	469.02038786699995
395	Small Intestine - Terminal Ileum	2324	202.23325062
401	Small Intestine - Terminal Ileum	1402	61.854360711300004
422	Small Intestine - Terminal Ileum	38	2.32919254658
486	Small Intestine - Terminal Ileum	3761	479.218828242
566	Small Intestine - Terminal Ileum	1814	140.991471215
694	Small Intestine - Terminal Ileum	2432	125.815360337
718	Small Intestine - Terminal Ileum	17	0.9980988593160001
1022	Small Intestine - Terminal Ileum	3402	289.273987596
1329	Small Intestine - Terminal Ileum	1961	149.476987448
1378	Small Intestine - Terminal Ileum	1484	76.4819091609
1471	Small Intestine - Terminal Ileum	610	37.6952447067
1524	Small Intestine - Terminal Ileum	947	102.50379362700001
1798	Small Intestine - Terminal Ileum	13	1.04672330097
1834	Small Intestine - Terminal Ileum	2414	217.067028284
1888	Small Intestine - Terminal Ileum	3907	174.041297935
1946	Small Intestine - Terminal Ileum	2155	236.507936508
2157	Small Intestine - Terminal Ileum	1271	52.3944620971
2166	Small Intestine - Terminal Ileum	37	1.8611521418
2257	Small Intestine - Terminal Ileum	4464	373.181377304
2329	Small Intestine - Terminal Ileum	2470	135.342136855
2476	Small Intestine - Terminal Ileum	45	1.55736286555
2576	Small Intestine - Terminal Ileum	2244	219.06323185
2975	Small Intestine - Terminal Ileum	2531	253.557692308
3056	Small Intestine - Terminal Ileum	42	2.56191289496
3166	Small Intestine - Terminal Ileum	696	39.4448138298
3249	Small Intestine - Terminal Ileum	2186	195.26484751200002
3482	Small Intestine - Terminal Ileum	17554	2784.59079284
3660	Small Intestine - Terminal Ileum	1545	166.941041348
3831	Small Intestine - Terminal Ileum	838	52.0744680851
4081	Small Intestine - Terminal Ileum	1045	61.774695726000004
4194	Small Intestine - Terminal Ileum	55	2.78359772523
4398	Small Intestine - Terminal Ileum	53	3.64213672021
4532	Small Intestine - Terminal Ileum	2977	456.32003585800004
4572	Small Intestine - Terminal Ileum	1898	111.40278917100001
4656	Small Intestine - Terminal Ileum	2002	145.175064048
4658	Small Intestine - Terminal Ileum	1604	113.560820368
4689	Small Intestine - Terminal Ileum	1761	111.95756991299999
4895	Small Intestine - Terminal Ileum	1982	130.41219258700002
4896	Small Intestine - Terminal Ileum	770	54.840049854600004
5009	Small Intestine - Terminal Ileum	12	0.904522613065
5037	Small Intestine - Terminal Ileum	1431	90.7497565725
5114	Small Intestine - Terminal Ileum	915	66.7804323094
5118	Small Intestine - Terminal Ileum	2109	169.310482264
5317	Small Intestine - Terminal Ileum	3708	413.362369338
5333	Small Intestine - Terminal Ileum	4237	378.515625
5369	Small Intestine - Terminal Ileum	2696	312.024456522
5471	Small Intestine - Terminal Ileum	2930	203.737259343
5637	Small Intestine - Terminal Ileum	654	38.289473684200004
5842	Small Intestine - Terminal Ileum	2948	337.638962414
5929	Small Intestine - Terminal Ileum	1397	93.4356047092
6090	Small Intestine - Terminal Ileum	1435	68.2307692308
129	Spleen	2978	387.53753753800004
231	Spleen	5448	462.822844671
302	Spleen	2211	134.85816509100002
387	Spleen	2230	214.139941691
397	Spleen	3615	350.101368474
403	Spleen	5381	360.223394353
452	Spleen	6255	477.484955385
555	Spleen	7522	700.069348128
563	Spleen	9546	2535.27533919
631	Spleen	1559	75.0344510795
642	Spleen	5456	543.538511118
823	Spleen	8469	1096.191052
825	Spleen	4432	382.273262662
1236	Spleen	14121	1309.10942167
1237	Spleen	10501	2204.2997543
1242	Spleen	2830	324.746008708
1284	Spleen	7970	946.436716078
1523	Spleen	3536	226.33587786299998
1577	Spleen	1627	127.77290662
1880	Spleen	2680	377.733860343
1906	Spleen	5473	747.122524752
1974	Spleen	7099	551.59148398
1983	Spleen	4029	292.60948905099997
2152	Spleen	8607	1034.28414701
2255	Spleen	3436	470.49418604699997
2291	Spleen	2417	217.367119901
2560	Spleen	5787	812.05078125
2634	Spleen	3242	330.926594465
2847	Spleen	6200	691.172761665
2917	Spleen	725	41.237541528200005
3269	Spleen	2904	238.04868316
3271	Spleen	3548	245.22037779
3272	Spleen	7497	1062.52208481
3279	Spleen	4194	385.5028463
3303	Spleen	5987	718.230736117
3444	Spleen	3073	395.063204646
3575	Spleen	6989	873.0845573639999
3605	Spleen	13773	850.587406015
3792	Spleen	2227	415.10695187199997
3830	Spleen	5442	561.281708945
3915	Spleen	7046	588.08793456
4006	Spleen	4285	502.755267423
4013	Spleen	12453	1594.24908425
4094	Spleen	3447	268.84290879900004
4129	Spleen	3644	343.85832705400003
4245	Spleen	1185	154.03846153799998
4351	Spleen	3764	217.64127073400002
4359	Spleen	3192	210.87962963
4449	Spleen	3381	527.527405603
4494	Spleen	10220	725.0941756010001
4601	Spleen	2563	302.39857862
4694	Spleen	1621	269.93517017799996
4804	Spleen	7498	4574.06136455
4863	Spleen	1977	199.65572033900003
4911	Spleen	2049	252.743902439
4938	Spleen	3781	341.120162933
4985	Spleen	3490	552.464028777
5028	Spleen	3082	213.61480075900002
5033	Spleen	11588	2441.31961867
5104	Spleen	2	0.130548302872
5158	Spleen	6677	509.09970958400004
5218	Spleen	11527	1386.15635179
5256	Spleen	2699	226.21722846400002
5363	Spleen	4828	592.909896603
5379	Spleen	3391	361.689961881
5388	Spleen	8921	2103.81930185
5433	Spleen	3640	459.77224576300006
5549	Spleen	4693	528.350730689
5590	Spleen	7153	1136.71003717
5608	Spleen	8864	1926.86200378
5665	Spleen	2020	204.909284952
5722	Spleen	5354	841.605166052
5827	Spleen	12035	2895.64631957
5855	Spleen	9859	1435.38527154
5900	Spleen	11506	1449.34792734
5919	Spleen	2002	248.273415326
5931	Spleen	5714	267.09513980099996
6023	Spleen	5583	1274.62727775
6040	Spleen	8043	1019.36538462
