# Supplementary material for: Profiling immunoglobulin repertoires across multiple human tissues using RNA sequencing
Source: Nat Commun. 2020 Jun 19;11:3126. doi: 10.1038/s41467-020-16857-7 (PMC7305308; doi:10.1038/s41467-020-16857-7)
Supplement: Supplementary file 9 — Source Data [file 41467_2020_16857_MOESM9_ESM.zip › FigureS9a_data.csv]

	cdr3	n_across_samples	n_across_ind	n_across_tissues
0	CQQYDNLPITF	791	360	431
284760	CQQSFSTPRTF	396	242	154
380592	CQQSYSTPRTF	1472	448	1024
1040048	CLQHYSAPHTF	1	1	0
1040049	CQQRDFRVYTF	1	1	0
1040050	CQQSYNNLYTF	10	10	0
1040150	CQQYYSTFLTF	18	17	1
1040456	CQKYNNWPATF	1	1	0
1040457	CQQYNNWPATF	76	66	10
1045473	CQYYRSDSQTF	2	2	0
1045477	CQQYYRIPPTF	46	43	3
1047455	CQQGYNTLGSF	1	1	0
1047456	CLQDHNYPRTF	132	109	23
1061844	CQQLKSYPPTF	35	31	4
1062929	CQQRYSWPAVF	1	1	0
1062930	CQQFEEEPSSF	1	1	0
1062931	CQQCGSSMCSF	1	1	0
1062932	CQQGHSFPLTF	139	108	31
1077944	CLQSYTPPWTF	2	2	0
1077948	CQRYNSSPGTF	1	1	0
1077949	CQQSYSAPFTF	404	237	167
1173697	CQQYYSTPLTF	1490	452	1038
1847177	CQQMDSYPITF	1	1	0
1847178	CQQYKSYPITF	329	205	124
1914623	CQQYYSYPCTF	15	14	1
1914833	CQEANTFPPTF	1	1	0
1914834	CQQYYSTPQTF	681	340	341
2146374	CQQSYTTPWTF	691	324	367
2370258	CQQASSYPLTF	33	31	2
2371281	CHQYYLYPLTF	2	2	0
2371285	CQQYAGSSIAF	1	1	0
2371286	CQQRFRWPQAF	1	1	0
2371287	CQQYENLPITF	242	163	79
2410733	CQQYYRFPPTF	23	19	4
2411170	CQHHDSYPITF	8	7	1
2411226	CQQSENLPITF	9	9	0
2411307	CQQYGRSPSSF	7	5	2
2411342	CQQFEETPCSF	1	1	0
2411343	CQQSDRIPRTF	6	6	0
2411379	CLHDYGYPRTF	21	16	5
2411715	CHQYNTDAWTF	1	1	0
2411716	CMQTLQTPRSF	18	17	1
2412022	CQHYNTWPPPF	3	3	0
2412031	CQQYYSIPCSF	19	15	4
2412316	CTQALQVPCSF	2	1	1
2412318	CQQYAESPRSF	1	1	0
2412319	CQQCMHYPRTF	1	1	0
2412320	CQQYGRSPRTF	499	272	227
2548048	CMQGLQTPRSF	27	22	5
2548642	CQQYYTYPRTF	195	144	51
2576722	CMHSLYSPLSF	1	1	0
2576723	CQQYYSARWSF	1	1	0
2576724	CQQYYRTPPTF	227	157	70
2612363	CMQALQPPCSF	3	3	0
2612372	CMQRLDSPFTF	2	2	0
2612376	CMQALQAPLTF	396	230	166
2703456	CMQATQFPWTF	661	302	359
2903078	CQQSYTAPFTF	124	102	22
2915726	CQQYNRSSWKF	1	1	0
2915727	CQHSYLLPFTF	1	1	0
2915728	CQQYADTPWTF	7	7	0
2915777	CQHYHNFPHTF	19	16	3
2916081	CLQDYSNPLTF	6	4	2
2916105	CQQTYRTPWTF	141	115	26
2932320	CQQANSFPWTF	725	341	384
3179545	CMQGTHWPQTF	306	202	104
3241357	CQQYYRTPLTF	404	235	169
3336297	CQQYYSTPPAF	242	166	76
3376469	CQQGYSSPPTF	46	42	4
3378401	CMQRVEFPLTF	73	53	20
3382270	CLQILQPPRTF	1	1	0
3382271	CQQYYSSPCSF	30	19	11
3382841	CQQSHSTPLSF	33	28	5
3383765	CQSFSTLRGSF	1	1	0
3383766	CQQCYSAPLTF	182	125	57
3406516	CQQRSNWPRTF	827	360	467
3704236	CQQYINSRWTF	5	4	1
3704256	CQQSYNTPRTF	782	348	434
3976392	CQQSSIAPLTF	5	5	0
3976417	CQQFNSYPRHF	1	1	0
3976418	CQQYGSSPGSF	48	41	7
3978386	CQQYGSSPWTF	1525	460	1065
4679886	CMQATQFPPSF	21	19	2
4680285	CQQYSSSPWTF	312	199	113
4742373	CQQRNDWPLIF	1	1	0
4742374	CMQALQNPLTF	203	142	61
4771200	CQQYNGFPITF	15	13	2
4771395	CQQSYSTLATF	19	16	3
4771699	CQQYRNLPRTF	9	8	1
4771771	CMQALQTPFAF	51	46	5
4774117	CQQSAVSVWTF	1	1	0
4774118	CQQHDDIPITF	3	2	1
4774124	CQQRSNWLFTF	214	155	59
4807294	CQQYGSTPLTF	272	189	83
4858702	CMQATEFPHTF	46	40	6
4860542	CLQHNTYPWTF	613	297	316
5042603	CQQYDSVPPVF	1	1	0
5042604	CQQTYSTLLSF	10	9	1
5042694	CQQYGSFPHTF	5	5	0
5042719	CQQLHSFPFTF	24	21	3
5043223	CQNYKSAPRSF	1	1	0
5043224	CQQFGRTPWTF	2	2	0
5043228	CQQYFSTPFTF	173	127	46
5065199	CQQSVMIPVTF	1	1	0
5065200	CQQYQSSSWTF	11	9	2
5065299	CQQFAHLPLTF	4	4	0
5065315	CMQALQTPLTF	1650	467	1183
5835865	CQQRSEWPITF	54	48	6
5838457	CQQYNSNPWTF	70	52	18
5842097	CQQYNDWFGTF	2	2	0
5842101	CQQAINFPRTF	4	3	1
5842113	CQQSYDTPWTF	209	149	60
5873254	CQQYNTYPWTF	768	334	434
6129766	CHQNNNWPRTF	3	3	0
6129775	CQQYKSYPFTF	308	198	110
6190759	CMQGTHWPITF	441	248	193
6300127	CMQALQTPPTF	1138	410	728
6766707	CQQFEYVPLTF	1	1	0
6766708	CQHYIRSPFTF	1	1	0
6766709	CQQSYSSPLTF	713	328	385
7000573	CQQYGSSPRTF	1664	470	1194
7782653	CQQYYTSPRTF	207	154	53
7814531	CQQYESLPPHF	2	2	0
7814535	CQQYGTAPLNF	2	2	0
7814539	CQQYITIPYTF	2	2	0
7814543	CMQATHWPASF	2	2	0
7814547	CQQYGNSPWTF	613	312	301
8005803	CQQYDDLPLTF	633	317	316
8206464	CQQGNGFPLTF	17	17	0
8206753	CQQYYSVPLTF	304	201	103
8267857	CQKYNSAPITF	174	134	40
8291173	CMEGLQTPFTF	19	16	3
8291477	CQQRYNTVLTF	1	1	0
8291478	CQQFDNLPITF	134	109	25
8306084	CQQSYRTPLTF	461	258	203
8425022	CLQHNAYPRTF	98	80	18
8432862	CQQYYSYPPTF	252	189	63
8480490	CMQALQIPLTF	473	267	206
8606781	CQQYDDFPHAF	1	1	0
8606782	CMQRREIPWTF	3	3	0
8606791	CMQATQFPRTF	768	336	432
8864839	CHQYYNTPWTF	80	67	13
8870199	CQQNANLPLTF	4	4	0
8870215	CQQYGNSVWTF	49	40	9
8872175	CQQYFDTPLTF	99	78	21
8879897	CPQSYLLPFTF	1	1	0
8879898	CMQRLEPPFTF	1	1	0
8879899	CQHYHNWPGTF	2	2	0
8879903	CQKYSSYPVIF	1	1	0
8879904	CQQYYSSPRTF	478	271	207
9009442	CQQRSKWPLTF	397	231	166
9101149	CQQYSRTPLTF	55	46	9
9103679	CQQYYSTPWTF	1008	408	600
9514943	CLQHNDYPWTF	164	120	44
9534623	CQQYGSPPLTF	268	180	88
9582863	CMQGAHWPPTF	292	186	106
9637175	CQQTFTFPQTF	1	1	0
9637176	CQQLHTYPRTF	45	34	11
9638706	CMQGTHWPRSF	49	41	8
9640715	CQQYNTDAGTF	1	1	0
9640716	CMQGIHRPRTF	2	2	0
9640720	CLQHNTYPFTF	271	181	90
9689771	CMQTLQTPLTF	671	331	340
9911872	CQQYYETPPTF	53	49	4
9914469	CHQSSSLPLTF	385	239	146
10006484	CMQGRQTPFTF	38	31	7
10007662	CQHHDNYPITF	1	1	0
10007663	CHEYYAPLCSF	1	1	0
10007664	CQQGYSIPWTF	28	27	1
10008420	CQQYAGSSITF	6	5	1
10008450	CQQRSNWPITF	708	339	369
10248462	CQQADSFPLTF	613	300	313
10432362	CMQSIDFPITF	1	1	0
10432363	CLQTYNYPWTF	28	23	5
10433007	CLQDYNYPFTF	387	234	153
10523565	CQQYLETPLTF	5	5	0
10523590	CMQAVQTPLTF	198	146	52
10552498	CLQHNGYPRTF	145	105	40
10567723	CQQRRNWLFTF	15	15	0
10567948	CMQTTQFPITF	51	44	7
10570192	CQQYYNTPPRF	1	1	0
10570193	CQQYYTSPCSF	8	7	1
10570249	CQQSSRTPWTF	40	36	4
10571689	CQQYYSIPFTF	350	220	130
10648689	CQQYNSYLCSF	17	12	5
10648893	CQQYNIWPLGF	1	1	0
10648894	CQQYNGYPLTF	257	179	78
10694897	CQQYNNWPETF	228	160	68
10731377	CLQSYDTPWTF	3	3	0
10731386	CQHSYSIPLTF	20	20	0
10731786	CHQYDNLPLTF	90	84	6
10739346	CMQGVYWPPTF	5	4	1
10739366	CQQYRNWPRTF	59	37	22
10741549	CQQSYSTPPTF	956	399	557
11122993	CQQRSRWPLTF	136	113	23
11138361	CQQYYRYPPTF	28	24	4
11139033	CQHYGTSPRTF	103	87	16
11147994	CQQYNSYPLTF	1301	437	864
11716531	CQQYESLPPTF	67	60	7
11720551	CMHSKEVPITF	2	1	1
11720553	CLQDYNYPLTF	656	318	338
11929161	CQQYYSPPWTF	334	221	113
12002975	CQQRSQWPLTF	78	65	13
12008045	CQQYDNLPFTF	698	341	357
12246063	CQQYDNSAWTF	9	7	2
12246126	CQQYLTSPLTF	48	39	9
12247998	CQQSYSIPCSF	12	10	2
12248118	CQHYKTYPWTF	48	43	5
12250182	CHQSYKPPLAF	1	1	0
12250183	CMQSLQTPLTF	531	281	250
12399394	CQQYGSSPCSF	74	44	30
12402650	CQKYNSAPVTF	57	46	11
12405272	CQQFYTTPCSF	6	6	0
12405308	CMQGTHWPWAF	40	35	5
12406708	CLQDYNYPRTF	1053	397	656
12824749	CQQSYSAPLTF	580	291	289
12993529	CMQAVQDPRTF	14	11	3
12993683	CQQYGTSPLTF	909	375	534
13334558	CQQCYGIPPTF	3	2	1
13334564	CHQYDLLPPTF	1	1	0
13334565	CQQYSSDLCSF	1	1	0
13334566	CQQYYRNVCSF	1	1	0
13334567	CQQYYTTPRTF	655	309	346
13536962	CQQYAGSPLTF	191	140	51
13563702	CMQGSRWPWTF	16	15	1
13563942	CQQYDNSPITF	97	74	23
13571120	CQQSSTTPWTF	123	94	29
13582682	CQQSFSTPITF	114	93	21
13593284	CQQYHLFPWTF	4	4	0
13593300	CLQQHNFPFTF	1	1	0
13593301	CQQGDSTPLTF	16	15	1
13593541	CQQYSTFPLTF	65	56	9
13597181	CQQSYTTPLTF	765	340	425
13857281	CQQYHSTPPTF	138	103	35
13871495	CQQFEEKPSTF	1	1	0
13871496	CTQALQTPPTF	26	23	3
13872094	CQQYSSHSWTF	10	10	0
13872194	CQQYNGHSRTF	23	22	1
13872700	CMQATHWPWTF	320	197	123
13935740	CLQHNSYPWTF	912	367	545
14270444	CQQAHSFPITF	177	131	46
14293631	CQQYYSTPCSF	51	29	22
14295110	CLHTYSTLWSF	1	1	0
14295111	CQQSYSTPWTF	1263	439	824
14849568	CQQYGSAPRTF	208	155	53
14881808	CMQALQTPTSF	8	6	2
14881856	CQQYYITPFTF	201	135	66
14908991	CQQYSTTTRTF	2	1	1
14908993	CQQYSLYPWTF	32	29	3
14909921	CQQYYGTPLTF	423	242	181
15012287	CQQLNRYPRTF	30	27	3
15013097	CQQRGNWPRTF	159	121	38
15032336	CMQPLQTPFTF	261	176	85
15078272	CQQGDGFPLSF	1	1	0
15078273	CQQYGGSGGTF	7	7	0
15078322	CLQYGNWLWTF	1	1	0
15078323	CQQRYRWPWTF	2	2	0
15078327	CQQYYSRPFSF	2	2	0
15078331	CQQYSTTPLTF	141	112	29
15094123	CLQHNTYPLTF	567	290	277
15258553	CQQSYKTPWTF	103	80	23
15266793	CQQYGDSPLTF	383	226	157
15353351	CMQATQFPHTF	496	270	226
15487271	CMQRRDFPYTF	16	16	0
15487527	CMQALQSPWTF	278	180	98
15537567	CQKYNSAPFTF	877	376	501
15867319	CQQHANLPITF	5	5	0
15867344	CQQCYTPALTF	2	1	1
15867346	CQKYDSAPWTF	395	233	162
15959381	CQQYNIYPITF	45	41	4
15961226	CQQYGSSSWTF	527	295	232
16116691	CQQYKTFPLTF	72	63	9
16121227	CMQRIEFPYTF	499	269	230
16255458	CQKYNSAALTF	17	15	2
16255713	CQKYKNWPPEF	1	1	0
16255714	CQQRSYWPPGF	4	4	0
16255730	CQQTYETPFTF	4	4	0
16255746	CQQTYITPWTF	122	98	24
16267702	CQQYDNLPWTF	326	209	117
16335836	CQQYADSPLTF	134	102	32
16349504	CQHFNSFPLTF	17	15	2
16349759	CHQYYTTPQAF	8	8	0
16349823	CQQYYDTPLTF	459	260	199
16469163	CQQCGTSPFTF	51	40	11
16471203	CQQVDRYPHTF	1	1	0
16471204	CHHYVSLPWTF	1	1	0
16471205	CQQLDTYPWTF	16	14	2
16471429	CMQATHFPHTF	117	90	27
16481959	CQESFTNTVTF	1	1	0
16481960	CMQGLRVPFTF	8	6	2
16482008	CQQCASSPRTF	11	11	0
16482129	CQQRANWPLTF	324	207	117
16549197	CMQATEFPRTF	226	148	78
16582645	CQQYDNLPLRF	3	3	0
16582654	CHQYVTSPQTF	6	6	0
16582690	CQQYYSTPPTF	1015	404	611
16992750	CQQYYNIPLTF	186	142	44
17019162	CQQSYGPPWTF	29	25	4
17019887	CQQSFTAPWTF	23	22	1
17020393	CQQYNGFPLTF	42	38	4
17021989	CQQHYSLPLTF	54	48	6
17024581	CQQSYSTPFTF	1001	405	596
17429986	CQQYYSSPETF	67	58	9
17433872	CLQHDIYPVTF	1	1	0
17433873	CHTTYINPWTF	1	1	0
17433874	CQQYADSPLSF	3	3	0
17433883	CQQYGTFPCSF	1	1	0
17433884	CQQYEDWPLTF	45	40	5
17435684	CQQANGFPLTF	123	99	24
17447861	CMQAAQFPWTF	134	100	34
17461261	CQQYNNWPWTF	671	335	336
17686046	CQQYYSAPWTF	271	187	84
17736723	CHQRSNWPQTF	65	55	10
17740298	CMQALETPFTF	196	138	58
17767346	CQQYGSPPFTF	173	128	45
17789490	CQHYNSYPLTF	321	201	120
17854011	CQQSYDIPLTF	58	45	13
17856621	CHQYVSSPWTF	28	27	1
17857377	CLQHKSYPCSF	1	1	0
17857378	CQQYYGPPPTF	23	20	3
17857838	CQQASSTPYTF	4	4	0
17857854	CMHSMEVPITF	1	1	0
17857855	CMQATYWPPTF	10	10	0
17857955	CQQRSSWPLTF	828	359	469
18155207	CQQSYSLPHTF	83	70	13
18161017	CMQALQTPRTF	1543	461	1082
18872340	CQQYATTHCNF	1	1	0
18872341	CQHYGRSPLTF	89	70	19
18878571	CQQRSTWPGTF	40	36	4
18880011	CQQYNDWPLTF	695	348	347
19121871	CQQSFNTPLTF	120	93	27
19133031	CHQYYTTPRAF	3	3	0
19133040	CQQYFSFPPTF	19	17	2
19133363	CQHYFTYSRTF	1	1	0
19133364	CQKYNSSPRTF	25	22	3
19133914	CQQFENLPITF	31	29	2
19134813	CQQDYITPPTF	2	2	0
19134817	CQQYYGTPFTF	271	175	96
19182242	CLSLNSYPATF	1	1	0
19182243	CQQYYEAPLTF	13	10	3
19182373	CQHYGSSPRTF	303	197	106
19242064	CQHYDDSPPTF	2	2	0
19242068	CQQYDKYPPTF	2	2	0
19242072	CQQYDYSPLTF	28	22	6
19242688	CMQSRQLPPTF	11	10	1
19242798	CQQYYLPRWTF	1	1	0
19242799	CQQVSEYPITF	1	1	0
19242800	CQHYDSSTGTF	6	6	0
19242836	CQQSYSSPRSF	42	37	5
19244390	CMQATDFPRTF	119	84	35
19254386	CQQYHSPPPTF	20	19	1
19254766	CQKYNSVPLTF	379	213	166
19335493	CHQNYRTPDTF	1	1	0
19335494	CQQFNDYPITF	34	30	4
19336514	CQQYDNSPLTF	202	141	61
19364996	CQQYYSARWTF	10	9	1
19365086	CQQYNSYSCSF	21	17	4
19365443	CQQHFTNPWTF	1	1	0
19365444	CQQYSSFSATF	4	4	0
19365460	CMQALQTPCSF	65	38	27
19367930	CQQRRLWPLTF	14	11	3
19368084	CMQPLRTPWTF	55	43	12
19370449	CMQALQTSCSF	5	5	0
19370474	CQQYNGYPWTF	303	200	103
19431074	CQQSYTTILTF	1	1	0
19431075	CQQYDDWPLTF	216	144	72
19462179	CMQVLQTPLTF	350	217	133
19538129	CQQYNSYSWTF	967	393	574
19918160	CQQRVHRPWTF	2	2	0
19918164	CQQYDKLPITF	80	70	10
19923764	CLQHDNFPLTF	382	218	164
20007040	CMHALQTPYSF	16	13	3
20007248	CQQYYTTPCTF	69	52	17
20010836	CLQDYNYPRSF	42	38	4
20012432	CQQSYSIPATF	27	25	2
20013107	CQQYNSYSRSF	48	39	9
20014979	CQQYGTSPWTF	783	349	434
20288246	CQQYLRSPLTF	19	18	1
20288588	CQQFDKMLWTF	1	1	0
20288589	CQQYAGPPLTF	11	9	2
20288688	CHQYGGSSGTF	4	3	1
20288700	CLQRSKWPLTF	28	27	1
20289456	CQQYNNWPLTF	1304	436	868
20858000	CQQFHRYPRDF	1	1	0
20858001	CMQCLQTPRTF	9	9	0
20858082	CQQYHSLPVTF	37	34	3
20859340	CQQLDSYPLTF	264	181	83
20907124	CQQSLRAPLTF	4	4	0
20907140	CQQYYNAPWTF	83	72	11
20913116	CMEALQIPCSF	1	1	0
20913117	CQQFDYLPLTF	24	22	2
20913645	CQQSYSAPWTF	425	244	181
21017345	CMQALQIPWAF	4	4	0
21017361	CMQGTHFPHTF	30	28	2
21018201	CQQYYDVPCTF	2	2	0
21018205	CQQFDHLPLTF	36	30	6
21019285	CAQVLETPLTF	2	2	0
21019289	CMQGTHWPLTF	946	382	564
21380661	CQQHDNVPPTF	11	9	2
21380760	CQHLKRYPRSF	1	1	0
21380761	CQQAQSFPLTF	92	73	19
21387477	CMQALQSPLTF	464	270	194
21512757	CQQFENLPRTF	30	27	3
21513567	CQQSYSPPLTF	562	305	257
21684977	CQQYNSYSGTF	529	295	234
21841032	CQQSFSTPWTF	335	216	119
21913392	CQQYGSSLWTF	640	342	298
22132272	CQQYYDDWLTF	1	1	0
22132273	CQQLNTYPRSF	13	11	2
22132416	CQQYYDGPRTF	12	11	1
22132548	CQQRSNWPLTF	1494	447	1047
22800366	CQNYRSALKTF	1	1	0
22800367	CLQNHNYPYTF	6	6	0
22800403	CQKYDNAPDTF	1	1	0
22800404	CMQATGDPITF	1	1	0
22800405	CQQVITYPFTF	3	3	0
22800414	CQQYSTYPWTF	291	194	97
22856868	CQQYYSMPWTF	32	28	4
22857764	CQQYTMSPWTF	3	3	0
22857773	CQQYDYLPLTF	152	119	33
22875861	CMQATQFPPCF	3	3	0
22875870	CQHYDDISFTF	1	1	0
22875871	CQQYITYPWTF	179	122	57
22897709	CQQRSSWSLTF	12	11	1
22897841	CMQHLQTPLTF	27	26	1
22898543	CMQGTHWPPTF	995	399	596
23295548	CQQHSDWPLTF	123	91	32
23306741	CQQYGNSQFTF	32	31	1
23307733	CMHVIQFPITF	1	1	0
23307734	CQHYNSFPFTF	20	17	3
23308074	CLQYNNYLLTF	1	1	0
23308075	CQHYGNSPETF	7	7	0
23308124	CMQATQFPHAF	18	15	3
23308394	CMHSLQFPLTF	2	2	0
23308398	CQQYDRSALIF	1	1	0
23308399	CMQATQVPPCF	1	1	0
23308400	CQQYGNLIRTF	2	1	1
23308402	CQQYGTSPWAF	49	46	3
23310656	CQQGFISPWTF	1	1	0
23310657	CQQYGTSPVTF	324	208	116
23378049	CQQYNNYPITF	187	140	47
23404229	CQHRSSWPLTF	244	163	81
23444001	CQQSYSTLITF	269	187	82
23494304	CQQYYITPITF	99	81	18
23502323	CMQGLQTSLTF	32	24	8
23503091	CQQYANLPSSF	1	1	0
23503092	CIQGTHWPPTF	48	47	1
23505348	CQQHAASPFTF	1	1	0
23505349	CHQYGSSPGTF	170	127	43
23526939	CQQYYSLPPTF	119	88	31
23537411	CMQTLQTPPTF	252	169	83
23579999	CQQYDGLPFTF	43	40	3
23581719	CQQSYTVLGSF	1	1	0
23581720	CQQSYSIPRTF	603	293	310
23758399	CQHYNSYSSSF	9	8	1
23758471	CLQYNTYPLTF	187	140	47
23784651	CQQAYTFPLTF	101	80	21
23792731	CMQALQIPRTF	425	249	176
23898556	CMQGIQLPLTF	90	68	22
23904676	CMQGLQPPWTF	26	26	0
23905352	CQQSRSLPLTF	21	20	1
23905772	CLQDYSFPWTF	78	67	11
23910998	CQQYDNLSPSF	4	2	2
23911006	CQQYNSYSSTF	139	116	23
23927130	CQQFDNLPMTF	3	3	0
23927139	CQQYQTYPLTF	70	56	14
23931059	CQQLNSYPCSF	15	11	4
23931224	CQQYGTSPFTF	606	309	297
24118478	CQQYYTTPLTF	1035	387	648
24519023	CQQANGFLLTF	3	3	0
24519032	CMQALQTPWTF	1334	438	896
25103324	CQQYNSFPWAF	24	21	3
25103828	CQQYSSLPWSF	1	1	0
25103829	CQQYYESLRTF	5	3	2
25103844	CLQARQTPPTF	35	24	11
25104684	CLQSKSIPITF	1	1	0
25104685	CQQSYTTPRTF	847	360	487
25409605	CQQGKSFPVTF	12	12	0
25409749	CQQYNGYSRTF	258	181	77
25456447	CQQYNTYQISF	1	1	0
25456448	CQQLYTKPFTF	1	1	0
25456449	CQQRSNWPMTF	35	32	3
25457569	CQQTHSFPLTF	141	107	34
25472656	CQRYNTDRWTF	1	1	0
25472657	CMQAKEFPLTF	27	19	8
25473170	CMQALQLPPTF	27	22	5
25473764	CQQANSFPLTF	1524	456	1068
26168708	CQQRGNWLWTF	17	17	0
26168997	CQQYGNLVRTF	1	1	0
26168998	CQQYYSYSWTF	120	94	26
26180278	CMQTLGPPGCF	1	1	0
26180279	CQSYRSALKTF	1	1	0
26180280	CQQYGNSPLTF	605	300	305
26361780	CQRYHSGPFTF	2	1	1
26361782	CQQSYTLPFTF	43	39	4
26363459	CLQYHTYPCTF	2	2	0
26363463	CQQSYSPPRTF	386	231	155
26452629	CMQGTHWPVTF	207	147	60
26483058	CQQYYAYPLTF	74	62	12
26487646	CMQALQSPITF	165	127	38
26508601	CMQATQFPITF	276	183	93
26559109	CQQYYTSPGSF	2	2	0
26559113	CQQYANLPLTF	206	148	58
26589601	CQQYDSSPWTF	401	228	173
26681029	CQQSYSVPLTF	418	242	176
26782185	CQQYYSSPQTF	345	222	123
26858775	CQQRSDWPLTF	811	354	457
27145869	CQQYYHNPLTF	3	3	0
27145878	CQHDNGYPLTF	2	1	1
27145880	CQQYYSYPRTF	548	292	256
27305896	CQRYTNDPCTF	2	2	0
27305900	CMQGTRWPGSF	2	2	0
27305904	CQQSYSDLWTF	26	26	0
27306580	CQQYYSNPCSF	11	9	2
27306679	CLQHNSYPLSF	102	82	20
27315043	CQQAYSFALTF	2	2	0
27315047	CQQSFNSPLSF	1	1	0
27315048	CQQSYRVPPTF	17	14	3
27315286	CLQYSSAPRTF	3	3	0
27315295	CQQCYTYRRTF	1	1	0
27315296	CMQSLQFPLTF	102	75	27
27322946	CQQSFRSPLAF	1	1	0
27322947	CQQYDNWPLTF	436	255	181
27434127	CQQYYRSPWTF	93	77	16
27441288	CQKYESAPWTF	13	13	0
27441457	CQKYNSAPWTF	832	356	476
27737649	CQHVKNYPLVF	1	1	0
27737650	CQQHQNLPPTF	2	1	1
27737652	CQQYGNSPETF	119	94	25
27748838	CMQALQTSLTF	147	117	30
27766037	CQQRSELPITF	2	2	0
27766041	CMQVLLPPRTF	1	1	0
27766042	CQQYNGFPWTF	57	55	2
27769177	CQQSYSTPLTF	1392	442	950
28384441	CQYYGSAPRTF	9	8	1
28384513	CQQSYSIPWTF	527	277	250
28530492	CQQYYSSPPTF	609	299	310
28712583	CLQHNSYPLAF	67	53	14
28716134	CQQYETSPWTF	132	96	36
28728806	CQQYYSWPITF	10	10	0
28728906	CLQHNSYPATF	25	25	0
28729531	CQQLNSYPLTF	1054	406	648
29157455	CQQCNNWPLTF	115	92	23
29168035	CMQALQIPCSF	6	6	0
29168071	CQQSHETPFTF	2	2	0
29168075	CQQYNFSPLTF	17	15	2
29168330	CQQYDTSPLTF	350	221	129
29245680	CQQVNSYPHNF	1	1	0
29245681	CQQYSVTPCSF	1	1	0
29245682	CQQYDQLPRSF	1	1	0
29245683	CQQYYSYSLTF	63	51	12
29248896	CQQYHNLRGSF	1	1	0
29248897	CMQGLGVPVTF	3	1	2
29248900	CHQYGRSPWTF	107	91	16
29258637	CMQSTHWPLTF	125	94	31
29270387	CQQFYSPPFTF	22	17	5
29270761	CQQYDSSPCSF	3	3	0
29270770	CMQALETPSTF	23	18	5
29271184	CQEANNFPFTF	4	3	1
29271196	CQQSHSNPLTF	53	45	8
29273581	CMQAQQTPFTF	68	57	11
29277457	CLQHNSYPLTF	1053	396	657
29694445	CIQGLQTPCSF	1	1	0
29694446	CQQSYTFPCTF	3	3	0
29694455	CQQYGSSPLTF	1691	463	1228
30477388	CQRYENAPWTF	1	1	0
30477389	CQRYNDWPRTF	3	3	0
30477398	CQHFNSDTLSF	1	1	0
30477399	CQQYDNYQGTF	1	1	0
30477400	CQQYDISPITF	23	22	1
30477906	CHQYGSSPRTF	498	280	218
30617346	CQQYSVSPWTF	18	16	2
30617634	CQQLKSYPLTF	385	230	155
30706184	CQQYDNIPPTF	51	44	7
30708428	CQQFSNWPETF	1	1	0
30708429	CMQSVQVPLTF	28	22	6
30709045	CQQTYSTPWTF	553	279	274
30863332	CLQHNSYQLTF	2	2	0
30863336	CQQYYSNVCSF	2	2	0
30863340	CQHYASLPITF	4	4	0
30863356	CMESLQTPFTF	7	6	1
30863398	CMQGLQTPRTF	583	294	289
31034800	CQQFYSTPRTF	62	59	3
31038458	CQQYHRSSWKF	1	1	0
31038459	CLQDYSYPWTF	364	221	143
31118903	CQQTNSFPCSF	5	5	0
31118928	CEQYHISPQTF	1	1	0
31118929	CLQYDSFPWAF	6	4	2
31118953	CQQYYTTPWTF	667	318	349
31331059	CQQYYDGPRMF	1	1	0
31331060	CQHYGTSPWTF	83	70	13
31336870	CQQHQNLPPAF	1	1	0
31336871	CLHLNDFLLAF	1	1	0
31336872	CHQYKSYPWTF	41	34	7
31338266	CQQYYSSPLTF	948	376	572
31694714	CQQSHSTPFTF	202	152	50
31725418	CTQALQTPCSF	1	1	0
31725419	CQQSKSMPYSF	2	2	0
31725423	CQQSDTFPLTF	27	25	2
31726098	CQQTSSSPLTF	12	12	0
31726242	CMQGSQFPFTF	1	1	0
31726243	CLQNYINPPTF	1	1	0
31726244	CQQRNNWPLTF	556	299	257
31892488	CMQATYFPRTF	34	30	4
31893508	CQQYNNYPLTF	474	263	211
32018170	CQQRSRDWRSF	2	1	1
32018172	CQQATNFPYTF	8	7	1
32018228	CQQSYGLSITF	1	1	0
32018229	CQQYKTYSRIF	2	1	1
32018231	CHQSYSPPWPF	1	1	0
32018232	CEHYGSVPRTF	2	1	1
32018234	CQQAITSPLTF	1	1	0
32018235	CQQYYNTPRTF	531	274	257
32163729	CLQALQTPPTF	96	70	26
32170449	CQQYSSELPTF	4	2	2
32170457	CQKHNDAPLTF	5	4	1
32170477	CHQANTFPFTF	19	17	2
32170800	CRQYYNAPETF	1	1	0
32170801	CQKYDSYPYTF	6	6	0
32170837	CQQSYTTPYTF	792	345	447
32444077	CQQASSFPRTF	169	126	43
32465371	CMQALIAPYAF	1	1	0
32465372	CMQTLQTPRTF	418	251	167
32570290	CQQYGRSPYTF	581	304	277
32746914	CQQYYYTPRTF	66	55	11
32750544	CTHGTQFPWTF	1	1	0
32750545	CQQTYNPPNTF	5	3	2
32750560	CAQTTHWPWTF	2	1	1
32750562	CQHYCTSPITF	1	1	0
32750563	CQQSSTIPLTF	20	20	0
32750963	CMHKIQLPLTF	1	1	0
32750964	CQQYNSYSESF	1	1	0
32750965	CHQHYSLPYTF	6	6	0
32751001	CQNYNSAPLTF	221	159	62
32786140	CQQSYDWPLTF	3	1	2
32786143	CQQYSSYLRTF	23	20	3
32786603	CQQYKGYPLSF	1	1	0
32786604	CQHYNYFPYTF	2	2	0
32786608	CQQYRSYPWTF	95	75	20
32793733	CQQRSNWPPAF	169	127	42
32815196	CHQLFTFPYTF	1	1	0
32815197	CHQYQTYPLTF	5	5	0
32815222	CQQYKNDSYTF	1	1	0
32815223	CMQGLHPPVTF	2	2	0
32815227	CQQYNEYSWTF	9	6	3
32815281	CHQYYSAPYTF	98	71	27
32822239	CQQHENFPLTF	7	7	0
32822288	CQQYKSYPWTF	454	252	202
32936696	CQQYNSFPWTF	461	267	194
33059783	CHQYYDAPISF	1	1	0
33059784	CQQYGSSPGTF	898	394	504
33413596	CQEYSSFSQTF	2	2	0
33413600	CMQATQLPRTF	44	34	10
33415096	CQQYYVTPLTF	109	89	20
33424797	CQQAGSAPYTF	3	3	0
33424806	CQQSYSRPPTF	50	44	6
33427006	CQQHDSLPLTF	85	64	21
33432446	CQQFGDSRYTF	4	4	0
33432462	CQQYYRPPLTF	62	56	6
33435934	CQQYSGIPRTF	11	9	2
33436033	CQQYNSYSETF	139	105	34
33450628	CAQATQLPFTF	2	2	0
33450632	CQQNYNKPVTF	1	1	0
33450633	CQQYSNTPLTF	44	40	4
33452393	CQQYKGYRLSF	1	1	0
33452394	CQQHTRSPSTF	1	1	0
33452395	CMQGTHWPYTF	1221	406	815
33948121	CQQSYSTPYTF	1490	444	1046
34609681	CQQYYHYPRTF	5	5	0
34609706	CHQYDHAPITF	1	1	0
34609707	CHQYGSSPQTF	283	176	107
34659515	CQQYYYTPLPF	2	2	0
34659519	CHQYDSLPFTF	32	26	6
34660351	CQYYKSPSKTF	2	1	1
34660353	CQQYDKTPQTF	2	2	0
34660357	CQQRYTLPWTF	2	2	0
34660361	CQQCVSSPFTF	11	10	1
34660471	CLQHESSPYTF	13	9	4
34660588	CQQNHNPPYTF	5	1	4
34660593	CQQYHDSPLTF	22	19	3
34661011	CQQYGSSFLTF	79	67	12
34666304	CHQSYSTPWTF	76	66	10
34671320	CQQYYSIPLTF	622	311	311
34864762	CQEYTGYSGMF	2	1	1
34864764	CQQSYSTSLTF	104	88	16
34873916	CQQYKSNPWTF	17	14	3
34874154	CQQYSSYFRTF	30	27	3
34874964	CQQYHGSSETF	2	2	0
34874968	CQHYGTSPITF	64	55	9
34878488	CQEFKSYPLIF	1	1	0
34878489	CQQSGTSPGTF	5	5	0
34878514	CQQYYTGLFTF	2	2	0
34878518	CRQYFGIPRTF	1	1	0
34878519	CQQYGGSRWTF	34	31	3
34879573	CQQRYSIPRTF	6	6	0
34879609	CQHYGSSPITF	158	120	38
34898569	CMQNIQLPYTF	15	14	1
34898779	CQQSYTSPWTF	196	146	50
34927395	CQQCDNWPFSF	1	1	0
34927396	CQQRSDWPKTF	14	11	3
34927550	CMQGSHWPYTF	421	244	177
35030274	CQQYGNLPLTF	301	195	106
35088969	CQQYGRSPLIF	8	8	0
35089033	CQRYNSFPLTF	7	6	1
35089075	CLQHNSYPRTF	866	363	503
35403433	CQQYGDSLYTF	88	77	11
35410209	CQQYAGAPITF	13	11	2
35410352	CMEHTLWPLTF	4	1	3
35410356	CQQSYGTPYTF	311	202	109
35473178	CMQNRLTPWTF	2	1	1
35473180	CMQNRQLPWTF	1	1	0
35473181	CHQYYHAPITF	2	1	1
35473183	CHQYHSRPMTF	1	1	0
35473184	CQQANSFPISF	30	28	2
35474024	CKQPHSFPLTF	1	1	0
35474025	CQHYNSYFQMF	1	1	0
35474026	CHQSTSLPLTF	45	34	11
35475556	CQQRTNGPGTF	1	1	0
35475557	CLQHNNYPRTF	226	152	74
35509909	CQHYYSTPPTF	87	74	13
35516347	CQQRKNWPRTF	12	9	3
35516455	CQQSYSSVFTF	20	18	2
35516815	CQQYNSYPRTF	745	335	410
35766390	CQQYYSNPPTF	189	142	47
35793228	CQQSYSDPLSF	3	3	0
35793237	CQQYLDPPYTF	3	3	0
35793246	CQQYSSYSKIF	1	1	0
35793247	CHQYGSIPRTF	9	9	0
35793328	CPQHESSPYTF	1	1	0
35793329	CQQSYSNPWTF	174	139	35
35817515	CQPYGSSQLTF	1	1	0
35817516	CQQYGSLPYTF	268	190	78
35868436	CQQRTNWPLTF	441	251	190
35979127	CQQYDKAPRTF	6	3	3
35979145	CQQYETYPWTF	97	85	12
35987390	CMQKIQLPLTF	2	2	0
35987394	CQHYGASSLTF	3	2	1
35987400	CHKYGYSPWTF	1	1	0
35987401	CQKFNHAPRTF	5	5	0
35987426	CLQHKSYPRTF	99	86	13
35995940	CMQPLQAPRTF	22	20	2
35996380	CMQGKQFPLTF	24	22	2
35996908	CQHYETYPLSF	2	2	0
35996912	CQQYDTYPWTF	468	252	216
36114848	CQQYYITPRTF	132	108	24
36129104	CQQYNRHLDTF	1	1	0
36129105	CQQSYRAPWTF	59	49	10
36131996	CHQYDVLPYSF	2	2	0
36132000	CLQHNISPYTF	5	5	0
36132025	CQQHYTTPHTF	17	15	2
36132280	CEQYGYSPRTF	9	8	1
36132352	CMQATLFPHTF	12	12	0
36132496	CQRAGSAPYTF	1	1	0
36132497	CQQTYSYPLTF	24	22	2
36133025	CHQYESSPWTF	12	11	1
36133157	CQQYGSSPVAF	52	43	9
36135393	CQQYEDYPLTF	33	28	5
36136317	CQQYKSWPPTF	19	17	2
36136640	CMQALQSPLAF	22	19	3
36137058	CQQYDTVPKTF	1	1	0
36137059	CQQSYIAPYTF	86	74	12
36143423	CMQGLQAPLTF	134	106	28
36157627	CQQYNHWPLTF	269	165	104
36202012	CQHYYSTPLTF	78	66	12
36207160	CQQTITFPLTF	5	5	0
36207185	CMQTRQTPLTF	33	27	6
36208076	CQQYHTYPFTF	99	85	14
36216491	CQQVNSYPLTF	430	245	185
36321841	CQQYSSYCRTF	1	1	0
36321842	CQQYYSTPITF	653	325	328
36534067	CQQYYFTPFTF	48	43	5
36536131	CQQYNYFPYTF	12	12	0
36536275	CMQGAVWPYTF	5	2	3
36536285	CQQHDNLLYIF	2	1	1
36536287	CQQYYDKPITF	5	3	2
36536302	CQQSYTTPKTF	44	39	5
36538018	CQQTNTFPVTF	17	15	2
36538273	CQHYGSSPQTF	110	90	20
36548173	CQEYRSIGWTF	1	1	0
36548174	CSQYNAYPQTF	2	1	1
36548176	CQQYNSFSLTF	116	94	22
36559080	CMQGTHSIYTF	2	2	0
36559084	CQKYNSVPFTF	254	169	85
36602010	CMQAVLTPRTF	2	2	0
36602014	CQQSYTTPPTF	323	207	116
36668875	CHQYGSLPWTF	48	34	14
36670507	CQQSYMTPFTF	32	26	6
36671339	CQQYIAYPWTF	27	24	3
36671987	CQQYSSSPDTF	15	11	4
36672152	CTQGTQFPWTF	23	19	4
36672589	CQQSYKTPFTF	47	41	6
36674516	CQHYGSSSGTF	32	26	6
36675348	CQQYGSSPDTF	219	159	60
36710169	CQQYSDNVYTF	1	1	0
36710170	CMQATLFPDTF	1	1	0
36710171	CQQCYTTPLTF	48	40	8
36712091	CMQGVSLPLTF	2	2	0
36712095	CQQLRSYPITF	20	16	4
36712415	CVHSTQFPRTF	1	1	0
36712416	CLHRHSWPLAF	1	1	0
36712417	CEQSYNTPRTF	10	9	1
36712507	CEQYGTSPRTF	18	17	1
36712813	CLQYYIPPRTF	2	1	1
36712815	CQQYYFVPYIF	1	1	0
36712816	CMQALQTPYTF	1720	467	1253
37516056	CQQSYSVPFTF	251	170	81
37558726	CQHYKSPSKTF	1	1	0
37558727	CLQHNNYPYTF	225	155	70
37593602	CPQYQTYHLTF	1	1	0
37593603	CQQSYNIPWTF	190	143	47
37620773	CQQLSSYVITF	1	1	0
37620774	CQQYYSTPFTF	901	387	514
37969461	CQQYTNYPLTF	58	46	12
37972129	CQQQEELPLTF	1	1	0
37972130	CQQSYVAPDTF	3	2	1
37972136	CQQYGSSRLTF	234	169	65
38011682	CQYFVSSTGTF	1	1	0
38011683	CMQGLYLPPTF	5	5	0
38011708	CQQYTDWPLTF	70	58	12
38015768	CQQGYSFPLTF	117	90	27
38026298	CIQNRQLPVTF	3	1	2
38026301	CMQSAYWPMTF	1	1	0
38026302	CQQYGSIPRTF	45	38	7
38028012	CQQYSDNIYTF	1	1	0
38028013	CPQYHDSPLTF	1	1	0
38028014	CMQGIQLPHTF	5	5	0
38028039	CQEYRTPDWTF	2	1	1
38028041	CHQYGYSPWTF	24	24	0
38028617	CQQYYHEPITF	1	1	0
38028618	CQQADGFPWTF	5	5	0
38028643	CMQGTHWPSTF	116	87	29
38038735	CMQRLQTPWTF	15	14	1
38038945	CQQGRSFPLTF	17	17	0
38039234	CQQYVTYPLTF	31	27	4
38040071	CHQYSSYSKTF	4	1	3
38040075	CQQYNSYPETF	66	58	8
38043903	CHQYYDAPITF	8	6	2
38043951	CQQYGSPPVTF	51	46	5
38046297	CQQYYHTPRTF	30	27	3
38047107	CMQAIHWSRTF	1	1	0
38047108	CQESRSIGWTF	1	1	0
38047109	CHQYDRSSHTF	1	1	0
38047110	CQQYGNSPPTF	193	144	49
38074902	CHQYFTTQQTF	1	1	0
38074903	CQRYDGVPFTF	1	1	0
38074904	CEQYGSVPRTF	3	2	1
38074910	CQHYYNAPLTF	49	38	11
38076772	CLQYNTLPYTF	6	6	0
38076808	CQQYGRSPQTF	214	152	62
38109336	CQQSYSSPRTF	702	322	380
38335380	CQQYNNWPFTF	510	282	228
38479200	CLQHNAFPWTF	16	16	0
38479456	CQQSFSSPLTF	168	126	42
38500624	CQHYYYTSVAF	4	2	2
38500632	CQEYQTSSTSF	3	1	2
38500635	CLQTLQTPLTF	48	42	6
38502651	CQQYGGPPVTF	10	10	0
38502751	CQQYRSYPYTF	95	78	17
38510161	CQQYDAPPYTF	7	6	1
38510203	CMQGIYFPFTF	8	4	4
38510235	CMQHIHWPHTF	11	8	3
38510323	CQQRSNWPIPF	19	19	0
38510684	CQQYYDAPITF	49	37	12
38512497	CQHYRYVPRPF	1	1	0
38512498	CLQFSSPRRTF	2	1	1
38512500	CQQSYGRPFAF	1	1	0
38512501	CQHYTDWPRTF	3	3	0
38512510	CQQLNSYPRTF	699	337	362
38748073	CQPYYRTPLTF	2	2	0
38748077	CQQYYRTPRMF	1	1	0
38748078	CPQYKSNPWTF	1	1	0
38748079	CQQSYTLPWTF	48	45	3
38750239	CMQGTHWPWTF	953	380	573
39112379	CQHYGSSPLTF	340	216	124
39185819	CQQYDTSPITF	141	113	28
39201752	CQQYDSYPYTF	546	279	267
39354086	CQQYYSHPLTF	107	86	21
39363288	CQQYFSSPLTF	207	150	57
39394338	CQQSYGSPLSF	5	5	0
39394363	CQQYTSWPLIF	1	1	0
39394364	CQQYDSYPYNF	24	19	5
39394820	CQQSYSNMWAF	1	1	0
39394821	CQQYRNSPPTF	3	3	0
39394830	CQQYSYYSGTF	2	2	0
39394834	CQQYDDWPYTF	65	56	9
39398474	CQQANSLPWTF	79	67	12
39403767	CQQYGDLPLTF	178	132	46
39427263	CQKYVHVPKTF	3	1	2
39427266	CMQSLQSPRTF	64	54	10
39430722	CQQSYSTPHTF	629	320	309
39632002	CQQYNKYPWTF	70	61	9
39636272	CQQYASSPRTF	298	194	104
39694084	CHQYDGSSHTF	1	1	0
39694085	CQRYDQSLWTF	27	18	9
39694571	CHQYGGSPFAF	2	2	0
39694575	CQHYGSSPIAF	2	2	0
39694579	CAQGIHLPLTF	1	1	0
39694580	CMQGMHLPLTF	12	9	3
39694688	CQQYYHAPYTF	7	7	0
39694737	CQQHHHLPLTF	3	3	0
39694746	CQECRSIGWTF	1	1	0
39694747	CLHYSSSSRTF	3	3	0
39694756	CMQGIPLPLTF	4	4	0
39694772	CQQSYSSRLSF	5	4	1
39694792	CQQYDTGLFTF	2	2	0
39694796	CQQFGTSRWTF	2	2	0
39694800	CQQSYNTPFTF	341	209	132
39766069	CQKDNSAPPAF	1	1	0
39766070	CKQYDDWPRTF	1	1	0
39766071	CQQYYNTPFTF	303	194	109
39824853	CQQYYGFQWTF	1	1	0
39824854	CQHYHNWPITF	26	19	7
39825348	CQQYGGSPHTF	33	29	4
39826305	CQQYRNTPWTF	6	6	0
39826341	CMQGTHTIYTF	1	1	0
39826342	CLQGSHWPVTF	6	3	3
39826360	CQQYGNLLWTF	8	7	1
39826416	CQLFGSSEVTF	2	1	1
39826418	CHQYYSSPPTF	102	82	20
39834782	CQQCHAYPLTF	7	6	1
39834824	CQQHYSVPFTF	24	23	1
39835376	CQEFNNYPITF	2	2	0
39835380	CLQDYSGHYSF	2	1	1
39835382	CLQYNSYPPTF	114	96	18
39846326	CLHYYTFPRTF	13	10	3
39846456	CQQYYSTPYTF	1305	431	874
40408911	CQQYFHTPRTF	9	6	3
40408965	CQQYFGIPRTF	9	8	1
40409037	CQQFSLYPLTF	5	5	0
40409062	CQQYDYWPYTF	15	13	2
40409257	CMQGSQFPLTF	28	26	2
40409985	CMQGLQRPYTF	13	12	1
40410141	CMQSLQTPFTF	306	185	121
40466751	CQQYNSGPLTF	4	4	0
40466767	CQQSYKTPRTF	92	76	16
40473759	CHQYYGSPRPF	1	1	0
40473760	CQQSYIATYNF	1	1	0
40473761	CMQSVQFPITF	12	12	0
40473905	CQQYGSSQLTF	122	96	26
40485617	CHHSGSSPWTF	2	2	0
40485621	CQQYFISPLTF	18	17	1
40485927	CQQAYTTPETF	1	1	0
40485928	CQQYYSTPSTF	198	146	52
40514836	CVQSRQFPRTF	2	2	0
40514840	CQQSFSVPFTF	54	44	10
40517216	CHQSYSSPNTF	5	5	0
40517241	CLQHNTYPRTF	421	245	176
40620386	CMQGTHRPYTF	33	27	6
40621277	CQQCYSSPQTF	4	4	0
40621293	CLHHNTYPRTF	16	13	3
40621501	CHQSSNLPYTF	45	40	5
40623301	CQQANSFPITF	815	375	440
40928926	CQQSYIATYTF	2	2	0
40928930	CEQAGSAPYTF	1	1	0
40928931	CQRYARAPWTF	1	1	0
40928932	CLQHNIYPYTF	55	44	11
40931352	CLQTYLSPYTF	1	1	0
40931353	CQQYNSHLYTF	38	34	4
40932645	CQQNADSPFTF	1	1	0
40932646	CQLYNSYPLTF	5	5	0
40932671	CQQLKSYPFTF	85	72	13
40938791	CLHRNSWPLAF	1	1	0
40938792	CQQYRRAPVTF	2	2	0
40938796	CQQYNGWPLTF	117	83	34
40948507	CNQYYDAPISF	1	1	0
40948508	CQQYRSSPVTF	12	12	0
40948652	CQQYYNSPYTF	170	123	47
40969562	CQHYTDWPYIF	3	1	2
40969565	CHQYFSFPWTF	5	5	0
40969590	CMQALQTPISF	36	35	1
40970850	CHQYNQWPFTF	1	1	0
40970851	CLQTTHWPLTF	6	5	1
40970881	CQKYNSAPPTF	234	175	59
41011831	CQQYHSTPYTF	265	173	92
41057676	CMQTLQKTYTF	1	1	0
41057677	CQQVNSFPTAF	1	1	0
41057678	CQQYYRYSFTF	1	1	0
41057679	CQQSYSALWTF	80	71	9
41063359	CQQSHSSPWTF	110	91	19
41073369	CQQSYTTPLSF	52	44	8
41075657	CQQYKRNPWTF	1	1	0
41075658	CQQYYTVPLTF	80	65	15
41080858	CMQGRSGPYTF	2	1	1
41080860	CQQSYSAPRTF	469	274	195
41209366	CQQYYTCLFTF	1	1	0
41209367	CQQYSNTPRTF	37	32	5
41210551	CMQAIHWPRTF	28	25	3
41211251	CQQSYSTPGTF	321	206	115
41277377	CQQYNDYPETF	5	5	0
41277402	CTQGTQFPHTF	9	9	0
41277483	CQQYGSSEGTF	6	5	1
41277513	CQQYCGVPLTF	4	2	2
41277521	CQQYYSTPPMF	14	14	0
41277717	CQQYYAAPVTF	11	8	3
41277805	CEQYGSSPRTF	92	67	25
41283969	CQQYAVSPRTF	30	27	3
41284779	CQQYDGWPRTF	36	32	4
41285931	CQQNYNRPVPF	1	1	0
41285932	CQQRSKWPITF	118	92	26
41296788	CQQYYSPPLTF	556	276	280
41450244	CQRYNDWPRAF	1	1	0
41450245	CTQASQFPHTF	6	4	2
41450269	CLQDYMYPWTF	13	11	2
41450412	CLQFGNSPWTF	1	1	0
41450413	CQQHHSYPFTF	11	10	1
41450523	CQRYANTPRTF	2	1	1
41450525	CQQHYTTPFTF	46	36	10
41452181	CQQRSNWPLAF	55	51	4
41454986	CQQYYATPLTF	272	192	80
41507210	CQQRTSWMYTF	3	3	0
41507219	CTQATHFPHTF	11	10	1
41507329	CQQYYTTSPTF	71	62	9
41511731	CQQSYGVPWTF	32	30	2
41512691	CQQYSSSMLTF	1	1	0
41512692	CQQYGLAPRTF	2	2	0
41512696	CQQFGSSRWTF	37	34	3
41513954	CMQGIQRPYTF	9	9	0
41514035	CQQYYSTPRTF	970	393	577
41895245	CMQGLQVPHTF	8	7	1
41895301	CQQALQVPATF	5	2	3
41895311	CQQLYTYPLTF	77	67	10
41900470	CQQYYNAPLTF	131	102	29
41913832	CQQANSFPYTF	893	358	535
42233526	CQQCHTYTLTF	1	1	0
42233527	CQQVNSLPRTF	5	5	0
42233552	CFQHNSFPRTF	1	1	0
42233553	CLRYNDFHLTF	4	2	2
42233561	CQQYSSTPLTF	181	141	40
42259082	CHQNSDFRLTF	1	1	0
42259083	CMQALQTPITF	1062	408	654
42692379	CVQSTQFPRTF	7	7	0
42692428	CMQALRAPYTF	19	17	2
42692751	CQQCHTYPLTF	9	8	1
42692823	CQQLSEYPLTF	3	2	1
42692829	CMQALQFPKTF	2	2	0
42692833	CQQYYHQPITF	3	1	2
42692836	CEQYGDSPRTF	15	13	2
42693031	CHQNSDFPLTF	2	2	0
42693035	CQHRKNWPRTF	4	3	1
42693047	CQQYYDSPYTF	84	71	13
42699011	CMQALEAPITF	12	11	1
42699143	CQQGYSCPLTF	1	1	0
42699144	CQQRSTWPLTF	441	247	194
42808071	CQQYYGLPRTF	67	52	15
42811555	CQQYNSNLYTF	43	37	6
42813146	CQQYHTAPLTF	53	44	9
42815478	CQQTYSSPLTF	251	169	82
42857897	CQQHISHPLTF	1	1	0
42857898	CQHYRSSPLTF	7	6	1
42857940	CQQYSSYPLTF	478	261	217
42982698	CMQSADWPMTF	1	1	0
42982699	CQQYNSWPLTF	454	251	203
43096653	CQQSHRIPITF	2	2	0
43096657	CLQYHSYPPTF	17	13	4
43096878	CHHYNSYSQTF	3	3	0
43096887	CLQVLQIPHTF	3	2	1
43096893	CQQCYATPLTF	8	7	1
43096949	CQQYANLPWTF	18	17	1
43097255	CQQYDTSQLSF	1	1	0
43097256	CQQSHSTPYTF	415	229	186
43192291	CHQYYDAPLTF	13	11	2
43192434	CQQSYTAPYTF	175	127	48
43214659	CQQYGSSTDTF	6	6	0
43214695	CQQYSSWPITF	39	29	10
43215826	CQQYNKPPFTF	2	1	1
43215828	CQVFVTSKWTF	1	1	0
43215829	CQKDNSAPPTF	1	1	0
43215830	CQHYRSSTGTF	2	2	0
43215834	CQQYAISPLTF	73	60	13
43220214	CQQYDSAPRTF	35	29	6
43221229	CMKALQTPITF	4	4	0
43221245	CQQNYNRPVTF	1	1	0
43221246	CQQYNHYPETF	2	2	0
43221250	CLQHHTYPRTF	59	51	8
43224259	CQKYNTVPWTF	33	29	4
43225216	CQQYSSSTLTF	6	6	0
43225252	CQQYTEVPRTF	2	2	0
43225256	CHQSYSPPWTF	15	13	2
43225451	CQQYYYTPLTF	150	114	36
43242551	CMQGIHLPLTF	144	75	69
43253351	CQQYDVYPLTF	48	39	9
43255223	CQQYGDFTRTF	1	1	0
43255224	CQQYVDTPLTF	5	4	1
43255244	CLQALQTPITF	19	17	2
43255567	CQQYSNWLQTF	3	3	0
43255576	CLQDSSGHYSF	1	1	0
43255577	CLPYNSYPPTF	1	1	0
43255578	CQQYSTSTLTF	7	7	0
43255627	CHQYYSSPNTF	10	10	0
43255727	CQQSYVSPDTF	1	1	0
43255728	CQQLIYYPLTF	3	3	0
43255737	CQQGYSSPRTF	65	57	8
43259442	CQQANRFPITF	77	68	9
43264678	CMQALRIPYIF	1	1	0
43264679	CTQTTHWPWTF	18	14	4
43264931	CLQGTDVPYTF	1	1	0
43264932	CMQGLQTPYTF	1083	393	690
43690551	CQQLNTSPRTF	12	10	2
43690671	CQQYKNWPPTF	57	48	9
43693407	CMQGIQSPYTF	9	8	1
43693479	CQQYYSVPRTF	145	113	32
43709864	CLQHRSYPRTF	21	19	2
43710263	CQQYYGFPRTF	41	32	9
43711575	CHQYYSFPWTF	22	19	3
43711993	CQQYDTYPYTF	329	205	124
43779438	CMQSLQTPGTF	48	41	7
43781406	CQQSYSNKCAF	1	1	0
43781407	CQQYYNTPLTF	659	324	335
43994923	CQQYDDWPRTF	239	174	65
44036509	CQQYNSYSYTF	802	358	444
44323625	CMQGLPPPVTF	1	1	0
44323626	CQQSKTLPLTF	5	4	1
44323646	CMQALIAPYTF	2	2	0
44323650	CLQGSHWPFTF	11	8	3
44323738	CQSFVSSTGTF	1	1	0
44323739	CQHSKNWPRTF	2	2	0
44323743	CHQYYSRPLTF	19	17	2
44324066	CQQSFQTPWTF	7	6	1
44324108	CHHRSQWPVTF	3	1	2
44324111	CAQTLQTLPTF	2	2	0
44324115	CMQALQTVFTF	50	44	6
44326315	CQQYGRSPLTF	621	316	305
44522551	CQQYNNWPLIF	48	47	1
44524807	CLHARQTPPTF	1	1	0
44524808	CMQGTHWSYTF	44	36	8
44526392	CMQGSHPIYPF	1	1	0
44526393	CTQATQFPHTF	45	30	15
44527743	CLQDYHYPLTF	19	18	1
44528085	CQRYDDVPRTF	3	2	1
44528091	CQQYRDSPGTF	4	3	1
44528103	CQQPHSFPLTF	14	13	1
44528285	CQQHTRSPITF	1	1	0
44528286	CQQAYDNPHTF	1	1	0
44528287	CTQDTQFPHTF	1	1	0
44528288	CQQYSSSPYTF	286	194	92
44583772	CHQFYDAPLTF	1	1	0
44583773	CQQYGSSPVTF	765	354	411
44854583	CQEYRTSDWTF	1	1	0
44854584	CLQTIQFPLTF	6	6	0
44854620	CQQYDGYPWTF	74	67	7
44859578	CQQYNVWPLTF	78	65	13
44864648	CQQYKSYPLTF	616	308	308
45054376	CQKYNSAPLTF	1008	386	622
45443464	CQQYDSSSWTF	103	84	19
45452116	CQQYYITPLTF	287	188	99
45506072	CQQSYKTPLTF	108	87	21
45515468	CQQSDNHHPTF	4	4	0
45515484	CQQTHNSPCTF	1	1	0
45515485	CQQSYTSPLTF	219	156	63
45549649	CQQYDNLVLTF	49	43	6
45551756	CQQYGASPRTF	219	158	61
45586358	CQQYGDSPVTF	136	100	36
45599958	CQQYGTSPYTF	772	356	416
45874790	CQHHGGSLITF	1	1	0
45874791	CQQTYVTPRTF	15	14	1
45875001	CQQYNNRPPSF	3	3	0
45875010	CQHYNSFSPTF	13	10	3
45875140	CQENDFTLGTF	1	1	0
45875141	CQRYDNLPWTF	3	3	0
45875150	CQQSLTSPQTF	2	2	0
45875154	CQQYYDYPFTF	50	45	5
45877404	CQQTYIAPYSF	5	4	1
45877424	CQQYKTFPWTF	70	58	12
45881484	CLQRRNWPLTF	16	15	1
45881724	CQQSYISPPTF	96	82	14
45889596	CQQYDSWPRTF	139	114	25
45905442	CQQFYDTPYSF	7	5	2
45905477	CQQTFSDTYTF	2	1	1
45905479	CQQSYNTPWTF	549	290	259
46064689	CLQDNTYPLTF	43	38	5
46066323	CQHRANWPVTF	8	6	2
46066371	CMQATQFPLTF	581	297	284
46238928	CQQYDNLPYTF	980	395	585
46626028	CRQRRNWPLTF	5	2	3
46626038	CHQYDTFPWTF	10	10	0
46626138	CQQSNKWPLTF	13	13	0
46626307	CQQYGSSPWAF	130	102	28
46639567	CQQYYSDPLTF	93	72	21
46646263	CQQYNNWPRTF	1315	446	869
47232753	CQQYEIWPPPF	1	1	0
47232754	CHQSRSFPLTF	25	21	4
47233279	CMQGIHRPYTF	5	4	1
47233299	CQQSYSTPLAF	128	108	20
47247123	CQQYYNVPRTF	103	82	21
47255569	CQQSYNFPRTF	118	102	16
47267605	CQQYESAPYNF	1	1	0
47267606	CQQYGSSPYSF	233	156	77
47303954	CMQALQTPRSF	132	93	39
47316230	CQNYGRSSFTF	1	1	0
47316231	CQQYNSYSYSF	102	84	18
47324799	CQQTNGLPFTF	6	6	0
47324835	CQQSYSTLLTF	393	235	158
47417190	CQQSYSNLFSF	4	4	0
47417206	CQQAKSFPYTF	191	133	58
47442609	CQQYHSYPWTF	327	210	117
47511279	CQQYNDYRYTF	5	5	0
47511304	CQQYDFLPLTF	47	38	9
47513090	CQHRYDYPITF	3	3	0
47513099	CQQYNSSPLTF	214	153	61
47545841	CQQYDSLPITF	325	206	119
47612791	CLQHDSYPFTF	44	38	6
47614463	CQQYGSAPITF	98	80	18
47622303	CLQHNSYPPTF	475	259	216
47745328	CQQYVTSPYTF	139	110	29
47760618	CLQHHTYPYTF	77	69	8
47765931	CLQDYDYPITF	19	17	2
47766254	CMQALQTPFTF	1135	424	711
48247494	CLQHNSYPYTF	794	344	450
48520630	CLQYKTYPWTF	33	29	4
48521587	CQQTYDNPPTF	1	1	0
48521588	CMQSRQIPWTF	5	5	0
48521613	CQQYDTAAGTF	1	1	0
48521614	CMQDTHWPWTF	39	30	9
48522784	CLQHTILPFTF	1	1	0
48522785	CQQYYSTPHTF	409	245	164
48622990	CQQYYSSPHTF	142	110	32
48638610	CQQYGSSLLTF	479	277	202
48771293	CHQYNNWPRTF	234	163	71
48809435	CMQGSNWPYTF	17	14	3
48809673	CQQTNNFPLTF	125	89	36
48820798	CLQHNTFPPTF	54	46	8
48823282	CQQFYGSPRTF	9	9	0
48823363	CQQYGSSPKTF	559	291	268
48986032	CMQATFWPYTF	21	21	0
48986473	CQQATSLPLTF	14	14	0
48986669	CLQHNSYPFTF	522	280	242
49132829	CMQDTYWPWTF	2	2	0
49132833	CQQYANSPRTF	154	111	43
49149927	CQQTDSFPLTF	163	123	40
49169976	CHQYYGSPFTF	25	23	2
49170551	CLQHNSCPPTF	4	4	0
49170567	CQQYGNSLWTF	177	131	46
49193754	CYQFYYSPRTF	1	1	0
49193755	CQKYGSSQLTF	1	1	0
49193756	CQQYYITPPTF	169	127	42
49215219	CLQHSSYPFTF	62	53	9
49218505	CQQSFRTPPTF	37	34	3
49219763	CQQYAYSPYTF	28	26	2
49220491	CLQHSYYPFTF	5	3	2
49220506	CQQSYSNLVTF	20	18	2
49220866	CQQYYSNPRTF	351	212	139
49295278	CLQLYLYPLSF	1	1	0
49295279	CLQHYHYPYSF	1	1	0
49295280	CLQHYRFPYSF	1	1	0
49295281	CLQHNDYPYTF	100	84	16
49303681	CQQYFTSPYRF	1	1	0
49303682	CLQHGIYPYIF	1	1	0
49303683	CQQYDLSPKRF	1	1	0
49303684	CMQGTHFPPSF	1	1	0
49303685	CQQYGTSPRTF	695	334	361
49535815	CQQSYTPPRTF	91	72	19
49542367	CQQYGSSPITF	1111	421	690
50010098	CMQDKFWPWTF	1	1	0
50010099	CHQYYDSPRTF	12	12	0
50010243	CMQGLQPPYTF	169	105	64
50027988	CQHYSDYVPTF	1	1	0
50027989	CQQYYTSPYTF	299	204	95
50088985	CMQDIFWPWTF	1	1	0
50088986	CLQHNTYPYTF	411	241	170
50188037	CQHYDANSGTF	1	1	0
50188038	CQQYHTYSPTF	18	17	1
50188344	CQQYGSSLYTF	516	293	223
50339532	CQQYYLTPFTF	72	50	22
50343132	CMQATHWPYTF	549	271	278
50491911	CQQYNDWPRTF	812	358	454
50782607	CQQRGGWPLTF	52	48	4
50785103	CLQYNFYPLTF	8	8	0
50785167	CLQHNFLPYTF	1	1	0
50785168	CLQHHTFPFSF	2	2	0
50785172	CLQHNSFPYTF	209	148	61
50816104	CQQYNKYPITF	26	19	7
50816598	CMQSFQIPWTF	2	1	1
50816600	CLQHNSHPYTF	71	49	22
50820079	CHQYYSIPYTF	118	87	31
50830345	CLQHNTLPYTF	5	5	0
50830370	CQQYGSSPYTF	1515	450	1065
51512120	CQQYDSVPWTF	17	16	1
51512392	CQQRANWPRTF	101	79	22
51520371	CQQYNNWPYTF	848	367	481
51831587	CQHYGGAPYTF	6	6	0
51831623	CLQHYSYPYTF	93	73	20
51838412	CQQYSDSLITF	4	4	0
51838428	CQQYFDPQYTF	1	1	0
51838429	CLQHSSYPFSF	3	3	0
51838438	CMQGLKFPLTF	1	1	0
51838439	CQKYDGAPWTF	88	74	14
51844951	CQQYDTSAGTF	1	1	0
51844952	CQQYYSTPVTF	373	232	141
51931488	CQHYGTSPYPF	8	7	1
51931544	CLQHHTFPFTF	13	12	1
51931700	CQQYNRYSPTF	45	36	9
51933320	CLQHNTFPYTF	79	72	7
51939008	CLQHTTYPYTF	21	17	4
51939365	CQHYADSPWAF	2	2	0
51939369	CQQYYSIPATF	24	24	0
51939945	CMQDKYWPWTF	2	2	0
51939949	CHQSYTFPYTF	1	1	0
51939950	CQQFYDSPRTF	3	3	0
51939959	CMEDAHWPWTF	1	1	0
51939960	CMQTTHWPYTF	59	51	8
51942969	CQQYESSPYTF	104	83	21
51951601	CQQHYSTPLTF	153	117	36
51969502	CMQAAEFPHTF	7	5	2
51969537	CQQRSDRPLTF	24	22	2
51970065	CMQGPQTPYTF	3	3	0
51970074	CMQDIYWPWTF	1	1	0
51970075	CQQYGNSPLSF	32	28	4
51970971	CLQHNNFPYTF	40	35	5
51972371	CYQYYDSPRTF	2	1	1
51972373	CLQDSDTPWTF	1	1	0
51972374	CQQYNDFSFTF	2	2	0
51972378	CMQALQTSLAF	2	2	0
51972382	CQQYYRWPFTF	3	3	0
51972391	CLQHNTYPPTF	226	151	75
52006517	CQQSYRSPYTF	109	82	27
52015455	CLQHYDFPYTF	7	7	0
52015504	CLQHNSFPPTF	106	92	14
52025256	CMQGLQTPPTF	482	274	208
52157324	CHQYGSSPHTF	86	74	12
52163688	CQQSFHTPRTF	8	8	0
52163752	CQQLNSYMYSF	2	2	0
52163756	CLQHNSYPQTF	187	139	48
52189749	CQHYAGSPWAF	1	1	0
52189750	CQQSYDTPFTF	100	77	23
52197450	CLQDSNPPWTF	2	2	0
52197454	CQQSYSTPQTF	638	333	305
52409908	CLHHNSDFLTF	1	1	0
52409909	CLQHNTYPQTF	58	48	10
52412693	CLQDYGSPWTF	3	3	0
52412702	CQQYFSIPYTF	87	74	13
52419140	CLQHKYYPYTF	2	2	0
52419144	CHQYGSSPSTF	55	51	4
52421949	CQQYYSPTWTF	20	17	3
52422289	CMQDTSWPWTF	1	1	0
52422290	CQQYNSYPYTF	1318	436	882
52996938	CLQHYRDPYTF	1	1	0
52996939	CLQHNTFPFTF	49	45	4
52999144	CQQYYSSPYTF	722	335	387
53241014	CLQHNYYPYTF	13	11	2
53241157	CQQNHDYPWTF	1	1	0
53241158	CQQYYSVPYTF	333	209	124
53310755	CQHRATWPRTF	2	2	0
53310759	CLQHNDFPPTF	10	10	0
53310859	CLQHGIHPYIF	1	1	0
53310860	CQQFYYSPRTF	9	6	3
53310914	CLQHYSDPYTF	5	5	0
53310939	CQQYESLPFTF	51	45	6
53313234	CQKYNTAPLTF	180	125	55
53335734	CQQFGSSQWTF	12	12	0
53335878	CFQFYGSPRTF	1	1	0
53335879	CQQYHSHPFTF	7	6	1
53335921	CQQYFDPLYTF	2	2	0
53335925	CQQYHTLPYTF	43	39	4
53337602	CLQHTDYPFTF	1	1	0
53337603	CQQANSFSPTF	5	4	1
53337623	CQQYDSSPKRF	1	1	0
53337624	CQQYKRYARTF	1	1	0
53337625	CQQYGRLPPTF	18	17	1
53337931	CLQHNSYPFSF	29	27	2
53338714	CLQHNHYPYTF	19	17	2
53339037	CQQTNSFPFTF	219	146	73
53371011	CLQHNTYPYIF	11	11	0
53371132	CQQYFGTPSTF	7	6	1
53371174	CQQTNSFPLTF	540	276	264
53520214	CMQVLQNPLTF	18	15	3
53520484	CQQYDSSTWTF	17	15	2
53520739	CMRGTAWPHSF	1	1	0
53520740	CQKYNSYPYTF	33	31	2
53521763	CLQHNNFPFSF	2	2	0
53521767	CQQTTSFPLTF	53	43	10
53524046	CLQDTHWPWTF	8	7	1
53524102	CQQYNNWPQTF	632	334	298
53735190	CYQYYSSPRTF	3	3	0
53735199	CQQYDSSPRAF	11	11	0
53735320	CLQHNSFPHTF	43	35	8
53736825	CQQYSTALYTF	2	2	0
53736829	CLQHYTFPPTF	6	5	1
53736859	CLQHSYYPHTF	1	1	0
53736860	CIQSTQFPHTF	7	5	2
53736895	CMQDSYWPWTF	1	1	0
53736896	CMQILQTPHTF	5	5	0
53736921	CLQHNNFPFTF	25	24	1
53737521	CQQYSSTPYTF	198	141	57
53765439	CLQHSNFPFTF	4	4	0
53765455	CMQDAHWPWTF	13	11	2
53765598	CQQTSSLPHTF	4	3	1
53765610	CMRGTAWPHTF	1	1	0
53765611	CQQYDTSPFTF	193	143	50
53793210	CQQYNTYSATF	53	48	5
53795754	CMQDTYWPWSF	1	1	0
53795755	CHQYIRAPYTF	1	1	0
53795756	CLQHNTDPYTF	8	8	0
53795820	CQQTYNIPYTF	63	52	11
53799096	CLQHHTFPPTF	3	3	0
53799105	CLQHHSYPFTF	61	51	10
53802216	CMQDAQDPITF	10	9	1
53802306	CQQYAGAPLTF	13	13	0
53802475	CLQHDSYPPTF	46	41	5
53804361	CYQFYGSPRTF	1	1	0
53804362	CQQATSFPLTF	160	121	39
53823722	CQQYYSSPYRF	3	3	0
53823731	CQQYGNSPYTF	590	310	280
54006631	CLQHNSDPYTF	29	25	4
54007356	CMQSLQIPWTF	81	70	11
54013026	CQQCGDSPFTF	15	14	1
54013236	CQQYYSTLFTF	77	67	10
54018395	CHQYGSSPFTF	205	159	46
54050990	CLQHHTYLYTF	1	1	0
54050991	CMQATQFPYTF	783	342	441
54318777	CLQGLQTPFTF	27	21	6
54319344	CQQLGSSPITF	2	2	0
54319348	CQHHDNLPFTF	9	8	1
54319420	CLQHRNFPFTF	1	1	0
54319421	CMRGTSWPHTF	1	1	0
54319422	CHQRAKWPPTF	2	2	0
54319426	CQQYDDYSPTF	14	13	1
54319608	CQQTYSTSWTF	67	52	15
54323092	CLQHKIYPPTF	4	4	0
54323108	CLQHNNYPFTF	191	126	65
54347174	CLQDYNYPWTF	757	330	427
54596984	CLQHDTYPFTF	24	19	5
54597440	CQQGYSDPRTF	5	5	0
54597465	CQQTNAFPLTF	4	3	1
54597477	CQQSNSFPWTF	151	114	37
54614691	CMQGLHTPYTF	101	68	33
54621559	CLQDNDYPWTF	51	34	17
54623293	CMQGSHWPWTF	223	149	74
54656520	CHQYYTYPWTF	52	45	7
54658860	CQQYYTYPWTF	321	205	116
54724665	CQQYQSYSFTF	26	16	10
54725081	CQQYYNTPYIF	6	6	0
54725117	CQQSYNTPYTF	667	322	345
54939891	CMQALEPPYTF	196	110	86
54961451	CQQMHTFPQTF	1	1	0
54961452	CQQSFSSSLTF	13	8	5
54961556	CQQYYSLPRTF	206	141	65
54990602	CMQGIHVPYTF	9	5	4
54990647	CQQSYTSPPTF	167	113	54
55009518	CMQSIQRPRTF	1	1	0
55009519	CQHYYSAPYTF	53	39	14
55011586	CQQYGDSPYTF	367	210	157
55088656	CMQAQQTPITF	44	43	1
55090548	CQQYHMSPYTF	2	2	0
55090552	CQQYQDSPWTF	4	4	0
55090568	CQQYNSYSATF	112	97	15
55101432	CQQSYSTSRTF	71	58	13
55105550	CMQRKEFLLTF	2	2	0
55105554	CQHYHTYSYTF	4	4	0
55105570	CQQGYSDPLTF	11	8	3
55105658	CQQANTFPRTF	168	125	43
55126658	CQQYFGTPRTF	57	51	6
55129565	CQQYYSAPQTF	155	118	37
55147855	CQQSYSVFYTF	7	7	0
55147904	CMQTLQTPITF	254	178	76
55193116	CQQYGSSPCTF	187	129	58
55217239	CQQSYATPRTF	129	100	29
55230139	CQQHHTYPYTF	41	18	23
55230877	CQQYGASPFNF	23	17	6
55231268	CMQGTHSPLTF	32	23	9
55232004	CQQYENFPFTF	32	29	3
55232932	CMQALQIPRFF	72	24	48
55234660	CQQYDNLPLTF	1460	446	1014
55885820	CQQSYSTFFTF	31	25	6
55886595	CQQYNKWPFTF	114	96	18
55897539	CQHYGYSLLTF	3	2	1
55897545	CQQSYSLPLTF	384	228	156
55985097	CQQRSNWPATF	98	86	12
55993525	CQQYNTYPITF	323	209	114
56061032	CQQSYNYPRTF	39	36	3
56062436	CQQYDQWPRTF	22	19	3
56062854	CTQALQTPQTF	4	4	0
56062870	CEHANSFPISF	1	1	0
56062871	CQPFQNPPWTF	1	1	0
56062872	CQQYNSYPNTF	75	64	11
56067672	CQQTDSFPYMF	1	1	0
56067673	CMQTLPTPLTF	1	1	0
56067674	CHKYSQWALTF	1	1	0
56067675	CQRYYNAPWTF	6	6	0
56067711	CHQFTSHPFTF	1	1	0
56067712	CQQRGNWPLTF	534	285	249
56219902	CLQYGDSSWTF	3	2	1
56219908	CMQALQTPHAF	23	21	2
56220391	CQQSYRDRDTF	1	1	0
56220392	CQQYGSPPWTF	206	145	61
56250262	CQQLSGHPYTF	3	2	1
56250268	CQLYNSNSPTF	1	1	0
56250269	CQQNSTSPFTF	1	1	0
56250270	CHQYGSSPLAF	12	12	0
56250414	CQQYGISPGTF	57	48	9
56253150	CQQYSTSPITF	49	43	6
56255257	CQQTYNVPPTF	7	7	0
56255306	CQQYFSAPSTF	4	3	1
56255318	CQQFYSLPRTF	14	13	1
56255500	CMQGSHWPPTF	348	215	133
56330320	CQQYNSYLYTF	456	254	202
56446144	CQQYKTYPLTF	376	238	138
56535632	CMQALQTSISF	5	5	0
56535657	CQQYGNSPQTF	282	182	100
56586981	CQQLNTYPLTF	478	260	218
56711261	CQQYTDYPYTF	26	22	4
56711833	CQQYGRSPFPF	7	7	0
56711882	CQQANSLPRTF	103	79	24
56720019	CHQYGSSPLSF	13	13	0
56720188	CQHYGRTTYTF	1	1	0
56720189	CQHYDNLPITF	109	86	23
56729563	CMQTLQSPPTF	46	39	7
56731357	CQRYSSAPPIF	2	2	0
56731361	CQQHDTSPWTF	24	19	5
56731817	CQQYSDVPLTF	5	5	0
56731842	CQQYSSIPITF	19	18	1
56732184	CQQYSDSPYTF	50	47	3
56734534	CNQYYTTPYTF	1	1	0
56734535	CQQYDSYPLPF	6	6	0
56734571	CQQSYSVPITF	140	111	29
56750111	CHQSYNMPYTF	3	3	0
56750120	CQQYSSYSLTF	79	67	12
56755413	CQQANSLPFPF	3	3	0
56755422	CQQASTFPITF	20	19	1
56755802	CQQYYKTPPGF	2	2	0
56755806	CQQNHNLPLTF	12	11	1
56755938	CLQHDNFPLRF	2	2	0
56755942	CQQRFMWPLTF	3	3	0
56755951	CMQALQTPRKF	4	4	0
56755967	CQQYNSSPYTF	244	162	82
56795495	CMQGTLWPPTF	39	37	2
56796938	CQQYNGWPRTF	109	84	25
56806094	CQQYYNYPHTF	15	15	0
56806319	CMQSTQFPWTF	83	67	16
56811880	CQQYKSPPWTF	105	70	35
56819230	CQKYDSAPFTF	358	220	138
56897990	CQQYSATPATF	2	2	0
56897994	CQQYRYSPDTF	1	1	0
56897995	CQQYNNYPWTF	502	267	235
57032029	CLQDSSFPWTF	13	12	1
57032185	CQQYYSSPWTF	566	301	265
57202551	CQQTYKGPYTF	1	1	0
57202552	CQQYKSYPGTF	29	25	4
57203277	CPQYNSYSWTF	1	1	0
57203278	CQQYHDWPQTF	33	29	4
57204235	CQQYYDALWTF	3	3	0
57204244	CQQYGSSLRTF	214	153	61
57236986	CQHYKAYPLAF	1	1	0
57236987	CQQCGSSPYTF	133	110	23
57251617	CQQYYSFPGTF	19	18	1
57251959	CMQRAEFPYTF	10	10	0
57252059	CQQYYRIPLTF	69	64	5
57256475	CQQYNSEPWTF	7	7	0
57256524	CQQYDNSPQTF	64	54	10
57259980	CQQYDNLLLTF	208	159	49
57293052	CLQHHVYPRAF	1	1	0
57293053	CLQRITFPLTF	2	1	1
57293055	CQHYNIFPIAF	1	1	0
57293056	CQLSDTNPRTF	1	1	0
57293057	CQQYYTSPLTF	413	232	181
57388873	CLQSTLWPLTF	1	1	0
57388874	CLQMDNFPLTF	1	1	0
57388875	CQQYYIPPFTF	22	19	3
57389293	CQQYNNWPITF	507	285	222
57533788	CQQYNNPPWAF	1	1	0
57533789	CLQHISYPYTF	16	15	1
57534029	CQQYGPSPVTF	6	6	0
57534065	CQHYGSLPGTF	5	5	0
57534090	CQHYSGYSVTF	2	2	0
57534094	CQQFDNLPLTF	345	222	123
57610684	CQQYYYWPRTF	23	22	1
57611190	CHQSYNIPPTF	4	4	0
57611206	CQQYATSPWTF	284	190	94
57665166	CQQFKSYPLTF	218	146	72
57696994	CQHSYIPPYTF	10	8	2
57697074	CMHALKIPRTF	1	1	0
57697075	CMQGLQPPPTF	24	22	2
57697603	CQHYNSYSTTF	11	9	2
57697702	CQESYSHPYLF	1	1	0
57697703	CQQVNEYPYTF	2	2	0
57697707	CKQSYSSPVTF	1	1	0
57697708	CQQYASSPVTF	58	53	5
57700782	CQQYNSDSLTF	23	20	3
57701242	CQYSYVTPYTF	1	1	0
57701243	CQQSYSMPYTF	240	165	75
57740843	CQQFYSTPHTF	43	34	9
57742305	CQQYDKVPILF	1	1	0
57742306	CHPYSSYSWTF	1	1	0
57742307	CQQANYFPLTF	41	34	7
57743701	CLQTSSAPHTF	1	1	0
57743702	CQQCKAYPYSF	1	1	0
57743703	CQQGYSTPLTF	240	177	63
57786183	CMQARRPPYTF	2	2	0
57786187	CQLHNIWPLTF	1	1	0
57786188	CQHYDGSSWTF	5	5	0
57786213	CQQYNTYFRTF	78	70	8
57791673	CQQHYSSPRTF	31	31	0
57792634	CQQTYDAPVTF	1	1	0
57792635	CQQATSFPRTF	38	34	4
57793927	CQQYYTLPLTF	153	116	37
57811675	CQQRSNWLLTF	241	179	62
57854814	CHQSYGVPVTF	1	1	0
57854815	CQQLNSYPQTF	191	141	50
57881746	CQQFGGSRYTF	8	6	2
57881794	CQQNFVTPLSF	1	1	0
57881795	CHQSSLFPYTF	2	1	1
57881797	CQQCWRWPPTF	1	1	0
57881798	CQQYGWSPWTF	26	24	2
57882422	CLQDHTFPQTF	1	1	0
57882423	CQQHSSYPYIF	1	1	0
57882424	CQQSDSIPRTF	61	51	10
57885535	CQQFNSYHLTF	4	4	0
57885551	CQQYSGLPPTF	6	6	0
57885587	CQQYNSYPITF	740	347	393
58142367	CHQYFLSPLTF	6	5	1
58142397	CQQRVTWPLTF	13	13	0
58142566	CHQYYATPLTF	41	30	11
58143796	CQNYNSAPVIF	1	1	0
58143797	CMQGRQTPITF	20	18	2
58144157	CQQSYSHPYIF	1	1	0
58144158	CQQYHQTVRSF	1	1	0
58144159	CMQTLETPRTF	48	42	6
58146175	CQQYGTSPQTF	353	218	135
58223129	CQQGYNTPWTF	55	50	5
58225879	CQKYNLPPSTF	1	1	0
58225880	CQQYGSPPRTF	249	173	76
58268957	CQQHFGPPITF	1	1	0
58268958	CQQGYSAPFTF	35	34	1
58270148	CKQSYTAPLTF	1	1	0
58270149	CQQFSGNPPTF	1	1	0
58270150	CQQYHTSPWTF	122	99	23
58282228	CQQYNGHSDTF	2	1	1
58282230	CQQYSSAPWTF	48	42	6
58284246	CQQYYSNVRTF	6	6	0
58284282	CMQDTGWPYTF	2	1	1
58284284	CQKRAKWHPVF	1	1	0
58284285	CQQFDSYPLTF	178	126	52
58306713	CLQQNSYPRTF	56	42	14
58309065	CQQSYDVPPTF	4	4	0
58309081	CQQYYNGPLTF	13	13	0
58309250	CMQALQTPIAF	34	33	1
58310372	CHMYSSAPRSF	1	1	0
58310373	CQEANSFPITF	7	7	0
58310422	CQQFHSSPFTF	18	15	3
58310692	CHQTYGAPWTF	3	3	0
58310701	CMQARRPPDTF	1	1	0
58310702	CQRYNSAPRTF	89	71	18
58317021	CQQRNNWPPTF	214	157	57
58350619	CQQLNSFLITF	4	4	0
58350635	CHQYYSNPITF	6	5	1
58350665	CHQYYTTPYTF	187	139	48
58376658	CQQIYRTPYTF	14	10	4
58376798	CQQYYTFPLTF	162	115	47
58395428	CQQAYSFSWTF	1	1	0
58395429	CQQYQTYSWTF	22	18	4
58395825	CQQYGRSQWTF	41	37	4
58397342	CMQPLQTPYTF	403	226	177
58488420	CMQALKLPRTF	1	1	0
58488421	CQQSYSMPLTF	209	148	61
58519353	CQQYDNHLYTF	4	4	0
58519369	CQQYDSYLYTF	79	71	8
58524978	CHQYFSTPHTF	10	7	3
58525048	CMQTLQYPINF	1	1	0
58525049	CQQYYSNPYTF	169	130	39
58547019	CQQYVRSPYTF	61	56	5
58550435	CQQYSGTPNTF	1	1	0
58550436	CQKCGSSPLTF	2	1	1
58550438	CQQVTSFPFTF	2	2	0
58550442	CRQSYSSIWTF	1	1	0
58550443	CHHYNSYSPTF	3	3	0
58550452	CQHVNGSPLTF	1	1	0
58550453	CQQSDSFPRTF	72	63	9
58554989	CLQRSAFPLTF	1	1	0
58554990	CHKYDNAPLTF	4	4	0
58555006	CHRYNTYPWTF	2	2	0
58555010	CQHFDNIPPTF	1	1	0
58555011	CQKYNAAPPTF	13	12	1
58555167	CQQFNSYLLTF	45	37	8
58556832	CQQYRSSPRTF	70	57	13
58560822	CQQSYIASWTF	3	3	0
58560831	CMQALNIPRSF	1	1	0
58560832	CQESHSNLWTF	1	1	0
58560833	CQKYSGAPPTF	12	10	2
58560953	CLQSNDYAQTF	1	1	0
58560954	CQHYGRSPFTF	46	36	10
58562610	CQQYFSYPYTF	52	46	6
58565002	CQQYQNYPGTF	4	4	0
58565018	CQQRSSWPRTF	282	193	89
58619444	CQHYFHAPQTF	1	1	0
58619445	CQQYSRSPRTF	94	76	18
58626589	CQQYSTSQWTF	4	4	0
58626605	CQQYNSDPWTF	94	72	22
58633373	CQQYDSYPITF	287	194	93
58689051	CQQRHNWPLTF	137	103	34
58703162	CMQGTHWPFTF	660	326	334
58918322	CQQYSGAPWTF	4	4	0
58918338	CHQYGSYLRTF	1	1	0
58918339	CQQSFSSPWTF	141	105	36
58933144	CQKFDSAPYTF	5	5	0
58933169	CHQHYSAPYTF	2	2	0
58933173	CQQSRRSFYTF	1	1	0
58933174	CQQSYTTPFTF	501	272	229
59069446	CQQYSAYPCTF	2	2	0
59069450	CHQCTSYPFTF	1	1	0
59069451	CQQFGSSPWTF	288	192	96
59124747	CQQSYSTPYIF	63	55	8
59128212	CQQRSIWPLTF	231	163	68
59165865	CQQYSNWPQTF	73	59	14
59170172	CQQYAGSPGTF	53	44	9
59172504	CQHHSSSRSTF	2	2	0
59172508	CQQYYGHPYTF	9	7	2
59172571	CQQYYDIPLTF	183	124	59
59195263	CQQYGSTPWTF	178	136	42
59219471	CQQVYTYPYSF	2	2	0
59219475	CQQLDTYPRTF	56	46	10
59222051	CQQYYAYPWTF	35	34	1
59223241	CMQGLKDPLTF	1	1	0
59223242	CQQYNDWTYTF	5	5	0
59223267	CQPFPLSSWTF	1	1	0
59223268	CQQYASIPWTF	7	7	0
59223317	CQHSYITPYTF	26	23	3
59223915	CQQYNNWRGIF	3	3	0
59223924	CQQYKSNFLSF	1	1	0
59223925	CLHALQTPWTF	1	1	0
59223926	CQQYHDALWKF	1	1	0
59223927	CQHYDSTPWTF	2	2	0
59223931	CQQYNNVPLTF	44	38	6
59225603	CQQRSNWPETF	61	48	13
59228531	CHQFTSFPFTF	1	1	0
59228532	CHQSSSFPWTF	90	71	19
59234922	CQQYGDSTRTF	11	10	1
59235032	CQQRSSKSLTF	1	1	0
59235033	CQQRINWPPTF	79	68	11
59240405	CQQFYTYPPTF	6	6	0
59240441	CQKYTSAPFTF	20	18	2
59240801	CQQYHSTPFTF	125	87	38
59251676	CQQYERFPWTF	2	2	0
59251680	CHQRSSLPRSF	1	1	0
59251681	CHQSYTTPRTF	40	33	7
59253001	CQQRFNWPLTF	193	135	58
59279056	CQHYNSYSWTF	162	123	39
59298982	CQQYNDWSPTF	2	2	0
59298986	CQQYRTSSWTF	6	6	0
59299022	CMQALHTPWSF	1	1	0
59299023	CQQSSSTPPTF	125	99	26
59311398	CQQYSSYFFTF	6	6	0
59311434	CMQATRRPYTF	1	1	0
59311435	CQQDNSFPFTF	3	3	0
59311444	CHQSTTLPWTF	16	16	0
59311700	CQQYNSYALTF	50	44	6
59313900	CQQNYSAPRTF	3	3	0
59313909	CQQYNTYSWTF	428	242	186
59417485	CMKHLQNPGSF	1	1	0
59417486	CLQHRSYPWTF	25	24	1
59418086	CQQYGNSPRTF	634	313	321
59616528	CQQFDILPLTF	27	24	3
59617176	CMQALKIPWTF	4	3	1
59617188	CQQYYTYPLTF	369	225	144
59700213	CQQYLSAPYAF	1	1	0
59700214	CMQARQTPITF	108	90	18
59709934	CMQSIQHPHTF	1	1	0
59709935	CQHYTSYSATF	1	1	0
59709936	CQQYNSDLWTF	17	17	0
59710225	CQMYSSAPRSF	1	1	0
59710226	CMQSIQLHRTF	4	3	1
59710238	CQQFNTYPLTF	230	154	76
59745658	CMQARRTPYTF	4	3	1
59745670	CMQALHSPLTF	27	25	2
59746345	CQQTYSTPLTF	513	271	242
59885368	CQHYNTWPRTF	28	24	4
59886040	CQQANSFPFTF	886	378	508
60220948	CHQSSTLPYTF	83	71	12
60226841	CQQYNTYPRTF	318	210	108
60293621	CQQYRQTVMTF	1	1	0
60293622	CQQCNSYPYTF	67	62	5
60297776	CLQDYDYPLTF	199	143	56
60326233	CQQFSRYPVTF	3	3	0
60326242	CMQALLAPFTF	3	3	0
60326251	CQQYNDYPYTF	240	161	79
60364891	CQQTYNFPRTF	35	30	5
60365941	CLQHNRYPWTF	68	60	8
60370021	CQQYGSSPETF	571	317	254
60551028	CHQHAGIPFTF	1	1	0
60551029	CPQYKTYPLTF	1	1	0
60551030	CHLFDRSQYTF	1	1	0
60551031	CQQYYSIPWTF	501	249	252
60675780	CQQSSITPWTF	48	45	3
60677940	CQQRSNLPFPF	1	1	0
60677941	CHHYYVTPITF	1	1	0
60677942	CQLYFNAPQTF	1	1	0
60677943	CMQALETPRTF	332	213	119
60748659	CHQSYNVPVTF	2	2	0
60748663	CQQGYNTPHTF	15	13	2
60748858	CQQYYSGPQAF	3	3	0
60748867	CMQALQTPDTF	164	133	31
60770679	CQQSYTTTFTF	6	6	0
60770715	CQQYKTYPWTF	300	198	102
60830115	CQQYHIAFLTF	1	1	0
60830116	CQKYDSYPLTF	12	12	0
60830260	CMQTLRPPYTF	7	6	1
60830302	CHQHFSTPRTF	1	1	0
60830303	CQQSYGNPFTF	12	11	1
60830435	CQQSSRPPRTF	5	5	0
60830460	CQQYHNWPVTF	23	22	1
60830966	CQQCSDSPWTF	2	2	0
60830970	CHQYVTSEWTF	1	1	0
60830971	CQQYFIYPYTF	3	3	0
60830980	CLQHINYPWTF	9	8	1
60831052	CQQYDSFPWTF	242	158	84
60869288	CQQTYGTPGTF	12	11	1
60869420	CQQYGHSPWAF	2	2	0
60869424	CQCCNNYPSAF	1	1	0
60869425	CQHFYIPPFTF	1	1	0
60869426	CQQRNKWPPTF	29	26	3
60870180	CMQALQTPLSF	193	136	57
60896428	CHQSTSIPHTF	2	2	0
60896432	CQQYFITPITF	54	38	16
60898484	CQQYYSLPTTF	7	7	0
60898533	CQQSVSTPLTF	5	4	1
60898553	CQQYSTVPRTF	9	7	2
60898616	CQPYNSYSWTF	9	9	0
60898697	CMQARETPRTF	12	10	2
60898817	CMQARVTPYTF	1	1	0
60898818	CQKCNGAPWTF	7	7	0
60898867	CMQGRLRPYTF	2	2	0
60898871	CLQDYDYHRTF	2	2	0
60898875	CMQTRHTPYTF	2	2	0
60898879	CQHYKSFPYFF	3	2	1
60898885	CQLYNSTSPTF	1	1	0
60898886	CLQYTHWPHTF	46	39	7
60900680	CQQCYSSMWAF	1	1	0
60900681	CHQYDNLPLIF	1	1	0
60900682	CMQGTNWPETF	2	1	1
60900684	CQQYDSAPWTF	46	41	5
60902570	CQQFYTSPPTF	34	32	2
60903658	CMQVLQTPDTF	14	13	1
60903840	CQQSHCTPWTF	1	1	0
60903841	CQQSCRTPYTF	4	4	0
60903857	CQQSYSTLYTF	471	261	210
61026788	CQQYYYTIWTF	2	2	0
61026792	CQQYHRYPLTF	58	49	9
61029634	CHHYGTSPRAF	2	2	0
61029638	CMQALQTPIPF	27	25	2
61030313	CQQSSKTPWTF	13	13	0
61030482	CQHLNFHPHAF	1	1	0
61030483	CQQYYSNVPTF	1	1	0
61030484	CVQSLQIPLAF	1	1	0
61030485	CQQYFRTPWTF	34	31	3
61031539	CLQHNNYLRTF	3	3	0
61031548	CQQYGSSPQTF	923	387	536
61388749	CQQFHQYPLSF	1	1	0
61388750	CREVLQSPWTF	1	1	0
61388751	CQQRSSWPQAF	6	5	1
61388781	CQQADRFPLTF	114	84	30
61398357	CQQYNIWPLTF	132	106	26
61412349	CQQYYSYPLTF	662	329	333
61630147	CLQHHSYPLTF	205	143	62
61659462	CQQYEDLPFTF	44	36	8
61661046	CQQYASSPETF	31	29	2
61661945	CQPANSFPFTF	3	3	0
61661954	CQQYDSYPWTF	645	315	330
61865129	CQQSYTIPRTF	224	165	59
61902089	CQQRVNWPLTF	92	74	18
61908897	CQQTYSTPHSF	16	15	1
61909137	CQHYNGYSSAF	1	1	0
61909138	CLQRSTFPLTF	3	2	1
61909144	CQQSRSTVYTF	1	1	0
61909145	CQQYKSYPYTF	506	274	232
62047789	CQQVNIYPITF	7	6	1
62047831	CQQYFIIPVTF	1	1	0
62047832	CQQCHSYSYTF	6	6	0
62047868	CQQVNNYPLTF	45	37	8
62049533	CQHHSSERSTF	1	1	0
62049534	CQQGFGAPETF	1	1	0
62049535	CQHYNNFPIAF	2	2	0
62049539	CMQALQTLLTF	130	107	23
62063449	CQQYGSSPNTF	399	246	153
62161603	CQQSHGIPFTF	1	1	0
62161604	CQHYNSLPWTF	11	10	1
62161714	CQQYSATPWTF	25	22	3
62162264	CLQHKSYPWTF	131	101	30
62175495	CQQYGGSPRTF	499	282	217
62316213	CQPYNGYPWTF	1	1	0
62316214	CQQALKFPITF	1	1	0
62316215	CHQYGTSPHTF	30	28	2
62317055	CQQYGGSLWTF	132	103	29
62330651	CQHYYNWSRGF	1	1	0
62330652	CQQYDTSPWTF	408	221	187
62420820	CQQFGRSPYTF	35	34	1
62422010	CQQFDNLPYTF	165	120	45
62441810	CQQYGTSRYTF	50	43	7
62443960	CQQYDNRPWSF	1	1	0
62443961	CQHYFRSPWTF	1	1	0
62443962	CQQYHSHPWTF	12	11	1
62444094	CQQYGSSTWTF	214	151	63
62476408	CQQCFTSPPTF	1	1	0
62476409	CHQYGSSPWTF	459	251	208
62591618	CQHSYSTPYTF	86	79	7
62598412	CQQYSSYLWTF	43	36	7
62599960	CMQGLQTPHTF	221	146	75
62632226	CHHYAGSPRPF	1	1	0
62632227	CQQSFDSLWTF	15	14	1
62632437	CQQFHNYPLTF	32	29	3
62633365	CQQYGHSPYIF	1	1	0
62633366	CHQYGTYPWTF	5	5	0
62633391	CQQYKDWPPKF	2	2	0
62633395	CQQSNDFPRTF	7	7	0
62633444	CQQSYIIPRTF	98	82	16
62641480	CMQGTHWPGTF	454	258	196
62758612	CMQGTNWPFTF	17	17	0
62758901	CQQYDKVLLTF	2	2	0
62758905	CQQYNSYSITF	382	228	154
62846001	CMQALQSPRTF	403	243	160
62943930	CQHSYMAPYTF	1	1	0
62943931	CMQPLQTPRTF	162	122	40
62963695	CQQYYSSQLTF	3	3	0
62963704	CQQYAISPFTF	22	22	0
62964188	CQQYGSFPRTF	97	85	12
62972433	CMQALQPPWTF	107	82	25
62981207	CQQYSSYLGTF	11	11	0
62981328	CQHRSNWPLTF	447	261	186
63097995	CLHFYTSPVTF	1	1	0
63097996	CQHFRTYPLTF	1	1	0
63097997	CQQSHSTPITF	168	131	37
63120005	CQQSYSVPRTF	325	206	119
63186955	CQKTYSTPWTF	5	5	0
63186980	CQHYDNFPWTF	12	12	0
63187124	CLQALQIPATF	16	13	3
63187332	CQPFMSYPLTF	1	1	0
63187333	CLQDYDFPWTF	34	28	6
63188285	CQQYYGTPRTF	252	176	76
63232637	CQQYGDWPQTF	9	9	0
63232718	CHQYGRSPDTF	18	16	2
63233006	CLQSINWSWTF	1	1	0
63233007	CQQNDSHRYTF	1	1	0
63233008	CMQALLSPLTF	15	14	1
63233218	CQQRSNWPNTF	116	88	28
63243426	CMQGTQWPETF	1	1	0
63243427	CQQSFSTPQTF	99	78	21
63251149	CLLPKDFPPTF	1	1	0
63251150	CQQSYSPLYTF	98	89	9
63259872	CHQYGRSQDTF	1	1	0
63259873	CQQYDNFPLTF	466	262	204
63381965	CLQTIQLPPTF	4	3	1
63381977	CQQSYETPYTF	64	55	9
63385497	CQQYDSIPWTF	26	25	1
63386147	CQQLDYYPLTF	2	2	0
63386151	CQQCYSCPLTF	2	2	0
63386155	CQQYMTYPLTF	14	13	1
63386337	CQQYNTWPYTF	162	118	44
63405453	CQQFNSYHFTF	3	3	0
63405462	CQHSYNSPFSF	1	1	0
63405463	CLQDDSFPLTF	39	30	9
63406633	CQQYYAAPLTF	65	59	6
63410468	CLQDYSHPYTF	15	13	2
63410663	CQQSYSDPLTF	74	64	10
63415399	CQQSYTNPRTF	96	76	20
63422695	CQTYNSAPFTF	22	21	1
63423157	CLQHNRYPPTF	45	39	6
63424912	CQQSYTIPYTF	228	154	74
63460024	CQQYGSAPQPF	1	1	0
63460025	CQQYRGFPITF	1	1	0
63460026	CQQSHSSPPTF	105	85	20
63468951	CQQFDTLPLTF	67	57	10
63472770	CQQSYDTPHTF	46	34	12
63474334	CMHALEPPYTF	62	43	19
63477000	CLQHDSFLYTF	1	1	0
63477001	CMHALQPPWTF	2	2	0
63477005	CLKYHTAPFTF	1	1	0
63477006	CQQLYRSPVTF	1	1	0
63477007	CQQYYSIPNTF	33	31	2
63478030	CQQRANWTPVF	1	1	0
63478031	CQQSNNRPRTF	1	1	0
63478032	CQQRSSWPVTF	78	71	7
63483570	CQQTYSAPRTF	198	141	57
63511488	CQQSYNTPLTF	575	286	289
63675938	CQQGYSLPPSF	2	2	0
63675942	CQQYYKTPQTF	21	19	2
63676341	CHQFTSYPFTF	3	3	0
63676350	CLQYDSYPYTF	35	33	2
63677505	CHQYYYTPLTF	8	8	0
63677569	CQVYGGSPRTF	2	2	0
63677573	CQQYGALPKTF	4	3	1
63677585	CQLDGDSSWTF	1	1	0
63677586	CMQGLLTPWTF	13	12	1
63677742	CQQSYSVPYTF	403	241	162
63774865	CQQTNTFPRTF	53	47	6
63777356	CMQGLQVPVTF	7	7	0
63777405	CMQVVQIPYIF	1	1	0
63777406	CQHYNGYSRAF	5	5	0
63777431	CQQRSTWPPAF	18	13	5
63777665	CQQFNNYRWTF	2	2	0
63777669	CQQSYTSLSTF	3	3	0
63777678	CHQYFNYPYTF	7	3	4
63777699	CQQDGSLPWTF	4	4	0
63777715	CQQSSTSFYTF	1	1	0
63777716	CQQYYDWPQTF	21	20	1
63778136	CLQHNNSLRTF	1	1	0
63778137	CLQALQSPWTF	7	6	1
63778179	CMQALHTPWPF	1	1	0
63778180	CQNYYSTPYTF	1	1	0
63778181	CQQYYTSPVTF	70	63	7
63782591	CQQIYSTPQAF	1	1	0
63782592	CHQYHSYPYTF	25	24	1
63783192	CHHYAGSPRAF	1	1	0
[truncated: 457,583 more rows]
