# Supplementary material for: Profiling immunoglobulin repertoires across multiple human tissues using RNA sequencing
Source: Nat Commun. 2020 Jun 19;11:3126. doi: 10.1038/s41467-020-16857-7 (PMC7305308; doi:10.1038/s41467-020-16857-7)
Supplement: Supplementary file 9 — Source Data [file 41467_2020_16857_MOESM9_ESM.zip › FigureS9b_data.csv]

	cdr3	n_across_samples	n_across_ind	n_across_tissues
0	CVLYMGSGISVF	584	290	294
169360	CCSYAGDGTYVF	11	11	0
169481	CCSYAGPYTFVF	9	9	0
169562	CAAWDNTLRGVF	1	1	0
169563	CCSYEGSNTLVF	2	2	0
169567	CQSADSIGTVIF	2	2	0
169571	CSSYAGSSTLIF	33	28	5
170495	CASYAGNNLRVF	1	1	0
170496	CETWDSNIPVVF	2	2	0
170500	CSSYASGSTLVF	24	24	0
171076	CSSYAGSDTLVF	47	42	5
173050	CAAWDDSLVGLF	3	3	0
173059	CSSYAGGNDVVF	9	8	1
173131	CQSYDRSLNVVF	16	15	1
173371	CSSFTDYNTRVF	1	1	0
173372	CSSFRRNIPGVF	1	1	0
173373	CCSYAGSYTLVF	658	322	336
385249	CQSADSDSIRVF	1	1	0
385250	CQSRDNSGSFVF	1	1	0
385251	CLLSYSGARRVF	112	93	19
395667	CCSYAGTYTWVF	542	271	271
542549	CLLYYRTGHVVF	1	1	0
542550	CQSYASDNLWVF	1	1	0
542551	CCSYVGNSNLIF	3	3	0
542560	CCSNVGWNTYVF	1	1	0
542561	CLSYAGSNTWVF	5	5	0
542586	CQSYDTNTLWVF	1	1	0
542587	CCSYADHYTYVF	2	2	0
542591	CGSYAAPNRFLF	1	1	0
542592	CNSRDSSGNHPF	82	70	12
548332	CCSYADTKSLIF	1	1	0
548333	CNSYTTSSLWIF	1	1	0
548334	CCSYAGSSARVF	8	6	2
548382	CSSTDSSGNPLF	5	5	0
548407	CQVWDSSSDVVF	224	158	66
583799	CVLYLGSGNWVF	22	21	1
584261	CSSYAGSDNLVF	154	126	28
603665	CCSYGGRSAVVF	2	2	0
603669	CSSRTSGSTWVF	1	1	0
603670	CQSSDTSNVWVF	2	2	0
603674	CCSYAGSNTWVF	410	245	165
704124	CQSYDNSGHAVF	1	1	0
704125	CNSFTSSSTVVF	12	11	1
704257	CQSYDNNNHVVF	37	35	2
705552	CQSYDYHNRAVF	1	1	0
705553	CSSYTSTSTVVF	128	103	25
718737	CSSYTSSYTQVF	4	4	0
718753	CCSYAGSETWVF	13	12	1
718909	CSSYTSSTTLVF	481	268	213
847817	CFSADISGKKVF	1	1	0
847818	CQVWDSSSLWVF	9	9	0
847899	CLLFYGGVQGVF	1	1	0
847900	CQSWDSRTANVF	1	1	0
847901	CQSYDRSLSVVF	79	63	16
852878	CQSYDSGNRVIF	2	2	0
852882	CQSVDSSGTFVF	10	9	1
852972	CCSYAGTITWVF	16	15	1
853212	CCSYAESRTLIF	1	1	0
853213	CAAWDDALKGLF	1	1	0
853214	CLLYYRSGHVVF	1	1	0
853215	CCSYVPTMIWVF	1	1	0
853216	CTSYAGSGTWVF	7	5	2
853251	CCSFTSSNTLLF	1	1	0
853252	CASYAAPNNFLF	1	1	0
853253	CCSFAGTYTFVF	23	17	6
853644	CSSFMSSGLYVF	1	1	0
853645	CSSYITSSTVVF	4	4	0
853661	CSSYTDGKSLVF	1	1	0
853662	CCSYAGRYTLVF	145	115	30
870337	CSSYTSSNTLIF	121	92	29
881469	CNSYAGNNQWVF	2	2	0
881473	CASYTRSSTLVF	10	8	2
881553	CCSYAGNYRWVF	6	6	0
881589	CSSYADRNNLVF	7	6	1
881631	CQSTDSSGVVVF	2	2	0
881635	CNSYTSSGTWVF	36	32	4
882787	CSPYVGRDNWVF	1	1	0
882788	CSSYAGSNTWVF	197	141	56
910565	CCSYAGSEKVIF	3	3	0
910574	CNSRDINYKHLF	1	1	0
910575	CQSYDTLTGVVF	2	2	0
910579	CCSYVGSDTLIF	1	1	0
910580	CLLYMGGGISVF	40	35	5
911980	CSSYASSRLNLF	1	1	0
911981	CNSFTTSNTWVF	18	13	5
912215	CQSYDSGNLVVF	9	8	1
912287	CCSYVGNSNLVF	3	3	0
912296	CSSYRTSNTVIF	3	3	0
912305	CCSYGGGYTFVF	2	2	0
912309	CMIWHSSAQWVF	1	1	0
912310	CSSYTNIDTWVF	2	2	0
912314	CMIWHSNAYVAF	3	1	2
912317	CCSYAGYNTLVF	12	11	1
912449	CCASTGSYTSIF	1	1	0
912450	CSSYTSSSTVIF	244	165	79
952710	CNCRDDSGDHRF	1	1	0
952711	CSSYTSSRIVVF	16	16	0
952967	CNSRDTSAHHHF	1	1	0
952968	CSSNAGNGNVVF	1	1	0
952969	CQSYDSNNEGVF	9	9	0
953050	CSSYAGNYNWVF	33	27	6
953941	CQSADSSGAYVF	58	51	7
956899	CAVWDHDLHGLF	1	1	0
956900	CASYTSSSTWVF	52	49	3
959448	CQSYDNSGNTLF	1	1	0
959449	CNSYTTSSTYVF	112	86	26
969081	CCSYAGTSTFVF	61	53	8
972314	CQAWDSSTEWAF	3	3	0
972323	CQAWGTGIHVLF	1	1	0
972324	CSSYTSSSTLIF	222	161	61
1008066	CSSYTSSSTLVF	1230	439	791
1548036	CASHTRRITWVF	1	1	0
1548037	CAIWPSNDHVVF	1	1	0
1548038	CSSYTSSSALIF	7	6	1
1548080	CAPWDDALKGLF	1	1	0
1548081	CQSYDSSTLWVF	21	18	3
1548459	CCSYAGRYTWVF	278	189	89
1601001	CSSYTSSSALLF	15	15	0
1601226	CSSYSSSSTYVF	51	44	7
1603470	CASHSVSRVYVF	1	1	0
1603471	CCSCTTSRTKVF	1	1	0
1603472	CSSYTTSSTLVF	565	281	284
1762237	CCAYAGRYTWVF	16	15	1
1762477	CSSYAGSNILVF	136	103	33
1776485	CQAWESGTAVVF	3	3	0
1776494	CSSDTTSSPYVF	1	1	0
1776495	CVLYMTYGISVF	1	1	0
1776496	CQSADSSGTFVF	87	70	17
1782586	CSSYKTISTWVF	1	1	0
1782587	CCSYAFSNSWVF	2	2	0
1782591	CNSYAGSRGVVF	2	2	0
1782595	CSSYTSSSTWVF	991	399	592
2178004	CNSFASGDTVVF	1	1	0
2178005	CSSYASYNNVLF	1	1	0
2178006	CSSYTSRSTYVF	161	115	46
2196521	CQAWDSVTGGVF	3	3	0
2196530	CVLYMGRGIWVF	124	94	30
2208186	CSSYTGSSTWMF	2	2	0
2208190	CCSDTGTTTWVF	1	1	0
2208191	CYSAADDDRKVF	1	1	0
2208192	CYSAADNTQGVF	3	3	0
2208201	CCSYTSSNTLVF	45	39	6
2209956	CCSFAGSSTWVF	128	99	29
2222628	CCSYTSSSTNVF	1	1	0
2222629	CCSYSVSTTFVF	1	1	0
2222630	CCSFAETSTWVF	1	1	0
2222631	CSSYTSSNPPVF	2	2	0
2222635	CSSDTGTTTWLF	1	1	0
2222636	CQTWDSRSANVF	2	1	1
2222638	CCSYAGGTVWVF	1	1	0
2222639	CCSYAGNDFYVF	1	1	0
2222640	CNSYAGSNNVVF	50	42	8
2224740	CQSYDRSLFWVF	7	6	1
2224782	CQAWESGTTVVF	1	1	0
2224783	CQSADSSGTYVF	587	300	287
2400883	CSSYTNSSPLIF	1	1	0
2400884	CQTWDFGFSAVF	1	1	0
2400885	CVLYVGGGIWVF	44	38	6
2402557	CSSYTTTNTRVF	49	44	5
2404713	CCSYAGNYIRLF	7	6	1
2404755	CTSYAGSNNVIF	17	14	3
2404993	CCSYAGSSTYVF	780	363	417
2688133	CCSYAGFTFWVF	1	1	0
2688134	CQVFDSTTGGLF	1	1	0
2688135	CCSYAGRYNAVF	1	1	0
2688136	CGSYGGTYTLLF	1	1	0
2688137	CCSYAGSNTYVF	358	220	138
2766897	CQSTDGSGTFVF	2	2	0
2766901	CSSYTRSRTVVF	12	12	0
2767045	CQAWDSVTEWVF	2	2	0
2767049	CCSFGEGRTLIF	1	1	0
2767050	CSSYTVSSTVLF	2	2	0
2767054	CCSYAGSSTWVF	910	380	530
3112854	CQSWDSRSANVF	1	1	0
3112855	CSSYVANNNLIF	1	1	0
3112856	CSSYISSSAFVF	1	1	0
3112857	CSSFTHSNTRVF	1	1	0
3112858	CNSFTSSRTYVF	1	1	0
3112859	CQSYASSVLWVF	1	1	0
3112860	CCSYAYSGDFVF	1	1	0
3112861	CQSRDNSGTFVF	2	1	1
3112863	CQSSDSYVSAVF	1	1	0
3112864	CNSRDSSSNRVF	1	1	0
3112865	CSLYAGYFSWEF	1	1	0
3112866	CSSYAGSYSFGF	1	1	0
3112867	CSSYPSRGPWVF	1	1	0
3112868	CSLYTSSNTPVF	1	1	0
3112869	CCSYTTSSTWVF	95	80	15
3120469	CCSYVGSDILVF	1	1	0
3120470	CVLSMGSGIWVF	27	24	3
3121118	CCSYAGASNVIF	1	1	0
3121119	CISYAGSNHFVF	1	1	0
3121120	CQTWGTDIHQVF	2	2	0
3121124	CSSYIITRLGVF	1	1	0
3121125	CVLYMGSGLWVF	147	113	34
3137736	CSSYVGGGNGLF	1	1	0
3137737	CSSYAGSNNWVF	535	296	239
3296097	CCSYAGTYAWVF	18	17	1
3296403	CSSYADNYSLLF	1	1	0
3296404	CCSYAGNNNLVF	52	46	6
3298796	CYSYGGSFTFLF	1	1	0
3298797	CSSYTTSNTWVF	198	140	58
3326517	CSSYAGSNIYVF	156	122	34
3345549	CGSWTTSSTVVF	1	1	0
3345550	CSSYTSTNTQLF	2	2	0
3345554	CLLSYGGATAVF	1	1	0
3345555	CCSYAGIRNVIF	2	2	0
3345559	CSSYTSSSTFVF	221	149	72
3378488	CTSYTTSGTYVF	20	17	3
3378828	CASYTSSSTRVF	15	13	2
3379023	CSSYTKSRTVVF	1	1	0
3379024	CQAWESDTNVVF	1	1	0
3379025	CCSYAHSSNWVF	1	1	0
3379026	CCSYTGSSTWVF	35	31	4
3380111	CFSYAGTSTWVF	6	5	1
3380141	CSSYTSSNTPVF	38	32	6
3381357	CSSYAGGNIVVF	13	12	1
3381513	CNSFTSRRTYVF	1	1	0
3381514	CSSYTTYSTVVF	5	5	0
3381539	CILYAGSSKLVF	1	1	0
3381540	CSSDRNYYTWVF	1	1	0
3381541	CCSYADSANVIF	1	1	0
3381542	CQAWDSNTALVF	15	14	1
3381752	CCSYVGPSSYVF	2	2	0
3381756	CQAWHSSFYYVF	3	3	0
3381765	CKSWTGRNIVIF	1	1	0
3381766	CQSSDGSGTFVF	2	2	0
3381770	CSSYTSSGPWVF	10	9	1
3381860	CATWNPSLGGVF	1	1	0
3381861	CCSYAGTYSYVF	97	77	20
3389330	CSSYTITSEVVF	1	1	0
3389331	CQSYGSDNIWVF	1	1	0
3389332	CCSFAGTYTWVF	34	30	4
3390352	CASYTTRYNFVF	1	1	0
3390353	CSSYRSGSTLVF	27	25	2
3391028	CCSYAGINPYVF	5	5	0
3391053	CCSYAGRSTWMF	5	5	0
3391078	CCSHRSTNMLVF	2	2	0
3391082	CNSRDISGNSLF	2	2	0
3391086	CCSYAGSYTWVF	984	388	596
3772878	CSAYTSSTTPVF	3	2	1
3772884	CQSADSSGKGVF	3	3	0
3772893	CSSYRTGSTLVF	9	9	0
3772974	CSSYAGSKYVVF	6	5	1
3773004	CVSYTITRTHVF	1	1	0
3773005	CCSYAGSVTWVF	31	27	4
3773842	CSSHRSGNSWVF	1	1	0
3773843	CLSYTISSTYVF	1	1	0
3773844	CIAYRSSRTWVF	1	1	0
3773845	CQAWDSSTDYVF	62	53	9
3777131	CISYKSSRSWVF	1	1	0
3777132	CASYTTSDTLVF	3	3	0
3777141	CSSYTRGALYVF	1	1	0
3777142	CSLSYSGARVVF	1	1	0
3777143	CCSYAHSRAVVF	1	1	0
3777144	CSSFAGSKYYVF	3	3	0
3777153	CSSYTTSDTRIF	9	8	1
3777225	CAAWDDSLNLVF	11	10	1
3777335	CQAWDRSTGVVF	16	16	0
3777591	CSSYTISATLLF	1	1	0
3777592	CSSYSRSSTYVF	7	7	0
3777641	CNSYTNKYIWMF	1	1	0
3777642	CSSFTSSSTWVF	177	132	45
3801006	CLLSYSGTRAVF	4	2	2
3801014	CSSYSSSTTVVF	12	10	2
3801134	CCSYGGSSTWFF	1	1	0
3801135	CVSYTTSSTLVF	9	9	0
3801216	CVLFMGGGVWLF	2	2	0
3801220	CQAWDSDTHAVF	1	1	0
3801221	CQAWDSSSTVVF	11	10	1
3801331	CASYTTRSTVVF	10	7	3
3801401	CYSYAGSFTWVF	20	17	3
3801741	CSSYADDNNVVF	3	3	0
3801750	CSSYSATTNVVF	1	1	0
3801751	CASYSTSDTLVF	2	2	0
3801755	CSSYTNSSTWVF	18	18	0
3802079	CSSYTISNTYVF	32	29	3
3803007	CSSYAGSYTWGF	3	3	0
3803016	CYSYTIRYTWVF	1	1	0
3803017	CSSYTSIPTVLF	1	1	0
3803018	CCSCAGSSLWVF	2	1	1
3803020	CGAYTTYNTWVF	2	1	1
3803022	CHSYDTSYRAIF	2	1	1
3803024	CTSHTSSDTWVF	7	4	3
3803052	CTSYAGGDTLLF	2	1	1
3803054	CALYLGSGIWVF	34	30	4
3804074	CLSYESSSTLLF	1	1	0
3804075	CCSYRANDIWVF	2	1	1
3804077	CTSYAGSSTWVF	8	6	2
3804125	CRSYASSSIYVF	1	1	0
3804126	CCSFAGGYIFLF	1	1	0
3804127	CCSFVGRYTFVF	5	2	3
3804137	CSAYTTRTTFVF	1	1	0
3804138	CNSYAGDNNFLF	2	1	1
3804140	CISYTSSRTWVF	13	11	2
3804283	CVLYRGYGIWAF	1	1	0
3804284	CSSYTSITTVLF	3	3	0
3804293	CSSHTKSNTWVF	1	1	0
3804294	CQAWDRSASYVF	1	1	0
3804295	CAVWDDNLKWVF	2	2	0
3804299	CQTWGTDFHVVF	7	5	2
3804334	CASYTVSNTLVF	6	5	1
3804364	CTSYTTSRTWVF	19	18	1
3804706	CQTWGTGISWVF	44	38	6
3806378	CSSHTSSFTRVF	2	2	0
3806382	CCSYAGGYIRVF	4	3	1
3806394	CSSYSHPNNLLF	1	1	0
3806395	CCAYADVSTYVF	2	2	0
3806399	CSTWDEIIGYDF	2	1	1
3806401	CQSPDSSGAYVF	5	4	1
3806421	CTSYRGGDILVF	1	1	0
3806422	CCSYAGTDNLVF	2	2	0
3806426	CQSADNSGTLIF	1	1	0
3806427	CSSYTRARTQVF	2	1	1
3806429	CSSYTITSTQVF	6	4	2
3806453	CCSYTGTYTWVF	47	38	9
3808239	CVFYMGGGNWVF	1	1	0
3808240	CSSYASSSIYVF	3	3	0
3808249	CSSYTTRATWVF	8	8	0
3808313	CVLYMGGGIVVF	13	12	1
3808469	CVLTMTSGIPVF	1	1	0
3808470	CSSYGGSNTLLF	19	14	5
3808736	CIPRDRSGNHLF	1	1	0
3808737	CCLYTGNRFWVF	2	1	1
3808739	CQSADRRGAYVF	1	1	0
3808740	CSSYTSGSTIVF	4	2	2
3808748	CQSYDTSYRAVF	1	1	0
3808749	CAAWEGSRSGLF	1	1	0
3808750	CSSSADTRIMVF	1	1	0
3808751	CETWDSNSQVVF	1	1	0
3808752	CTSYAGSDNVVF	3	2	1
3808758	CQSFDGSLRRLF	1	1	0
3808759	CCSFVGKYTFLF	1	1	0
3808760	CSSYTTSSTQVF	78	65	13
3813830	CTSYASSRAVLF	1	1	0
3813831	CQTRDTTAHVVF	1	1	0
3813832	CCSYSNTTALVF	1	1	0
3813833	CSTWDEVRGYVF	2	1	1
3813835	CSPYGGSNTLLF	1	1	0
3813836	CNSYTSSGTLVF	31	29	2
3814735	CTSYRDIATLLF	1	1	0
3814736	CQSYDSSYRAVF	1	1	0
3814737	CDSRDRSGNHLF	1	1	0
3814738	CYSTDSSGNQVF	15	15	0
3814963	CSSYAGDHNVVF	1	1	0
3814964	CSSYTSSNNVVF	10	10	0
3815064	CSSYRGIDSLLF	1	1	0
3815065	CYSYTASGTRVF	1	1	0
3815066	CSSYTLSATYVF	3	3	0
3815075	CQSYDSDNHLVF	2	2	0
3815079	CSSYTSTFSYAF	1	1	0
3815080	CGSCSSGLIWVF	1	1	0
3815081	CCSYAGGNTEVF	1	1	0
3815082	CSSYATNYIMLF	2	1	1
3815084	CYSYTASGTREF	1	1	0
3815085	CSSYTDTNTIIF	1	1	0
3815086	CSSFTNSGTWVF	5	3	2
3815101	CCSYSDQTNLIF	1	1	0
3815102	CTSYTSSRTWVF	19	17	2
3815425	CYSYTISYTWVF	1	1	0
3815426	CCSYAGSDTWVF	168	123	45
3836090	CSSYRSSSYLVF	1	1	0
3836091	CCSYAGNAIYVF	2	1	1
3836093	CNSYPSINTVVF	1	1	0
3836094	CASYTSASTILF	1	1	0
3836095	CGSYTSTNTRVF	2	1	1
3836097	CSSYTTRDTWVF	13	9	4
3836214	CCSCAGSGTLVF	7	6	1
3836256	CTSYAGVDTLLF	1	1	0
3836257	CASYTSASTIIF	1	1	0
3836258	CSVYRGGITLLF	4	1	3
3836262	CCSYRNGYKLTF	1	1	0
3836263	CASYTTYSTWMF	2	1	1
3836265	CYSYTTSDTWVF	5	4	1
3836285	CCSYAGSYTWAF	21	18	3
3836663	CSSYTNSKTYVF	4	4	0
3836679	CSSYTSSDTWVF	143	105	38
3851694	CISYTTSRTWVF	9	8	1
3851766	CSSYTTTDTLVF	11	9	2
3851865	CSSYARTNKLLF	1	1	0
3851866	CCSYATNYIMLF	1	1	0
3851867	CAAWDDDLIGLF	1	1	0
3851868	CCSFALLSTLVF	1	1	0
3851869	CCSYVGYSIYVF	2	2	0
3851873	CCSFAGGFTWVF	4	4	0
3851889	CQSHDSLEVYVF	1	1	0
3851890	CVLFLAEASRVF	2	1	1
3851892	CSSYTTSDTLLF	9	9	0
3851973	CGSYASSTNWVF	1	1	0
3851974	CASYTSSSTYVF	51	43	8
3854167	CSSYTITSTLVF	52	42	10
3856351	CSSYTSSTLYVF	43	39	4
3858028	CNSYTSSNTRVF	29	25	4
3858753	CQAADRRGAYVF	1	1	0
3858754	CCSYAGGNTWVF	108	89	19
3868366	CSTFRNTFTAVF	2	1	1
3868368	CQSYDATNRVVF	2	2	0
3868372	CSSYTTSNTVVF	118	94	24
3879464	CCSYGGSSTWVF	60	48	12
3882344	CCSFAGYYTLIF	8	8	0
3882408	CSSYTRTNIVVF	1	1	0
3882409	CSSYAGSNNLVF	1025	389	636
4281134	CSSYTRSNTWVF	72	61	11
4285526	CLVHMGSGIWVF	1	1	0
4285527	CSSYTIRATLLF	1	1	0
4285528	CNSYAGSNNFVF	91	73	18
4292171	CVLYMGSGIWVF	842	364	478
4598659	CSSYSFSSTVVF	2	1	1
4598661	CVLIMPDGTSLF	1	1	0
4598662	CSSYAGDNNVLF	7	7	0
4598711	CVIYVRDGLSVF	1	1	0
4598712	CSSFTGTISRIF	1	1	0
4598713	CSSYTSGSTYVF	74	67	7
4603671	CCSYTSSYTYVF	15	14	1
4603881	CNSYTSINTVVF	6	6	0
4603917	CSSYTTSGTLVF	141	105	36
4618722	CCSYTTSKTRVF	2	2	0
4618726	CGSYTTSITWVF	5	3	2
4618741	CQSYDASYRAIF	2	1	1
4618743	CLLNYSDVRAVF	1	1	0
4618744	CSSYTSGALYVF	1	1	0
4618745	CSSYTTSRTWVF	95	76	19
4625965	CSSYAGSDTWVF	48	40	8
4627885	CAVWDGNLKGVF	1	1	0
4627886	CQAWDTNTAYVF	7	5	2
4627921	CASYTRASFLVF	1	1	0
4627922	CQSQDSSLSVVF	1	1	0
4627923	CSSYVGSNNSVF	3	3	0
4627932	CQVWDQARDVIF	1	1	0
4627933	CSSYTSSDPWVF	2	2	0
4627937	CCSYRATDIWVF	1	1	0
4627938	CSSYAGSNNFIF	33	28	5
4628862	CCSRGGHNNLIF	1	1	0
4628863	CCSYTRSDTWVF	7	7	0
4628912	CQAWDTRTSVVF	2	2	0
4628916	CASYAGSDTWVF	6	5	1
4628946	CCSFTGSNTYVF	3	3	0
4628955	CQSLDFSGTWVF	1	1	0
4628956	CSSYTSSSTNVF	56	53	3
4631924	CVLYMGRATWVF	1	1	0
4631925	CSSHTTSSTWVF	30	28	2
4632765	CQSYDNSILYVF	2	2	0
4632769	CVLYVRDGLYVF	1	1	0
4632770	CLLFMGSGIWVF	30	29	1
4633640	CSSYTDTNSIIF	1	1	0
4633641	CSSYTTSDTYVF	84	69	15
4639437	CCSYAGSGVWVF	9	5	4
4639482	CSSYTSSGTLVF	241	171	70
4680693	CCSYAGDYSWVF	27	25	2
4681368	CCSYAGSNNFVF	64	55	9
4684888	CVLFMGGGVWVF	4	4	0
4684904	CTSYTITTYWVF	2	1	1
4684906	CSSHAGSYTFVF	4	3	1
4684918	CCSFVGTYTFVF	5	2	3
4684928	CCSYAGNNPVIF	2	2	0
4684932	CSSRAGGFTWVF	1	1	0
4684933	CQSADSSGSYVF	107	93	14
4694884	CSSYTTRGDYVF	1	1	0
4694885	CNSYTSSTTYVF	43	38	5
4696519	CASYTGSNTLEF	1	1	0
4696520	CQTWATGVDWVF	2	2	0
4696524	CAAWAGSRSGLF	1	1	0
4696525	CASYAGNNKWVF	2	2	0
4696529	CALSLGSGIWVF	7	5	2
4696564	CQAWDSDTLAVF	1	1	0
4696565	CQAWDTTTLYVF	4	4	0
4696581	CCSYTTSTTYVF	22	21	1
4697043	CSSSAGSYTWVF	3	3	0
4697052	CNSRARRGNHLF	1	1	0
4697053	CLLYVGSGIWVF	42	34	8
4698481	CSSYTSISTRVF	67	57	10
4702300	CAAWDDSLKWVF	15	13	2
4702495	CVLYMGNGLWVF	17	17	0
4702784	CSSYTSAGTLVF	8	7	1
4702840	CALFMTSGIWVF	1	1	0
4702841	CSAYKSSTTLLF	1	1	0
4702842	CCSYVVGNKWVF	1	1	0
4702843	CSSYTRSNTWEF	1	1	0
4702844	CSSYTNKNTLIF	2	2	0
4702848	CTSYAGDFTWVF	1	1	0
4702849	CQAWDSSASYVF	16	14	2
4703073	CASYTSASTVVF	2	2	0
4703077	CSLYTGSTILVF	1	1	0
4703078	CQSYDNTYHGIF	1	1	0
4703079	CASYTTSDALVF	1	1	0
4703080	CSSYTSTSSYVF	33	31	2
4704103	CISYRSSRTWVF	2	1	1
4704105	CNSYTSSSLWVF	6	5	1
4704135	CQSGDGRGSFVF	1	1	0
4704136	CSSYTLSSTWVF	20	18	2
4704496	CVSYTITRTQVF	1	1	0
4704497	CASYTTYRTWMF	1	1	0
4704498	CSSYTRGSSFVF	1	1	0
4704499	CCSYIHTGPLFF	1	1	0
4704500	CCSYAGSYLQVF	1	1	0
4704501	CCSYATNYIILF	1	1	0
4704502	CCSYAGGSTYVF	184	134	50
4729158	CLLCMRSGIRVF	1	1	0
4729159	CALFMSSGIWVF	5	3	2
4729174	CSSYTRRSTVVF	22	19	3
4729592	CSAYTTSSTFVF	4	4	0
4729608	CYSYTIRDTWVF	1	1	0
4729609	CSSYTSSITWVF	131	101	30
4742840	CQSHDSLEGYVF	1	1	0
4742841	CHSYATSYRAIF	1	1	0
4742842	CYSYTISDTWVF	1	1	0
4742843	CSSYAGDNNVVF	19	16	3
4743147	CCSFAPGNTWVF	5	5	0
4743172	CSSYTSSRTWVF	165	124	41
4763632	CCAFVAKYTFAF	1	1	0
4763633	CCSYTRARTRLF	1	1	0
4763634	CSSYAGSYTWVF	152	118	34
4781570	CCSYAGINHWLF	4	4	0
4781586	CVSYTTAITLVF	1	1	0
4781587	CCSYAGGTTEVF	2	2	0
4781591	CCSYAGRYSYVF	60	50	10
4784591	CSSYRSGDTWVF	6	5	1
4784621	CASYRDTNTLVF	4	2	2
4784629	CAAWDDRLSVVF	12	11	1
4784761	CNSRDRSGNHLF	6	6	0
4784797	CSSYVDVSTYVF	2	1	1
4784799	CCSYAGSSTAVF	37	34	3
4786057	CSSYTHSNTWVF	3	3	0
4786066	CQSYDSTDHWMF	1	1	0
4786067	CASYTTFNTWMF	2	1	1
4786069	CSSYTSSRTRVF	77	70	7
4791459	CSSYAGSSNFIF	1	1	0
4791460	CSSYTRTTTWVF	12	11	1
4791592	CNSYTSSTTQVF	5	3	2
4791607	CYSTDSSGNPLF	71	63	8
4796080	CCSFAAIYTWVF	3	2	1
4796086	CQVWDSSSDWVF	169	124	45
4817042	CISYTRNSTFVF	1	1	0
4817043	CHSADTTSSFMF	1	1	0
4817044	CVLYMGSGVSVF	54	47	7
4819582	CAAWDDSLQEVF	4	4	0
4819598	CLISYGGARGVF	1	1	0
4819599	CYSTDNNGNGVF	3	1	2
4819602	CSSYAGNNNFVF	144	113	31
4835874	CQVWDTSSDWVF	23	22	1
4836380	CSSYAVRNTVVF	3	3	0
4836389	CMSYAGSNNLRF	1	1	0
4836390	CGTWDSSLGPVF	1	1	0
4836391	CCSYTYSITYVF	2	2	0
4836395	CCSYTMSTTWVF	1	1	0
4836396	CLLTFDFTAWVF	1	1	0
4836397	CSSYGGRNNEVF	1	1	0
4836398	CSSYTSISSVLF	1	1	0
4836399	CSSFAGRNNLIF	4	4	0
4836415	CQVWDGDRDHVF	1	1	0
4836416	CSSYTSTSTLVF	246	172	74
4878728	CTSYTRSTSYVF	1	1	0
4878729	CSSYTSSSTVLF	211	161	50
4912700	CASLTSSGTVVF	1	1	0
4912701	CSSRDSANHGIF	1	1	0
4912702	CCAAARRPALVF	1	1	0
4912703	CCAIARSSALVF	1	1	0
4912704	CDVWDIFGNQMF	1	1	0
4912705	CSSFGGINNLIF	2	1	1
4912707	CQVWHYSGEQIF	1	1	0
4912708	CSSYTISGTWVF	11	11	0
4912829	CSSYTSGSTLVF	110	89	21
4922619	CSAYAGKNNLIF	1	1	0
4922620	CQVWDGNRDHVF	1	1	0
4922621	CSSYRSGHIVVF	1	1	0
4922622	CQAWGSGTAVVF	2	2	0
4922626	CSSYTSSNTHIF	3	3	0
4922635	CQVWDSSSDRVF	71	57	14
4926682	CSSYTTIKTHIF	1	1	0
4926683	CFLSFAGAYWLF	1	1	0
4926684	CASYTTTYFYVF	1	1	0
4926685	CALYMGNGNSVF	1	1	0
4926686	CQVWNYNGEQIF	1	1	0
4926687	CSSYGGKNDFLF	1	1	0
4926688	CQSYDMSNLWVF	1	1	0
4926689	CSSYTSSSLCVF	4	3	1
4926701	CLVTYNFTAWVF	1	1	0
4926702	CGVWDNSLSALF	2	2	0
4926706	CAAWDASLIGLF	2	2	0
4926710	CHVWHYSGEQVF	1	1	0
4926711	CQSSDSSGTWVF	40	39	1
4928271	CSSYAGTNNLLF	49	45	4
4930476	CSSHTVIDTWVF	1	1	0
4930477	CSSYTSISTVLF	27	24	3
4931125	CSSYAGSDKFVF	3	3	0
4931134	CCSYAGSYIYVF	122	91	31
4942236	CCASAHSSALLF	1	1	0
4942237	CCSYAGGYTLLF	15	14	1
4942447	CQVWDSVNEGVF	1	1	0
4942448	CCSAAGSYTYVF	2	2	0
4942452	CLLSYPGVRVVF	2	2	0
4942456	CQSFDSSLSYVF	9	8	1
4942528	CCSYAGRNTLVF	59	47	12
4945301	CQVWDSDSDFVF	3	3	0
4945310	CSSYTSSSTYVF	952	387	565
5313734	CSSYVSDSPVIF	1	1	0
5313735	CLSYTSTITFVF	1	1	0
5313736	CCSHTIINTWVF	1	1	0
5313737	CSSYTSISSVIF	2	2	0
5313741	CCAAARSSALVF	1	1	0
5313742	CCSYVGYYTWVF	4	4	0
5313758	CLLSFSGGQVVF	1	1	0
5313759	CSSYTSSITYVF	151	117	34
5331426	CSSYTTSGTHVF	14	14	0
5331622	CSSYVNNSPVIF	1	1	0
5331623	CGTWDSSLSAVF	272	173	99
5378679	CCSYRSGNSYVF	7	6	1
5378721	CQSYDNTIFWVF	2	2	0
5378725	CLLSYSGSYVVF	3	3	0
5378734	CTSYTSSISYVF	9	7	2
5378797	CAAWDARMRGVF	1	1	0
5378798	CQAWDSSAAFVF	5	5	0
5378823	CQVWHFSGELVF	1	1	0
5378824	CSSYTSSSIWVF	52	46	6
5381216	CSSYAGSNNLIF	298	201	97
5441114	CSSHAGSNPYVF	4	3	1
5441126	CSSYTSISTVIF	29	24	5
5441822	CNSRDSSKLMVF	1	1	0
5441823	CHVWDSETAAVF	1	1	0
5441824	CSSYTGSATRVF	1	1	0
5441825	CCSYVGGSTWVF	16	14	2
5442049	CTSYATGSSYVF	2	2	0
5442053	CSSYSDRITLLF	1	1	0
5442054	CLLYLDSGISLF	1	1	0
5442055	CSSYTSSSTVVF	837	376	461
5756767	CSSYTSGSTVVF	62	50	12
5759867	CALYMGSGIPVF	2	2	0
5759871	CQSSDSSGSWVF	18	16	2
5760159	CNSRDSSGTVVF	26	20	6
5760679	CSSYTSSDTHIF	2	2	0
5760683	CSSFAGSIRYVF	1	1	0
5760684	CSAWDASLIGLF	1	1	0
5760685	CQSYDSLSGWVF	19	18	1
5761027	CCSYAGSYTVVF	337	210	127
5831797	CNSYRSSRYYVF	1	1	0
5831798	CQAWGSGTPVVF	1	1	0
5831799	CSAYGSSATLSF	1	1	0
5831800	CSSYTRSRTLVF	16	15	1
5832040	CSSYTVNTARVF	1	1	0
5832041	CGSYTSSSSLVF	2	2	0
5832045	CAAWDASLIGVF	2	2	0
5832049	CSAYKTSGTLSF	1	1	0
5832050	CSSFTSSITYVF	70	57	13
5836040	CLLTYDFTAWVF	1	1	0
5836041	CQVWHFNGEQLF	1	1	0
5836042	CSSYTSTTTVVF	47	43	4
5838063	CSSYTSDSTLVF	53	45	8
5840448	CSSYVGSNNWVF	43	36	7
5841996	CSSYTSSYTWVF	99	73	26
5849223	CCSYTSSYTWVF	18	12	6
5849439	CSSYTTTYTWVF	15	13	2
5849634	CSSYTTSSTYVF	465	250	215
5965884	CCAYAGANTYVF	4	4	0
5965900	CSSYTSTSTLIF	42	38	4
5967496	CCSYAGGYTLVF	74	57	17
5971714	CQSYDDRLRGVF	2	2	0
5971718	CGSYATRDTLEF	3	2	1
5971724	CSSYTSSSTRVF	703	337	366
6208635	CCSYVATGTWVF	1	1	0
6208636	CSSSIRSGARLF	1	1	0
6208637	CSSYTNSKNVVF	1	1	0
6208638	CSSYADSNAVIF	2	2	0
6208642	CCSYAGNYSYVF	20	20	0
6209042	CQVWDTGSDVVF	5	4	1
6209062	CGSFAGTRKYVF	1	1	0
6209063	CYSATDSNVRLF	1	1	0
6209064	CNSYAGTNTWVF	5	4	1
6209084	CQTWDSSIAYVF	1	1	0
6209085	CSSFAGANNYVF	2	2	0
6209089	CQAWDGKTQVVF	1	1	0
6209090	CSSYRTSRVVVF	1	1	0
6209091	CVLYMGGGIAVF	7	6	1
6209133	CQSYDSANLVVF	5	5	0
6209158	CISYTSATTYVF	3	3	0
6209167	CQLYDNDLRVVF	1	1	0
6209168	CSSYTSSNSYVF	93	72	21
6215864	CQGWDSSSDVVF	6	6	0
6215900	CSSFSGSSVLIF	1	1	0
6215901	CSSYTASRTVIF	2	2	0
6215905	CSSYTTSRTLIF	15	15	0
6216130	CCSYLGDDKYVF	1	1	0
6216131	CSSYTSTNTYVF	86	76	10
6222667	CMSYTIRSTSVF	1	1	0
6222668	CQSVDSSGTCVF	3	3	0
6222677	CQERDSRSDVVF	1	1	0
6222678	CCSYAGSDSYVF	23	21	2
6223161	CCSYASGSAVVF	1	1	0
6223162	CFSYAGSNTYVF	33	28	5
6224086	CYSVDSSENPTF	1	1	0
6224087	CSSYTSSNSWVF	67	55	12
6227772	CSSYRIDQTVVF	1	1	0
6227773	CMVYLGSGIRVF	1	1	0
6227774	CQVWDTTNAFIF	1	1	0
6227775	CSSTGSGANVVF	1	1	0
6227776	CCSYAGGGTVIF	10	10	0
6227876	CSSYATSKTVVF	1	1	0
6227877	CQVGDSSSDVVF	2	2	0
6227881	CTSFAGSNNYVF	3	3	0
6227890	CEAWDDTLTALF	1	1	0
6227891	CYSYVGGSTWMF	1	1	0
6227892	CCSYAGSYTFVF	446	248	198
6338500	CASYISSDTWVF	1	1	0
6338501	CYSTDIRGNPLF	1	1	0
6338502	CSSYTTCSTYVF	1	1	0
6338503	CRSFTSSNTLAF	1	1	0
6338504	CSSFKGASTVVF	1	1	0
6338505	CQSADNNMVYVF	1	1	0
6338506	CQAWDISVGGVF	1	1	0
6338507	CCSHGGTYTWVF	2	2	0
6338511	CYSVDSNDNPTF	1	1	0
6338512	CSSYTSWRTVVF	3	3	0
6338521	CQTWATGIQGIF	2	2	0
6338525	CCSYAGRITVFF	1	1	0
6338526	CSSYTSTNTRVF	90	78	12
6345546	CYSTDISGNPLF	4	4	0
6345562	CQSYDTSLREVF	10	9	1
6345652	CAAWEDSRNVVF	1	1	0
6345653	CCSYAVDCILVF	1	1	0
6345654	CSSSTNSNTLVF	1	1	0
6345655	CLSKTSSNTQVF	1	1	0
6345656	CSSYTGSYTLFF	1	1	0
6345657	CCSYAGNFVYVF	8	7	1
6345713	CLLSYRGGQWVF	1	1	0
6345714	CCSLTTSTTWVF	1	1	0
6345715	CNSRDSSGNVIF	18	15	3
6345985	CCSYAGRSIVVF	7	7	0
6346034	CCSYANRYIMVF	1	1	0
6346035	CQVWDRSSDRVF	10	9	1
6346125	CQSADTNGNVVF	1	1	0
6346126	CCSLAGDYLYVF	1	1	0
6346127	CLSADTSGTVAF	1	1	0
6346128	CSSYTTTRTVVF	11	10	1
6346238	CCSYAGSRSYAF	2	2	0
6346242	CSSYTKTFTPVF	1	1	0
6346243	CCSYAGGRIYVF	6	5	1
6346273	CSSHTGPSTYVF	1	1	0
6346274	CSSYSASSTLVF	2	2	0
6346278	CSSFAGNNNYVF	26	21	5
6346824	CCSYAGRNTLLF	6	6	0
6346860	CYSTDSSANPVF	5	4	1
6346880	CSSYTTSKTVVF	18	17	1
6347186	CSSYRSGSTLAF	3	3	0
6347195	CLLRLTSGIWVF	1	1	0
6347196	CGSFAGSKKYVF	1	1	0
6347197	CQTWGPGVYRMF	1	1	0
6347198	CCSYATNRILVF	1	1	0
6347199	CNSRDTNFNYVF	1	1	0
6347200	CQSYDSSLSAVF	84	74	10
6353416	CSSYTSISHRVF	1	1	0
6353417	CSSYTSSTPDGF	1	1	0
6353418	CCSYAGRHTRVF	1	1	0
6353419	CEARDDNLTALF	1	1	0
6353420	CSSYTVRSTLVF	2	2	0
6353424	CQVWDSRSDVVF	33	28	5
6354348	CCTYAGSYLYVF	1	1	0
6354349	CISYTSSITDVF	1	1	0
6354350	CSSYTSSTTDVF	6	6	0
6354386	CSSYTMSRTVIF	1	1	0
6354387	CSSYAGNSNYVF	28	20	8
6354947	CSSYTSSTTWVF	304	200	104
6415747	CLLCLGRGTWVF	1	1	0
6415748	CSSHTSRNTLIF	1	1	0
6415749	CLRTYSGAPVVF	1	1	0
6415750	CQAWDSSTDVVF	216	160	56
6450310	CASYAVRNNLVF	1	1	0
6450311	CQVCDVMADMFF	1	1	0
6450312	CYSLDSSENHAF	1	1	0
6450313	CQVWESSGAVLF	1	1	0
6450314	CSSYTSSSSVVF	183	139	44
6475751	CSSYTSGSIWVF	6	6	0
6475787	CQAWDSSTGVVF	215	158	57
6509757	CGSFAGRKMYVF	1	1	0
6509758	CCSYTSRSTMVF	1	1	0
6509759	CSSYTAGGTVIF	1	1	0
6509760	CSSLTTGFIPIF	1	1	0
6509761	CSSYSTSKTVVF	1	1	0
6509762	CNFRDFSENVVF	1	1	0
6509763	CQTWGTGIRWEF	1	1	0
6509764	CCSYAGSHTWVF	164	122	42
6529772	CCSYEGSFSVIF	1	1	0
6529773	CCSYAGGYTWLF	10	8	2
6529853	CSSRDSVGNYLF	1	1	0
6529854	CGSYAGVYTWLF	1	1	0
6529855	CQAWVSTTAAVF	1	1	0
6529856	CSSYTSGGTPVF	3	3	0
6529865	CQVCDSSSDVVF	2	2	0
6529869	CCSFTLSTTWVF	1	1	0
6529870	CSSLTSTSNVVF	1	1	0
6529871	CQSTDSGGGVVF	1	1	0
6529872	CSSYTTGSIWLF	1	1	0
6529873	CSSYTSSTPDVF	1	1	0
6529874	CSSHSASSPLVF	1	1	0
6529875	CCSYAGQSAWAF	1	1	0
6529876	CLLSYSGAPVIF	3	3	0
6529885	CCSYAGSINVVF	4	3	1
6529897	CQEWDSISDVVF	1	1	0
6529898	CASYTRTTTYVF	1	1	0
6529899	CTSYTSRRTLLF	1	1	0
6529900	CCSYAGGDAWLF	1	1	0
6529901	CTSYTDTDKWVF	1	1	0
6529902	CSSYSLSGAVEF	1	1	0
6529903	CSSHTTRGTWVF	1	1	0
6529904	CQAWDAYNIILF	1	1	0
6529905	CCSYAGGSVVVF	3	3	0
6529914	CLLCLGRDTWLF	1	1	0
6529915	CQSTDHLSSSVF	1	1	0
6529916	CQSYDNNLNIVF	1	1	0
6529917	CISYSISRTVIF	1	1	0
6529918	CSSYAGSDTVVF	17	16	1
6530190	CCSYAGGDAVVF	1	1	0
6530191	CSSFTSTSSSVF	1	1	0
6530192	CISYTTSSTLVF	21	21	0
6530633	CQSGDTSGTYVF	12	12	0
6530777	CCSYGGGRAVVF	1	1	0
6530778	CIAYTTSSTLVF	4	2	2
6530786	CCSYADGYTVLF	3	2	1
6530792	CISYTSRTTYVF	11	10	1
6530902	CLSYTTDKTYVF	1	1	0
6530903	CQSSDTSGTYVF	16	12	4
6531095	CYSKDNNDSPSF	1	1	0
6531096	CCSYAGRNTYVF	130	82	48
6541756	CSSYTTSRTVIF	20	19	1
6542136	CRSYATSNNLLF	1	1	0
6542137	CCSYAGRSTLVF	119	94	25
6553323	CQTWDPTNYVLF	1	1	0
6553324	CASHMNTGTGVF	1	1	0
6553325	CSSHTMSRTVIF	1	1	0
6553326	CSSYTSSTTYVF	235	171	64
6593511	CLVTYSGAPVVF	1	1	0
6593512	CCSYAGTSPWVF	10	10	0
6593612	CMSSTTSSPSVF	1	1	0
6593613	CYSHVGSSTWMF	1	1	0
6593614	CQAWDRSRAGVF	1	1	0
6593615	CSSYTTRRTVIF	4	4	0
6593631	CSSYTTWRAVLF	1	1	0
6593632	CSSYAGTSTWVF	10	10	0
6593732	CCSYAGTYIYVF	44	37	7
6595360	CSSYAGVSNFVF	1	1	0
6595361	CSSYSDTSTLVF	2	2	0
6595365	CSSYTGSNTVIF	19	19	0
6595726	CSSYTTTRTVIF	4	4	0
6595742	CSSYTVSRGVIF	1	1	0
6595743	CCSYAGSDKWVF	8	7	1
6595799	CCAYTLSSTLVF	1	1	0
6595800	CCSYAGRNPLLF	1	1	0
6595801	CYSTDSNGNPEF	1	1	0
6595802	CNSRDSSGNWVF	43	36	7
6597350	CLSADTNGTPVF	1	1	0
6597351	CCSYAGSNTGVF	12	11	1
6597483	CQAWDSNTPWVF	9	8	1
6597555	CSSYAGISNFVF	3	2	1
6597561	CSSYTSSNTLVF	493	268	225
6729685	CSSYTTSRTVVF	59	51	8
6732694	CSAYRSDNTHIF	1	1	0
6732695	CQVWDSSRDEVF	1	1	0
6732696	CISYTSATTSVF	1	1	0
6732697	CSSYTTSRTCVF	2	2	0
6732701	CQSSDSSLSAIF	2	2	0
6732705	CASYTVTNSWVF	1	1	0
6732706	CNSRDSNFNYVF	1	1	0
6732707	CSSYTTSNTLVF	212	148	64
6764083	CSSYAGNNKEVF	6	6	0
6764119	CSSYTSSRALLF	2	2	0
6764123	CQSYDNNLTIGF	1	1	0
6764124	CSSYTVATTRIF	1	1	0
6764125	CQSADTSGTFVF	17	16	1
6764397	CSSYTSSNTLDF	9	9	0
6764478	CGSFAGRKFYVF	1	1	0
6764479	CQVWDSNTFVVF	2	2	0
6764483	CCSLTLSTTWVF	1	1	0
6764484	CASHMNTGTVVF	1	1	0
6764485	CSSYTTSRTYVF	92	73	19
6771201	CQAWDRKAEVAF	1	1	0
6771202	CLSSDNDDPVVF	1	1	0
6771203	CCSYAGGSAVIF	3	3	0
6771212	CSAYTRYRTYVF	1	1	0
6771213	CQTWGSGVREIF	1	1	0
6771214	CLLYLGGGISVF	13	13	0
6771383	CRSYTSTNTRVF	2	2	0
6771387	CCSYAGPITFVF	2	2	0
6771391	CSSYTASRTMVF	1	1	0
6771392	CQSYDNDAQGVF	1	1	0
6771393	CTSYTSSNTWVF	85	71	14
6777428	CQVWESIGPVVF	1	1	0
6777429	CQSADINGNVLF	1	1	0
6777430	CISYTSTTHVIF	1	1	0
6777431	CQLTDRSATVIF	1	1	0
6777432	CFSTDSSGFGVF	1	1	0
6777433	CSSKKSSITYVF	1	1	0
6777434	CCSSAGSSSLLF	1	1	0
6777435	CSSYRGTGTLVF	1	1	0
6777436	CSSYAGSNNLLF	352	209	143
6851004	CCSYAGSNNWVF	94	69	25
6857490	CSSYAGRNNWVF	38	35	3
6858820	CVLYMGSGVWVF	142	109	33
6874298	CSSYTSSGTPVF	13	11	2
6874441	CSSYTSSSTHVF	200	141	59
6902641	CQSADGSGVWLF	1	1	0
6902642	CISYTTSSTSGF	1	1	0
6902643	CQSSDTTGTYVF	6	4	2
6902667	CSSYMSSVARLF	1	1	0
6902668	CCSYTISSTLVF	11	10	1
6902778	CQSHDSSSRWVF	3	3	0
6902787	CQVGDSRSDVVF	1	1	0
6902788	CIPYTSATTYVF	1	1	0
6902789	CCSYARDNTWVF	3	3	0
6902798	CSSFAGIDTYVF	1	1	0
6902799	CVSYTTSSTDVF	1	1	0
6902800	CTSYTTSRTVVF	8	8	0
6902864	CLLSYSRAPVIF	1	1	0
6902865	CSSYAGSNNYVF	686	333	353
7131303	CCSYASGNTFVF	4	4	0
7131319	CNARDSSGYQVF	1	1	0
7131320	CSSYTSSSTLLF	269	181	88
7180009	CSSHRAGNIGVF	2	2	0
7180013	CGSYAVRNNFVF	1	1	0
7180014	CTSYTSSSTYVF	212	150	62
7211814	CCSYAGRHTLVF	6	6	0
7211850	CCSYTSSSTMIF	2	2	0
7211854	CQSADTSGIYVF	14	13	1
7212036	CQSFDSSLSVVF	54	48	6
7214628	CQTWDPPTYVLF	1	1	0
7214629	CCSFAGSYTWVF	118	91	27
7225367	CQVCDVMDDMFF	1	1	0
7225368	CSSYTNTNTRVF	34	31	3
7226422	CTSYGGNNNLIF	4	3	1
7226434	CYATDSSGKGVF	2	2	0
7226438	CQAWDINTGVIF	3	2	1
7226444	CQSADSSNTWLF	2	2	0
7226448	CCSYEVNRNLVF	1	1	0
7226449	CQSYDRSLSAVF	16	16	0
7226705	CNSYAVTNTWVF	2	2	0
7226709	CSSYESSQKLIF	1	1	0
7226710	CSSYAGSNHVIF	3	3	0
7226719	CQVWDSSSDLVF	35	32	3
7227839	CSSFTVTTVVEF	1	1	0
7227840	CTSYTSSSTLLF	40	35	5
7229240	CALYMGGGISVF	28	20	8
7229800	CCSYAGSRIFAF	1	1	0
7229801	CCSYAGRRTLVF	18	15	3
7230071	CDATDSNGNPEF	1	1	0
7230072	CVLYVGGGISVF	26	25	1
7230722	CCSFAGSDAFVF	1	1	0
7230723	CVLYMGTDSWVF	1	1	0
7230724	CYSTDDSGRGVF	1	1	0
7230725	CALYMGSGIRVF	10	9	1
7230815	CCSYAGNFYLVF	1	1	0
7230816	CMSYTTSSTSVF	1	1	0
7230817	CNSRDSSCNVIF	1	1	0
7230818	CCSYAPRGTADF	1	1	0
7230819	CFSHAGDSIWIF	1	1	0
7230820	CSLYTTSGTSVF	1	1	0
7230821	CCSYAGDYSILF	1	1	0
7230822	CQSYDSSLIWVF	13	11	2
7230965	CCSFLGDDKYVF	1	1	0
7230966	CSSYTATSTVVF	12	12	0
7231110	CSSYAGIKNLVF	12	12	0
7231254	CSSHTDSSTLVF	3	3	0
7231263	CQTWDPTGFILF	1	1	0
7231264	CYSADRSGNLFF	1	1	0
7231265	CCSYAGSYLYVF	47	41	6
7233192	CSSYTSSTTVVF	228	165	63
7270812	CSSYGGKNNLLF	3	3	0
7270821	CYSYAGRNTGVF	2	2	0
7270825	CNSYAGPNTWVF	1	1	0
7270826	CSSYAGTNKLVF	12	11	1
7270958	CASLTAGGTWVF	1	1	0
7270959	CSSFAGINTYVF	1	1	0
7270960	CQVWETGVDVIF	1	1	0
7270961	CQTWGTGVREIF	2	2	0
7270965	CSSYTAAATVVF	2	2	0
7270969	CQSADNSGRWVF	2	2	0
7270973	CSSYAGSNTMIF	6	6	0
7271009	CSSHTSSTTDVF	1	1	0
7271010	CCSYGGRSSVVF	2	2	0
7271014	CCSYDGSYTVGF	1	1	0
7271015	CSSYTGTGNMLF	1	1	0
7271016	CFSYAGNNNWVF	4	4	0
7271032	CYSYVGNDAWVF	1	1	0
7271033	CSSYTRRSTCVF	1	1	0
7271034	CCSYADSNTWVF	18	17	1
7271340	CQSADSSGLVVF	12	12	0
7271484	CSSFTSGFIPIF	1	1	0
7271485	CSSYAVRNNLVF	5	5	0
7271510	CFSYAGGNKWVF	1	1	0
7271511	CHSVDNSGNALF	1	1	0
7271512	CSSYTRSATVIF	4	4	0
7271528	CQTWDPTTYVLF	1	1	0
7271529	CGSYRSSNTWVF	2	2	0
7271533	CQAWDSDSHVIF	1	1	0
7271534	CCPYAGGNAVVF	1	1	0
7271535	CTSFAGTNNYVF	2	1	1
7271537	CCSYAGSQHVVF	1	1	0
7271538	CCSYTSRSTAVF	1	1	0
7271539	CCSYAGTSTWVF	152	110	42
7288259	CCSYAGYNTWVF	17	16	1
7288531	CYSTDSNNNRVF	2	2	0
7288535	CSSYATSTNLLF	1	1	0
7288536	CVLYMGSGTSMF	3	3	0
7288545	CSSFTSTSTVVF	18	15	3
7288815	CQVWDTSDHEVF	1	1	0
7288816	CLLYYRGGQWVF	1	1	0
7288817	CSSYTHLSTLVF	1	1	0
7288818	CSSYTTSRTIIF	7	7	0
7288867	CCSYTFSATLVF	1	1	0
7288868	CTSYTSSRTLLF	3	3	0
7288877	CSSYTSSRTCVF	2	2	0
7288881	CCSCAGSYTWVF	9	9	0
7288962	CCSYADYNTWVF	2	2	0
7288966	CSTYAISGTWVF	1	1	0
7288967	CATWDDIESLVF	1	1	0
7288968	CQSYDSSQIGVF	2	2	0
7288972	CSSYPSRFTPIF	1	1	0
7288973	CSSYTFSSTWVF	26	22	4
7289545	CSSFTSNSIPIF	1	1	0
7289546	CLLSYSGSLWVF	5	5	0
7289571	CALYVGGGISIF	3	3	0
7289580	CQSYDNHLSVVF	2	2	0
7289584	CSTYTISGTWVF	1	1	0
7289585	CCSYAPGATSVF	2	2	0
7289589	CSSYIRSAARLF	1	1	0
7289590	CCSYTKTNTVIF	1	1	0
7289591	CSSYGGSNNLIF	83	70	13
7295401	CRSFAGINTYVF	1	1	0
7295402	CSSFTSANTVVF	1	1	0
7295403	CLLYMGSGILLF	2	2	0
7295407	CEAWDDNLTALF	1	1	0
7295408	CCSYAGSFTWVF	300	193	107
7353308	CCSFAGSAAFVF	1	1	0
7353309	CCSYAGSSTMVF	27	24	3
7353957	CNSRDTSFNYVF	1	1	0
7353958	CCSYAGDFLYVF	2	2	0
7353962	CSSYGGRNNLIF	20	18	2
7354322	CCSSAGSDKWVF	1	1	0
7354323	CQSYDITNQGVF	5	5	0
7354348	CQSYDSSLSVLF	102	85	17
7363018	CCSYLGDDKYLF	1	1	0
7363019	CQTWGTGLPWVF	23	20	3
7363479	CSSYTSNTTDVF	1	1	0
7363480	CSSYTTWRAVVF	1	1	0
7363481	CQSADSSETWVF	6	6	0
7363517	CNSYTSSSTWVF	241	179	62
7406656	CRSYAGRSYVIF	1	1	0
7406657	CCSYTTSSTLIF	14	10	4
7406797	CCSFAGSGTYVF	29	28	1
7407609	CVLYLGSGIWLF	9	8	1
7407681	CCSYACSYTWLF	1	1	0
7407682	CSSYAFVSTLVF	1	1	0
7407683	CEAWDDSLNARF	1	1	0
7407684	CSSYAGSNPWVF	14	13	1
7407866	CCSYAGSSTLVF	727	346	381
7659408	CCSYEDHRNWVF	1	1	0
7659409	CCYYAGSYTVVF	1	1	0
7659410	CSSYAGRHNVIF	1	1	0
7659411	CSSYTSRFTPIF	1	1	0
7659412	CQSYDNDAQGAF	1	1	0
7659413	CQVWESSGPVVF	1	1	0
7659414	CQAWDISVGGGF	1	1	0
7659415	CSSSTTRGTRVF	1	1	0
7659416	CSSFTTGFIPIF	1	1	0
7659417	CATWDDSLSGLF	24	23	1
7659969	CCSYAGGDTWLF	1	1	0
7659970	CCSYAGGNAVVF	1	1	0
7659971	CNSRDTNNHVMF	1	1	0
7659972	CQVWDSNSDVVF	19	17	2
7660295	CLLHYGGPQGVF	1	1	0
7660296	CSTYASRTTDVF	1	1	0
7660297	CSSFTRTSTVVF	4	4	0
7660313	CSSHTDSGTLVF	2	2	0
7660317	CLLTYSGAPVIF	1	1	0
7660318	CASYAGHNNYVF	1	1	0
7660319	CSSYTSRFTSIF	1	1	0
7660320	CCSYEDHRNLVF	1	1	0
7660321	CSSYTTSGTVIF	15	14	1
7660531	CLSADNNGTPVF	1	1	0
7660532	CTSYTTSNTWVF	50	45	5
7662782	CSSYTTGSIWVF	1	1	0
7662783	CCSKAGSGTRVF	1	1	0
7662784	CCSYADGSPVVF	2	2	0
7662788	CSSYGGTYNLIF	1	1	0
7662789	CQTSDSSGTWVF	6	5	1
7662819	CQVWDSGLEVVF	1	1	0
7662820	CYSYVGSSTWMF	2	2	0
7662824	CCSSAGSSYLLF	1	1	0
7662825	CQSYDSRLSGVF	21	21	0
7663266	CCSAADNNIWLF	1	1	0
7663267	CVLYMGSGLSVF	9	9	0
7663348	CQAWDGSTAVEF	1	1	0
7663349	CSSNTSSTSDVF	1	1	0
7663350	CSSYTYSSPYVF	2	2	0
7663354	CSSHRAGNLGFF	1	1	0
7663355	CCSYGNPYTLVF	1	1	0
7663356	CSSYISSGARLF	1	1	0
7663357	CSSYTSRLTSIF	1	1	0
7663358	CSSYTCSTTDVF	1	1	0
7663359	CSSYGGNNNLIF	40	36	4
7664799	CSSYTRSTTRVF	12	11	1
7664931	CQVWDTGSDEVF	2	2	0
7664935	CQVWVTGSDVVF	1	1	0
7664936	CMVYLGSGIRGF	1	1	0
7664937	CSTYTIIGTWVF	1	1	0
7664938	CLLTYSGAPVVF	8	7	1
7664994	CQSADSSNPWLF	1	1	0
7664995	CQTWDSTTDVLF	1	1	0
7664996	CGTWDNSLSAVF	38	34	4
7666288	CCSYAGRLYLIF	1	1	0
7666289	CSSITSTGTVVF	1	1	0
7666290	CSSFAGSMYKVF	2	1	1
7666292	CCSYVGFSNWVF	1	1	0
7666293	CCSYGGGSTWVF	12	11	1
7666425	CYSVDSSANPTF	1	1	0
7666426	CVVYMGSGTSMF	1	1	0
7666427	CSSYTSRRDVLF	1	1	0
7666428	CCSYAGSDTYVF	140	109	31
7681688	CSSYTSSATDVF	3	3	0
7681697	CISYTSSTTYVF	30	25	5
7682447	CSSYATTSTWVF	6	6	0
7682483	CATWDDSLSVVF	41	36	5
7683959	CCSYTGSRTYVF	7	6	1
7684001	CCSYGGRFTWVF	2	2	0
7684005	CSSYAGRNPYAF	1	1	0
7684006	CCSYAGGYIWLF	2	2	0
7684010	CGSYAGNNFGVF	1	1	0
7684011	CHSGDTSGTYVF	1	1	0
7684012	CCSYAGIYTRVF	1	1	0
7684013	CQSTDNLSSSVF	1	1	0
7684014	CSSYTSSPTDVF	1	1	0
7684015	CISLTAGGTWVF	1	1	0
7684016	CQVWPTTAEVVF	1	1	0
7684017	CQSYDSDAQGVF	1	1	0
7684018	CNSCAGTNTWVF	1	1	0
7684019	CCSYAGDNTWVF	54	46	8
7686503	CATWGYNLRLLF	1	1	0
7686504	CGSYTGSNNYVF	5	4	1
7686524	CSSYGGSNNYVF	111	81	30
7695515	CCSYSGHSTSVF	1	1	0
7695516	CSSYGGSNNLVF	262	167	95
7739270	CQAWDSTTLYVF	22	21	1
7739732	CQYYDSSLSVVF	1	1	0
7739733	CSSYTNRDTRVF	2	2	0
7739737	CQSADSNGNVVF	3	3	0
7739746	CSSYTRSSTWVF	166	124	42
7760330	CSSYRSSNNWVF	5	5	0
7760355	CSSYAGTNKLIF	4	4	0
7760371	CCSFTLATTWIF	1	1	0
7760372	CQSFDNSRVWVF	1	1	0
7760373	CSSYTTISTLVF	59	45	14
7763028	CSSYTASNTYVF	8	7	1
7763084	CQSADTSGTYVF	104	82	22
7771612	CQSSDSSLSVVF	20	20	0
7772012	CQVWDSTTHVVF	7	7	0
7772061	CSSYTSSPPDVF	1	1	0
7772062	CSSRDSSDDVVF	1	1	0
7772063	CSSYSISSRYVF	2	2	0
7772067	CTSYAGSNNYVF	75	64	11
7776867	CLSYDRTLKWLF	1	1	0
7776868	CTSYTSKRTLLF	1	1	0
7776869	CQAWDSSTFVVF	87	73	14
7783220	CTSYSLTRAVAF	2	1	1
7783222	CSSLSGSSVLIF	1	1	0
7783223	CLHTYSGAPVVF	1	1	0
7783224	CSSYTTTTTDVF	2	2	0
7783228	CDSYAGSNTYVF	3	3	0
7783237	CYSTDNGPDGVF	1	1	0
7783238	CCSYAGSTTSVF	20	18	2
7783598	CQVWDTVSDEVF	1	1	0
7783599	CQSSESGIAWVF	1	1	0
7783600	CCSYSTVNTVLF	1	1	0
7783601	CQSYDSSLSVVF	444	247	197
7893269	CSSYAANNNLLF	8	8	0
7893333	CCSYPISSTLVF	1	1	0
7893334	CSSYTTTGTPVF	3	3	0
7893343	CCSYVGGNAVLF	1	1	0
7893344	CYSYTGSRSGVF	1	1	0
7893345	CRSYRTTNTRVF	2	1	1
7893347	CCSYAGRHTWVF	13	13	0
7893516	CSSYTSSIPVVF	5	5	0
7893541	CSSYTTSQTVIF	1	1	0
7893542	CCSYAGGYTPRF	1	1	0
7893543	CLLTYTGAPVVF	1	1	0
7893544	CCSYTISSPLVF	1	1	0
7893545	CSAYRTSRVVVF	2	1	1
7893547	CCSYAGSYTKVF	44	38	6
7895219	CQVWDTAGDVVF	1	1	0
7895220	CSSFTISDTPVF	1	1	0
7895221	CYSLDSSENPAF	1	1	0
7895222	CCSYAGYTTSVF	3	3	0
7895231	CSSYATSNNLLF	1	1	0
7895232	CCSYAGRSVVVF	1	1	0
7895233	CCSYAGPSTFVF	5	5	0
7895258	CQAWDSSTYWVF	23	19	4
7895695	CCSYTRTQTVVF	2	1	1
7895697	CTSCAGDNNLVF	1	1	0
7895698	CSSYEGKNTVVF	1	1	0
7895699	CQAWDRRTALVF	2	2	0
7895703	CGSYSGSNNYVF	1	1	0
7895704	CSSYINGGNLVF	1	1	0
7895705	CSSYRMGSTWVF	2	2	0
7895709	CQSYDRSNHWVF	21	18	3
7896087	CNSYAGTNNWVF	8	8	0
7896151	CNSFTSRITWVF	2	2	0
7896155	CAAWDDSLNFVF	7	7	0
7896204	CSSYAGSFTLVF	9	8	1
7896276	CQSCDSVSLCVF	2	1	1
7896278	CQVWDRSSDVVF	25	22	3
7896828	CSSFTTSSTWVF	107	77	30
7905067	CCSYEISTILLF	3	1	2
7905070	CSSYTSSGTWVF	163	123	40
7925119	CQSYDRTFRNVF	1	1	0
7925120	CQSFDSSSLWVF	5	4	1
7925140	CQSYDRSNHGVF	3	3	0
7925149	CNSRDGSGNYVF	2	2	0
7925153	CNAYAGNNNWVF	2	1	1
7925155	CYSSAGSYTYVF	1	1	0
7925156	CLLSYSGARPVF	143	109	34
7940743	CTSYAGTNNYVF	7	6	1
7940785	CQSADSRGLWIF	1	1	0
7940786	CQSADSSGTVIF	40	38	2
7942306	CSSCVGSNNLVF	1	1	0
7942307	CSAYTLSHYWVF	1	1	0
7942308	CCSYSGRRTLVF	1	1	0
7942309	CQSADSSDSWVF	15	14	1
7942519	CNSYAGSNNLVF	112	95	17
7953159	CTSYRESMSYVF	1	1	0
7953160	CQSADTINIWVF	1	1	0
7953161	CSSYTSSNTWVF	390	224	166
8040521	CSSFTRSNTWVF	21	21	0
8040962	CNSYVGSNNWLF	1	1	0
8040963	CSSFTDRYTWVF	1	1	0
8040964	CAAYTTGSTVVF	1	1	0
8040965	CQSADINIPWVF	1	1	0
8040966	CNSYTSSSTLVF	228	155	73
8076306	CCSYASSNTLIF	5	5	0
8076331	CFSYTSSDTWVF	5	3	2
8076346	CSSYTTINTVVF	10	9	1
8076436	CSSYTSSIQGVF	1	1	0
8076437	CQSYDSSLSYVF	93	76	17
8083505	CQVWNSSDDVIF	1	1	0
8083506	CNSYTSSSTVVF	106	84	22
8092410	CSSYMNSTTWVF	1	1	0
8092411	CNSYAGSNNWVF	134	108	26
8106883	CMLYTGSGISVF	1	1	0
8106884	CQSADSSLSFVF	1	1	0
8106885	CSAYTTTATVRF	1	1	0
8106886	CYSYAGNNIWVF	5	4	1
8106906	CSSYAGSKILIF	3	2	1
8106912	CNSYTSSNTQVF	10	10	0
8107012	CNSRDSSGAEVF	2	1	1
8107014	CQSYDTNLNVLF	1	1	0
8107015	CTSFTTDSTYVF	2	1	1
8107017	CCSFTNSLTWVF	1	1	0
8107018	CQSADSSGSWVF	116	92	24
8117690	CQSADNSGTWVF	65	52	13
8121070	CCSYAGSLTGVF	3	3	0
8121079	CQSADSTPTYVF	2	2	0
8121083	CQAWDSSTGGVF	123	104	19
8133875	CLVYLGGGIWVF	1	1	0
8133876	CCSYAGSTTWVF	300	199	101
8193576	CQSADSSGTLIF	8	7	1
8193632	CCSYAGSAVLVF	3	3	0
8193641	CQAWDSSTNYVF	57	50	7
8196491	CSSYAGSNNVAF	5	4	1
8196511	CCSDAAYGTMVF	1	1	0
8196512	CQSYDNSNSWVF	12	11	1
8196644	CRSQINRVTWVF	1	1	0
8196645	CSSYRSGTTCVF	1	1	0
8196646	CSSYTSNGSRVF	1	1	0
8196647	CCSYTTSSTYVF	97	85	12
8204892	CISYAGRYTWVF	1	1	0
8204893	CSSYTRSNSWVF	10	10	0
8204993	CCSYAGSYTWMF	61	53	8
8208226	CYSYAGSSTWVF	63	52	11
8211502	CYSYAGSNIWVF	7	6	1
8211544	CQVWESSSDGVF	1	1	0
8211545	CSSYASSSTRLF	2	2	0
8211549	CATWHYRQRVGF	1	1	0
8211550	CASYTATNAWVF	1	1	0
8211551	CSSYTTSSTHVF	69	56	13
8215415	CCSFTSTSTWVF	2	2	0
8215419	CCTYVGSRTLIF	1	1	0
8215420	CQTWGSGLQWVF	1	1	0
8215421	CCSHSSSINWVF	1	1	0
8215422	CSSYTSSNTVIF	113	90	23
8225592	CSSYTSSSTLGF	60	52	8
8228712	CYSRDTSGQQFF	1	1	0
8228713	CQSYDTIYHWVF	1	1	0
8228714	CSSYTDIHTFVF	2	1	1
8228716	CCSYAGSNTVIF	75	67	8
8233741	CCSYARSYTWVF	7	6	1
8233783	CGTWDSSLDVVF	12	11	1
8233915	CSSYAGNNNWLF	8	8	0
8233979	CCSYAGSSSYVF	190	139	51
8260389	CSSYAGSNNFVF	477	273	204
8390610	CQSADSSANIIF	1	1	0
8390611	CNSYSTSDTLVF	1	1	0
8390612	CSSFTTSKTLIF	1	1	0
8390613	CSSYTTSSTVVF	356	228	128
8471781	CNSFTINNTRVF	1	1	0
8471782	CQAWDSSTDVIF	21	15	6
8472097	CNSYAGSNVVVF	4	4	0
8472113	CGTLDTSLSFIF	1	1	0
8472114	CCSYVGSDNWVF	5	4	1
8472134	CILYMGSGISMF	2	2	0
8472138	CNSYTNSATWVF	2	2	0
8472142	CQSADTTNIFVF	2	1	1
8472144	CYSTDNGGNRVF	3	1	2
8472147	CAAWDDNVAGLF	1	1	0
8472148	CCSYTTTRTYVF	2	2	0
8472152	CGSYAGRNNLVF	1	1	0
8472153	CSTYTSASTQVF	1	1	0
8472154	CVLYMGSGYWVF	9	9	0
8472235	CCSNTSPNTWAF	3	1	2
8472238	CCSYAGSVTYAF	1	1	0
8472239	CCSHSGSTTWVF	2	2	0
8472243	CQSYDSSLSEVF	70	59	11
8476373	CQSFDNFNTYVF	1	1	0
8476374	CNSRETSGDRLF	2	1	1
8476376	CFSYVNSNNFVF	1	1	0
8476377	CLLSYTGARWVF	3	3	0
8476386	CCSYKVGGTLLF	3	1	2
8476389	CCSHAGRDIFFF	1	1	0
8476390	CCSYAGSGNVVF	10	8	2
8476470	CCSYASSNTWVF	19	19	0
8476831	CQSVDSSGAYVF	13	11	2
8476974	CAAWDDNLAGLF	1	1	0
8476975	CSSYAGSNNHLF	2	2	0
8476979	CSSYTISNTWVF	31	28	3
8477847	CLLYYGGANWVF	17	17	0
8478136	CQSYDTNHNVIF	1	1	0
8478137	CGTWDPRVSVLF	1	1	0
8478138	CAADIGSGAWVF	1	1	0
8478139	CSSYAGSNPFLF	2	2	0
8478143	CSSHAGSTNYVF	1	1	0
8478144	CQSADATSLGVF	1	1	0
8478145	CCSHSRSAKWVF	1	1	0
8478146	CSSYAGSNKWVF	45	37	8
8479811	CTSYTTSSALVF	4	3	1
8479823	CCSYTDTGIYVF	1	1	0
8479824	CQAWDSSTHVVF	227	164	63
8517052	CCSKSDISTVVF	1	1	0
8517053	CSSYTSSRNVVF	19	18	1
8517395	CCSYARSRTVVF	3	3	0
8517404	CQSYEGSSYGVF	2	1	1
8517406	CCSYVSSNTLIF	3	3	0
8517415	CQSADVSDLKVF	1	1	0
8517416	CSSYTTIKSVIF	1	1	0
8517417	CSSYAGSNTYVF	246	170	76
8559237	CHVWDYSALEVF	1	1	0
8559238	CQSADSGGNYVF	6	5	1
8559268	CSSYAGSNKKVF	12	12	0
8559412	CSSYTSTSTYVF	210	144	66
8589652	CCSYAGNNNVIF	8	7	1
8589708	CVLYMGSGIRVF	125	92	33
8601208	CCSFAGYSTWVF	6	6	0
8601244	CSSYTSSNILVF	17	16	1
8601516	CQFSDSSGNWVF	1	1	0
8601517	CSSYGGSDNLVF	62	53	9
8604803	CASRTSSGTWLF	1	1	0
8604804	CRSYVTDNTYVF	1	1	0
8604805	CNSYTSSGTYVF	47	41	6
8606732	CCSYAGNSAYIF	1	1	0
8606733	CSSYRDGNTYVF	3	2	1
8606739	CISYTTSTLYFF	1	1	0
8606740	CQSADRSGTVVF	31	28	3
8607608	CQAWDSSSVVVF	3	2	1
8607614	CISSTSSSTLVF	1	1	0
8607615	CQAWDSDSYCVF	1	1	0
8607616	CNSYTSRNTWVF	9	8	1
8607688	CGTWDTNLRGVF	3	3	0
8607697	CSSYTVHSTWVF	1	1	0
8607698	CVSYTSSLSLVF	1	1	0
8607699	CTSYTTSSTWVF	117	93	24
8618580	CSSFTTRSTSVF	2	2	0
8618584	CNSFTSSSTWVF	25	22	3
8619134	CQSPDSSGTLGF	1	1	0
8619135	CQSYDINNHWVF	14	14	0
8619331	CNSRDSSANVVF	17	16	1
8619603	CQSADSSGFWVF	13	13	0
8619772	CSSYTGSNNIVF	1	1	0
8619773	CCSYAGDYTGVF	17	17	0
8620062	CSSYTSSVSLVF	5	5	0
8620087	CLLSYSDTRPVF	14	12	2
8620255	CSSYTTSSTWVF	519	266	253
8758309	CISYTTSSTWVF	53	45	8
8760694	CQSYDGSNHWVF	44	38	6
8762366	CQVWHSNSDLVF	1	1	0
8762367	CQSADSSGTRVF	52	47	5
8764811	CCSYAGSYTAVF	37	32	5
8765995	CQSGDNSGTYVF	4	4	0
8766011	CCSYVPKSTMGF	1	1	0
8766012	CTSFTTSRTWVF	5	5	0
8766037	CQSADTSNTFVF	1	1	0
8766038	CSSYTISTTHVF	1	1	0
8766039	CAAWDDNLDGLF	1	1	0
8766040	CCSYAGGKSMIF	1	1	0
8766041	CNSYTKNNTWVF	1	1	0
8766042	CQSFDITLTIVF	1	1	0
8766043	CNSYTGMSTVIF	1	1	0
8766044	CSSYAGSRTYVF	14	14	0
8766240	CSSFAGSNDLVF	8	8	0
8766304	CLSADSGGNYVF	3	3	0
8766313	CSSYAGVSTLIF	1	1	0
8766314	CQSADTRGLWIF	1	1	0
8766315	CSSYTSSNTAIF	8	7	1
8766371	CCSYADTSTYVF	9	9	0
8766452	CEAWDSRLRVLF	1	1	0
8766453	CCSYSATYSWVF	1	1	0
8766454	CCSYTSSSTLVF	146	121	25
8784120	CCSYAGSFTWLF	13	13	0
8784289	CASYTSRSTVVF	4	4	0
8784305	CYSIDTSGNPVF	3	3	0
8784314	CSSYVGRYTWVF	2	1	1
8784316	CNSYTISSTRVF	3	3	0
8784325	CVSYRRGHILVF	1	1	0
8784326	CSSFASNNNLVF	1	1	0
8784327	CYSYAGSNNWVF	20	17	3
8784667	CCSYAGSGTVVF	67	52	15
8788151	CQSPDSSGTWMF	2	2	0
8788155	CSSNAGRGKLFF	2	1	1
8788157	CASYTTSNTLVF	18	16	2
8788445	CQSADSNGTVIF	2	2	0
8788449	CQAWDSQTPVIF	1	1	0
8788450	CGSHTGSNTWVF	1	1	0
8788451	CCSYGGSYTWLF	9	8	1
8788523	CCSYAGSFTFVF	70	64	6
8793003	CCLTYPGLYVVF	1	1	0
8793004	CSSYRISDTVVF	2	1	1
8793006	CSSFAVTGTLLF	1	1	0
8793007	CSSYTIDTTWVF	2	1	1
8793009	CTSFTRSNTWVF	9	9	0
8793090	CSSYTSRSTWVF	164	116	48
8812114	CSSYAGGSTYVF	11	11	0
8812235	CASWDTSLIFVF	1	1	0
8812236	CQVWDTGSDWVF	8	4	4
8812268	CNSYTTSRTWVF	14	12	2
8812436	CKSYRFYNTWVF	1	1	0
8812437	CQTWDSNTAVVF	5	5	0
8812462	CASYTSSYTWVF	10	10	0
8812562	CCSYAGSYTYVF	835	377	458
9127357	CQTWGAGTYVVF	1	1	0
9127358	CSSYAGSNNFEF	18	16	2
9127646	CSSYAGNSVGVF	1	1	0
9127647	CTSYTNTNTRVF	2	2	0
9127651	CCSSSTTTYVLF	5	3	2
9127666	CGSYAGSNNLVF	57	49	8
9130459	CQAWDSNTAGVF	30	23	7
9131149	CSSHTTINILVF	1	1	0
9131150	CSSYTDISTLVF	11	10	1
9131260	CCSYAPVSTWVF	1	1	0
9131261	CQVWDNNDYYVF	4	2	2
9131269	CCSFAGRDSWVF	2	1	1
9131271	CQSYDSSNHVVF	243	172	71
9173067	CCSYTSSITYVF	28	24	4
9173739	CSSFTSSRTWVF	19	16	3
9174043	CTSFTRNNTWVF	1	1	0
9174044	CCSYGRGARLLF	1	1	0
9174045	CSSYAGSNTLIF	91	72	19
9180597	CSSYTVSSTTVF	1	1	0
9180598	CQACDSRNAVVF	1	1	0
9180599	CTSYTSSSPVIF	2	2	0
9180603	CSSYTSTNTQVF	17	17	0
9180892	CSSFTTSSTRVF	22	22	0
9181376	CSSYTSRSSLVF	15	14	1
9181586	CSSYTMTNVWEF	1	1	0
9181587	CVLFMGSGTWFF	1	1	0
9181588	CCSYAGNSIMLF	1	1	0
9181589	CSSFATGDTLVF	1	1	0
9181590	CCSYAGSSAYVF	37	37	0
9182959	CQAWDSTIAPVF	1	1	0
9182960	CQSADTSGTVVF	39	30	9
9184130	CSSYTSNITLIF	4	4	0
9184146	CNSYSSSDTLVF	3	3	0
9184155	CCSYAGNYKFVF	4	3	1
9184167	CGSYTNSNTLVF	1	1	0
9184168	CASYAGSNNLVF	34	31	3
9185222	CQSADSSGTVVF	269	200	69
9239022	CQAWDRFTNVVF	1	1	0
9239023	CQTVDSRGIWVF	1	1	0
9239024	CNSRDSNLDVIF	1	1	0
9239025	CLLYYDDAQGGF	1	1	0
9239026	CASYTTANSWVF	1	1	0
9239027	CSSYRSGSTRVF	15	12	3
9239207	CSSFTSSNTRVF	30	27	3
9240017	CTSYTDTFTYVF	1	1	0
9240018	CQSFDNNGHWVF	1	1	0
9240019	CSAYAGNNNWVF	6	4	2
9240043	CQSADSSGDYVF	7	6	1
9240085	CYSTDSSGNPVF	66	57	9
9243847	CFSYAGSSTWVF	53	42	11
9246073	CCSYTTRRTYVF	5	4	1
9246093	CQSTDSSATFVF	2	1	1
9246095	CSLYTNRKSVLF	1	1	0
9246096	CCSCAGSYTVLF	1	1	0
9246097	CSSYAGNKNLIF	10	7	3
9246167	CYSTDSSGNRVF	67	57	10
9249986	CCSYAGSTSWLF	3	3	0
9249995	CCSYARSSPWVF	4	4	0
9250011	CQSADSSGSYLF	5	4	1
9250031	CQAWDSSTAAVF	46	40	6
9251871	CYSAADNNLAVF	6	6	0
9251907	CCSYAGSSSVVF	91	73	18
9258550	CTSFPTIRTWVF	1	1	0
9258551	CSSYTSSSTKVF	99	85	14
9266966	CQSADISGTYVF	48	41	7
9268934	CSSYTSSNTYVF	366	226	140
9351650	CSSYRTGTTCVF	1	1	0
9351651	CNSYAGANNWVF	2	2	0
9351655	CISYTTSGTWVF	9	9	0
9351736	CQVWDSSSDHVF	120	93	27
9362896	CNSYTSTTTSVF	1	1	0
9362897	CTSYTSSSPVVF	14	14	0
9363093	CSSYTSSTTFFF	2	2	0
9363097	CCSYAGGDYTVF	1	1	0
9363098	CSSFTRSITLVF	6	5	1
9363128	CSSYTSSSTDVF	44	39	5
9364844	CMLYMSSGISAF	1	1	0
9364845	CSSYAGSPYVIF	2	2	0
9364849	CCSYAGSYSYVF	292	187	105
9419453	CCSFATGTTFVF	1	1	0
9419454	CSSYMIGNRLVF	1	1	0
9419455	CSSYTTSSNWVF	12	12	0
9419599	CSSYTSSSTFFF	2	2	0
9419603	CSSYAGGDNYVF	9	7	2
9419666	CCSLAGINTWVF	1	1	0
9419667	CTSYTTSSLYVF	9	8	1
9419739	CSSYISSSTYVF	26	25	1
9420389	CCSYGGRATRVF	3	2	1
9420395	CTSFTSPTNVLF	1	1	0
9420396	CYSYTTIRTYVF	1	1	0
9420397	CCSYAGSRTVVF	45	41	4
9422242	CQSGDNNGVWVF	1	1	0
9422243	CSSYRDRHTVVF	1	1	0
9422244	CVLYLGSGISVF	106	90	16
9431784	CQSYDSSNHEVF	15	13	2
9431979	CQTWGSISGWVF	1	1	0
9431980	CCSYAGSSTLIF	170	127	43
9453570	CSSYTNTMTRVF	1	1	0
9453571	CQAWDSSTSYVF	141	117	24
9470068	CCSYAGRDSWGF	2	2	0
9470072	CSSFTRTNTWVF	7	6	1
9470114	CSSTAGSKSFLF	1	1	0
9470115	CCSYAGYTNYVF	2	2	0
9470119	CQTWGTGPNWVF	11	11	0
9470240	CSSYTSDGTRVF	2	1	1
9470242	CNSYTRSKTYVF	4	3	1
9470254	CQSYDNNNHWVF	46	39	7
9472048	CMLYMGSGISVF	65	59	6
9475883	CQSRDSSANFVF	2	1	1
9475885	CQVWDGGTKWVF	1	1	0
9475886	CCSYAGSQSLVF	6	5	1
9475916	CFLYLGSGTVMF	1	1	0
9475917	CCSYAGNYTYVF	79	65	14
9481052	CCSYTKSGAWVF	1	1	0
9481053	CCSYVGSYSLVF	10	9	1
9481143	CSTYVGSNNLVF	3	3	0
9481152	CTSYASGSTVVF	1	1	0
9481153	CCSYAGSTTWLF	15	15	0
9481378	CQSADTSGTWVF	70	59	11
9485508	CATWDSSLDVVF	2	1	1
9485510	CAADVGSGAWVF	1	1	0
9485511	CSSYASSSTYVF	46	35	11
9487121	CCSYARSNTFLF	1	1	0
9487122	CQVWDSRSDYVF	27	22	5
9487716	CASWASGLDWVF	1	1	0
9487717	CQSYDSNNHGVF	31	29	2
9488616	CSSYRSTTTLVF	8	7	1
9488672	CQSADSNGIYVF	8	7	1
9488728	CQSPDSDGHWVF	1	1	0
9488729	CCSYAGSNTLVF	239	164	75
9527925	CSSIADNDIVLF	2	1	1
9527927	CCSYEIGPTLTF	1	1	0
9527928	CSSYAGNNIWVF	36	32	4
9529080	CQTWDRSSSYVF	1	1	0
9529081	CAAWDDSLNGIF	2	2	0
9529085	CQSYDANNHWVF	14	13	1
9529267	CCSYAGSGTVLF	14	13	1
9529449	CVLYMGSGTLVF	14	11	3
9529603	CCSNASPNTWLF	2	1	1
9529605	CPSYTSNSPVVF	1	1	0
9529606	CATWDPSLSGAF	1	1	0
9529607	CAVSYNSTSVVF	1	1	0
9529608	CGSYTSANTWVF	2	2	0
9529612	CQSADNTNALIF	1	1	0
9529613	CAAWDDSLDGLF	2	2	0
9529617	CCSYAGTYSMVF	3	3	0
9529626	CASYTTQRTWEF	2	1	1
9529628	CCSYSPFDSWLF	1	1	0
9529629	CQVWDSSGDVVF	11	11	0
9529750	CSSYADSNVVVF	1	1	0
9529751	CSSFTGGSSFIF	1	1	0
9529752	CQVWDGGTRWVF	1	1	0
9529753	CSSYTTSSVYVF	6	6	0
9529789	CLLSYSGARFVF	6	5	1
9529819	CSSYTDIRTWVF	3	2	1
9529825	CQVWDSDDHWVF	1	1	0
9529826	CNSYAGNNNWVF	64	49	15
9532962	CNSYTTDRTRVF	2	2	0
9532966	CQSYDSSNHWVF	261	179	82
9579685	CSSYTSSITVVF	114	88	26
9589717	CCSYAGSYTGVF	134	105	29
9603787	CQVWDSSSEVVF	33	31	2
9604810	CVLYVGDGLWVF	1	1	0
9604811	CNSYAGSDNWVF	21	18	3
9605189	CSSYAGSHNVVF	14	13	1
9605371	CQSTDSSGTWVF	80	65	15
9610571	CQAWDSSTTVLF	2	2	0
9610575	CQAWDSSTHVAF	4	3	1
9610587	CCSYAGNSSALF	1	1	0
9610588	CTSYTSSTPVIF	1	1	0
9610589	CVLYMGSGFWVF	87	73	14
9616940	CQSYDRSGPWVF	1	1	0
9616941	CETWDSNTHKVF	7	7	0
9616990	CQSVDNYGNSVF	2	1	1
9616992	CSSYTRSSTYVF	165	118	47
9636462	CSSYAGSNAYVF	26	25	1
9637112	CNSRDISGHPVF	1	1	0
9637113	CCSYTDITTYVF	1	1	0
9637114	CCSYATSSTYVF	21	20	1
9637534	CQAWDSSTAVVF	310	203	107
9700464	CSSYAGTNNWVF	40	37	3
9701944	CYSAADNNRGVF	44	36	8
9703528	CASYTGSSTWVF	8	8	0
9703592	CSSYTSSTSYVF	70	57	13
9707582	CNSYTTTSTYVF	23	22	1
9708088	CLSADSSGTWVF	69	58	11
9712090	CNSYTSNNNWVF	5	3	2
9712105	CNSRDSSGSYVF	8	7	1
9712161	CYSRDTSGAGVF	1	1	0
9712162	CTSYTTRNTMIF	1	1	0
9712163	CCSYAGNNNFVF	24	23	1
9712715	CSSYRRSDTLVF	4	4	0
9712731	CYSRGASGQQFF	1	1	0
9712732	CCSYTSNITYVF	1	1	0
9712733	CSSHTSSNILVF	3	3	0
9712742	CSSYTTSSTLIF	99	86	13
9721256	CSSYTSSTTRVF	160	121	39
9740616	CNSYTSSNSLVF	4	4	0
9740632	CQSYDSSLSVPF	4	4	0
9740648	CNSYTRSRTYVF	5	5	0
9740673	CQTWDSDTAVVF	1	1	0
9740674	CQAWDISSHVVF	2	2	0
9740678	CCSYTSSNSWVF	12	9	3
9740786	CGVWDSRLRVVF	2	1	1
9740788	CNSYTTSVTRVF	1	1	0
9740789	CCSYTNTDTWVF	2	2	0
9740793	CLLHFGGALYVF	1	1	0
9740794	CWSYAGSDTYVF	2	2	0
9740798	CSSYGGNDNYVF	3	3	0
9740807	CSSYTRTSTYVF	31	29	2
9741706	CSSTTSSNTYVF	2	2	0
9741710	CQTWGTGIHVVF	231	166	65
9780056	CSSFTRNTTRVF	1	1	0
9780057	CCSYADSSSLLF	1	1	0
9780058	CSSYARSNTVIF	4	4	0
9780074	CSSYTNTVTVIF	1	1	0
9780075	CSSFTNNLPVIF	1	1	0
9780076	CCSYAETNTWIF	2	2	0
9780080	CSSYTSGTTLEF	1	1	0
9780081	CCSYTPASIYVF	1	1	0
9780082	CCSYAGNSAYVF	13	12	1
9780238	CQSTDNSGVYVF	2	2	0
9780242	CYSAADNNRRVF	14	12	2
9780410	CSSYTRQYTVVF	1	1	0
9780411	CSSYAGSHTVLF	2	2	0
9780415	CCSYEVGGLSLF	1	1	0
9780416	CQSVDSSGTYVF	100	80	20
9788416	CQSYDSSNLWVF	150	115	35
9805666	CQSADSNHIWMF	1	1	0
9805667	CNSYAGSNNLLF	17	16	1
9805939	CQSADSTGTFLF	3	2	1
9805945	CYSYTARFTYVF	1	1	0
9805946	CCSYTASDTWVF	3	3	0
9805955	CTSYTSSTPVVF	9	8	1
9806027	CCSYAGSILWVF	3	3	0
9806036	CSSYSDSTTVIF	1	1	0
9806037	CQSYDSDNQRIF	1	1	0
9806038	CCSYAASKTYVF	4	4	0
9806054	CQSTDRSGKYVF	1	1	0
9806055	CVLHMGSGIWVF	31	27	4
9806892	CSSHTSSSTYVF	45	41	4
9808737	CSSYAGSNNVVF	522	278	244
9953853	CMIWPSNDSGVF	7	7	0
9953902	CAAWDDSLNTVF	5	5	0
9953927	CVSYGGSNNLIF	2	1	1
9953929	CQSVESSETWLF	2	1	1
9953931	CQTWDSAIFWVF	1	1	0
9953932	CQAWDTSTCVVF	1	1	0
9953933	CSSNAGSNNFLF	1	1	0
9953934	CCSYAGRFTWVF	36	34	2
9955158	CVLYMGSGTWVF	181	138	43
9980136	CQSMDSSGIWVF	1	1	0
9980137	CCSYAGRNILVF	5	4	1
9980157	CCSYTTISTYVF	19	16	3
9980461	CSSYTIFSTLVF	8	6	2
9980509	CCSYAGKYTWMF	2	2	0
9980513	CCSYAGSRIWVF	30	28	2
9981353	CSSFPGSNNLLF	1	1	0
9981354	CQSYDRSVTYVF	1	1	0
9981355	CNSYAGNNNFVF	26	23	3
9981953	CTSYAGSINVIF	1	1	0
9981954	CCSYRGAYTVIF	2	1	1
9981956	CSSFTTSSTLVF	124	94	30
9993612	CHVWDLSRDHVF	2	1	1
9993614	CSSLTSHNLWIF	1	1	0
9993615	CMIWPSNASGVF	44	41	3
9995419	CQSYDDNTKWVF	4	2	2
9995427	CNSYANTNNWVF	1	1	0
9995428	CQCYDGSDFWVF	1	1	0
9995429	CQSYDTDIPGIF	1	1	0
9995430	CSAPGGSNNFVF	1	1	0
9995431	CCSFAGAYTWVF	12	9	3
9995539	CLLSHSGGRPVF	4	4	0
9995555	CSAYTKKNTWDF	1	1	0
9995556	CTSYTNSGTLVF	3	3	0
9995565	CISYTTRSTLVF	4	4	0
9995581	CCSYAGSSTVVF	367	242	125
10084395	CSSYTTASTRVF	6	6	0
10084431	CSSYTVSGTWVF	3	3	0
10084440	CCAFGGTYIYLF	1	1	0
10084441	CQSADSGGTYVF	40	35	5
10085841	CQSYDSRLSVVF	72	61	11
10090233	CQMWDRSSDWVF	1	1	0
10090234	CSSYTSSSTRIF	51	48	3
10092682	CAAWDDSLNGLF	175	129	46
10115257	CSSFVGGYNWGF	1	1	0
10115258	CQSADTTGSWMF	1	1	0
10115259	CISYAGRNTWVF	2	2	0
10115263	CSSFADSSTLVF	1	1	0
10115264	CASYAGTNNFVF	1	1	0
10115265	CNSYVGSNDVIF	1	1	0
10115266	CSSYGDTLTWVF	1	1	0
10115267	CCSYAGSYIRVF	20	17	3
10115607	CCSYAPVGTEVF	1	1	0
10115608	CVLYMATGLWVF	1	1	0
10115609	CSSYTASSTYVF	38	36	2
10116977	CQSTDNRGTYVF	2	2	0
10116981	CQSADSRGAYVF	2	2	0
10116985	CSSYTSRSTLVF	228	162	66
10153921	CQSTDSSGTVVF	33	30	3
10154911	CSSYAGSNLWVF	15	14	1
10155121	CQVWDNSDYYVF	2	2	0
10155125	CQAWDSSTFWVF	20	18	2
10155485	CSSYSSSDTWVF	3	3	0
10155494	CASYTTRNTWVF	6	5	1
10155524	CTSYTSSGTLVF	24	24	0
10156100	CSSFTSITTWVF	1	1	0
10156101	CFSIDTGGNRVF	1	1	0
10156102	CSSYAGNYIRVF	2	2	0
10156106	CCSYAGSNTLLF	72	62	10
10160570	CSAYARSSTLVF	1	1	0
10160571	CQTWGTGINWVF	61	49	12
10163560	CSSYTTSTTYVF	110	87	23
10173130	CQAWDSSTPWVF	38	32	6
10174346	CQSYDSNIHWVF	13	10	3
10174476	CMIWPNIAFGVF	1	1	0
10174477	CSSYADRNTLIF	3	2	1
10174483	CQSWDNNRDVVF	1	1	0
10174484	CQSADSSSTWVF	17	17	0
10174773	CSSSTGSNTRVF	3	2	1
10174779	CQSRDSSANYVF	2	1	1
10174781	CTSYTSSSTVVF	115	97	18
10185936	CISFTSSYTWVF	3	3	0
10185945	CSSYAVTGTLLF	1	1	0
10185946	CSSYTGGNTLVF	5	5	0
10185971	CSSYADSNNLLF	25	25	0
10186596	CQSYDSSNRGVF	75	65	10
10191471	CCSYGGSGTWVF	13	11	2
10191614	CQSFDSNSHWVF	3	3	0
10191623	CCSFAGKNIYVF	2	2	0
10191627	CCSYAGGHTWVF	18	15	3
10191897	CASYTTSNTWVF	12	11	1
10192029	CSSYAGSNIWVF	110	93	17
10202259	CQSADSSGTWVF	483	270	213
10332669	CSSFTSSGTLVF	20	17	3
10333009	CQVWDSSSAVVF	31	27	4
10333846	CTSYTMTNIWEF	2	1	1
10333848	CCSYAGSRTRVF	8	7	1
10333904	CCSYVGTSTWMF	1	1	0
10333905	CNSYAVSNVLVF	1	1	0
10333906	CCSYAGSYSWVF	399	231	168
10426075	CALYMGSGIKVF	3	3	0
10426084	CSSYTVHTTWVF	1	1	0
10426085	CNSYEGSNNWVF	2	2	0
10426089	CCSHAGSRIWVF	5	4	1
10426109	CQAWDSTIGVVF	3	3	0
10426118	CQSYYSSSQGVF	2	2	0
10426122	CQSSDSSNLRVF	1	1	0
10426123	CTLYMGNGISVF	1	1	0
10426124	CSSYAGNNILVF	62	50	12
10429224	CQSADSSGAHVF	3	2	1
10429230	CQVWDINNDHVF	1	1	0
10429231	CLSYTTRTTYVF	1	1	0
10429232	CYSTDDGGNRVF	2	1	1
10429234	CSSYAGNKIWVF	1	1	0
10429235	CAAWDDSLGWVF	17	14	3
10429473	CQSYETNNNWVF	2	2	0
10429477	CCSYAGGYTCVF	5	5	0
10429502	CNSYRSPYTWVF	1	1	0
10429503	CQTWDTGLSVVF	1	1	0
10429504	CQSANSSGTWVF	3	3	0
10429513	CGTWDSSLSGVF	62	50	12
10432613	CQAWDTRTHVVF	3	3	0
10432622	CQSYDRSLNWVF	13	13	0
10432791	CQSPDSSGSWVF	11	10	1
10432901	CSSFAGSNNLLF	31	27	4
10433738	CNSYTDRDTYVF	1	1	0
10433739	CCSYAGYYTLVF	51	43	8
10435932	CLLSYDNARRVF	1	1	0
10435933	CQSADTISVWVF	1	1	0
10435934	CTSYTADTTWVF	1	1	0
10435935	CNSYTRSSTSVF	2	2	0
10435939	CSSYAGNNNWVF	199	138	61
10463401	CSSYAGSYNVVF	21	21	0
10463842	CSSYAGSLTGVF	3	2	1
10463848	CCSYAGNNIVVF	13	13	0
10464017	CVVYMGSGKWVF	3	2	1
10464023	CQVWDSNNDLVF	1	1	0
10464024	CQSSDSSKRWVF	1	1	0
10464025	CTSYTSSGTWVF	21	19	2
10464424	CQSYDSSNQGVF	106	92	14
10474176	CMLYMSSGISVF	3	3	0
10474185	CQSVDSRNNVIF	1	1	0
10474186	CSSYAGSFTWVF	17	15	2
10474441	CWSYTSSNTYVF	1	1	0
10474442	CQSYDSSLRWVF	47	39	8
10476275	CSCYTNTNTWLF	1	1	0
10476276	CLLYYGGTHLVF	2	2	0
10476280	CSSYAGSETVIF	1	1	0
10476281	CYSYAGNNFWVF	2	1	1
10476283	CISYTRSSSFVF	1	1	0
10476284	CSSYAGFNTLIF	2	2	0
10476288	CCSYAGRRTYVF	21	21	0
10476729	CQAWDSSTAWVF	148	118	30
10494193	CSSFTNSGTYLF	1	1	0
10494194	CALFMGSGIWVF	22	19	3
10494612	CCSYGTQSTWVF	2	1	1
10494614	CSAYTISSSLLF	1	1	0
10494615	CSAYAGSNSYVF	3	3	0
10494624	CSAYTSLSTRLF	1	1	0
10494625	CSSYTNSNAVVF	3	2	1
10494631	CQSAGSSGSLLF	1	1	0
10494632	CSSYTSSSTGVF	180	135	45
10518932	CCSYTSSTTWVF	38	34	4
10520224	CSSYTRNTTWVF	5	5	0
10520249	CCSYAGRLSGVF	1	1	0
10520250	CNSYTARSTLVF	1	1	0
10520251	CSSYTTDTTWVF	15	15	0
10520476	CQSVDSSRSFVF	1	1	0
10520477	CCSYAGSYNYGF	1	1	0
10520478	CHVWHSSSDHVF	1	1	0
10520479	CGAFTGRATWLF	1	1	0
10520480	CSSFAGNNNFVF	14	12	2
10520648	CSSFRSSTTWLF	1	1	0
10520649	CQSADSRATVVF	2	2	0
10520653	CQSADYSGTWTF	1	1	0
10520654	CQSYDRTNRGVF	2	2	0
10520658	CCSYAGTYTLVF	155	116	39
10538638	CLLYYGASTWVF	2	2	0
10538642	CSSYTSRNTVVF	34	32	2
10539730	CQAWDSSTLYVF	160	120	40
10558930	CSSYTSVSTPVF	2	2	0
10558934	CSSYRIGSTWAF	1	1	0
10558935	CLVSYSGALFVF	1	1	0
10558936	CSSFTSSNTWVF	106	89	17
10568370	CQTWGTGIDVVF	13	12	1
10568526	CQSSDSSLSFVF	1	1	0
10568527	CCAYVGSGNLVF	1	1	0
10568528	CGTWDDNLSEFF	1	1	0
10568529	CSSYTIMTTLVF	1	1	0
10568530	CSSYTTINTRVF	18	17	1
10568836	CSSYAGSSTLVF	126	97	29
10581058	CNSRDSSGNRVF	109	89	20
10590759	CSAYTRSSTYAF	1	1	0
10590760	CCSYAGNNNWVF	41	31	10
10592031	CCSNSGPNTWVF	2	1	1
10592033	CKSRDSSGKRVF	3	3	0
10592042	CAAWDDSLNWVF	84	68	16
10597754	CSSYTRNDAVVF	1	1	0
10597755	CQSADSNGSVEF	1	1	0
10597756	CSSFTSTSTWVF	29	26	3
10598510	CQAWDNSTAYVF	3	3	0
10598519	CSSYTSSDARVF	2	2	0
10598523	CCSYANSTSWAF	1	1	0
10598524	CCANAGRYIFVF	1	1	0
10598525	CQSYDSNYNWVF	1	1	0
10598526	CSSYTDANTQVF	1	1	0
10598527	CSSSTTINTLVF	1	1	0
10598528	CLLSYSGANWVF	33	28	5
10599452	CSSSGAYNNYVF	1	1	0
10599453	CSSYVGINSLVF	2	2	0
10599457	CSSYISGSSWVF	3	3	0
10599466	CVSYAGSDNFVF	1	1	0
10599467	CSSYTSSFTWVF	40	35	5
10600867	CSSYTNTGTWIF	2	1	1
10600869	CSSHTSSSTLVF	58	48	10
10603653	CTSYTSSTTYVF	38	35	3
10604983	CSSYTSSSPVVF	132	105	27
10618843	CSSYAGSLTLVF	5	5	0
10618868	CASYTSSNTLVF	21	20	1
10619288	CSSFTSSTSWVF	10	7	3
10619358	CQTWGTDIHVVF	49	46	3
10621612	CSSFTSSSTRVF	54	47	7
10624150	CQSADNTGIVQF	1	1	0
10624151	CISYTTSPLYVF	1	1	0
10624152	CLLSYSGAFWVF	13	12	1
10624308	CSSYTDTSTWVF	8	8	0
10624372	CSAYTSLSTRVF	1	1	0
10624373	CQSTDSSDSWVF	3	3	0
10624382	CSSLTSSHTLVF	1	1	0
10624383	CSSFTSSTTWVF	75	62	13
10629033	CCSYAGRRSVVF	1	1	0
10629034	CCSYISSTIYVF	1	1	0
10629035	CSSYTTSNSWVF	19	18	1
10629377	CSSYTSSSSYVF	242	161	81
10668339	CASYAGNNNFVF	8	7	1
10668395	CSSYAGNNNYVF	254	178	76
10713607	CQSNDNSNNVIF	1	1	0
10713608	CATWDDNLKGVF	10	8	2
10713688	CCSYAGSSNVVF	43	38	5
10715322	CCSYVGRSTMGF	1	1	0
10715323	CCSYAGNDNWVF	6	5	1
10715353	CSSFTSSLTYVF	7	6	1
10715395	CSSYTHSSTWVF	2	2	0
10715399	CSSFTRSSTWVF	23	22	1
10715905	CCSFAGSYTYVF	82	68	14
10721481	CLLYYGGAQGVF	84	69	15
10727277	CSSYAGSNYWVF	24	23	1
10727829	CCSHAGSFTWVF	32	25	7
10728629	CSSYANNNGQIF	1	1	0
10728630	CQVWDSSGDYVF	22	20	2
10729070	CNSYASTSTYVF	1	1	0
10729071	CSSYSNTNTLVF	5	5	0
10729096	CALYLGGGMWAF	1	1	0
10729097	CCSFGGTYSLVF	1	1	0
10729098	CQSYDTSLNWVF	11	10	1
10729208	CSSYAGTNPVVF	2	2	0
10729212	CCSYGGTSFVVF	1	1	0
10729213	CQSYDSSSLWVF	33	27	6
10730104	CQSADITGTVVF	1	1	0
10730105	CSSYTGTNTVVF	8	8	0
10730169	CASYAGLIPVLF	1	1	0
10730170	CHSYDNRLHVVF	1	1	0
10730171	CYSTDSTDNEVF	1	1	0
10730172	CVLYLGSGICVF	4	4	0
10730188	CALFLGGGTWVF	2	2	0
10730192	CSSYTTSSAQVF	2	2	0
10730196	CSLYTSISTVVF	3	2	1
10730202	CCSYVGSYTWVF	75	60	15
10734702	CCSYAGSFYWVF	3	3	0
10734711	CQAWDGSHSYAF	1	1	0
10734712	CCSYGSRSTLVF	1	1	0
10734713	CLLYYGATQLIF	1	1	0
10734714	CSSYTSPTTVVF	1	1	0
10734715	CQAADSSGSYVF	1	1	0
10734716	CSSYTSSHTYVF	53	45	8
10737101	CHSYDSNLRGVF	4	4	0
10737117	CQVWDSSTGVVF	29	27	2
10737900	CQSADSSGIYVF	55	47	8
10740485	CSSYTTSITLIF	3	3	0
10740494	CSSSTVDNTFLF	1	1	0
10740495	CSSYTSISTVVF	77	66	11
10745577	CSSYTIISSLIF	1	1	0
10745578	CCSYGGNNILLF	1	1	0
10745579	CASYTSGSLVLF	1	1	0
10745580	CQSDSSGTYWVF	1	1	0
10745581	CCSYAGITTVIF	1	1	0
10745582	CTSYTSSITWVF	25	25	0
10746207	CQSTYSSGTYVF	1	1	0
10746208	CSSCAGFSSFVF	1	1	0
10746209	CSSSTSISTVVF	1	1	0
10746210	CGSYTSSSTYVF	66	56	10
10749906	CSSSAGNINWVF	1	1	0
10749907	CCSYGGQSTWVF	2	2	0
10749911	CSSYTSSNPLVF	8	8	0
10749975	CHSRDSSGHHLF	5	5	0
10750000	CCSFEDSGIWLF	1	1	0
10750001	CSSYAGSNNLRF	13	11	2
10750144	CSSYAGSYIYVF	58	47	11
10752870	CSSYTSSSTQVF	312	211	101
10818702	CCSYTRSSTRVF	7	7	0
10818751	CSSYSTRTTLVF	2	2	0
10818755	CNSYTSSSTYVF	206	155	51
10850685	CMIWPSNVLGVF	2	2	0
10850689	CQSYDISLSVVF	25	24	1
10851289	CCSYAGNTILLF	2	2	0
10851293	CNSYTNSPTVVF	1	1	0
10851294	CSSYTRSSTVVF	115	99	16
10862679	CLVSYTGTRVVF	1	1	0
10862680	CQSFDTSLNVVF	3	3	0
10862689	CSSYPTITSLIF	1	1	0
10862690	CQMWDSSTTYVF	1	1	0
10862691	CSSYTRMSTRLF	1	1	0
10862692	CSSYRTGGTVLF	1	1	0
10862693	CSSYTTSNAWVF	3	3	0
10862702	CSSYTTSTTLVF	190	143	47
10889872	CSSYTDSSIWVF	1	1	0
10889873	CGTWDSSLSVVF	203	163	40
10922962	CCSHAGSTPVVF	1	1	0
10922963	CVLYLGSGIGVF	8	5	3
[truncated: 290,670 more rows]
