# Supplementary material for: Profiling immunoglobulin repertoires across multiple human tissues using RNA sequencing
Source: Nat Commun. 2020 Jun 19;11:3126. doi: 10.1038/s41467-020-16857-7 (PMC7305308; doi:10.1038/s41467-020-16857-7)
Supplement: Supplementary file 9 — Source Data [file 41467_2020_16857_MOESM9_ESM.zip › FigureS9c_data.csv]

	cdr3	n_across_samples	n_across_ind	n_across_tissues
0	CARLPAYINYAVDVW	1	1	0
1	CAKGTAAAPTPPDHW	1	1	0
2	CRTMGAPRESYFDVW	1	1	0
3	CATEWENEHFYFDYW	1	1	0
4	CASSLYDLRNWFGPW	1	1	0
5	CARARYDYLWFFDLW	1	1	0
6	CARSSSWFNWYFDLW	1	1	0
7	CAKGTATMTTPPDYW	1	1	0
8	CARGTGRGAWLFDYW	1	1	0
9	CARTGGSGGWYVDYW	1	1	0
10	CATEWEKNLYYFDYW	1	1	0
11	CARHGRTGDSAYDHW	1	1	0
12	CATKRRDHGDYQDSW	1	1	0
13	CARGHDRLQLGFDPW	1	1	0
14	CARIWKPRNDGFDIW	1	1	0
15	CARHGRTGDSAFDHW	2	1	1
17	CAKDPLIGEDWFDPW	1	1	0
18	CAREKVRGDFFFDLW	1	1	0
19	CAKDISTVPLAFDRW	1	1	0
20	CAKEGSGRYFDFDYW	1	1	0
21	CAGFTGDLGWSFEMW	1	1	0
22	CARHNGNYMRADDYW	1	1	0
23	CARRSRLDIYYFDHW	1	1	0
24	CARDLEKWFAEFDYW	1	1	0
25	CARDGHGSGSYVDYW	1	1	0
26	CARDSDLGISTFDYW	1	1	0
27	CASLGWMYGNAFDFW	1	1	0
28	CARRNDYGDYWFDPW	1	1	0
29	CAKAITRGGYYLDFW	1	1	0
30	CATGVTGTTRPIDYW	1	1	0
31	CGKDVGYYFYAMDVW	1	1	0
32	CARDDPDSGSDFDYW	1	1	0
33	CARGQLRDLHGFDYW	3	1	2
36	CARAKVGTHNGLDVW	1	1	0
37	CAHVSSTWYPVFDYW	1	1	0
38	CARDGDYSATHFDYW	1	1	0
39	CARLYGDSTSNSDYW	1	1	0
40	CARDTLQGSSGADYW	1	1	0
41	CASLRGQYVGNFQNW	1	1	0
42	CAKDYYYGSGGIDYW	1	1	0
43	CARRSLDWHDAFDIW	1	1	0
44	CAKVGYSSGWDLDSW	1	1	0
45	CARETDRAARVLDYW	1	1	0
46	CARMLDIFSRATDFW	1	1	0
47	CAKRSITGTYYFDSW	1	1	0
48	CARSVRGFYYHFDQW	1	1	0
49	CARVGSHWYEMFDYW	1	1	0
50	CAKDNWDDDTPGKSW	1	1	0
51	CARLRDPYYYGMDVW	1	1	0
52	CARGSNTLTRHFDYW	2	2	0
56	CAKGKGHYDWVFESW	1	1	0
57	CASEYSGYDYSFDYW	1	1	0
58	CAKGASPGDWFFDLW	1	1	0
59	CAREDGVASTSFDHW	1	1	0
60	CARDKNIPGWHFDYW	1	1	0
61	CAKGPSFGLVPFDYW	1	1	0
62	CARDRGTGWGPLEIW	1	1	0
63	CARVIMGAYFYFDLW	1	1	0
64	CATHYSSARRWFDPW	1	1	0
65	CARETNRAARVLDYW	1	1	0
66	CAKEEWSRKFHFDDW	1	1	0
67	CARFSYDYKYYFDYW	1	1	0
68	CAKDVRSVLTGVDIW	1	1	0
69	CTRDPNFGVRYSDYW	1	1	0
70	CAKDPVSSYRYFDYW	1	1	0
71	CVKSIDIRGFILESW	2	1	1
73	CAKGTAGFYYAVDVW	1	1	0
74	CARGPRGYDSNYDYW	1	1	0
75	CATRTAFGISDFHFW	1	1	0
76	CTTDHPYSSPPHDNW	3	1	2
79	CVRAYDNMVVYYYYW	1	1	0
80	CARAGSAMTTHFDYW	1	1	0
81	CARDVQGYSLHIDSW	1	1	0
82	CAKDRWGSSSWFEYW	2	1	1
84	CARLQAGEHHDFDIW	1	1	0
85	CARGVTFIAIYNDYW	1	1	0
86	CVRDPPGSGWRFDYW	1	1	0
87	CVKGRGIEYAEFDNW	1	1	0
88	CARPIISGGSCYDYW	1	1	0
89	CARAGAMVTRHFDNW	1	1	0
90	CACRLYVGPTSSVYW	1	1	0
91	CARGLLGDPVGWDSW	1	1	0
92	CAKERVYGLYYFDHW	1	1	0
93	CARDPLPVIEDLDYW	1	1	0
94	CAAEIHEGDHVFDIW	1	1	0
95	CARDTNAYPGGRDYW	1	1	0
96	CVRDGDSSSWNFDFW	1	1	0
97	CARGGGCLQRHFDLW	1	1	0
98	CARDRGWELNSLDIW	1	1	0
99	CAKGEGIAVAPEDYW	1	1	0
100	CVRAYDNMVVYYDYW	1	1	0
101	CARGGGGLQRHFDLW	1	1	0
102	CARLFGIQNWYFDLW	2	1	1
104	CARGHSWPHFRTDTW	1	1	0
105	CARDYRNSIWSMDVW	1	1	0
106	CARGAGDWRWYFDLW	1	1	0
107	CSTFPTYSSTWFDYW	1	1	0
108	CSGGHHPTSYYPDYW	1	1	0
109	CTPTGPLNWNDMNSW	1	1	0
110	CARDINGATMGIDSW	1	1	0
111	CAKGMATILSWFDTW	2	1	1
113	CAKRSFAGGVRFDCW	1	1	0
114	CAKDPNDYNGRDDFW	1	1	0
115	CAKRSFAGGGRFDCW	1	1	0
116	CATLYCSLTSCLTYW	1	1	0
117	CARGNVRLFWALDIW	1	1	0
118	CIKSLGRYFYGMDVW	1	1	0
119	CAKDRWGSSSWYEYW	1	1	0
120	CARRFFGDPPAFDYW	1	1	0
121	CARETSFSDYYFDYW	2	1	1
123	CANRSFAGGGRFDCW	1	1	0
124	CARETETGSGWFDPW	1	1	0
125	CARADILSGYCIDFW	1	1	0
126	CARTVSGDSYYFDYW	1	1	0
127	CAVDYYDSDGPFDYW	1	1	0
128	CVRDGDSSSWNFDYW	5	2	3
138	CASRPGNYFGPLDYW	2	1	1
140	CVRDPAEHLVDLDYW	2	1	1
142	CARDFRVVTDAFDIW	1	1	0
143	CTTRVVGRGRYFHHW	1	1	0
144	CARDILGATMGFDSW	1	1	0
145	CTRDPPSSGWAFESW	1	1	0
146	CARDVQGYSLHLDSW	1	1	0
147	CARVVNRGLGHFDYW	2	1	1
149	CARDRLHSGNYFDYW	1	1	0
150	CARLYDSSGYYYGYW	1	1	0
151	CAREVVGATKSFDYW	1	1	0
152	CVRDGDSTSWNFDYW	1	1	0
153	CAKRVLGADIASDIW	1	1	0
154	CGRDPAEHLVDIDYW	1	1	0
155	CVRDSYRSLRFLEFW	2	1	1
157	CARDRGYADDTFDYW	2	1	1
159	CARGFFGDPPAFDYW	1	1	0
160	CARDDSLADNLFDAW	1	1	0
161	CARDVFGYPDGFDMW	1	1	0
162	CAKDRWGSSSWYENW	1	1	0
163	CAKAVDIVGYHVDYW	1	1	0
164	CVRDGGGWPSYFDFW	1	1	0
165	CARGGSGSYYPYDDW	1	1	0
166	CAREQTMAGIYLDYW	1	1	0
167	CARAGSTMTTHFDYW	1	1	0
168	CASPFLGVPAGFTVW	1	1	0
169	CVKSTDIRGYRLESW	2	1	1
171	CAREPSFSDYYFDYW	1	1	0
172	CARYLAAGTSYFDYW	2	1	1
174	CARVGYSSGWFFDTW	1	1	0
175	CTRGVGDSVTNFDLW	2	1	1
177	CTRGGGTGTTEGTHW	1	1	0
178	CARGHSYGLVGMDVW	1	1	0
179	CARCASNWPDALDIW	1	1	0
180	CARDFSRGDSCLDYW	1	1	0
181	CTRDEYGDYVGFDYW	1	1	0
182	CARHMGVVGGSFDFW	1	1	0
183	CTKDMTVVPGALHHW	1	1	0
184	CVTRIAMVRGPFDYW	1	1	0
185	CARDRTWGSSYLDYW	1	1	0
186	CARERATDGYYLDLW	1	1	0
187	CARDEYTPPYGMDVW	1	1	0
188	CARVRHYFSNAMDVW	1	1	0
189	CAREPFGGRSYADLW	1	1	0
190	CALLAGHDGAWDDFW	1	1	0
191	CARDPPYGLSLCDSW	1	1	0
192	CARGWGRGYYHFDVW	1	1	0
193	CARLSSGRNDASDMW	1	1	0
194	CATFAGDFLASLDHW	1	1	0
195	CTTGRDGVNYYFDYW	1	1	0
196	CARGDRGDVAAFDIW	1	1	0
197	CARDPRRDSSTLDYW	3	1	2
200	CTRARTGHLSPFDYW	1	1	0
201	CARVPLHSYYGMDVW	2	1	1
203	CTVVVGATSDVFNIW	6	3	3
221	CARGFAHPKYYFDTW	4	4	0
237	CAKAMGAFRGLPTHW	1	1	0
238	CARGRVKGLDAFDLW	1	1	0
239	CAKDMAVYYGGFDMW	1	1	0
240	CSSSFWSRPYYFDLW	1	1	0
241	CAKGGLTGDLSFDFW	1	1	0
242	CARLGGSSWAPFDYW	1	1	0
243	CARVAHMGATYFDYW	1	1	0
244	CVVVPTARNYYFDYW	1	1	0
245	CPRDYDVLTNGMDVW	1	1	0
246	CVREGVVAQALLDYW	1	1	0
247	CARPRVRGVNFFDPW	1	1	0
248	CARVPNWNDKYFDYW	1	1	0
249	CAKENGGDKRSWGDW	1	1	0
250	CARENRWYRGRWGYW	1	1	0
251	CAKDTALYYGSLDIW	1	1	0
252	CAKLGSGWYGHIDHW	1	1	0
253	CARFPFLEAVAGRSW	1	1	0
254	CASSGSFYLDYFDNW	1	1	0
255	CATYGPFGYSYFDLW	1	1	0
256	CTTLSCTGVHGGDYW	1	1	0
257	CARDLGKGSGRFDSW	1	1	0
258	CARESIYAYRAFDIW	1	1	0
259	CTKNTGDSWYAFDYW	1	1	0
260	CASTLGGFGEYLDSW	1	1	0
261	CARDGTSGGPDFDFW	1	1	0
262	CVREGLGEQALLDYW	1	1	0
263	CAKDTAVYYGGFDMW	4	3	1
275	CVREGEGAQALLDYW	1	1	0
276	CAKDTAVYYGGLDVW	1	1	0
277	CARSNGVMPADNDYW	1	1	0
278	CANLRGNYGNAFETW	1	1	0
279	CVRDPIVPLPPFEVW	1	1	0
280	CARDEPEFRNFVDYW	1	1	0
281	CATLCTSPSQCSGYW	1	1	0
282	CARGRFDSGWYFDSW	1	1	0
283	CAKDRSDSTEYFQHW	1	1	0
284	CARGGTYAHNWFDPW	1	1	0
285	CARDLRSFSSGSYLW	1	1	0
286	CTREASYYDFPNDHW	1	1	0
287	CARHMIDSGKYFDSW	1	1	0
288	CARGGDYVWGSYPYW	1	1	0
289	CAKDGKQWLSYFDYW	1	1	0
290	CARENSDYYYSLDVW	1	1	0
291	CAKENGWYKKSWGDW	1	1	0
292	CARSPDQIFGRFLDW	1	1	0
293	CARGRYSSGWFFDYW	1	1	0
294	CATEVAVPAHGFDYW	1	1	0
295	CAVVPTARNYDVDYW	1	1	0
296	CAKDTAVYYGGLDIW	1	1	0
297	CAKDTAVYYGGFEMW	1	1	0
298	CAKPLMLNYDALHIW	1	1	0
299	CARQYDVLTGGLDYW	1	1	0
300	CARLEGSSSDPLDYW	1	1	0
301	CAKDTAVYYGALNVW	1	1	0
302	CARENSDYYYSLGVW	1	1	0
303	CANTIGLTWARLDYW	1	1	0
304	CARDSRQLAGGIDLW	1	1	0
305	CARAFGESFVDLEHW	1	1	0
306	CARKGLREYLGLDVW	1	1	0
307	CVRDVAGGDTRFDCW	1	1	0
308	CAKLGSGWYDHIDHW	1	1	0
309	CAKDTAIYYGALDIW	1	1	0
310	CARTATVAYWEFDLW	1	1	0
311	CAKGNGWYNRSWGDW	1	1	0
312	CARLYYGDFKDPDYW	1	1	0
313	CAQENGWYKKSWGDW	1	1	0
314	CYTHCGGYSFPFNYW	1	1	0
315	CARELAVGYRAFDLW	1	1	0
316	CTRAPAALSYALDVW	1	1	0
317	CARARSYGFEWFDPW	1	1	0
318	CAREVNWSNALFENW	1	1	0
319	CAREVWGDTDAFDIW	1	1	0
320	CARGAYNYAGNLEFW	1	1	0
321	CARGWASSWYYFDYW	1	1	0
322	CARLYYGDFKDPHYW	1	1	0
323	CVRGYRDYYYGLDVW	1	1	0
324	CARTATVAYWYFDLW	1	1	0
325	CTTIGNIAATAFDLW	1	1	0
326	CARQWGTAWYAPDYW	1	1	0
327	CARLTVGATFQSDFW	1	1	0
328	CAKANEEHHYCFDSW	1	1	0
329	CARAPAALSYALDVW	1	1	0
330	CAKSTPRMNNAFDKW	1	1	0
331	CARGLNAATTPWAYW	1	1	0
332	CGKSPGNRGGDFEYW	1	1	0
333	CVRIGAAVFGWVDLW	1	1	0
334	CARGEWYLEGSFFPW	1	1	0
335	CTTGIHYDYGALGFW	1	1	0
336	CARGGTTGTTSFGSW	1	1	0
337	CARKPVGMEDAFDVW	1	1	0
338	CAKGGWEPRDWFDPW	1	1	0
339	CAREIAHNWKAFDLW	1	1	0
340	CARRRIMATAHFDVW	1	1	0
341	CAVVPTARNNYFDYW	1	1	0
342	CAVVPTARNYYFECW	1	1	0
343	CAREGGFGSSWFDLW	1	1	0
344	CARNAGRKPYGMDVW	1	1	0
345	CAKNTAVYYGALDIW	1	1	0
346	CVRDLRPELPKFDSW	1	1	0
347	CARGRFDSGWFFDYW	1	1	0
348	CARSGYPRYNWFDPW	1	1	0
349	CARVGSNGWGPHDYW	1	1	0
350	CARGATPGIDYFDYW	1	1	0
351	CAREGVGAQALLDYW	1	1	0
352	CVREGVGAQALIDYW	1	1	0
353	CARGPFYASGPEDKW	1	1	0
354	CVRDSWDIAAYFQYW	1	1	0
355	CAKDTAVYYGALDIW	1	1	0
356	CAEVPTARNYSFDYW	1	1	0
357	CARPYDTGGFGPDYW	1	1	0
358	CARAEWSLGDAFDIW	1	1	0
359	CTTVVSLVGAYFDYW	1	1	0
360	CAKDTAVYYGVFDGW	1	1	0
361	CNANPMVATDFFDYW	1	1	0
362	CARSQFGVGDSFDYW	1	1	0
363	CAKDIALYCGRIDSW	1	1	0
364	CARSQLGVGDSFDYW	1	1	0
365	CAKDTAVYFGAFDVW	1	1	0
366	CARNKWLSNPYFDTW	1	1	0
367	CVREGVGAQALLDYW	1	1	0
368	CAKHKFGLASWLDFW	1	1	0
369	CAKPLLLNYDAFHVW	1	1	0
370	CARDTTNYYYGMDVW	1	1	0
371	CARDGLRFLEPSYFW	1	1	0
372	CARGRFDSGWDFDSW	1	1	0
373	CAVVPTARNYYFDYW	3	3	0
382	CVREHTSSWSLFDPW	1	1	0
383	CARMDILTTNAFDIW	1	1	0
384	CARGTVAGASNFGPW	1	1	0
385	CAVVPTARNYYFGYW	1	1	0
386	CVRELPESYRGFDIW	1	1	0
387	CARVGYYGSGVIDYW	2	2	0
391	CARDQEVGKGFFDPW	1	1	0
392	CATEGDSSGPDFDYW	2	2	0
396	CAHRFSDILTGFNYW	1	1	0
397	CAVIPTARNFYFDYW	1	1	0
398	CAREVGYLNYGMDVW	1	1	0
399	CARDWGFSYCTFDYW	1	1	0
400	CAKVRFGVVIPMDVW	1	1	0
401	CARDYCGGDCYPDYW	3	3	0
410	CVAMFGTETFYRNVW	1	1	0
411	CARGPRIATADFDCW	1	1	0
412	CARQYFDEPNGLDVW	1	1	0
413	CARDVTVRGVMGDYW	1	1	0
414	CTIRPLLGTFYFDHW	1	1	0
415	CARGFGIKWSYFDYW	1	1	0
416	CNMNDYGILIVDDYW	1	1	0
417	CARDQADITMVSDYW	1	1	0
418	CGREFPATPGGFDYW	1	1	0
419	CARDYDVLTNGMDVW	1	1	0
420	CARDFWNDLGYFDYW	1	1	0
421	CAHKRHRGVSPFDIW	1	1	0
422	CARTATVAYWYFYLW	1	1	0
423	CARDGGGKQRATDSW	1	1	0
424	CATGKAPMAYGMDVW	1	1	0
425	CAKDNHGSRGGFDPW	1	1	0
426	CARDLMGGDSSGDFW	1	1	0
427	CAKHTAVYYGALDIW	1	1	0
428	CARAGSLDADYFDYW	1	1	0
429	CARELPESYRAFDIW	1	1	0
430	CGSANCYRSAWFDPW	1	1	0
431	CAKPLMLNYDALPIW	1	1	0
432	CARVASSLLRGFDIW	1	1	0
433	CAKENGWYKRSWGDW	1	1	0
434	CAVLPTARNYYFDYW	1	1	0
435	CARESIDAYRAFDIW	1	1	0
436	CARDEPEYRNFIDYW	1	1	0
437	CAREGLILSPGMDVW	1	1	0
438	CAKDTAVYYGALDVW	1	1	0
439	CAKENGWYRRSWGYW	1	1	0
440	CARIGWLLLPAFDIW	1	1	0
441	CAKDTAVDYGGFDMW	1	1	0
442	CARGLPYRGSYLDLW	1	1	0
443	CARVVVGITNWFDPW	1	1	0
444	CVRQYDVLTGGLDYW	1	1	0
445	CARDQEVGKRFFDPW	1	1	0
446	CARVSSSLLRAFDIW	1	1	0
447	CARIKDDGSWAFDYW	1	1	0
448	CVRIGAAVFGWFDLW	1	1	0
449	CARDRSVNWGSFDSW	1	1	0
450	CAKTGVVVVPSFDYW	1	1	0
451	CAKDRAVYYGGFAMW	1	1	0
452	CAGGHSGYDYWFDPW	1	1	0
453	CARGPRILNSDFDFW	1	1	0
454	CARRLWFGEFNFDYW	1	1	0
455	CAKDKKDREDVFDTW	1	1	0
456	CAREVVVTSHYFDYW	1	1	0
457	CAALAVSGTSGLDYW	1	1	0
458	CARDLTIAVAGNDFW	1	1	0
459	CAKDKKDSEDVFDTW	1	1	0
460	CARAAYSSGWYLRPW	1	1	0
461	CAKDTAVDYGSLDIW	1	1	0
462	CARIQLGVGDSFDYW	1	1	0
463	CAKLGSGWDDHIDHW	1	1	0
464	CARALGGYDPSGHSW	1	1	0
465	CVRDSSIVSFEMEFW	1	1	0
466	CAKSPGNRGGYFDSW	1	1	0
467	CARENRWYGGSWGYW	1	1	0
468	CATEGPTVPGPIVRW	1	1	0
469	CSSRGQIYYYGMDLW	1	1	0
470	CAKDTAVYYGALDFW	1	1	0
471	CARVARGGLFYFDFW	1	1	0
472	CAGISGSIVAPFDNW	1	1	0
473	CATREVPGTGAMDVW	1	1	0
474	CARAHFDYVWALSYW	1	1	0
475	CVRGGGGAQAVLDYW	1	1	0
476	CARDSWDLLYRFDYW	1	1	0
477	CARGAGSGHNWFDSW	1	1	0
478	CAKETALYYGSRDIW	1	1	0
479	CARQNDVLTGGLDYW	1	1	0
480	CAKGDRGYDYELVHW	1	1	0
481	CARIGGVGRGDFDYW	1	1	0
482	CAKDVQPDLFGMDVW	1	1	0
483	CATDSSGWSDAFDVW	1	1	0
484	CVKDMSRLVDAFDVW	1	1	0
485	CAKDTGLYYGSLDIW	1	1	0
486	CARGVRGVDDAFEIW	1	1	0
487	CAKENGWYSRSWGYW	1	1	0
488	CAKGRGPSYGYLDYW	1	1	0
489	CAKVAAVITAPIDSW	2	1	1
491	CAQENGWSKRSWGDW	1	1	0
492	CARCPSGFFALFDYW	1	1	0
493	CARVGQRTNRIFDQW	1	1	0
494	CAREAIDGYRALDAW	1	1	0
495	CAREAMDGYRALDIW	1	1	0
496	CASDSSGYFGYFDYW	1	1	0
497	CARNKWLSNPYFDNW	1	1	0
498	CVREGVGAQALRDYW	1	1	0
499	CARGFGIKWYYFDYW	1	1	0
500	CAAAEFLVAAILDYW	1	1	0
501	CARGSSTQFPFFDFW	1	1	0
502	CAKLGSGWDGHIDHW	1	1	0
503	CATSPGLTGYSFDYW	1	1	0
504	CAEVPTARNYYCDYW	1	1	0
505	CTRGVSSTSVVNDYW	1	1	0
506	CAKSLMLNYDAFHVW	1	1	0
507	CARGGLRGLYHFDYW	2	2	0
511	CTRHEEWDLEAFDYW	1	1	0
512	CAARADFWGGLFDYW	1	1	0
513	CAALAVSGTSGLDDW	1	1	0
514	CARGVRGVNDAFEIW	1	1	0
515	CARPNGVMPADNDYW	1	1	0
516	CAKDTALYFGALDFW	1	1	0
517	CASPQEGNQGAFDFW	1	1	0
518	CARENQWDGGSWGYW	1	1	0
519	CARPLRPTFDAFDIW	1	1	0
520	CAKLGSGWYDHIDDW	1	1	0
521	CAKDLGSVTAALGYW	3	2	1
527	CARDWGFSYGTFDYW	1	1	0
528	CARSSSGSYSLLDYW	1	1	0
529	CAVSTVASRSHFDYW	1	1	0
530	CAREHGFSRSWFDPW	2	1	1
532	CARVNRDGYNYFDYW	1	1	0
533	CATPGPMRGNFFAYW	2	1	1
535	CAKEADYRFPEFESW	2	1	1
537	CATDPRSGSSPGPYW	1	1	0
538	CARMESREYDAFDIW	1	1	0
539	CARPLGWESWYFDLW	1	1	0
540	CVRFPAGTHAALDLW	1	1	0
541	CVRQPTTKPYAFDIW	1	1	0
542	CARHNTNWGYYFDYW	1	1	0
543	CATDRGEVTPSFDNW	1	1	0
544	CARRIIMIENWFDPW	1	1	0
545	CARDHGSSGPAGDFW	1	1	0
546	CARASNTGSYHFDIW	1	1	0
547	CAHSSGATYYGMDVW	1	1	0
548	CARQGYYYYYGMDVW	1	1	0
549	CSRLVAGSIDYFDYW	1	1	0
550	CARGRHHPDNYFGPW	1	1	0
551	CTTDLKPGGGAAASW	1	1	0
552	CVRLAVTTFWYFDLW	1	1	0
553	CARESLLTPQGFDVW	1	1	0
554	CARGPTGSGWSFDSW	3	2	1
560	CAQIVVRGLSPFDSW	3	1	2
563	CASIRRSMGHVFDSW	1	1	0
564	CASEGWFGEFYFDSW	1	1	0
565	CSRDEYGGNSQGDYW	1	1	0
566	CARQFAQGLWYFDLW	2	1	1
568	CTTRISMVQGARGFW	1	1	0
569	CATPPRGWGYYFDRW	1	1	0
570	CSGFDTWNTRSFDYW	1	1	0
571	CARLGGTWGGYFHDW	1	1	0
572	CARSMVYGAYWFDPW	1	1	0
573	CTRGKSGHYGLFDYW	1	1	0
574	CARSFYGTTNGFDIW	1	1	0
575	CARRTYSGSYCFDYW	1	1	0
576	CAHSESHFYYAFDVW	1	1	0
577	CARDWASVIGYMDVW	1	1	0
578	CARLNNELQLSYDYW	1	1	0
579	CARGPTGSGWSFDTW	2	1	1
581	CTRGMSGHYGLFDYW	1	1	0
582	CSVYYYGSSSNVDYW	1	1	0
583	CVRGPTGSSWSFDSW	1	1	0
584	CTKDRTGYNSPVDYW	1	1	0
585	CARSSTTTWGAFDMW	1	1	0
586	CVTWVGPPGYYFDQW	1	1	0
587	CARPLGWGSWYFDLW	2	1	1
589	CATDSHDFWSGYDYW	2	1	1
591	CARDSPFPIVAINSW	1	1	0
592	CARHGPGGHASFHIW	1	1	0
593	CARDATYGDFVFDIW	1	1	0
594	CVMIGGGDFDENDYW	1	1	0
595	CARRQGYAANWFDPW	1	1	0
596	CATLSGPRGHYMDVW	1	1	0
597	CARLREHSFGVLEYW	1	1	0
598	CAHNKAAVYDAFHIW	1	1	0
599	CARDREAGHDALDVW	1	1	0
600	CVRGPTGSGWSFDYW	2	1	1
602	CVRASGTTWGAFDVW	1	1	0
603	CATSGANKSDSFGVW	1	1	0
604	CAKDQSNGWQVFDYW	1	1	0
605	CARFGPRLLYSVEIW	1	1	0
606	CATGVGATPSAFDIW	1	1	0
607	CASLSGPRGHYMDVW	1	1	0
608	CARRNVLRDNAFDIW	2	1	1
610	CARGVGLSYWWWDNW	1	1	0
611	CARAGYYDNSGYHYW	1	1	0
612	CVREHAPRRTAFDIW	1	1	0
613	CARVQFCPSCYFDYW	2	1	1
615	CARGVYSRPRRFDSW	1	1	0
616	CARRRGHSGSTVDYW	1	1	0
617	CVRDSIDYSNLVDHW	1	1	0
618	CARQEAIPGTPFDYW	1	1	0
619	CARPGDYYTWFFNYW	1	1	0
620	CAKGLGVTKYGLDAW	1	1	0
621	CANGGGRRPGYFDHW	1	1	0
622	CAQIVVRGLRHFDSW	1	1	0
623	CARNSQTTGHAFDIW	3	2	1
629	CARADGAARNGMDVW	1	1	0
630	CARRVATLGEAFDIW	2	1	1
632	CARDKSITTRGGDFW	1	1	0
633	CARGGCNITSCLDYW	1	1	0
634	CARGSAFSSWYVHYW	1	1	0
635	CARESLLTPRGFDVW	1	1	0
636	CARGTTIFVGWFDPW	1	1	0
637	CAKDMMWSLYAFDIW	1	1	0
638	CAKVFVGGYDSLDYW	1	1	0
639	CASGPPGDYYGMDVW	2	1	1
641	CVRDLRRGDCAFDPW	1	1	0
642	CARGHYGDPGALDLW	1	1	0
643	CVRDRLSLFVEVNYW	1	1	0
644	CARGSGTTWGAFDVW	1	1	0
645	CAKSTLSTAWNFESW	1	1	0
646	CAIHLQHLRSYFDDW	1	1	0
647	CAKLSGSSLVNFQHW	2	1	1
649	CAREVAAYYYAMDVW	1	1	0
650	CARVAHDIAGVFDMW	1	1	0
651	CAKGRDRTSDAFDIW	1	1	0
652	CARVAVTTDDAFDIW	1	1	0
653	CARTTVTTGSLFDYW	1	1	0
654	CAKPSGGLYGLFDSW	1	1	0
655	CATTNILTGYVTVHW	1	1	0
656	CWFFYDRGTYFFDFW	1	1	0
657	CAKLVSGSMWGPVYW	1	1	0
658	CASHCSGGSCYSDYW	1	1	0
659	CAKDSGRNSYAFDIW	2	1	1
661	CARDPAYSTTLATLW	1	1	0
662	CARHLLTQGYYFDLW	1	1	0
663	CALGWPTMTTGVENW	1	1	0
664	CTKYGDYEYEAFDIW	1	1	0
665	CTRHNWNYLYYMDVW	1	1	0
666	CAKGPLSVPTTFHYW	1	1	0
667	CASDRGEVGAAPWYW	1	1	0
668	CATLKWNPNDYGDFW	1	1	0
669	CVRPPGYSVGWGAYW	1	1	0
670	CAGGYSSSGGDMDVW	1	1	0
671	CAHGTISTPGPLDHW	2	1	1
673	CAADGGRQLGRLDYW	2	1	1
675	CVRVNYDYYYYMDVW	1	1	0
676	CARLVSRGHNCFDLW	1	1	0
677	CARQNIGSYQWTFDW	1	1	0
678	CARADYYDSSGYDYW	1	1	0
679	CAGRSGTTWGAFDIW	1	1	0
680	CASASGSYVKYFQHW	1	1	0
681	CANSWLARDIIFDYW	1	1	0
682	CARVSTSGYHAFDNW	1	1	0
683	CARGSVVTIAIFDSW	1	1	0
684	CAGGSGSTWGAFDIW	1	1	0
685	CVRDSGTTWGAFDVW	1	1	0
686	CARGGHETYGAFDIW	4	3	1
698	CVGDPPLSGYAFAIW	1	1	0
699	CARFPSGTSDAFDIW	1	1	0
700	CARGSAYDLSRSDYW	1	1	0
701	CARESVEKGGGFDPW	2	1	1
703	CARSREYSGSFWDQW	1	1	0
704	CARGRAYHYYYMDLW	1	1	0
705	CTRASGTTWGAFDVW	1	1	0
706	CARVQYCPSCYFDYW	2	1	1
708	CAHSPGYYYYAMDVW	1	1	0
709	CAKEQVLPYGDTDYW	1	1	0
710	CARELYDSSWFFDSW	1	1	0
711	CAKEADYRYPEFESW	1	1	0
712	CARVRGRWLDPYDYW	1	1	0
713	CASREYSATYHFDNW	1	1	0
714	CARLTGWSTALNDDW	1	1	0
715	CTRDASSVVKRFDYW	1	1	0
716	CTRGGTGTPWYFDDW	1	1	0
717	CAQIVVRGLRPSDLW	1	1	0
718	CVSRGYAYFEWPRYW	1	1	0
719	CTTDLKPGPGAVASW	1	1	0
720	CATDRKSGKMELDSW	1	1	0
721	CARVDTGSLGAFDIW	1	1	0
722	CAREVATHRVRFDPW	1	1	0
723	CARLGGSWGGYFHDW	2	1	1
725	CARHQSTIPGGMNVW	3	2	1
731	CARAAGGSPYYFDSW	1	1	0
732	CVRGLGSGNSPPVTW	1	1	0
733	CARQPSYWVYGMDVW	1	1	0
734	CASPGSTRGNYFEVW	1	1	0
735	CAKAVLTTVTIFQHW	1	1	0
736	CARFVGIAPYYFDYW	1	1	0
737	CSGFDSWNTRSFDYW	1	1	0
738	CASKDSSGRYPLAYW	1	1	0
739	CARGLWDFYYYMDVW	3	3	0
748	CARTGSGYPQAFHIW	1	1	0
749	CARGPTGSGWSFDYW	2	1	1
751	CATVRWLVRGGFDYW	1	1	0
752	CVYSGPGGAARPDYW	1	1	0
753	CAREVVLTSNYFDYW	1	1	0
754	CARRGDSNWSAFDHW	1	1	0
755	CARGNPDYFQAFALW	2	1	1
757	CAQIEIRGLTPFDNW	1	1	0
758	CTRGPTGSGWSFDSW	2	1	1
760	CARDGSQDDSGTRGW	1	1	0
761	CARPRNQLWTNFDYW	1	1	0
762	CGYVKDGLYYYFDYW	1	1	0
763	CARGRLHPDNYFGPW	1	1	0
764	CARVQYCPNCYFDYW	1	1	0
765	CARVGALVATTFDYW	1	1	0
766	CAREEGQGGSYSDYW	1	1	0
767	CATEFRESPRAFDIW	1	1	0
768	CARHGPGGHRAFEIW	1	1	0
769	CTRAVDVTGYVSGYW	1	1	0
770	CTRGSGTTWGAFDVW	1	1	0
771	CASGGVVVVNGWHFW	1	1	0
772	CARTGGWVGATLDYW	1	1	0
773	CGKDHDTSGSYLDSW	1	1	0
774	CARGHSVYGGWFDPW	1	1	0
775	CARDAPGLQAATDIW	1	1	0
776	CARDLSRNEETFDYW	1	1	0
777	CARYDSSAPRAFDLW	1	1	0
778	CARSEGMPSWYFDFW	1	1	0
779	CAKVRTMIFDPFEIW	1	1	0
780	CARDRYFGELSFGYW	1	1	0
781	CARIADTQLVYFDYW	1	1	0
782	CARRSGERTGFFDYW	1	1	0
783	CSLHGSGTRSWFDPW	1	1	0
784	CARRVYGGEERFDLW	1	1	0
785	CATDYYARSGELSHW	1	1	0
786	CARGFERDNYGMDVW	1	1	0
787	CAKISLFSGFAFDVW	1	1	0
788	CARRAVGVDEIYDQW	1	1	0
789	CARYDHFRFSSFDPW	1	1	0
790	CARQEAYGDSCYDYW	1	1	0
791	CAKDRHSLVFPSEFW	1	1	0
792	CARGKLGSYLPFDYW	1	1	0
793	CARHLLLTRDAFDIW	1	1	0
794	CARFDFPTGLWPYYW	1	1	0
795	CARGSEGSGFAFDYW	1	1	0
796	CARRAVAGVFYFDYW	1	1	0
797	CATDRPESRGFFDYW	1	1	0
798	CAREANYYDHLLGIW	1	1	0
799	CARDKGKLRGLAVYW	1	1	0
800	CARRSGYFFDAFDLW	1	1	0
801	CAKARWNDNGALDIW	1	1	0
802	CARRVTATYNWFDPW	1	1	0
803	CAKLSSGTGGAFDIW	1	1	0
804	CARIGFSMVRAFDIW	1	1	0
805	CAKDSGDYYNWLDPW	1	1	0
806	CAKDRVNSGWYSDSW	1	1	0
807	CAKSRNDGSSCHNYW	1	1	0
808	CARDRAGSLGVFDSW	1	1	0
809	CASCYGDYKYGMDVW	1	1	0
810	CARGDSNAYYYFDYW	1	1	0
811	CARHSYDAPDAFHVW	1	1	0
812	CVREHLVRRTGFDYW	1	1	0
813	CVRAISMVTTGFDCW	1	1	0
814	CARDHTGDFYFFDYW	1	1	0
815	CAREKLQMYGPVDVW	1	1	0
816	CALGIRFGEFNFDYW	1	1	0
817	CAKDRLLDPRYFDVW	1	1	0
818	CARLGYSYADLRVYW	1	1	0
819	CAKDVSISITAFDYW	1	1	0
820	CVKDPATHWGAYDIW	1	1	0
821	CARGLWFGELSLDYW	1	1	0
822	CTRVVVITGILFDYW	1	1	0
823	CARSPRSGYSEHQNW	1	1	0
824	CARDQSNNRGGFAPW	1	1	0
825	CAKEGRGGDGPMDVW	1	1	0
826	CARMNGNYFYMVSYW	1	1	0
827	CAKEIRSGNSPFDSW	1	1	0
828	CARSFGQQLSLMDVW	1	1	0
829	CAREDPVIPGPLDHW	1	1	0
830	CAKDISTSFTAFDYW	1	1	0
831	CARISGNYFYILSYW	1	1	0
832	CARQKKLLPNWFDPW	1	1	0
833	CARQITSQNIAFDYW	1	1	0
834	CARDCRGGCDASNIW	1	1	0
835	CARDDRGSSTSLDYW	1	1	0
836	CTRSTSGTSYVFDIW	1	1	0
837	CAKGGGIGYKALDIW	1	1	0
838	CASGTVTAGGYFDLW	1	1	0
839	CARGGVGAGGPFDMW	1	1	0
840	CARVAPSGNDGLDPW	1	1	0
841	CVKDLPAAGDELDVW	1	1	0
842	CARAYGDHAAWLDPW	1	1	0
843	CASRPYYYHSSGYYW	1	1	0
844	CARMRSRDNGWFDPW	1	1	0
845	CARDPHALGELFDYW	1	1	0
846	CTADLLNDDSGLEYW	1	1	0
847	CLRIEDPRYWLFDHW	1	1	0
848	CARDPPYSGWAFYSW	1	1	0
849	CVKTIIFRGGFFDLW	1	1	0
850	CAKSIGTNIRDFDYW	1	1	0
851	CSKDSRSAYYFSDYW	1	1	0
852	CAKDLAPFYGGFDYW	1	1	0
853	CAKVFGSNWYYFDSW	1	1	0
854	CTRDCYTNCPVFDYW	1	1	0
855	CAADIPNDIYPYDFW	1	1	0
856	CTRHGAMTTVTFDYW	1	1	0
857	CARIYRYNWSRLDYW	1	1	0
858	CAKELVVLARGIDYW	1	1	0
859	CARSPLHFPFSFDPW	1	1	0
860	CVADLWFGKTWGLEW	1	1	0
861	CARGATYGLYWFDPW	1	1	0
862	CARDRNWGAYNFDYW	1	1	0
863	CVKDLGVVTAGLAYW	1	1	0
864	CARARLDDWNDREYW	1	1	0
865	CARWGRMAAHAGDYW	1	1	0
866	CATSDLYILFSLQFW	1	1	0
867	CARNRNLISNFMDVW	1	1	0
868	CAREVWQQLVFLDYW	1	1	0
869	CARGIHEYRLGMDVW	1	1	0
870	CARGHKRNITPFDYW	1	1	0
871	CAREGVTAADALDIW	1	1	0
872	CAKRGSGWYDAFEIW	1	1	0
873	CVTDLPNENSVLDYW	1	1	0
874	CATDRGVRPYYFGHW	1	1	0
875	CAKGLAVAHYFFDYW	1	1	0
876	CVIDVGGGPYPLDYW	1	1	0
877	CARDTLYSGSSDDYW	1	1	0
878	CVRDRLPEGGWFDPW	1	1	0
879	CARLAGSRSSNFDYW	1	1	0
880	CVTSYGSGSSFFDNW	1	1	0
881	CVRDSGYGLDAFDIW	2	1	1
883	CAKATGENLWVLDYW	1	1	0
884	CTRPYSKSFHAFDVW	1	1	0
885	CARPPRSPAFYFDLW	1	1	0
886	CAAESLGSYGGLDVW	1	1	0
887	CVPLGGISPDAFDIW	1	1	0
888	CAREVGDHDKGFDIW	1	1	0
889	CAIEGDYGRAWYHYW	1	1	0
890	CVKEKWGVQLQFDTW	1	1	0
891	CSADLPDDTSSFDYW	1	1	0
892	CARDLLGYYYGMDVW	6	5	1
922	CTADIPGGSYPFDYW	1	1	0
923	CVRRGRVLDWFFDLW	1	1	0
924	CARPQFGLRTAPEDW	1	1	0
925	CVRSNRQYSTPFDYW	1	1	0
926	CTRDPYGSGFPSDYW	2	2	0
930	CARVVRNRGINFDSW	1	1	0
931	CAADVPWPGAQIDYW	1	1	0
932	CATSPNILTGHYDYW	1	1	0
933	CAKAHGPGSWLTDYW	1	1	0
934	CAAFRLRRGWYFDNW	1	1	0
935	CARRRFMEEGWFDPW	1	1	0
936	CARDDDNNDNALDYW	1	1	0
937	CARAGRLRLGEFDSW	1	1	0
938	CAKDMHGDYSHFDHW	1	1	0
939	CSMDLPQPLALFDYW	2	1	1
941	CARARLVSRVLFDFW	1	1	0
942	CVKEKWGVYLQFDTW	1	1	0
943	CVKGGAIAENWFDRW	1	1	0
944	CARSPIPFFSSFDSW	1	1	0
945	CAHRRDDSGSYYDYW	1	1	0
946	CARIPLLWDGDRDYW	2	1	1
948	CARGGLGTTTGIDSW	1	1	0
949	CARSAGGYSYASNYW	1	1	0
950	CVRDGGYSGHDLDYW	1	1	0
951	CAKEKAVPGWGLDYW	1	1	0
952	CAREPHIPSYYLDYW	1	1	0
953	CARDKIVGATYLDYW	1	1	0
954	CAREAEWAAKRFDYW	1	1	0
955	CARAPLYYFHHMDVW	1	1	0
956	CAKQGGYWGSSDDYW	1	1	0
957	CVKTIMFRGGFFDFW	1	1	0
958	CTRHVRPRADYFDSW	1	1	0
959	CARGNDYVWGSDDYW	1	1	0
960	CARSPLGFLFAFDPW	1	1	0
961	CAKRLTGDLRGLDYW	1	1	0
962	CAKAHAPASWLTDSW	1	1	0
963	CARSVRAVAGAFDFW	1	1	0
964	CARDVSVALGVFDPW	1	1	0
965	CVKDTGQPLLWFDSW	1	1	0
966	CAREQWLGHDGFDIW	1	1	0
967	CARGRRGAVKYFDPW	1	1	0
968	CANSPYSSNWYFDHW	1	1	0
969	CARAWGRVDQYFQHW	1	1	0
970	CAAFQLGRGWYFANW	1	1	0
971	CARENPYPTIYFDSW	1	1	0
972	CAKDPGAGSDYFQYW	1	1	0
973	CARDGDIGLDALDIW	1	1	0
974	CARATSREAYKMGHW	1	1	0
975	CAKDRGLGGSNLDYW	1	1	0
976	CARARGGYWSSFDYW	1	1	0
977	CAADPPSGSPGIDYW	1	1	0
978	CAGRAGYYSYGMDVW	1	1	0
979	CIADLPNEMYPLDCW	1	1	0
980	CARDDDLEDNGLDNW	1	1	0
981	CARVYGSFSNYFDSW	1	1	0
982	CVKERGTAGGWFDPW	1	1	0
983	CARHSGSEHSASDYW	1	1	0
984	CARCDTTGYGIFDLW	1	1	0
985	CARYHPSVRDAFDIW	2	1	1
987	CARSQLLPEDVFNTW	1	1	0
988	CVRFPHNRTYPLDSW	1	1	0
989	CTNRGGYTGFEFDYW	1	1	0
990	CVADIPTPPGQTDFW	1	1	0
991	CARRFSDYDQPFDHW	1	1	0
992	CARGDDSWSQLPSYW	1	1	0
993	CARPPRGELDYMDVW	1	1	0
994	CVNDPPDSGWAFDMW	1	1	0
995	CARGAHSYYYYMDVW	1	1	0
996	CTRDWGSGKEHFDYW	1	1	0
997	CARDGPATGPDFDYW	1	1	0
998	CAKCSGGACSNFDYW	1	1	0
999	CAHRSDFWSGYFDSW	1	1	0
1000	CARDESNGYPLWDSW	1	1	0
1001	CANLRGYQHFYFDYW	1	1	0
1002	CVKMQLATEWYFDLW	1	1	0
1003	CARLQGAYGGYVDKW	1	1	0
1004	CARDMFGSATCIDHW	1	1	0
1005	CATSYGSGTSFFDNW	1	1	0
1006	CATQKRIAAAPFDYW	1	1	0
1007	CARRSPAGPQLLDYW	1	1	0
1008	CAKDLRIGGYGMDVW	1	1	0
1009	CARYHTSVRDAFDIW	1	1	0
1010	CARDRFLGSYGGYDW	1	1	0
1011	CARAKGNDGDPFDYW	1	1	0
1012	CARDSITLVRAIDYW	1	1	0
1013	CARSASHFSYSFDLW	1	1	0
1014	CVRDGGYSGYDLDYW	1	1	0
1015	CARGSGSGGWLIDYW	1	1	0
1016	CARETSGFYYYMDVW	1	1	0
1017	CARDGGVSTFDFDFW	1	1	0
1018	CARLLNYDSSASGFW	1	1	0
1019	CARPIGSGSSSFDYW	1	1	0
1020	CARDLTAMLTGFDYW	1	1	0
1021	CARDNSLDSYHMDVW	1	1	0
1022	CAAGGLGYGDTLDYW	1	1	0
1023	CARMRSRDNSWFDPW	1	1	0
1024	CAADLINDNAALEYW	1	1	0
1025	CTTMEWLILPPFDFW	1	1	0
1026	CAREAEWAGKRFDYW	1	1	0
1027	CVRGLSPIADAFDIW	1	1	0
1028	CTRDPMGSGYPLDYW	1	1	0
1029	CARGGLGSTTGIDSW	1	1	0
1030	CARGGVGASRGIDTW	1	1	0
1031	CAGKGPSPWYYFEYW	1	1	0
1032	CAADPPLASSLIDHW	1	1	0
1033	CARSSFTMTHYFDYW	1	1	0
1034	CARCHGDHACWFDPW	1	1	0
1035	CAKALVGPTTPLDSW	2	1	1
1037	CVKDIGVVTAGLGFW	1	1	0
1038	CAKHAATVTSPFDSW	1	1	0
1039	CAKVRDPTSFSLDYW	1	1	0
1040	CAKHYQTRADAFDVW	1	1	0
1041	CSRGSDTVTAILTDW	1	1	0
1042	CTADLMEDTSAFDYW	1	1	0
1043	CARGGPYVDYYLDYW	1	1	0
1044	CARGGSGWYNYFDIW	1	1	0
1045	CARDSTDWGSPFDHW	1	1	0
1046	CARQKRIAAAPFDYW	1	1	0
1047	CTRTLQLNYYAMDVW	1	1	0
1048	CARRLGGDGGWFDAW	2	1	1
1050	CAKELVVLGRGIDYW	1	1	0
1051	CARDSNSGTSYQDYW	1	1	0
1052	CARHQLLQYDIFNTW	1	1	0
1053	CVRSDLTFLFPINPW	1	1	0
1054	CTRPLVDTVYPFDYW	1	1	0
1055	CARIGTALDWYFDLW	1	1	0
1056	CAKEPAYVDGNIDYW	1	1	0
1057	CTMDTPSAPGQIDFW	2	1	1
1059	CAKRGGDFGYRFDNW	1	1	0
1060	CARGWGIPASGTNYW	1	1	0
1061	CSTDGSYAFPIRSYW	1	1	0
1062	CARGGGGSGEPLVTW	1	1	0
1063	CARFVLVTSPYFDYW	1	1	0
1064	CAKWLRSSSSCFDHW	1	1	0
1065	CAVLGGGDYRRGDYW	1	1	0
1066	CARNREDYGDYFEYW	1	1	0
1067	CAREDFGVKLGLDSW	1	1	0
1068	CARQGDSTSWLFDSW	1	1	0
1069	CSRGSDTVTAILTHW	1	1	0
1070	CVRALTMVGWSFDQW	1	1	0
1071	CTRDGGSSGFDFDFW	1	1	0
1072	CARGRGSSGGNIDFW	1	1	0
1073	CARWNGYYLNAFDFW	1	1	0
1074	CVRMVWNDGRRFDYW	1	1	0
1075	CARDMNKDGYNLDYW	1	1	0
1076	CVKEKWGVQLQFETW	1	1	0
1077	CAAGYSGGSYGIDHW	1	1	0
1078	CVRGGGQWLSPFDYW	1	1	0
1079	CAKGEDGGHSDFDYW	1	1	0
1080	CARQKRVAAAPFDFW	1	1	0
1081	CANPGTTVTTYFDYW	2	2	0
1085	CATSVGSGSSFFDNW	1	1	0
1086	CARERGGSGRSFDYW	1	1	0
1087	CARRSSGWPKWFDPW	1	1	0
1088	CAKAPATFGYYFEYW	1	1	0
1089	CARGSGPGAYLIDYW	1	1	0
1090	CATSFGSGSSFFDNW	1	1	0
1091	CAGRGPSNGWSFDPW	1	1	0
1092	CAHSGMETDSAMDVW	1	1	0
1093	CARPWSQYGSAFDYW	1	1	0
1094	CARDAHANFNYQDLW	1	1	0
1095	CATDVPGGSYPFDNW	1	1	0
1096	CASGPWVYGGAMDVW	1	1	0
1097	CSRGSATVTAILTHW	1	1	0
1098	CARTYYYFCRDLDYW	1	1	0
1099	CARSRPDYGDSLLYW	1	1	0
1100	CTTGVLPTAGAFDVW	1	1	0
1101	CARLNRGGVPGQEIW	1	1	0
1102	CTRGLRRDGYSIDYW	1	1	0
1103	CVKEGGVAGGWFDPW	2	2	0
1107	CAKDMTSGTDAFDLW	1	1	0
1108	CARDIGQRQDYFDYW	1	1	0
1109	CARHGGRASWYFDAW	1	1	0
1110	CAKVAATVTSPFDSW	1	1	0
1111	CAREYSDSSYYFDYW	1	1	0
1112	CATKGYKNGYREDYW	1	1	0
1113	CVRDWGQMKVIGDVW	2	1	1
1115	CTADVPDPLALFDYW	1	1	0
1116	CVKDVQSKSAGDCTW	1	1	0
1117	CTADLMDDTSAFDHW	1	1	0
1118	CARDGYTYADGVDYW	1	1	0
1119	CARDLFGSSGYSDYW	1	1	0
1120	CATMYSSSSPFFQNW	1	1	0
1121	CARSGLFLSYSLDLW	1	1	0
1122	CARGATFAWELQNYW	1	1	0
1123	CARPQESWLSPSAYW	1	1	0
1124	CVRDLTINYGSGKSW	1	1	0
1125	CARDDWGWKFYFGYW	1	1	0
1126	CAKDLQGVTNAFDIW	1	1	0
1127	CVRNAADDCDSHDVW	1	1	0
1128	CARGSGGFGKSFDYW	1	1	0
1129	CVKDSGYGNDAFDIW	1	1	0
1130	CARDDRNVRSTPDFW	1	1	0
1131	CVRNLRQSLNYMDVW	1	1	0
1132	CARATSGLYWGFDFW	1	1	0
1133	CVRQRQWLPYYFDFW	1	1	0
1134	CARQGRDAAFYFDHW	1	1	0
1135	CATDVPGTYYPFDYW	1	1	0
1136	CARSHSNGYYQYDYW	1	1	0
1137	CATDVPGTYFPFDYW	1	1	0
1138	CAKFKSSSSLYFDYW	1	1	0
1139	CVTDTPDENYPFDYW	1	1	0
1140	CARNFRGIDNCFDPW	1	1	0
1141	CTKILTGTSGGIDYW	1	1	0
1142	CARSVVPLFFSLDSW	1	1	0
1143	CVRDDDLPDNGLDHW	1	1	0
1144	CARHTRQWLFPFDNW	1	1	0
1145	CASEGQYDLWTFEVW	1	1	0
1146	CARDVSGDRGKFDPW	1	1	0
1147	CARDTSYDNPAYGYW	2	1	1
1149	CARGGGDYRNFFDYW	1	1	0
1150	CAKGEDYGHSDFDYW	1	1	0
1151	CAKETAVLARGLDYW	1	1	0
1152	CARASSGWPNWFDPW	1	1	0
1153	CGKEMPVPGWGLDYW	1	1	0
1154	CTRPYNFGTSYFDYW	1	1	0
1155	CAREAPTVTTPFDPW	1	1	0
1156	CAHSGLVTDSAMDVW	1	1	0
1157	CMKRDLRGPEPLDYW	1	1	0
1158	CASSTRELGNCFDPW	1	1	0
1159	CVIDVSGGPYPFDYW	1	1	0
1160	CAREKHDYGQAFDFW	1	1	0
1161	CASSTRELGNSFDPW	1	1	0
1162	CARRGGGSYYYFDYW	1	1	0
1163	CAKAPDIMGYYFEYW	2	2	0
1167	CARGATYGPYWFDPW	2	1	1
1169	CVKQGRDGYNYGEYW	1	1	0
1170	CARGSYDSSGHLDNW	1	1	0
1171	CAKLQALGRWFLDSW	1	1	0
1172	CARGLDFAVVVFDYW	1	1	0
1173	CAKDRRNTVYFFDYW	1	1	0
1174	CVTDLPNENTVLDYW	1	1	0
1175	CVRDWDDAGNSLGYW	1	1	0
1176	CARKGNYYNYYFDVW	1	1	0
1177	CARGINRSTLDLDYW	2	1	1
1179	CAKDPRAGSDYFQFW	1	1	0
1180	CAKGRGAGTSGSNYW	1	1	0
1181	CATHSSGWAGYFDLW	1	1	0
1182	CARYDDDLTDAFDIW	1	1	0
1183	CTRDRFLGSYGGYDW	1	1	0
1184	CARGGNFIGNWFDPW	1	1	0
1185	CARDLDINAYGLGYW	1	1	0
1186	CARGGPYTDYYLDYW	1	1	0
1187	CAREEIAAKQGVDYW	1	1	0
1188	CVRDSGYGLDANDIW	1	1	0
1189	CARGGTSYSTSLRYW	1	1	0
1190	CAKASRLIGYYFDYW	1	1	0
1191	CAKVRDPTSFSLEYW	1	1	0
1192	CVREGALKQLWLGHW	1	1	0
1193	CARLDRPGGGGVPDW	1	1	0
1194	CTRVATTAQWYFDLW	1	1	0
1195	CARIRLRQNWYFDLW	1	1	0
1196	CAKELLVLNRGVDYW	1	1	0
1197	CTTAVTGTGGAFDIW	1	1	0
1198	CAGRGYGYGRTIDYW	1	1	0
1199	CVRGGRYTSGLSESW	1	1	0
1200	CAAFHLGRGWYFANW	1	1	0
1201	CTRDCNTNCPVFDYW	1	1	0
1202	CVNGDFWSGRSFDYW	1	1	0
1203	CARIYSSSSWYFDLW	1	1	0
1204	CARSPSVKYNAFDIW	1	1	0
1205	CVKDLGVVTAGLGYW	2	2	0
1209	CASRSRWPTFAIDYW	1	1	0
1210	CAREPRVGSGWFDYW	1	1	0
1211	CARRRLLGATPLTKW	1	1	0
1212	CMRRVAIIGDYLDPW	1	1	0
1213	CARDSGREGYTFDYW	1	1	0
1214	CVKERGVAGGWFDPW	1	1	0
1215	CARAIQNDPYYFDSW	1	1	0
1216	CATSLGDYGYAFDTW	1	1	0
1217	CARIEDHRYWFFDQW	1	1	0
1218	CTRDLTGGGYPLDYW	1	1	0
1219	CARHLWFGEADHDYW	1	1	0
1220	CARIRNRWLRFFDYW	2	1	1
1222	CAKREARTSGWFDSW	1	1	0
1223	CARSSGGGFSGMDVW	1	1	0
1224	CARTTGYPYYALDVW	1	1	0
1225	CARDRRSGYALFDYW	1	1	0
1226	CGKEMPVLGWGLDSW	1	1	0
1227	CATEGSSSGPDFEYW	2	1	1
1229	CARGVYRYSYAFDIW	1	1	0
1230	CAREGGFVSAWYHYW	1	1	0
1231	CARGGSGDNRENDYW	1	1	0
1232	CVKDRRDYGNLLESW	1	1	0
1233	CARAAATLRSWFDPW	1	1	0
1234	CARLAWGPDDSFDVW	1	1	0
1235	CARVARFLSYGMDVW	1	1	0
1236	CGRTCGDDCDSHDSW	1	1	0
1237	CAREWGKYFYYMDVW	1	1	0
1238	CAKESYLDLNVMDVW	1	1	0
1239	CARVANDYYYYIDVW	2	1	1
1241	CTRGTNWEDHAFDIW	2	2	0
1245	CARLTIGPEGWFAPW	1	1	0
1246	CTGATSVSYYGMDVW	1	1	0
1247	CVKDIGVVTAASGYW	2	1	1
1249	CAKDARIQLYHLDHW	1	1	0
1250	CARDMYDGREYLQHW	1	1	0
1251	CARDITVALGSFDPW	1	1	0
1252	CARGDRYGPWYFDYW	1	1	0
1253	CVRPSYSSGWFFDYW	1	1	0
1254	CATWKWVDRRRFDYW	1	1	0
1255	CAADLMDDTSAFDYW	1	1	0
1256	CARLRSRDSGWFDPW	1	1	0
1257	CAREPSDPLYAIDGW	1	1	0
1258	CAKDASPSIAADEYW	1	1	0
1259	CARASSGAGLRFDSW	1	1	0
1260	CARGYDSSGYYWGSW	1	1	0
1261	CARGGYSTSWYGDYW	1	1	0
1262	CASTLYSNYGEFDYW	3	1	2
1265	CARDGRGAARQFDYW	1	1	0
1266	CARDDDLDDNGLDNW	1	1	0
1267	CTAEGWIQLWFLHYW	1	1	0
1268	CARGSSSNFYALDVW	1	1	0
1269	CVADLPNENTVLDYW	2	1	1
1271	CATALTMTSGAFDIW	1	1	0
1272	CAHRPRHIGDGFDPW	1	1	0
1273	CARGGYGDTSGCGYW	1	1	0
1274	CARDRHYDLGYFESW	1	1	0
1275	CARHEGGGRPHFGSW	1	1	0
1276	CAKDRTARGIELDHW	1	1	0
1277	CVKDRFTYTDVFDIW	1	1	0
1278	CARVYSYSSLSSEYW	1	1	0
1279	CSTDLADDTSSFDYW	1	1	0
1280	CAKGGVGSMAFFDYW	1	1	0
1281	CARLVEGGNSGLAYW	1	1	0
1282	CAIEGAFRRAWYHYW	1	1	0
1283	CAKAGAATNMIFDSW	1	1	0
1284	CARDLDPSAYGLGYW	1	1	0
1285	CAKREASTSGWFDYW	2	1	1
1287	CARDMRLQGGAMDVW	1	1	0
1288	CARTHFDLDYYFDFW	1	1	0
1289	CARGKRSDLDAFEIW	1	1	0
1290	CATLDEVRSRYFDKW	1	1	0
1291	CARDHAINAEGMDVW	1	1	0
1292	CQRVQTTGRYGLDVW	1	1	0
1293	CAHGDYVQGYYMDVW	1	1	0
1294	CARPRRNSDWYFDIW	1	1	0
1295	CARVVNRWLQYFDYW	1	1	0
1296	CARTTVAGTYFFDLW	1	1	0
1297	CARGNYDSSGYLNSW	1	1	0
1298	CARDPPNSGFAFALW	1	1	0
1299	CVGHASGLGSYFLYW	1	1	0
1300	CAKDMRREVYNKDVW	1	1	0
1301	CAREMAVIRNWFDSW	1	1	0
1302	CAKETGGDWGYFEYW	1	1	0
1303	CARSAIWLSYSFDSW	1	1	0
1304	CARDGYAVAGATDRW	1	1	0
1305	CAKGGGIKSWLKDYW	1	1	0
1306	CAKNDGELYRGIDHW	1	1	0
1307	CAKGEAGGHSDFDYW	1	1	0
1308	CARDGQVGPKFFDSW	1	1	0
1309	CARELPITINWFDSW	1	1	0
1310	CVIVRGYTYGNFDYW	1	1	0
1311	CARDYTWIQHSYDSW	1	1	0
1312	CARGGLGAREGMDVW	1	1	0
1313	CARAPGYTSSWYEYW	1	1	0
1314	CARGGLGSTAGIDSW	1	1	0
1315	CARGGGFSPSGINVW	1	1	0
1316	CARQHLTVSGAFDIW	2	1	1
1318	CARGYDYFWGSDDYW	1	1	0
1319	CARMRSRDNAWFDPW	1	1	0
1320	CARGIHEYRLGMDLW	1	1	0
1321	CAREPPDLYYVGDSW	1	1	0
1322	CARGGVGASRGIDYW	1	1	0
1323	CAKDLVVESYGSDYW	1	1	0
1324	CARLAWHQLEYFQHW	1	1	0
1325	CAAESLGSYAGMDVW	1	1	0
1326	CVRGSDYVWGNYGYW	1	1	0
1327	CATDRGVRPFYIGHW	1	1	0
1328	CARRGALAGGGMDVW	1	1	0
1329	CARLPPDEGRACDYW	1	1	0
1330	CVKEIGVRHRAFEIW	1	1	0
1331	CAKLRRGDPDAFDIW	1	1	0
1332	CARESATVVGGFDIW	1	1	0
1333	CAKSRGVDYYYMDVW	1	1	0
1334	CARVGYSSGGGVDYW	1	1	0
1335	CAKDIRREVYGMDVW	1	1	0
1336	CARHGRDGYNYAEFW	1	1	0
1337	CARGEDGGHSDFDYW	1	1	0
1338	CVRNLKQSLNYMDVW	1	1	0
1339	CVADIPIPAGQTDFW	1	1	0
1340	CAREPEVGAKYFDYW	1	1	0
1341	CARDQLRGPYGMDVW	1	1	0
1342	CVADVPVPLAQADFW	2	1	1
1344	CAHRQGDGAACFDYW	1	1	0
1345	CARCHGDNACWFDPW	1	1	0
1346	CARASAGIVGWFDYW	1	1	0
1347	CASPYDYWSGYYTVW	1	1	0
1348	CARVREKYYYYIDVW	1	1	0
1349	CARPISVLWDAFEIW	1	1	0
1350	CAKPAATVTTPFDSW	1	1	0
1351	CAKDIGRGVGAADYW	1	1	0
1352	CAREGAMMQFWLGHW	1	1	0
1353	CTADLVGGNRCFDWW	1	1	0
1354	CAKDQGRSGSPSDLW	1	1	0
1355	CARGWRAAVGNFDYW	1	1	0
1356	CATALYVSLFLFDIW	1	1	0
1357	CVRDIGVVTAALGYW	2	2	0
1361	CTRVGTTAQWYFDLW	1	1	0
1362	CTRDIAVVETGFDYW	1	1	0
1363	CVRDNLGDENAFDIW	2	1	1
1365	CAITYGSGSYSFDYW	1	1	0
1366	CARVAASSSWSTGYW	1	1	0
1367	CVKDKFGSSHVFDYW	1	1	0
1368	CTIDVPVPLAQTDYW	1	1	0
1369	CVRDRDTARYYFDHW	1	1	0
1370	CARDSPAVGATVDYW	1	1	0
1371	CARVHYYDSSAFDYW	1	1	0
1372	CAKDPGAGSDYFQFW	2	1	1
1374	CAASYSSETDWFDPW	1	1	0
1375	CAKDTTYYYYYMDVW	4	2	2
1383	CAREGTFKWNYVAYW	4	2	2
1391	CTRDVVGGGSPFDSW	5	3	2
1406	CARKYSSSAGYFDYW	2	1	1
1408	CAHRRPYSSGEFDFW	2	1	1
1410	CAKELYDSSGYFDYW	1	1	0
1411	CAHISDATSVRFDPW	2	1	1
1413	CARAGTSPRNWFDPW	1	1	0
1414	CVKDFWGGATPFDYW	1	1	0
1415	CARRDDFPWYGVDVW	2	1	1
1417	CMISSEPWSSGYYIW	2	1	1
1419	CAKDRGLRWGGMDVW	4	2	2
1427	CARGAWGADNWNPYW	2	1	1
1429	CAKEGLQIWSVGDYW	1	1	0
1430	CARGGLYGYYDMDVW	1	1	0
1431	CARVRGDSNGYVDYW	1	1	0
1432	CVRGSINLDNWFDPW	1	1	0
1433	CAREPDNGDSPVWYW	2	1	1
1435	CARKWEFFNGWFDPW	1	1	0
1436	CASLPGDPSSYFVSW	1	1	0
1437	CARDKMLGGPFFDYW	1	1	0
1438	CARGYLRNWSPFDYW	2	1	1
1440	CARENSGYDYAIDFW	1	1	0
1441	CALGGGYPYDEFNMW	2	1	1
1443	CARPAEWNAADSTYW	1	1	0
1444	CARMYELGLDYFDYW	1	1	0
1445	CARGSSGWHEILGYW	2	1	1
1447	CITIREGSSDALDVW	1	1	0
1448	CARLAIFGGYGMDVW	2	1	1
1450	CATAGYSGTYYFDYW	2	1	1
1452	CARSIAARPLCVDQW	3	2	1
1458	CARDYLEAFNWFDPW	1	1	0
1459	CAHYPGAEQGGMDVW	1	1	0
1460	CARGDSSGWYRIDYW	3	1	2
1463	CGRPGLSSGWGVDCW	1	1	0
1464	CAHINERGSREFHPW	1	1	0
1465	CVKGLVVPAADVDYW	1	1	0
1466	CARTHLMTVTTLDYW	1	1	0
1467	CSRQTSGDDDAFDIW	1	1	0
1468	CAREGEWSKWYFDFW	1	1	0
1469	CVKDMGVVTASLGYW	1	1	0
1470	CARDEEVVGYAFDVW	1	1	0
1471	CARGTVTAYNYLDHW	1	1	0
1472	CARSALGLFYSLDPW	1	1	0
1473	CVKGLVVPASDSDYW	1	1	0
1474	CAREVGGTDKGFDIW	2	1	1
1476	CVATPRRFAMVPDYW	1	1	0
1477	CASAPKVVAAIQPYW	1	1	0
1478	CVRDHSSWFGLMDVW	1	1	0
1479	CARGDPMDLYYFDYW	1	1	0
1480	CARDPRPFNRYFDYW	1	1	0
1481	CARDITVAIGSFDPW	1	1	0
1482	CAHRRGAMGLLFDPW	1	1	0
1483	CAKDFGIGRLYFDSW	1	1	0
1484	CAKGDMSTVTYFDYW	2	1	1
1486	CARDRIVGATYFDYW	1	1	0
1487	CVKDIGVVTAGLGYW	2	2	0
1491	CTTLSDYEIVSGSIW	1	1	0
1492	CVKTTMPRGGIFDSW	1	1	0
1493	CARDIGVVTAALGYW	1	1	0
1494	CARALGTAMAPFDYW	1	1	0
1495	CATQGLGVGGDFDYW	1	1	0
1496	CARLDSQWGDPFEVW	1	1	0
1497	CARDIGVVTAAIGYW	1	1	0
1498	CATLGGGYYYYMDVW	1	1	0
1499	CGRVGASYYTLFDHW	1	1	0
1500	CAIRDGFIHSSLDYW	1	1	0
1501	CARRSTNYYYGMDVW	1	1	0
1502	CARKTSDEFGFFDLW	1	1	0
1503	CARNAYDSSPSLDLW	1	1	0
1504	CARGNWEYESYFDYW	1	1	0
1505	CARGGIFDVNGLDVW	1	1	0
1506	CARQAQLWSQNSDFW	1	1	0
1507	CTRDQAWPPLGIEYW	1	1	0
1508	CVRGGRLTSGLSDSW	1	1	0
1509	CARGDYSGDEGFDSW	1	1	0
1510	CARHLSGYGRRLDYW	1	1	0
1511	CARIGDYYDTGFDYW	1	1	0
1512	CSAEFLGRSNPWDYW	1	1	0
1513	CARRGVAAGDHFDYW	1	1	0
1514	CARENSREGYGMDVW	1	1	0
1515	CVRDLAVATSAILYW	1	1	0
1516	CVKDIGVVTASLGYW	1	1	0
1517	CARPRGTGNSPLDFW	1	1	0
1518	CARGPSSSYYPWVPW	1	1	0
1519	CVRDLGVVTAGLGYW	1	1	0
1520	CARSALTFFSSLDSW	1	1	0
1521	CAGRLKMGFFGMDVW	1	1	0
1522	CVTSGAQGYNWFDHW	1	1	0
1523	CATSGAQGYNWFDHW	2	1	1
1525	CARAGSTWYVGLGYW	2	1	1
1527	CAKVNNNHYYAMDVW	1	1	0
1528	CARWHQLEQGWFDPW	2	2	0
1532	CASVAVGEPYGMDVW	1	1	0
1533	CARRTRAADLRLTYW	1	1	0
1534	CARDLVARENWVDSW	1	1	0
1535	CARDDSGSYAWFDPW	12	4	8
1583	CGRVVIISGYYMDVW	1	1	0
1584	CAKDRLGWLFAFDYW	2	1	1
1586	CARDLVARENWFDSW	1	1	0
1587	CARDLVTRENWFDSW	1	1	0
1588	CARDDSENYAWFDPW	1	1	0
1589	CARDDSGNYAWLDPW	1	1	0
1590	CARDLVTRQNWFDSW	1	1	0
1591	CTRSRARGVSGVDYW	2	1	1
1593	CIRNFGPIVATSDDW	1	1	0
1594	CARWGDRSGWGFGYW	1	1	0
1595	CARDIGTRFYHLDNW	1	1	0
1596	CARVNFDYGDAFDVW	1	1	0
1597	CFVRLRTPGDADDYW	1	1	0
1598	CVTRARELPFYFDCW	1	1	0
1599	CARETRQWLIHFDFW	1	1	0
1600	CARRRFFTPGPFDYW	1	1	0
1601	CVRYSSTVSTAFEFW	1	1	0
1602	CVREHLERHTASDIW	1	1	0
1603	CARDPGGGDSWYDPW	1	1	0
1604	CAKSDYDFSHKIDNW	1	1	0
1605	CARDFAYCSGGTCYW	1	1	0
1606	CARSTQERGWGSDPW	1	1	0
1607	CARVVKTTTALIDFW	1	1	0
1608	CARGDSTNPVRFDYW	1	1	0
1609	CAREDGYNSVGFDSW	1	1	0
1610	CARDPGAGESWYDPW	1	1	0
1611	CARHGYSSSWYPDYW	1	1	0
1612	CARDNEGTGWSFDYW	1	1	0
1613	CARGLLFGSSGPDYW	1	1	0
1614	CAKYGGGSNAPFESW	1	1	0
1615	CAKDGYSYGFYFDHW	1	1	0
1616	CARGASGWTHYLDSW	1	1	0
1617	CARFPHKMSYYFVVW	1	1	0
1618	CAKGHMSLVTASDYW	1	1	0
1619	CARFSRGSPSYFDYW	1	1	0
1620	CVRISSGYYRYFDSW	1	1	0
1621	CARDPSSVTSSFDYW	1	1	0
1622	CITDLRWEAPESHCW	1	1	0
1623	CATGISGTTYAFDIW	1	1	0
1624	CARFSSGSPSYFDYW	1	1	0
1625	CARLETSNNGVFDYW	1	1	0
1626	CATDHITLSGPRVFW	1	1	0
1627	CTRIYSSRRRYFDYW	1	1	0
1628	CARVRDGGSDHFDYW	1	1	0
1629	CARDAVGRSYYFDYW	1	1	0
1630	CAKDDGYNLRFFHYW	1	1	0
1631	CARDHTNHGWTFDYW	1	1	0
1632	CAGQLGHGYWGFDYW	1	1	0
1633	CATGISETTFAFDIW	1	1	0
1634	CARDRVGGWWDFDVW	1	1	0
1635	CAKDKEWLDRALDYW	1	1	0
1636	CARDLIVGGRAFDIW	1	1	0
1637	CARDYYPGVGWFAYW	1	1	0
1638	CVKGELGMVGVPAYW	1	1	0
1639	CARRGVYAAAWFGPW	1	1	0
1640	CARDGLTANDAFDTW	1	1	0
1641	CVKARGGILDGIDYW	1	1	0
1642	CAKSLPDFIRLFDSW	1	1	0
1643	CAKDRVAADFYFDLW	1	1	0
1644	CARNLMGIGPVFDPW	1	1	0
1645	CATSSPTGNDAFDMW	1	1	0
1646	CARHDGNYYFYMDVW	1	1	0
1647	CANWREGSHDYFDYW	1	1	0
1648	CATETPGVVVPGYFW	1	1	0
1649	CAKGTPRPNYYFDYW	1	1	0
1650	CARDAFRGRYGMDVW	1	1	0
1651	CARSNGYFGSWLDYW	1	1	0
1652	CASLRDYGGTSFDYW	1	1	0
1653	CNTGGNDWFHELAYW	1	1	0
1654	CAKGHMSMVTASDYW	1	1	0
1655	CARAHCFDGCVFDYW	1	1	0
1656	CTTDIGVWYNILQHW	1	1	0
1657	CARGGYSFVTGVHYW	1	1	0
1658	CASGIAGTIWGLDYW	1	1	0
1659	CARGRGGNYSPFDSW	1	1	0
1660	CASYCSGGSCFSGFW	1	1	0
1661	CARHWIAVAGAFDYW	1	1	0
1662	CAKDDTAAGAPLDYW	1	1	0
1663	CASGHSHSAYLYDAW	1	1	0
1664	CAKSSSYSGSYFDHW	1	1	0
1665	CARATGSNHAYFDQW	1	1	0
1666	CTTDVGVWYSIFNHW	1	1	0
1667	CAREQWLASDAVDIW	1	1	0
1668	CAKGHMSLVTASDNW	1	1	0
1669	CALLGADVRDAFAVW	1	1	0
1670	CLGPDFWSGYESNYW	1	1	0
1671	CASQKIQWLLPFDSW	1	1	0
1672	CARHLTVSPEYFDSW	1	1	0
1673	CARDGLKLGVGIDLW	1	1	0
1674	CARVVDSYYYYMDVW	1	1	0
1675	CAKDPFYDSEAFDLW	1	1	0
1676	CAKMLRWPSWYFDLW	1	1	0
1677	CARVAVPGHGYFQHW	1	1	0
1678	CARDLVGATTFIDSW	1	1	0
1679	CARGAGPGSYLIDHW	1	1	0
1680	CATGDNKWFSSFTYW	1	1	0
1681	CTRDLDLSSPGFDFW	1	1	0
1682	CASSGYGYGDAFNLW	1	1	0
1683	CAKGGRVTTTWFDPW	1	1	0
1684	CARFRQWRLPGFDSW	1	1	0
1685	CAREEVYGSGSFSHW	1	1	0
1686	CARIRGGVAGILESW	1	1	0
1687	CARAPFYDILTFDFW	1	1	0
1688	CAKRADDTSWTLGSW	1	1	0
1689	CARGLSSSWYNLDYW	1	1	0
1690	CVGGSSTGYYYFDSW	1	1	0
1691	CARLIEATGNYFDFW	1	1	0
1692	CAGLRGGYSRNFDYW	1	1	0
1693	CASSYSGYDSYFDYW	1	1	0
1694	CAREVQVGVGAMQYW	1	1	0
1695	CTWNDLNEGRQFDYW	1	1	0
1696	CVRIRAGVAGQLESW	1	1	0
1697	CARDYDNWGDAFDIW	1	1	0
1698	CARLSSGWGSRVDYW	1	1	0
1699	CAVPLSGWYGLFHYW	1	1	0
1700	CASNLVRGHWYFDPW	1	1	0
1701	CARGHGPAYRDFDYW	1	1	0
1702	CARDGPNGYNDIDYW	3	1	2
1705	CVREDFWNDDAFDIW	1	1	0
1706	CARHLAWSKLHFDYW	1	1	0
1707	CNTWRWVGGTNSDYW	1	1	0
1708	CARDGLIVNDAFDTW	1	1	0
1709	CAKVYYDFYSGLDYW	1	1	0
1710	CARARLAGHPDFDFW	1	1	0
1711	CARDPLAYNWYFDLW	1	1	0
1712	CARHLEDATIWFLYW	1	1	0
1713	CAKDTWPTYRYIDSW	1	1	0
1714	CARDTIQWYGFLQHW	1	1	0
1715	CTRGTSGGTAYMGYW	1	1	0
1716	CARNTYVNSVWFDPW	1	1	0
1717	CVKDGGYSSSFFDFW	1	1	0
1718	CATATVPSGGAFDIW	1	1	0
1719	CAKRAADMSGPFDYW	1	1	0
1720	CAKGTILWFGELRSW	1	1	0
1721	CARGTGSGSYLIDYW	2	2	0
1725	CARDRTKGGDAFDIW	1	1	0
1726	CVTDRWGNVDWFPYW	1	1	0
1727	CASSGYGYGDAFNMW	1	1	0
1728	CAGVQWASHWYFELW	1	1	0
1729	CARDVWLEIAPSHVW	1	1	0
1730	CARVYGEGHGILDFW	1	1	0
1731	CARGPFGELSGPNYW	1	1	0
1732	CVRLPGYSSGVFDSW	1	1	0
1733	CARRAVGSGAAFDTW	1	1	0
1734	CAKIMRWPSWYFDLW	1	1	0
1735	CARIASTSATYFDYW	1	1	0
1736	CARDPRNSGWPIDFW	2	1	1
1738	CARTGHASYNWLDPW	1	1	0
1739	CARVMMFRGVVFDFW	1	1	0
1740	CARDLDPQVGPTDFW	1	1	0
1741	CAKGNGYESVGFDIW	1	1	0
1742	CALVVVAAPNWFDPW	1	1	0
1743	CVRDPGTRYYYFDNW	1	1	0
1744	CAKDSAVGLDALEIW	1	1	0
1745	CARERGYSYGTLDYW	1	1	0
1746	CAGDPPGSGWAFHFW	1	1	0
1747	CARGVEGSGSFYRYW	1	1	0
1748	CAREKAGGEWYFDLW	1	1	0
1749	CARSRGSGDWSLDSW	1	1	0
1750	CARGDGGDSWRIDYW	1	1	0
1751	CARDLRSLGWYFDLW	1	1	0
1752	CARVYYDILTAYRNW	1	1	0
1753	CARDLDPQVGATDFW	1	1	0
1754	CVRDLTGDPILGETW	1	1	0
1755	CVADVPDYQPQIDYW	1	1	0
1756	CVRATGPGDYRVDYW	1	1	0
1757	CAADPPGSGWAFDSW	3	2	1
1763	CARDDDRRGYWIDYW	1	1	0
1764	CARSTPLGRWAFDVW	1	1	0
1765	CARQLGRYYYALDVW	1	1	0
1766	CANINLDSGRYFYYW	1	1	0
1767	CARGGAFHLMALDYW	1	1	0
1768	CARHIDSGWYDIDHW	1	1	0
1769	CSREPVAYVEKFDYW	1	1	0
1770	CARGDFGDNNWFDSW	1	1	0
1771	CTQIHRRFGEWMDIW	1	1	0
1772	CARDVPRGASFLDYW	1	1	0
1773	CALFTYGTYTQFDTW	1	1	0
1774	CARVDVYYHPYFESW	1	1	0
1775	CTRSNTGYDLVHDHW	1	1	0
1776	CARDGTNGYNDIDHW	3	1	2
1779	CARKGWSSKTPFDSW	1	1	0
1780	CARGTENVYWKFDFW	1	1	0
1781	CGRPMNGYEYGFDPW	1	1	0
1782	CARVPPAVAGTFDFW	1	1	0
1783	CAREVRGGVGATQYW	1	1	0
1784	CARISYTSTWLIEYW	1	1	0
1785	CTSGSGRQQSPVDSW	1	1	0
1786	CGRADIGNFYLPDHW	1	1	0
1787	CARWRVVPSAAFDYW	1	1	0
1788	CARDDDNVGNALDFW	2	2	0
1792	CTSHVEVTGPKSPYW	1	1	0
1793	CARDHGVAAIVLDYW	1	1	0
1794	CADPGAYVYDAFDIW	1	1	0
1795	CARDYGGYSYGFDYW	1	1	0
1796	CAKDSIPRLVATDHW	1	1	0
1797	CATSPPSATTPFDYW	1	1	0
1798	CARGTGTVTAIIDFW	1	1	0
1799	CARVTLGSGSYYDYW	1	1	0
1800	CARRMDYDSRAFDFW	1	1	0
1801	CSRSNGGYDLVIDYW	1	1	0
1802	CARRAVGAPGYFDYW	1	1	0
1803	CARARGASVGAFDIW	1	1	0
1804	CAQKVKGVPPRFDNW	1	1	0
1805	CVTRGLSSLSSFDSW	1	1	0
1806	CARGGAYHLMGFDYW	1	1	0
1807	CARGQGRGGYITDYW	1	1	0
1808	CASHPIVGVSIFDFW	1	1	0
1809	CAKALDGYATAGDNW	1	1	0
1810	CARSDYDYSHKIDYW	1	1	0
1811	CARQPVFAHWVVDFW	1	1	0
1812	CARAPLFGDSGIDSW	1	1	0
1813	CARHHFGSREGIDLW	1	1	0
1814	CARGTDTVTAILDNW	1	1	0
1815	CASAPYNDFYYFDNW	1	1	0
1816	CALAMRSGWYPFYYW	1	1	0
1817	CAKRLSADQSPLDYW	1	1	0
1818	CGRNPTGFPNWFDPW	1	1	0
1819	CARDMWGATDALDFW	1	1	0
1820	CARARVGESSPHDYW	1	1	0
1821	CAKAVAPMGYYSDYW	1	1	0
1822	CARVSGDYYSNFDFW	1	1	0
1823	CVRDPGGGESWYDPW	1	1	0
1824	CARTIRGGNYFFDSW	1	1	0
1825	CARDQAPGDGYFDLW	1	1	0
1826	CARNLMGIGPTFDPW	1	1	0
1827	CATDPPESRWAFNMW	1	1	0
1828	CATDNVVGAYYIDYW	1	1	0
1829	CALSTYGTYTQFDTW	1	1	0
1830	CATGRGLGGYITDYW	1	1	0
1831	CARLSSGWGSRVDSW	1	1	0
1832	CARHESMVATGIDYW	1	1	0
1833	CARGSSGYQTYFDDW	1	1	0
1834	CARGGEMLRFRFDYW	1	1	0
1835	CARTYSSGWYGPAYW	1	1	0
1836	CARRGIGPAAWFDPW	1	1	0
1837	CARDKDGSGYTLDYW	1	1	0
1838	CARRDEFVPSHFDYW	1	1	0
1839	CARGDTTNPVRFDYW	1	1	0
1840	CAKALGWYGYYFDYW	1	1	0
1841	CARPIQGWEYGFDPW	1	1	0
1842	CAREDGDSSGSLDYW	1	1	0
1843	CARKGTSRYYGLDVW	1	1	0
1844	CVIRGLSSLSSFDYW	1	1	0
1845	CVKAFTSGSPYFDYW	1	1	0
1846	CGRDLLRSGAFVDSW	1	1	0
1847	CARAGSSSGWYVGYW	1	1	0
1848	CAAIRDPSSWSLSSW	1	1	0
1849	CARGTHSGSWLIDYW	2	2	0
1853	CARGGSGSYDEFDPW	1	1	0
1854	CATQPNSGVAVAGSW	1	1	0
1855	CVRINDAAQWYFDLW	1	1	0
1856	CARSYSGTYWAWDSW	1	1	0
1857	CARERDYRTGPEDYW	1	1	0
1858	CARETGDYGGLFDYW	1	1	0
1859	CARAVAATGGYFDYW	1	1	0
1860	CARVSLGHGDYLNFW	1	1	0
1861	CAKFSGNWLGYFDYW	1	1	0
1862	CVADVSDYRPQVDYW	2	1	1
1864	CARLHYYDSSGYDAW	1	1	0
1865	CARLVYSRTNWFDPW	1	1	0
1866	CAKFLLRAGWYFDLW	1	1	0
1867	CARDPYSGDPTGDYW	1	1	0
1868	CAKEFYGYGTGTGYW	1	1	0
1869	CVADPPGSGWAFDSW	1	1	0
1870	CARGDGPGSYLIDYW	13	11	2
2013	CARDGDRGDYVLFQW	1	1	0
2014	CARDGVGRGHDLDYW	1	1	0
2015	CAKDTFPVIRYFDSW	1	1	0
2016	CARGPFWAHDAFDVW	1	1	0
2017	CARPSFRGYFYIELW	1	1	0
2018	CARGISVGVSAFDLW	1	1	0
2019	CATYSGTNHDAFDVW	1	1	0
2020	CAKAIARLGYHFDYW	2	2	0
2024	CARIRGGGAGQLESW	1	1	0
2025	CGRDGPQTGDPLDYW	1	1	0
2026	CARSSGYYQNYFDYW	1	1	0
2027	CVIGVRGYGPHDKYW	1	1	0
2028	CARGRGSGAYLIDYW	3	3	0
2037	CARDGVSSHDPFNIW	2	2	0
2041	CVRYVQLLREVFDCW	1	1	0
2042	CARAGSGNFYLPDYW	1	1	0
2043	CASRPTPAGGAFDMW	1	1	0
2044	CARDRHANTNAFDVW	1	1	0
2045	CARAPLFGDSGVDYW	1	1	0
2046	CVKTLSGVAAPGDFW	2	1	1
2048	CVRVNWNRGRMIDYW	1	1	0
2049	CARDDDTVMVIFDYW	1	1	0
2050	CAKIPIASYWFFDLW	1	1	0
2051	CARDPPIAAGAMDVW	1	1	0
2052	CATFAHGLYHYFDYW	1	1	0
2053	CARVRGGSGSLFDSW	1	1	0
2054	CARDNVGADDAFDIW	1	1	0
2055	CAKDAGTAWNYFDSW	1	1	0
2056	CVRYNTSSGRPFDFW	1	1	0
2057	CVKELGRGGNCFEIW	1	1	0
2058	CARGRGGSYDGMDVW	1	1	0
2059	CAREVKFSRDGFDIW	1	1	0
2060	CIRGTQGATVYFSDW	1	1	0
2061	CAGGPEWPHYYMDVW	1	1	0
2062	CARSSATGIAGFDPW	1	1	0
2063	CAKVLNYYYYNMDVW	1	1	0
2064	CTRSKYGYDFVIDSW	1	1	0
2065	CARNKYTYGYGSDCW	1	1	0
2066	CARRVYRNSYNFDFW	1	1	0
2067	CARSYNYGLDSFDIW	1	1	0
2068	CARWAMVGGVMTDYW	1	1	0
2069	CARSYSTTRNWFDSW	1	1	0
2070	CATDHTTLSGPRVFW	1	1	0
2071	CARTIRGGNYYFDSW	1	1	0
2072	CAHRPSAMEDYFDYW	1	1	0
2073	CARGGGYFLYGFDSW	1	1	0
2074	CARQRDGYVGGFDYW	1	1	0
2075	CARWSGNFYGAFDYW	1	1	0
2076	CARAHWGAARDFDYW	1	1	0
2077	CARDGNVNLNWFDPW	1	1	0
2078	CTTLSPSSSDSASSW	1	1	0
2079	CARAYDQGLGWFAYW	1	1	0
2080	CASFLWYGKVYFDYW	1	1	0
2081	CARDDLSGLGWFAPW	1	1	0
2082	CARHDNGIAWSFGLW	1	1	0
2083	CVVDGSGTQTGFDYW	1	1	0
2084	CARVKGGSTWYFDSW	1	1	0
2085	CARDLYSGSYYENYW	1	1	0
2086	CARDVRTPYRGFDSW	2	1	1
2088	CARSNGLGSEPLDHW	1	1	0
2089	CARHSVWPYTTFEFW	1	1	0
2090	CAREVVRSTNWFDPW	1	1	0
2091	CARESHNTGWPFDYW	1	1	0
2092	CARGYSSTYYFLDSW	1	1	0
2093	CARIRNRWLPFFDYW	1	1	0
2094	CARAGLYRENAFDIW	1	1	0
2095	CARGTPTDSGRFDSW	1	1	0
2096	CARSDQSSGWSFDYW	1	1	0
2097	CARGGAYGDYYFDNW	1	1	0
2098	CARDVGTENFELDSW	2	1	1
2100	CARDVGYGDSGIDYW	1	1	0
2101	CARGGADGFPTFDQW	1	1	0
2102	CARENDYGNGWFDPW	1	1	0
2103	CARVVVPSADAFDIW	1	1	0
2104	CAKELWRGAGPLDQW	1	1	0
2105	CARSRGGGDWSLDSW	1	1	0
2106	CARLQMVRGGDPVYW	1	1	0
2107	CVGDPPGSGYAFDIW	1	1	0
2108	CARLSGGSGSYPDYW	1	1	0
2109	CAKHLIVSHWYYDFW	1	1	0
2110	CVRGPAYGGNSFDYW	1	1	0
2111	CAKEEGSGPYYFDYW	1	1	0
2112	CAREVNPGIGGFDIW	1	1	0
2113	CVTPGYSSSWVLDYW	1	1	0
2114	CTTISSSGYDYFEFW	1	1	0
2115	CAREDFWNDDAFDIW	2	1	1
2117	CARQSGGGGSGFDFW	1	1	0
2118	CARHQWAAREGIDFW	1	1	0
2119	CARDPGEEIVGIDYW	1	1	0
2120	CVRGFDFWNGYFDHW	1	1	0
2121	CARLVYSRTNWLDPW	1	1	0
2122	CARAGRSGLFRFDSW	1	1	0
2123	CASPGDYGVHLFDYW	1	1	0
2124	CARLVYTSSWSFDSW	1	1	0
2125	CAHPICGGDCYFDYW	1	1	0
2126	CARAFLWFGAPLDHW	1	1	0
2127	CARLYRNGWYGIDYW	2	2	0
2131	CARALWDITSKFDYW	1	1	0
2132	CAREEGTYYYYLRHW	1	1	0
2133	CATRPTPTGGAPDVW	1	1	0
2134	CARDSVEVGTYFDLW	1	1	0
2135	CASAHSRAWAFFKTW	1	1	0
2136	CAHRTAATSAAFKYW	1	1	0
2137	CARETTASGYPFDFW	1	1	0
2138	CARAQDKSTGVLQHW	1	1	0
2139	CAKATIEEVGQFDYW	1	1	0
2140	CAKSDLYFGDKIDYW	1	1	0
2141	CAKDDSAGGSFVDYW	1	1	0
2142	CASGDRSGSHNFDYW	1	1	0
2143	CARHSTYFYSPFDFW	1	1	0
2144	CAKDNGNWGRSEDFW	2	2	0
2148	CARRMDYDSRAFDYW	1	1	0
2149	CARLGAGAENYSDYW	1	1	0
2150	CARSPYGARSNFDFW	1	1	0
2151	CAKHLIVAQWYYEFW	1	1	0
2152	CARDPEDGLLKFDFW	1	1	0
2153	CVRDDPTTVTTLDFW	4	1	3
2157	CARGGGYFLFGFDSW	1	1	0
2158	CARGALYGYEYFPHW	1	1	0
2159	CAGTQYGGSTAIAHW	1	1	0
2160	CTREPVGATPPFDYW	1	1	0
2161	CVRVAGYSSSYFDYW	1	1	0
2162	CAKDRVVTPTYTDYW	1	1	0
2163	CARQPVFAHWVVDYW	1	1	0
2164	CAKGGIKSGWSEDSW	1	1	0
2165	CARRRFFPPGPFDYW	1	1	0
2166	CVKVKKDTITVLEYW	1	1	0
2167	CVTRGFSSLSSFDYW	1	1	0
2168	CAKGPSTMGYYFDYW	1	1	0
2169	CARDDDYEGGAFDVW	1	1	0
2170	CAKGGLGQTTGVDYW	1	1	0
2171	CAKVGGIRVDSGDYW	2	1	1
2173	CARGIGHNYYYMDVW	1	1	0
2174	CARNDNIGYYALDIW	1	1	0
2175	CVRDDSTGHYYFDNW	1	1	0
2176	CARRRYSGSGPYDYW	1	1	0
2177	CATRPTPAGGAFDMW	1	1	0
2178	CARRGSGNYEIFDSW	1	1	0
2179	CARTMNTDGYNFHYW	1	1	0
2180	CARPSNSGPDAFDIW	1	1	0
2181	CARGDGGDSWRIDLW	1	1	0
2182	CARLLGRGYYGLDVW	1	1	0
2183	CARGLGSGAYLIDYW	1	1	0
2184	CARCGVGDYYSFDIW	1	1	0
2185	CARDPSGSGWAFENW	1	1	0
2186	CAREGSSWFDWFDPW	1	1	0
2187	CAGDVLTGSWFFNVW	1	1	0
2188	CARHPTSVAGTIDYW	1	1	0
2189	CTTISTLLSVVRDPW	1	1	0
2190	CSTQAEGWISYFDHW	1	1	0
2191	CARATGSARDALDIW	1	1	0
2192	CARDPADCYSCFDYW	1	1	0
2193	CARRGLMFRGGIDSW	1	1	0
2194	CARHRWGSREGIDYW	1	1	0
2195	CAKGSLTGVRETDYW	1	1	0
2196	CARETDGFWSGFSLW	1	1	0
2197	CARIRGGVAGQLESW	1	1	0
2198	CARGTEYSDHGFDSW	1	1	0
2199	CVRRYPAPAATSDLW	1	1	0
2200	CARPTRNDYGDFGYW	1	1	0
2201	CVREHLERHTAFDIW	1	1	0
2202	CAKRLSAFQSPLDHW	1	1	0
2203	CARDYIPLAGVPDYW	1	1	0
2204	CVTQDGSGSYRFDYW	1	1	0
2205	CAKALGGYGYYFDYW	1	1	0
2206	CASGVTSGWYDFDFW	1	1	0
2207	CAQAYYYDSSAWPYW	1	1	0
2208	CARVSQVDYWYFDVW	1	1	0
2209	CAKAPLGEVWGIDHW	1	1	0
2210	CAKGHMSLVTASDHW	1	1	0
2211	CARSFSGTYWAWDYW	1	1	0
2212	CARGLGSGAYLIHYW	1	1	0
2213	CARRGYWNSYNFDYW	1	1	0
2214	CTRSYAYYDSYFDYW	1	1	0
2215	CARDNLGFKDASDIW	1	1	0
2216	CARPRAGYEYALDPW	1	1	0
2217	CARIRWDLLRGFDYW	1	1	0
2218	CATTWTFSDWLTDYW	1	1	0
2219	CARSRLELRDYFDSW	1	1	0
2220	CAKSLGDWTYVYDFW	1	1	0
2221	CAKIYSSDYDVFDFW	1	1	0
2222	CARGSGSYSVPSGYW	1	1	0
2223	CARGTTTVTQYFAYW	1	1	0
2224	CAHIGDYGQLPFDVW	1	1	0
2225	CARVVVYYHPYFDSW	1	1	0
2226	CARGGVAGWYYFEYW	1	1	0
2227	CARLSVDTGPFFDYW	1	1	0
2228	CARWYPAPAGTSDIW	1	1	0
2229	CVTRGFSSLSSFDDW	1	1	0
2230	CARGSGYSAQPFDYW	1	1	0
2231	CAREKWQASDACDVW	1	1	0
2232	CAREMTTTRGHFDSW	1	1	0
2233	CASNSGAAEDAFDIW	1	1	0
2234	CATTTLAGFDNFDYW	1	1	0
2235	CASQKYFGGAWFDPW	1	1	0
2236	CARDYETQQLIPGYW	1	1	0
2237	CARRGGSDPYGMDVW	1	1	0
2238	CARDISMTGTWIDYW	1	1	0
2239	CARAPFYDLLTFDYW	1	1	0
2240	CARRYPAPAGTSDIW	1	1	0
2241	CARGSGPGSYLTDYW	1	1	0
2242	CARDRFRGTYGMDVW	2	2	0
2246	CVKDLTGDPVLGDYW	1	1	0
2247	CAKDGSGWSYAFDMW	1	1	0
2248	CARAAKDNWGAFDIW	1	1	0
2249	CARGAPGRGRLFDYW	1	1	0
2250	CARDEYGSGSCFDNW	1	1	0
2251	CARGISVGVRAFDLW	1	1	0
2252	CARGSVSQTGMFDYW	1	1	0
2253	CGRPAGSGWYYFDYW	1	1	0
2254	CARDDDSRGYWIDYW	1	1	0
2255	CARDYYGSAAGIHYW	1	1	0
2256	CARAGIQGYNDIDYW	1	1	0
2257	CARGNEAVAGLFEDW	1	1	0
2258	CAKEKEWLDRALDYW	1	1	0
2259	CASAHSSAWAFFKTW	1	1	0
2260	CARDREGQGYNYDNW	1	1	0
2261	CARGGRVTTTWFDPW	1	1	0
2262	CAAALYSSWGSFDIW	1	1	0
2263	CAAETPNIVVPGYFW	1	1	0
2264	CARGSLAVTGMFDSW	1	1	0
2265	CARQRSSLGDAFDVW	1	1	0
2266	CARDIEGTGGAYDIW	1	1	0
2267	CARAGGIAAANFDFW	1	1	0
2268	CARDGRGSGYAIDYW	1	1	0
2269	CAAGIATAGYYFNYW	1	1	0
2270	CGRGDSVRGRLFDYW	1	1	0
2271	CATVRMLGERLSDYW	1	1	0
2272	CTWNDLNDGRQFDYW	1	1	0
2273	CARHHLGSREGIDNW	1	1	0
2274	CARHALATKGAFDVW	1	1	0
2275	CARAATATYWYFDLW	1	1	0
2276	CAKDYYGSGSYTNYW	1	1	0
2277	CARDQDGPGAIIDYW	2	2	0
2281	CARSLQPISMAFDFW	1	1	0
2282	CAKATIEEVGHFDYW	1	1	0
2283	CARINRDSANLIDSW	1	1	0
2284	CARSTVGTKGKLDYW	1	1	0
2285	CATDSSGHQEVFEHW	1	1	0
2286	CARGGGYFLYGFDPW	1	1	0
2287	CARLEALHSLIFDNW	1	1	0
2288	CTRSNTNYDFVIDHW	1	1	0
2289	CARHRDSGTYIFDSW	1	1	0
2290	CAKATIEEVGQFDSW	1	1	0
2291	CACTNLVGGTNPVYW	1	1	0
2292	CARGTHRGSWLIDYW	1	1	0
2293	CAHSAYGSGAHYNYW	1	1	0
2294	CVKEDGLGPNSFDYW	1	1	0
2295	CARDGDGYQGAFDLW	1	1	0
2296	CARGSTSWSWYLQYW	1	1	0
2297	CTRGKETVAGLFEDW	1	1	0
2298	CARDSVELGTYFDVW	1	1	0
2299	CARGHDSAWYFFGYW	1	1	0
2300	CARDRPFTGGGFDIW	1	1	0
2301	CARSAVGKGGWFDPW	1	1	0
2302	CAKGHMTMVTASDYW	1	1	0
2303	CARGEMKVGATPHYW	1	1	0
2304	CTKELTTSLLDRNVW	1	1	0
2305	CARIRNKWLTFFDYW	1	1	0
2306	CTRASGAGSASFDHW	1	1	0
2307	CATAAVGLYRPNDYW	1	1	0
2308	CVRPNFSDFMYFYYW	1	1	0
2309	CARGTTVGYYYFDYW	1	1	0
2310	CASHHWGSQKYFDDW	1	1	0
2311	CAKEYGDGTGAFDYW	1	1	0
2312	CARDPDRAGAFFDYW	2	2	0
2316	CAREGRMGTTPFDYW	1	1	0
2317	CSHSDLKLERPFGYW	1	1	0
2318	CARDRAGGSYYAGYW	1	1	0
2319	CARDSGSSWNYFDDW	1	1	0
2320	CARRADGGSWHFDSW	1	1	0
2321	CTRSKEAYNFVIDSW	1	1	0
2322	CAKGYNDGSYYFKYW	1	1	0
2323	CARHRLYFYSPLDSW	1	1	0
2324	CARDQKTGDDAFDIW	1	1	0
2325	CATRAPSYHSAFDHW	1	1	0
2326	CARDPDRAGAFLDYW	1	1	0
2327	CAKQGVTPSTPSDSW	2	1	1
2329	CLGSRSGFSFSPRFW	1	1	0
2330	CARHIVGAADAFDIW	1	1	0
2331	CAKDQRGGGHAFDIW	1	1	0
2332	CTRSKGGYDFVLDSW	1	1	0
2333	CARGGRNGYNEVDYW	1	1	0
2334	CARQQPRLGDGFDIW	1	1	0
2335	CARGSVAVTGMFDYW	1	1	0
2336	CATYYDTSDVFSGYW	1	1	0
2337	CAVWYSSTWYGMDVW	1	1	0
2338	CARSLSPRIPGDDYW	1	1	0
2339	CTKIGVLARWFFDVW	1	1	0
2340	CAHSRGGIQLWFDYW	1	1	0
2341	CVKPFTAGIHYFDYW	1	1	0
2342	CARQIGAGKWHLDLW	1	1	0
2343	CVRPFTAGIHYFDYW	1	1	0
2344	CARLSSGSPSCFDYW	1	1	0
2345	CVTDLPESRWAFNFW	1	1	0
2346	CARAFQLGSNYFDSW	1	1	0
2347	CARVVWHALIRADSW	1	1	0
2348	CATSHFGYDLVHGSW	1	1	0
2349	CVRDCTSPSCYGEVW	1	1	0
2350	CAKSKGRNWDPFDFW	1	1	0
2351	CARERPGGSWYFDLW	1	1	0
2352	CAREKSSGTTYFDSW	1	1	0
2353	CGRAGSGNYYLPDYW	1	1	0
2354	CAREQWLRPGAFQYW	1	1	0
2355	CAGDRTSGSYSLGYW	1	1	0
2356	CARGIYTYGFAYDYW	1	1	0
2357	CVRHIVGAADAFDMW	1	1	0
2358	CARHYFSGWLDVDYW	1	1	0
2359	CARGNGPTLAGNSYW	1	1	0
2360	CASWNVPKSADNCNW	1	1	0
2361	CARAPFYDLLTLDYW	1	1	0
2362	CARDSIQWYGFLQHW	1	1	0
2363	CARLRGGYSRNFDYW	1	1	0
2364	CAKTMRWPSWYFDLW	1	1	0
2365	CARSSGSFYLWFDPW	1	1	0
2366	CARDRWEGATGGDCW	1	1	0
2367	CARRLTSGWYSFDYW	1	1	0
2368	CARHSVGGKVDFDSW	1	1	0
2369	CARRNNWDIYYFDYW	1	1	0
2370	CAKGHMALVTASDYW	1	1	0
2371	CAKAVAPVGYHMDFW	1	1	0
2372	CARGLGIGLNWFDPW	1	1	0
2373	CARSPLSGRFPFEFW	1	1	0
2374	CARLMTTGPRAFDIW	1	1	0
2375	CVKDVDGRQLVPDYW	1	1	0
2376	CVRSSVSSSGTFDYW	1	1	0
2377	CTRGTNWENYAFDIW	1	1	0
2378	CAKRGTIDLEYFQDW	1	1	0
2379	CSKHFRDYDDGFHIW	1	1	0
2380	CAREGASSGPDYEDW	1	1	0
2381	CAKEEGFIGPHFDHW	1	1	0
2382	CVSDPPNSGWAFDSW	1	1	0
2383	CARRGYSSDWWIDYW	1	1	0
2384	CASHPIVGVTIFDFW	1	1	0
2385	CARGALQYYHGMDVW	1	1	0
2386	CTRFDIGYPMGIPDW	1	1	0
2387	CARDRRGYIYGPTYW	1	1	0
2388	CARGDGSGSLRPDYW	1	1	0
2389	CAREGSVDSSSFAYW	1	1	0
2390	CARAPLAGIAAIDKW	1	1	0
2391	CARGKEAYDFYLDYW	1	1	0
2392	CAKDALRGDTIFESW	1	1	0
2393	CARGGVGGPPALDVW	1	1	0
2394	CARDVKAAYWHFDLW	1	1	0
2395	CARHLGNFYYNADFW	1	1	0
2396	CARSQTNSWNWFDPW	1	1	0
2397	CTRYSRFEGWHFDYW	1	1	0
2398	CAKDGEGRWLQPGHW	1	1	0
2399	CATLDTTVAPQRGYW	1	1	0
2400	CARIRNRWLTFFDYW	1	1	0
2401	CARMGNYHNFRLDYW	1	1	0
2402	CARGSVSGHDTFDFW	1	1	0
2403	CVRELAYYDSSPSLW	1	1	0
2404	CARGGSGGPDWFDPW	1	1	0
2405	CARGGPDNQDSFDIW	1	1	0
2406	CARNIRDGYNVFELW	1	1	0
2407	CARHSSGDSDLGDFW	2	1	1
2409	CARVPLYYTVNFDYW	1	1	0
2410	CARHWIAVAAAFDFW	1	1	0
2411	CARVLTGALWYFDLW	1	1	0
2412	CARDLAPMGLIYDYW	1	1	0
2413	CAAETPNVVVPGYFW	1	1	0
2414	CARGGLPALLNFDSW	1	1	0
2415	CARSNGGYDLVNDYW	1	1	0
2416	CAKGVLSFYYGMDVW	1	1	0
2417	CVRRYPAPATTSDIW	1	1	0
2418	CAKNIFDGLPAYEYW	1	1	0
2419	CTRSPSESGWGSNCW	1	1	0
2420	CAKAMGWIWDYMDVW	1	1	0
2421	CARLGTDYADYVIHW	1	1	0
2422	CATGGTLGTTSPAYW	1	1	0
2423	CAREVVNWLLFVDHW	1	1	0
2424	CAKVVAYYYHAMDVW	1	1	0
2425	CARDQVGRSFVFDHW	1	1	0
2426	CAIFGPMGSGWAADW	1	1	0
2427	CVSILSPGHYDMDVW	1	1	0
2428	CAKDLRWSRDAFDVW	1	1	0
2429	CARDYDNWGDPFDIW	1	1	0
2430	CVRGSWYPYVGMDVW	1	1	0
2431	CARGSSDLLYYFDFW	1	1	0
2432	CAKSLGAWSYVYDFW	1	1	0
2433	CARDRGRGVYNLDYW	1	1	0
2434	CARVPGYYYYNMDVW	1	1	0
2435	CAHNNHGAGSYYNYW	1	1	0
2436	CARMGMWSPNYFDSW	1	1	0
2437	CAKIVAYKYGAPDYW	1	1	0
2438	CATVPPAVAGTFDHW	1	1	0
2439	CARGGAFHLMAFDHW	1	1	0
2440	CTTEGNRPGPDFDSW	1	1	0
2441	CGLHRGPTYGPYDDW	1	1	0
2442	CARLIAYSGSQFDPW	1	1	0
2443	CVKVKMDTITVLENW	1	1	0
2444	CARGYSSGWAYFEYW	1	1	0
2445	CARAYDQGLAWFAYW	1	1	0
2446	CTTDRGSPVPATGYW	1	1	0
2447	CASHHWGSQKYFDYW	1	1	0
2448	CTTSHFGYDLVHGSW	1	1	0
2449	CAKIGVVGRWFFDVW	1	1	0
2450	CARQPVFGHWVVDYW	1	1	0
2451	CARTSASYPWSLDYW	1	1	0
2452	CARDIVATKGALDIW	1	1	0
2453	CVKVKMDTITVLEYW	1	1	0
2454	CARAPFYDFLTFDYW	1	1	0
2455	CARAGSGNYYPPDYW	1	1	0
2456	CARQIGAGTWYLDVW	1	1	0
2457	CTRGDGSGSLRPDYW	1	1	0
2458	CAKQPVFAHWVVDHW	1	1	0
2459	CAHREIGGSGSFDHW	1	1	0
2460	CARDYYISAAGIHYW	1	1	0
2461	CARRDSGNEPPFDYW	1	1	0
2462	CARGTGKVTAIIDNW	1	1	0
2463	CARNGREGYNDIDYW	1	1	0
2464	CARLSVHTGPFFDSW	1	1	0
2465	CAREAKVVGVSFDYW	1	1	0
2466	CARHIDSGWDDIDHW	1	1	0
2467	CARSTQEKAWGSDPW	1	1	0
2468	CARDHVVLPAAIVDW	1	1	0
2469	CARSTRMGRWAFDVW	1	1	0
2470	CAGSLGELSGLWSFW	1	1	0
2471	CARDYDSSSGFIGAW	1	1	0
2472	CARQEGAGKWYMDLW	1	1	0
2473	CTRSKEGYNFVIDYW	1	1	0
2474	CARDRFDGNNFFDFW	1	1	0
2475	CAKGDSSSWYAMDVW	1	1	0
2476	CATHQRGSWEPFDNW	1	1	0
2477	CATTWTFSEYLTDYW	1	1	0
2478	CAKAVAPMGYHIDYW	1	1	0
2479	CAREKLGGLVALEHW	1	1	0
2480	CARGRGTGGYITDYW	1	1	0
2481	CARDPATITTYFDYW	1	1	0
2482	CTRDQAPGDGYFDLW	1	1	0
2483	CARGGGRDDHNLNSW	1	1	0
2484	CARGIRDGYRLMDVW	1	1	0
2485	CASCGQWLVLQSDYW	1	1	0
2486	CVRRYGGYDSYFDYW	1	1	0
2487	CARDRGSSGAGIGYW	1	1	0
2488	CARAAKYNWGAFDIW	1	1	0
2489	CAKEKLYGYSPFDYW	1	1	0
2490	CAKWGHSSGWGFAYW	1	1	0
2491	CAKKVYDFWSGYDYW	1	1	0
2492	CARRAEGGSWHFDSW	1	1	0
2493	CGKDGPQTGDPLEYW	1	1	0
2494	CAKGHMTMVTAFDYW	1	1	0
2495	CAKDRRSSGWPLDYW	1	1	0
2496	CTRSLGLVDGHFDYW	1	1	0
2497	CARGVVVGAAAFDIW	1	1	0
2498	CAKGYKDGSYYFKYW	1	1	0
2499	CTRFDIGYPVGISDW	1	1	0
2500	CATVGIVPVTSRDYW	1	1	0
2501	CARPAAGYEYALDPW	1	1	0
2502	CTRSNGAYDLVHDYW	1	1	0
2503	CARSFSGTYWAWDFW	1	1	0
2504	CANINLDSGRDFDYW	1	1	0
2505	CPRSKYGYDFVIDYW	1	1	0
2506	CVGDPPTSGWAFHYW	1	1	0
2507	CARPIQGYEYGFDPW	1	1	0
2508	CAREAVTGSFAFDIW	1	1	0
2509	CTRSLDIIVVPGADW	1	1	0
2510	CTTYSVIGVAGFDYW	1	1	0
2511	CVGDPPSSGFAFDIW	2	2	0
2515	CARDRVGYSSTLDFW	1	1	0
2516	CAMHLGGSPDLFDYW	1	1	0
2517	CASPGDYGIHLFDYW	1	1	0
2518	CVRDVKAAYWHFDVW	1	1	0
2519	CARWVSFHEKWFDSW	1	1	0
2520	CANTRGVRSWTMHHW	1	1	0
2521	CATETPNIVGPGYFW	1	1	0
2522	CARGWGRSRGYFDDW	1	1	0
2523	CARTPKYDTWYFDLW	1	1	0
2524	CARKRNRWLTFFDYW	1	1	0
2525	CASGRRDGYSHYDYW	1	1	0
2526	CARQIGAGKWHLDVW	1	1	0
2527	CASGVTSGWDDFDFW	1	1	0
2528	CARDSLEVGTYFDLW	1	1	0
2529	CAKAGRQGYNDIDYW	2	2	0
2533	CARLVHWGYGWVDDW	1	1	0
2534	CALAMRSGWYPLDYW	1	1	0
2535	CAKGPDIMGFYFEYW	1	1	0
2536	CTRGNGPGSYIIDYW	1	1	0
2537	CTRDPPGSGWSFDYW	1	1	0
2538	CARESGEGADAFDIW	1	1	0
2539	CAKSVVGDTMGIHYW	1	1	0
2540	CARVSVVDYWYFDVW	1	1	0
2541	CALAMRRGWYPLDYW	1	1	0
2542	CARGLGGTAVPPTHW	1	1	0
2543	CARGLAPMGLIYDYW	1	1	0
2544	CARASSFNKWGFDYW	1	1	0
2545	CARGNGPGSYLIDYW	4	4	0
2561	CARDRGSGDDVFDIW	1	1	0
2562	CARVTPSYFYYFDYW	1	1	0
2563	CASWHYYGSVNYDYW	1	1	0
2564	CFVRLRTAADANDYW	1	1	0
2565	CALAMRSGWYPFDYW	1	1	0
2566	CARRDNVADWYFDLW	1	1	0
2567	CARVKGGSTWYFDYW	1	1	0
2568	CAKDKRAAWELFEYW	1	1	0
2569	CSTGPRWEPNWFVPW	1	1	0
2570	CAQGSGSYPINFDYW	1	1	0
2571	CAKETVEATMGFDSW	2	1	1
[truncated: 230,892 more rows]
